# Supplementary material for: Genome Assembly of a Relict Arabian Species of Daphnia O. F. Müller (Crustacea: Cladocera) Adapted to the Desert Life
Source: Int J Mol Sci. 2023 Jan 3;24(1):889. doi: 10.3390/ijms24010889 (PMC9820869; doi:10.3390/ijms24010889)
Supplement: Supplementary file 1 [file ijms-24-00889-s001.zip]

Archive with 11 entries (9 files):
- sup_figures/
- sup_figures/Figure_S1.pdf
- sup_tables/
- sup_tables/Table_S1_Sequencing_data.xlsx
- sup_tables/Table_S2_Daphnia_data.xlsx
- sup_tables/Table_S3_mito_annotation.xlsx
- sup_tables/Table_S4_NCBI_NR_annotation.xlsx
- sup_tables/Table_S5_Uniprot_annotation.xlsx
- sup_tables/Table_S6_Interpro_annotation.xlsx
- sup_tables/Table_S7_KEGG_annotation.xlsx
- sup_tables/Table_S8_Daphnia_mito_ref.xlsx
