# Supplementary material for: Genome Assembly of a Relict Arabian Species of Daphnia O. F. Müller (Crustacea: Cladocera) Adapted to the Desert Life
Source: Int J Mol Sci. 2023 Jan 3;24(1):889. doi: 10.3390/ijms24010889 (PMC9820869; doi:10.3390/ijms24010889)
Supplement: Supplementary file 1 [file ijms-24-00889-s001.zip › sup_tables/Table_S1_Sequencing_data.xlsx]

## Sheet: Sheet1
Table S1. D_arabica sequencing data
Sample name	Data type	Technology	Number of reads	Chemistry	Data size	Coverage
D. arabica	WGS	Illumina	172014797	PE (150 x 2)	~51.6 Gb	~445 X
D. arabica	WGS	Oxford Nanopore Technology (ONT)	3650077	SE	~9 Gb	~78 X
Sample name	Data type	Technology	Number of reads	Chemistry	Data size
D. arabica	Transcriptome	Illumina	18099539	PE (150 x 2)	~5.4 Gb
D. arabica	Transcriptome	Illumina	18725019	PE (150 x 2)	~5.6 Gb
D. arabica	Transcriptome	Illumina	20365184	PE (150 x 2)	~6.1 Gb
D. arabica	Transcriptome	Illumina	21850911	PE (150 x 2)	~6.6 Gb
