# Supplementary material for: Genome Assembly of a Relict Arabian Species of Daphnia O. F. Müller (Crustacea: Cladocera) Adapted to the Desert Life
Source: Int J Mol Sci. 2023 Jan 3;24(1):889. doi: 10.3390/ijms24010889 (PMC9820869; doi:10.3390/ijms24010889)
Supplement: Supplementary file 1 [file ijms-24-00889-s001.zip › sup_tables/Table_S2_Daphnia_data.xlsx]

## Sheet: Sheet3
Table S2. Daphnia genome information
	Genome size in Mb (average)	No. of scaffolds	N50 (bp)	URL
Daphnia dubia	107.5	33497	440	https://www.ncbi.nlm.nih.gov/genome/?term=daphnia_dubia
Daphnia galeata	133.31	346	483996	https://www.ncbi.nlm.nih.gov/genome/?term=Daphina+galeata
Daphnia magna	148.4	10	Chromosome	https://www.ncbi.nlm.nih.gov/genome/10953
Daphnia obtusa	167.568	523	708982	https://www.ncbi.nlm.nih.gov/genome/?term=daphnia_obtusa
Daphnia pulex	172.349	13	Chromosome	https://www.ncbi.nlm.nih.gov/genome/?term=daphnia_pulex
Daphnia pulicaria	185.058	13	Chromosome	https://www.ncbi.nlm.nih.gov/genome/?term=daphnia_pulicaria
Daphnia arabica	116.02	453	1139068	This study
Daphnia sinensis	131.59	454	2802846	https://www.ncbi.nlm.nih.gov/assembly/GCA_013167095.1/
