# Supplementary material for: Genome Assembly of a Relict Arabian Species of Daphnia O. F. Müller (Crustacea: Cladocera) Adapted to the Desert Life
Source: Int J Mol Sci. 2023 Jan 3;24(1):889. doi: 10.3390/ijms24010889 (PMC9820869; doi:10.3390/ijms24010889)
Supplement: Supplementary file 1 [file ijms-24-00889-s001.zip › sup_tables/Table_S3_mito_annotation.xlsx]

## Sheet: 3.bed_annotation
Table S3. Daphnia mitogenome annotation
Name	Start	Stop	Strand	Length
nad4l	355	636	-	282
trnT(tgt)	664	726	+	63
trnP(tgg)	727	791	-	65
nad6	800	1300	+	501
cob	1300	2433	+	1134
trnS2(tga)	2433	2501	+	69
nad1	2507	3427	-	921
trnL1(tag)	3431	3497	-	67
rrnL	3500	4812	-	1313
trnV(tac)	4815	4886	-	72
rrnS	4885	5632	-	748
trnI_0(gat)	5696	5761	-	66
trnI_1(gat)	7577	7642	+	66
trnQ(ttg)	7697	7764	-	68
trnM(cat)	7766	7830	+	65
nad2	7852	8817	+	966
trnW(tca)	8816	8879	+	64
trnC(gca)	8879	8942	-	64
trnY(gta)	8944	9008	-	65
cox1	9013	10548	+	1536
trnL2(taa)	10544	10611	+	68
cox2	10613	11311	+	699
trnK(ctt)	11292	11361	+	70
trnD(gtc)	11362	11426	+	65
atp8	11436	11594	+	159
atp6	11588	12262	+	675
cox3	12262	13050	+	789
trnG(tcc)	13053	13114	+	62
nad3	13115	13468	+	354
trnA(tgc)	13467	13529	+	63
trnR(tcg)	13531	13594	+	64
trnN(gtt)	13595	13661	+	67
trnS1(gct)	13662	13726	+	65
trnE(ttc)	13727	13791	+	65
trnF(gaa)	13791	13854	-	64
nad5	13835	15538	-	1704
trnH(gtg)	15563	15625	-	63
nad4	15614	355	-	1330
