# Supplementary material for: Genome Assembly of a Relict Arabian Species of Daphnia O. F. Müller (Crustacea: Cladocera) Adapted to the Desert Life
Source: Int J Mol Sci. 2023 Jan 3;24(1):889. doi: 10.3390/ijms24010889 (PMC9820869; doi:10.3390/ijms24010889)
Supplement: Supplementary file 1 [file ijms-24-00889-s001.zip › sup_tables/Table_S4_NCBI_NR_annotation.xlsx]

## Sheet: daph.all.maker.proteins.fasta_n
Table S4: Protein NCBI-NR annotation
Protein_id	NCBI_id	Similarity	E-Value	Score
genemark-daph18-processed-gene-0.432-mRNA-1	KZS09558.1	62.8	0	1383.6
maker-daph18-augustus-gene-0.179-mRNA-1	KZS06376.1	100	1.9e-54	222.2
genemark-daph18-processed-gene-0.434-mRNA-1	KZS09153.1	88.9	4.1e-18	101.7
augustus-daph18-processed-gene-0.762-mRNA-1	XP_032791642.1	59	2.6e-80	309.7
augustus-daph18-processed-gene-0.763-mRNA-1	XP_032799767.1	50	7.3e-12	80.1
augustus-daph18-processed-gene-0.765-mRNA-1	KZS06349.1	52.1	1.7e-108	403.3
augustus-daph18-processed-gene-0.766-mRNA-1	XP_032795328.1	66.3	1.9e-63	252.3
augustus-daph18-processed-gene-0.767-mRNA-1	XP_032795328.1	77.5	3.4e-08	67.8
augustus-daph18-processed-gene-0.768-mRNA-1	KZS07338.1	63.6	8.2e-117	430.6
augustus-daph18-processed-gene-0.769-mRNA-1	XP_032793808.1	64.7	1.4e-90	343.6
augustus-daph18-processed-gene-0.770-mRNA-1	KZR99532.1	89.6	1.4e-33	152.5
maker-daph18-augustus-gene-0.181-mRNA-1	XP_032796478.1	95.7	0	1770
maker-daph18-augustus-gene-0.183-mRNA-1	KZS10392.1	56.3	7.7e-22	114
genemark-daph18-processed-gene-0.445-mRNA-1	KZS00864.1	86.5	3.9e-81	311.6
genemark-daph18-processed-gene-0.446-mRNA-1	XP_032788763.1	80.8	1.4e-60	243
augustus-daph18-processed-gene-0.773-mRNA-1	KZS21229.1	76.8	1e-172	616.7
genemark-daph18-processed-gene-0.448-mRNA-1	KZS20370.1	92.1	7.8e-31	142.9
augustus-daph18-processed-gene-0.774-mRNA-1	KZS21837.1	75	1.1e-180	643.3
genemark-daph18-processed-gene-0.450-mRNA-1	KZR97175.1	86.3	1.1e-148	536.6
genemark-daph18-processed-gene-0.451-mRNA-1	KZS20699.1	62.3	5.3e-74	287.7
augustus-daph18-processed-gene-0.777-mRNA-1	KZS04856.1	80.2	3e-25	124.4
augustus-daph18-processed-gene-0.778-mRNA-1	XP_032779967.1	84.5	1.1e-24	123.2
genemark-daph18-processed-gene-0.453-mRNA-1	KZS18244.1	44.1	7.2e-15	90.5
maker-daph18-augustus-gene-0.186-mRNA-1	KZS06794.1	72.3	0	1606.3
maker-daph18-augustus-gene-0.188-mRNA-1	SVE88962.1	99.4	1.3e-180	642.5
augustus-daph18-processed-gene-0.781-mRNA-1	KZS09586.1	91.7	1.6e-96	362.5
genemark-daph18-processed-gene-0.458-mRNA-1	XP_032786963.1	28.8	2.7e-46	196.8
augustus-daph18-processed-gene-0.784-mRNA-1	XP_032798773.1	74.7	8.1e-32	146.4
augustus-daph18-processed-gene-0.785-mRNA-1	EFX66073.1	66.1	7.1e-31	143.7
augustus-daph18-processed-gene-0.786-mRNA-1	KZS10722.1	56.2	1.9e-61	246.1
augustus-daph18-processed-gene-0.787-mRNA-1	XP_034561964.1	37.3	2.4e-129	474.2
maker-daph18-augustus-gene-0.192-mRNA-1	KZS19675.1	65	1.6e-100	376.3
genemark-daph18-processed-gene-0.465-mRNA-1	KZS07325.1	48.6	3.1e-38	168.3
genemark-daph18-processed-gene-0.466-mRNA-1	EFX90017.1	57.3	4.1e-26	128.6
maker-daph18-augustus-gene-0.197-mRNA-1	XP_032796483.1	97.8	3.1e-246	860.9
maker-daph18-augustus-gene-0.202-mRNA-1	XP_032796485.1	98	2.1e-269	937.9
maker-daph18-augustus-gene-0.205-mRNA-1	KZS20380.1	70.9	1.5e-117	433.3
augustus-daph18-processed-gene-0.794-mRNA-1	XP_032797420.1	72.1	1.5e-19	105.9
genemark-daph18-processed-gene-0.473-mRNA-1	XP_032797420.1	92.9	1.1e-51	214.5
augustus-daph18-processed-gene-0.797-mRNA-1	XP_032797420.1	93.2	9.6e-151	543.1
augustus-daph18-processed-gene-0.798-mRNA-1	XP_032797420.1	82.3	9.5e-186	660.2
genemark-daph18-processed-gene-0.476-mRNA-1	KZS03341.1	65.5	3.5e-33	151.4
genemark-daph18-processed-gene-0.477-mRNA-1	KZS05426.1	51.4	6.5e-09	70.9
augustus-daph18-processed-gene-0.801-mRNA-1	KZR96084.1	89	1.9e-25	125.2
genemark-daph18-processed-gene-0.479-mRNA-1	KZS03675.1	39.3	2.1e-207	733
genemark-daph18-processed-gene-0.482-mRNA-1	XP_032786933.1	51.2	1.4e-27	132.9
genemark-daph18-processed-gene-0.484-mRNA-1	XP_032799057.1	52.9	0	1751.1
augustus-daph18-processed-gene-0.807-mRNA-1	KZS02107.1	82.3	4.7e-33	150.6
maker-daph18-augustus-gene-0.207-mRNA-1	XP_032796631.1	92.9	1.6e-287	998.4
maker-daph18-augustus-gene-0.211-mRNA-1	XP_032795941.1	97.9	5.4e-73	283.9
augustus-daph18-processed-gene-0.810-mRNA-1	XP_032795937.1	91.8	2.1e-232	815.1
maker-daph18-augustus-gene-0.231-mRNA-1	XP_032795940.1	99.2	1.7e-61	246.5
genemark-daph18-processed-gene-0.492-mRNA-1	KZS19612.1	86	2.4e-90	343.2
genemark-daph18-processed-gene-0.494-mRNA-1	KZS06599.1	53.2	7.7e-63	251.1
genemark-daph18-processed-gene-0.495-mRNA-1	KZS06599.1	84.1	1.6e-21	112.8
genemark-daph18-processed-gene-0.496-mRNA-1	KZS05386.1	59.4	3.4e-84	322.4
genemark-daph18-processed-gene-0.497-mRNA-1	KZS04075.1	45.1	2.7e-28	136.3
genemark-daph18-processed-gene-0.499-mRNA-1	KZS11992.1	40.2	4.3e-22	114.8
genemark-daph18-processed-gene-0.504-mRNA-1	XP_032794760.1	53.1	1.8e-36	162.9
augustus-daph18-processed-gene-0.819-mRNA-1	EFX80211.1	72	1.6e-35	159.1
genemark-daph18-processed-gene-0.506-mRNA-1	KZS05677.1	42.1	4.8e-31	145.6
augustus-daph18-processed-gene-0.821-mRNA-1	XP_032792711.1	59.8	6.3e-262	914.1
augustus-daph18-processed-gene-0.822-mRNA-1	XP_032792711.1	72.6	3.5e-211	744.6
augustus-daph18-processed-gene-0.823-mRNA-1	XP_032792711.1	80.3	1.3e-216	763.5
augustus-daph18-processed-gene-0.824-mRNA-1	KZS05656.1	56.7	1.7e-109	406.4
genemark-daph18-processed-gene-0.512-mRNA-1	KZS05656.1	86.6	1.5e-30	142.1
genemark-daph18-processed-gene-0.513-mRNA-1	KZS05656.1	44.3	6.8e-53	218.4
maker-daph18-augustus-gene-0.238-mRNA-1	XP_032790478.1	95.5	0	4140.5
maker-daph18-augustus-gene-0.245-mRNA-1	XP_032790527.1	95.4	0	1069.3
augustus-daph18-processed-gene-0.829-mRNA-1	KZS13406.1	39.3	1.3e-86	330.9
augustus-daph18-processed-gene-0.831-mRNA-1	XP_032799181.1	48.8	8e-48	200.7
genemark-daph18-processed-gene-0.523-mRNA-1	XP_032797434.1	90.7	4.4e-87	332.4
augustus-daph18-processed-gene-0.833-mRNA-1	XP_032786883.1	50.6	8.6e-103	384
genemark-daph18-processed-gene-0.526-mRNA-1	XP_032786883.1	83.1	3.9e-16	94
genemark-daph18-processed-gene-0.527-mRNA-1	KZS03944.1	45.3	1.2e-27	133.7
augustus-daph18-processed-gene-0.834-mRNA-1	KZS13910.1	87.6	7.3e-257	897.9
genemark-daph18-processed-gene-0.532-mRNA-1	KZS05539.1	80.2	2.5e-234	821.6
augustus-daph18-processed-gene-0.836-mRNA-1	KZS08018.1	65.9	0	1574.3
genemark-daph18-processed-gene-0.537-mRNA-1	KZS19733.1	66.4	4.2e-147	531.6
maker-daph18-augustus-gene-0.263-mRNA-1	KZS19499.1	83.3	3.9e-129	471.9
maker-daph18-augustus-gene-0.265-mRNA-1	XP_032796472.1	97.7	7.3e-261	909.8
augustus-daph18-processed-gene-0.840-mRNA-1	KZR96173.1	64.3	6e-73	284.3
maker-daph18-augustus-gene-0.271-mRNA-1	KZS06165.1	95.8	9.7e-282	979.2
genemark-daph18-processed-gene-0.543-mRNA-1	KZS03690.1	44	5.5e-277	964.9
genemark-daph18-processed-gene-0.547-mRNA-1	KZS09726.1	76.3	1.3e-22	116.3
genemark-daph18-processed-gene-0.548-mRNA-1	KZR98018.1	47.8	7.9e-53	217.6
genemark-daph18-processed-gene-0.550-mRNA-1	KZS03741.1	44.8	8.2e-18	102.1
augustus-daph18-processed-gene-0.843-mRNA-1	KZS20558.1	51.5	4.9e-36	161.8
augustus-daph18-processed-gene-0.844-mRNA-1	XP_032799831.1	69.1	4e-25	124.4
maker-daph18-augustus-gene-0.296-mRNA-1	XP_032796518.1	100	1.6e-59	238.8
genemark-daph18-processed-gene-0.554-mRNA-1	XP_032785690.1	67.7	0	1516.5
genemark-daph18-processed-gene-0.556-mRNA-1	EFX87655.1	50.5	1.7e-77	300.4
genemark-daph18-processed-gene-0.557-mRNA-1	XP_032798121.1	82	3e-19	105.5
maker-daph18-augustus-gene-0.298-mRNA-1	XP_032796708.1	79.2	4.7e-257	897.9
augustus-daph18-processed-gene-0.849-mRNA-1	XP_032782630.1	44.9	5.5e-39	172.2
augustus-daph18-processed-gene-0.850-mRNA-1	ACB38663.1	61.1	1.5e-257	900.6
augustus-daph18-processed-gene-0.851-mRNA-1	EFX74993.1	67.8	7.4e-212	747.3
genemark-daph18-processed-gene-0.565-mRNA-1	KZS10539.1	54.4	2.4e-40	175.6
genemark-daph18-processed-gene-0.566-mRNA-1	XP_032796125.1	46.3	2.9e-89	339.7
augustus-daph18-processed-gene-0.854-mRNA-1	XP_032776675.1	69.4	1e-108	404.1
genemark-daph18-processed-gene-0.569-mRNA-1	KZS07221.1	86	4.7e-15	91.7
augustus-daph18-processed-gene-0.856-mRNA-1	XP_032799000.1	48.3	7.9e-130	475.3
genemark-daph18-processed-gene-0.571-mRNA-1	XP_032791479.1	87	2.8e-20	108.6
genemark-daph18-processed-gene-0.572-mRNA-1	KZS17759.1	68.6	1.8e-65	259.2
augustus-daph18-processed-gene-0.857-mRNA-1	XP_032794080.1	72.6	6.1e-88	335.1
augustus-daph18-processed-gene-0.859-mRNA-1	KZS10410.1	56.7	1.4e-58	236.9
genemark-daph18-processed-gene-0.576-mRNA-1	KZS03599.1	91.6	5.1e-80	307.8
augustus-daph18-processed-gene-0.860-mRNA-1	XP_032785719.1	71.8	8.8e-100	373.6
augustus-daph18-processed-gene-0.861-mRNA-1	KZS05508.1	58.1	5.7e-197	698.4
genemark-daph18-processed-gene-0.579-mRNA-1	EFX61751.1	47.5	6.6e-30	142.1
genemark-daph18-processed-gene-0.580-mRNA-1	RVW61811.1	42	2.5e-43	186.4
augustus-daph18-processed-gene-0.863-mRNA-1	XP_032793805.1	42.5	3.2e-45	192.6
augustus-daph18-processed-gene-0.865-mRNA-1	XP_032779221.1	73.6	1.5e-42	182.6
maker-daph18-augustus-gene-0.309-mRNA-1	XP_032798553.1	90.9	1.6e-202	715.7
genemark-daph18-processed-gene-0.588-mRNA-1	KZS19991.1	65	2.4e-16	96.3
genemark-daph18-processed-gene-0.589-mRNA-1	XP_032782071.1	51.9	4.9e-58	235.3
genemark-daph18-processed-gene-0.590-mRNA-1	XP_032796125.1	56.3	1.7e-162	583.6
augustus-daph18-processed-gene-0.871-mRNA-1	KZS04169.1	46.3	2.5e-55	226.5
augustus-daph18-processed-gene-0.872-mRNA-1	KZR98387.1	65.1	3.8e-45	191.4
maker-daph18-augustus-gene-0.311-mRNA-1	XP_032796480.1	79.3	1.5e-195	692.6
augustus-daph18-processed-gene-0.874-mRNA-1	KZS20699.1	71.8	3.6e-114	421.8
genemark-daph18-processed-gene-0.595-mRNA-1	KZS19991.1	70.3	1e-90	343.6
genemark-daph18-processed-gene-0.596-mRNA-1	KZS05597.1	49	5.9e-27	130.6
genemark-daph18-processed-gene-0.598-mRNA-1	KZS08997.1	50.5	1.8e-75	293.1
augustus-daph18-processed-gene-0.878-mRNA-1	KZS04174.1	66.9	7.4e-36	160.2
maker-daph18-augustus-gene-0.315-mRNA-1	SVE70672.1	93.1	2.1e-122	448.7
augustus-daph18-processed-gene-0.880-mRNA-1	XP_032796502.1	86.2	4.3e-172	614.4
genemark-daph18-processed-gene-0.602-mRNA-1	XP_032796502.1	99.1	5.2e-188	667.2
genemark-daph18-processed-gene-0.603-mRNA-1	EFX69843.1	72.2	1e-09	73.6
genemark-daph18-processed-gene-0.605-mRNA-1	XP_032793792.1	80.6	5.2e-48	200.7
augustus-daph18-processed-gene-0.884-mRNA-1	XP_032798652.1	55.3	2.2e-19	105.1
genemark-daph18-processed-gene-0.609-mRNA-1	XP_029822487.1	45.1	6.5e-16	94.4
genemark-daph18-processed-gene-0.610-mRNA-1	XP_032784568.1	44.1	7.1e-74	288.1
genemark-daph18-processed-gene-0.611-mRNA-1	KZS05056.1	45.8	1.2e-32	150.2
genemark-daph18-processed-gene-0.612-mRNA-1	XP_032798131.1	73.4	2e-48	202.2
augustus-daph18-processed-gene-0.887-mRNA-1	KZR95745.1	92	3.2e-64	255.8
augustus-daph18-processed-gene-0.888-mRNA-1	KZS13126.1	76.4	1.1e-51	213
augustus-daph18-processed-gene-0.889-mRNA-1	KZS04645.1	58.7	2.1e-75	292.7
genemark-daph18-processed-gene-0.617-mRNA-1	KZS06599.1	50.5	2.8e-71	279.3
maker-daph18-augustus-gene-0.333-mRNA-1	SVE90478.1	92.2	3.7e-303	1050.4
genemark-daph18-processed-gene-0.620-mRNA-1	XP_032796486.1	89.9	2e-150	543.1
genemark-daph18-processed-gene-0.621-mRNA-1	KZR97150.1	87.8	1.3e-29	139.4
augustus-daph18-processed-gene-0.894-mRNA-1	KZR99927.1	68.5	1.7e-66	263.1
genemark-daph18-processed-gene-0.626-mRNA-1	EFX67321.1	78.8	2e-18	103.2
genemark-daph18-processed-gene-0.627-mRNA-1	KZR98996.1	80.8	1.1e-78	303.9
genemark-daph18-processed-gene-0.628-mRNA-1	KZR97820.1	55.2	1.3e-41	179.9
genemark-daph18-processed-gene-0.629-mRNA-1	KZS03134.1	89	5.7e-77	298.1
genemark-daph18-processed-gene-0.630-mRNA-1	KZR98469.1	83.5	2.9e-27	132.9
augustus-daph18-processed-gene-0.897-mRNA-1	XP_032780268.1	95.6	2.8e-99	371.7
genemark-daph18-processed-gene-0.632-mRNA-1	XP_032797133.1	72.3	5.8e-76	294.3
augustus-daph18-processed-gene-0.898-mRNA-1	RWS22042.1	29.9	4.7e-16	95.1
genemark-daph18-processed-gene-0.635-mRNA-1	XP_032788763.1	83	1.1e-11	79.3
genemark-daph18-processed-gene-0.636-mRNA-1	XP_032777165.1	54.7	1.7e-156	562.8
maker-daph18-augustus-gene-0.354-mRNA-1	ACB38661.1	57.5	7.9e-203	718.4
genemark-daph18-processed-gene-0.640-mRNA-1	XP_032784872.1	85	1.4e-27	132.5
genemark-daph18-processed-gene-0.641-mRNA-1	EFX63971.1	41.3	1e-61	248.1
augustus-daph18-processed-gene-0.903-mRNA-1	KZS10228.1	68.9	0	2022.7
genemark-daph18-processed-gene-0.643-mRNA-1	KZS07371.1	63.2	7.2e-60	240.7
genemark-daph18-processed-gene-0.644-mRNA-1	EFX67056.1	85.1	4.9e-29	137.9
augustus-daph18-processed-gene-0.904-mRNA-1	KZS01915.1	82.2	1.7e-41	179.5
genemark-daph18-processed-gene-0.646-mRNA-1	XP_032789727.1	74.4	2.3e-131	478.8
maker-daph18-augustus-gene-0.366-mRNA-1	XP_032796632.1	98.4	8.8e-145	523.5
maker-daph18-augustus-gene-0.367-mRNA-1	XP_032795936.1	91	0	3033.4
maker-daph18-augustus-gene-0.382-mRNA-1	XP_032796734.1	89.2	9.6e-73	283.5
genemark-daph18-processed-gene-0.651-mRNA-1	KZS20716.1	84.8	5.8e-45	190.7
genemark-daph18-processed-gene-0.654-mRNA-1	KZS20644.1	65.3	4.7e-15	91.3
genemark-daph18-processed-gene-0.655-mRNA-1	XP_032798236.1	46.3	4e-122	448.7
augustus-daph18-processed-gene-0.910-mRNA-1	KZS06424.1	63.6	3.3e-08	68.6
augustus-daph18-processed-gene-0.911-mRNA-1	KZS06424.1	79.8	8.5e-32	146.4
augustus-daph18-processed-gene-0.912-mRNA-1	XP_032786835.1	84.2	1.8e-38	168.7
augustus-daph18-processed-gene-0.913-mRNA-1	XP_032798657.1	68.7	6e-32	147.1
genemark-daph18-processed-gene-0.660-mRNA-1	KZS11992.1	76.2	1.4e-137	500.4
augustus-daph18-processed-gene-0.917-mRNA-1	KZS11992.1	62.4	1.7e-120	443
genemark-daph18-processed-gene-0.663-mRNA-1	KZS11992.1	85.7	8.1e-40	174.5
augustus-daph18-processed-gene-0.920-mRNA-1	XP_032790435.1	68.2	2e-47	199.1
augustus-daph18-processed-gene-0.921-mRNA-1	KZS09780.1	35.5	1.8e-27	133.3
genemark-daph18-processed-gene-0.667-mRNA-1	SVE86109.1	35.5	1.2e-27	134
augustus-daph18-processed-gene-0.922-mRNA-1	KZS10385.1	40.7	4e-51	212.2
genemark-daph18-processed-gene-0.669-mRNA-1	EFX65419.1	48.1	5e-22	115.2
genemark-daph18-processed-gene-0.671-mRNA-1	KZS19607.1	68.6	4.6e-30	141
genemark-daph18-processed-gene-0.672-mRNA-1	KZR99927.1	71.7	1.5e-113	419.9
augustus-daph18-processed-gene-0.924-mRNA-1	XP_032780294.1	66.8	1.5e-133	486.5
augustus-daph18-processed-gene-0.925-mRNA-1	XP_032791622.1	60.4	5.1e-31	144.1
augustus-daph18-processed-gene-0.926-mRNA-1	KZS04138.1	66.7	1.9e-49	206.1
genemark-daph18-processed-gene-0.675-mRNA-1	XP_032779275.1	76.3	1.2e-118	437.2
genemark-daph18-processed-gene-0.677-mRNA-1	KZS05654.1	32.8	2.7e-50	209.9
genemark-daph18-processed-gene-0.679-mRNA-1	KZS10260.1	57.3	1.2e-87	333.6
genemark-daph18-processed-gene-0.680-mRNA-1	KZS20644.1	60	6e-14	87.8
genemark-daph18-processed-gene-0.681-mRNA-1	KZS20518.1	51	1.6e-99	374.4
augustus-daph18-processed-gene-0.934-mRNA-1	KZS03450.1	51.3	2.5e-72	282.3
genemark-daph18-processed-gene-0.685-mRNA-1	XP_032790513.1	42.9	1.4e-13	86.7
augustus-daph18-processed-gene-0.935-mRNA-1	KZR96173.1	85.1	8.2e-76	293.5
genemark-daph18-processed-gene-0.687-mRNA-1	XP_032794771.1	78.7	2.8e-278	968.8
genemark-daph18-processed-gene-0.688-mRNA-1	XP_032786955.1	59.8	1.6e-24	122.1
genemark-daph18-processed-gene-0.689-mRNA-1	KZS20625.1	77.1	8.2e-34	154.1
genemark-daph18-processed-gene-0.693-mRNA-1	XP_032785628.1	84.2	4.5e-215	757.7
genemark-daph18-processed-gene-0.694-mRNA-1	KZS17759.1	76.9	0	1075.1
augustus-daph18-processed-gene-0.941-mRNA-1	XP_032781177.1	95.8	1.3e-43	186.8
genemark-daph18-processed-gene-0.698-mRNA-1	XP_028656743.1	33.8	3.6e-45	192.6
augustus-daph18-processed-gene-0.942-mRNA-1	KZS05656.1	46.2	3.6e-112	415.2
augustus-daph18-processed-gene-0.943-mRNA-1	KZS05656.1	73.8	3.8e-103	385.2
maker-daph18-augustus-gene-0.406-mRNA-1	KZS13910.1	87.6	5.5e-257	897.9
maker-daph18-augustus-gene-0.414-mRNA-1	XP_032784653.1	97.5	3e-77	298.1
genemark-daph18-processed-gene-0.707-mRNA-1	XP_032797174.1	88.1	7.5e-63	250.8
augustus-daph18-processed-gene-0.946-mRNA-1	RWS05910.1	42.9	4.8e-53	218.4
genemark-daph18-processed-gene-0.709-mRNA-1	ACB38663.1	38.9	4.2e-120	443
genemark-daph18-processed-gene-0.710-mRNA-1	KZS07787.1	65.2	3.4e-54	221.9
genemark-daph18-processed-gene-0.712-mRNA-1	KZS13890.1	69.9	2.5e-55	226.1
maker-daph18-augustus-gene-0.416-mRNA-1	XP_032798704.1	81.1	1.1e-30	142.9
maker-daph18-augustus-gene-0.418-mRNA-1	XP_032796476.1	91.3	4.5e-67	264.2
augustus-daph18-processed-gene-0.951-mRNA-1	KZS17760.1	73.8	2.1e-25	125.6
augustus-daph18-processed-gene-0.952-mRNA-1	XP_032780294.1	62.7	5.2e-80	308.1
augustus-daph18-processed-gene-0.953-mRNA-1	KZS17760.1	75.9	8.5e-14	86.7
genemark-daph18-processed-gene-0.717-mRNA-1	KZS07327.1	32.2	9e-27	131.3
genemark-daph18-processed-gene-0.718-mRNA-1	XP_032779275.1	56.2	8e-75	291.6
maker-daph18-augustus-gene-0.422-mRNA-1	XP_032797949.1	71.4	7.6e-10	73.9
maker-daph18-augustus-gene-0.424-mRNA-1	XP_032796513.1	93.3	0	2002.3
augustus-daph18-processed-gene-0.957-mRNA-1	KZS03129.1	82.4	3.3e-265	924.5
augustus-daph18-processed-gene-0.958-mRNA-1	KZS03129.1	64.1	5.3e-43	184.5
genemark-daph18-processed-gene-0.724-mRNA-1	KZS03129.1	42.8	0	1311.2
maker-daph18-augustus-gene-0.427-mRNA-1	SVE77986.1	94.2	8.9e-107	396.7
genemark-daph18-processed-gene-0.727-mRNA-1	XP_032780294.1	48.3	2.4e-48	202.6
genemark-daph18-processed-gene-0.729-mRNA-1	KZS07327.1	32	6.4e-07	65.5
augustus-daph18-processed-gene-0.963-mRNA-1	KZS17761.1	60	1.8e-17	99.8
genemark-daph18-processed-gene-0.732-mRNA-1	KZS03129.1	67.7	1.5e-56	229.6
augustus-daph18-processed-gene-0.964-mRNA-1	KZS09412.1	62.9	2.2e-34	155.6
genemark-daph18-processed-gene-0.735-mRNA-1	KZS03129.1	64.2	1.5e-28	136.7
genemark-daph18-processed-gene-0.736-mRNA-1	KZS07409.1	58.4	5.8e-36	161
augustus-daph18-processed-gene-0.966-mRNA-1	KZS18169.1	69.1	1.3e-56	229.9
augustus-daph18-processed-gene-0.967-mRNA-1	XP_032793802.1	45.5	7.6e-19	103.6
augustus-daph18-processed-gene-0.968-mRNA-1	KZS01505.1	69.9	1.1e-61	247.7
genemark-daph18-processed-gene-0.741-mRNA-1	XP_032781258.1	88.6	2.4e-62	250
augustus-daph18-processed-gene-0.970-mRNA-1	EFX67572.1	77.8	7.2e-55	223.8
augustus-daph18-processed-gene-0.971-mRNA-1	EFX64356.1	58	7.1e-40	174.9
genemark-daph18-processed-gene-0.744-mRNA-1	EFX63997.1	76.2	3.6e-42	181.4
genemark-daph18-processed-gene-0.745-mRNA-1	KZS03120.1	52.7	6.7e-135	491.1
genemark-daph18-processed-gene-0.746-mRNA-1	KZS19609.1	75.8	6.4e-86	327.4
augustus-daph18-processed-gene-0.973-mRNA-1	KZS09704.1	43.5	1.6e-44	189.9
genemark-daph18-processed-gene-0.748-mRNA-1	KZS03360.1	48.4	1.6e-96	363.6
genemark-daph18-processed-gene-0.749-mRNA-1	KZS03360.1	60.2	6.5e-47	197.6
genemark-daph18-processed-gene-0.750-mRNA-1	XP_032791381.1	90.3	0	1333.2
genemark-daph18-processed-gene-0.752-mRNA-1	KZS03110.1	50	4.3e-47	198.4
genemark-daph18-processed-gene-0.753-mRNA-1	KZS22082.1	85.1	1.5e-23	119
genemark-daph18-processed-gene-0.754-mRNA-1	XP_032798688.1	68.2	3e-68	268.5
augustus-daph18-processed-gene-0.976-mRNA-1	XP_032798679.1	71.5	3.9e-43	185.3
genemark-daph18-processed-gene-0.756-mRNA-1	XP_032790650.1	56.3	2.8e-148	535.4
augustus-daph18-processed-gene-0.978-mRNA-1	XP_032798967.1	61.6	4e-89	338.2
augustus-daph18-processed-gene-0.979-mRNA-1	XP_032798295.1	49	3.2e-29	138.3
augustus-daph18-processed-gene-0.980-mRNA-1	KZS19732.1	39.6	3.2e-83	319.7
maker-daph241-augustus-gene-0.0-mRNA-1	XP_032780796.1	91.4	6.4e-113	417.2
augustus-daph241-processed-gene-0.354-mRNA-1	KZS18959.1	98.2	3.7e-78	301.2
maker-daph241-augustus-gene-0.2-mRNA-1	XP_032780797.1	94.4	5.6e-157	563.9
evm-daph241-processed-gene-0.341-mRNA-1	XP_032787845.1	88.8	2.3e-134	489.2
augustus-daph241-processed-gene-0.358-mRNA-1	XP_032780798.1	92.6	3.5e-282	980.7
maker-daph241-augustus-gene-0.45-mRNA-1	XP_032780006.1	99.6	0	1343.9
maker-daph241-augustus-gene-0.48-mRNA-1	KZS09512.1	96.1	8.9e-253	882.9
maker-daph241-augustus-gene-0.49-mRNA-1	XP_032780012.1	96.7	3e-197	698
genemark-daph241-processed-gene-0.402-mRNA-1	XP_032780411.1	90.5	0	3754.5
maker-daph241-augustus-gene-0.158-mRNA-1	XP_032780019.1	99.2	0	2017.7
maker-daph241-augustus-gene-0.165-mRNA-1	KZS09519.1	86.2	0	1638.2
maker-daph241-augustus-gene-0.169-mRNA-1	XP_032780026.1	91	1.8e-161	578.9
augustus-daph241-processed-gene-0.368-mRNA-1	KZS09523.1	93.8	3.2e-97	364.8
augustus-daph241-processed-gene-0.369-mRNA-1	XP_032795933.1	66.4	8.9e-32	146.7
augustus-daph241-processed-gene-0.370-mRNA-1	KZS08412.1	82.8	1.6e-19	106.3
maker-daph241-augustus-gene-0.208-mRNA-1	XP_032780017.1	83.3	0	1723.4
genemark-daph241-processed-gene-0.416-mRNA-1	KZS05543.1	84	1.5e-65	259.2
maker-daph241-augustus-gene-0.220-mRNA-1	XP_032787845.1	71.7	2.8e-25	125.9
maker-daph241-augustus-gene-0.241-mRNA-1	XP_032787845.1	83.1	7.4e-48	201.4
maker-daph241-augustus-gene-0.242-mRNA-1	XP_032793657.1	61.1	1.2e-14	90.5
augustus-daph241-processed-gene-0.377-mRNA-1	XP_032780428.1	85.5	3.4e-230	808.9
maker-daph241-augustus-gene-0.249-mRNA-1	XP_032780429.1	91.3	2.7e-136	496.5
genemark-daph241-processed-gene-0.424-mRNA-1	XP_032780426.1	90	1.1e-09	73.2
maker-daph241-augustus-gene-0.268-mRNA-1	KZS09504.1	95.7	0	2124.7
maker-daph241-augustus-gene-0.270-mRNA-1	XP_032780010.1	97.9	1.2e-240	842.4
maker-daph241-augustus-gene-0.272-mRNA-1	XP_032780005.1	96.2	0	1475.7
maker-daph241-augustus-gene-0.274-mRNA-1	XP_032780431.1	86.9	7e-130	473.8
maker-daph241-augustus-gene-0.277-mRNA-1	XP_032787845.1	81.1	2.5e-75	293.5
augustus-daph241-processed-gene-0.385-mRNA-1	KZS16714.1	62.3	2.1e-64	255.8
evm-daph241-processed-gene-0.346-mRNA-1	KZS09515.1	97.8	0	1638.6
maker-daph241-augustus-gene-0.298-mRNA-1	KZS09522.1	93.9	6.9e-129	470.3
maker-daph241-augustus-gene-0.300-mRNA-1	XP_032780029.1	91.5	7.5e-157	563.5
genemark-daph241-processed-gene-0.437-mRNA-1	KZS09001.1	52.1	4.9e-26	127.9
genemark-daph241-processed-gene-0.438-mRNA-1	KZS16714.1	53.8	5.7e-98	368.6
genemark-daph241-processed-gene-0.440-mRNA-1	KZS17070.1	65.7	1.9e-09	72.4
maker-daph376-augustus-gene-0.66-mRNA-1	XP_032791527.1	85	1.3e-160	576.2
maker-daph376-augustus-gene-0.68-mRNA-1	XP_032791513.1	95.5	1.5e-293	1018.5
maker-daph376-augustus-gene-0.70-mRNA-1	SVE90023.1	98.6	6.8e-149	537
maker-daph376-augustus-gene-0.73-mRNA-1	KZS05968.1	46.5	4.8e-91	345.9
augustus-daph376-processed-gene-0.4-mRNA-1	KZS03752.1	61.1	0	1212.2
maker-daph376-augustus-gene-0.74-mRNA-1	XP_032791511.1	98.6	4.2e-182	648.3
genemark-daph376-processed-gene-0.383-mRNA-1	KZS19277.1	96	2.5e-14	87.8
maker-daph376-augustus-gene-0.80-mRNA-1	XP_032791945.1	96.4	0	1152.1
maker-daph376-augustus-gene-0.79-mRNA-1	KZS19275.1	90.8	5.9e-124	454.5
maker-daph376-augustus-gene-0.95-mRNA-1	XP_032791488.1	85.8	0	1672.5
maker-daph376-augustus-gene-0.97-mRNA-1	XP_032791509.1	95	1.6e-178	635.6
maker-daph376-augustus-gene-0.99-mRNA-1	XP_032791490.1	98.8	0	1597.4
maker-daph376-augustus-gene-0.101-mRNA-1	XP_032791499.1	98.6	0	1121.7
maker-daph376-augustus-gene-0.103-mRNA-1	XP_032792738.1	85.9	0	1203.3
maker-daph376-augustus-gene-0.106-mRNA-1	KZS19295.1	97.7	1.9e-229	805.1
maker-daph376-augustus-gene-0.109-mRNA-1	XP_032792740.1	98.4	1.5e-304	1055
genemark-daph376-processed-gene-0.394-mRNA-1	XP_032792746.1	97.1	2e-173	618.6
maker-daph376-augustus-gene-0.136-mRNA-1	XP_032792747.1	90.7	1.7e-86	330.1
maker-daph376-augustus-gene-0.201-mRNA-1	XP_032791526.1	95.6	5.5e-240	840.1
maker-daph376-augustus-gene-0.211-mRNA-1	KZS19285.1	91.4	0	2167.9
maker-daph376-augustus-gene-0.218-mRNA-1	KZS19284.1	98.8	0	5216
maker-daph376-augustus-gene-0.241-mRNA-1	XP_032791512.1	93.6	1.1e-288	1002.3
augustus-daph376-processed-gene-0.21-mRNA-1	XP_032791521.1	96.5	9.1e-73	283.1
maker-daph376-augustus-gene-0.245-mRNA-1	XP_032791514.1	96.6	4.3e-216	760.8
maker-daph376-augustus-gene-0.256-mRNA-1	XP_032791517.1	92.2	6.6e-175	623.6
maker-daph376-augustus-gene-0.261-mRNA-1	KZS17051.1	91.9	6.2e-173	617.1
maker-daph376-augustus-gene-0.267-mRNA-1	XP_032791943.1	94	0	1208
genemark-daph376-processed-gene-0.411-mRNA-1	XP_032791487.1	91.2	0	2032.3
maker-daph376-augustus-gene-0.272-mRNA-1	XP_032791493.1	98.5	0	1618.6
maker-daph376-augustus-gene-0.278-mRNA-1	XP_032791502.1	96	1.6e-273	951.8
maker-daph376-augustus-gene-0.280-mRNA-1	EFX81793.1	95.7	4.1e-123	451.1
augustus-daph376-processed-gene-0.30-mRNA-1	XP_032791504.1	93.5	1.1e-258	902.5
maker-daph376-augustus-gene-0.282-mRNA-1	XP_032791495.1	92.7	1.8e-306	1061.6
evm-daph376-processed-gene-0.60-mRNA-1	KZS19264.1	92.3	8.2e-273	949.5
maker-daph376-augustus-gene-0.291-mRNA-1	XP_032791505.1	91.9	9.8e-271	942.6
maker-daph376-augustus-gene-0.301-mRNA-1	KZS19289.1	93.8	0	1520.4
genemark-daph376-processed-gene-0.422-mRNA-1	XP_032792729.1	94	0	1515.7
maker-daph376-augustus-gene-0.305-mRNA-1	XP_032792728.1	81.3	0	4190.6
maker-daph376-augustus-gene-0.316-mRNA-1	XP_032792743.1	97.4	1.1e-195	693
genemark-daph376-processed-gene-0.425-mRNA-1	XP_032792736.1	88.8	0	3874.7
maker-daph376-augustus-gene-0.320-mRNA-1	EFX83335.1	93.8	7.4e-32	146.4
maker-daph376-augustus-gene-0.322-mRNA-1	SVE86322.1	99.6	3.6e-133	484.6
maker-daph376-augustus-gene-0.324-mRNA-1	XP_032792751.1	95.1	7.4e-107	397.1
genemark-daph376-processed-gene-0.429-mRNA-1	XP_032783334.1	74.4	1.7e-135	492.7
genemark-daph376-processed-gene-0.433-mRNA-1	KZS03845.1	73.4	6.3e-251	877.1
augustus-daph376-processed-gene-0.45-mRNA-1	KZS22106.1	58.2	0	1818.1
augustus-daph211-processed-gene-0.1-mRNA-1	XP_032785692.1	96.9	3.7e-236	827.4
augustus-daph309-processed-gene-0.1-mRNA-1	XP_032792566.1	88.1	3.6e-61	245
maker-daph309-augustus-gene-0.77-mRNA-1	XP_032792448.1	96.8	0	1735.3
augustus-daph309-processed-gene-0.3-mRNA-1	KZS18845.1	93	1e-32	149.1
maker-daph309-augustus-gene-0.84-mRNA-1	XP_032792488.1	96.9	5.5e-244	853.6
evm-daph309-processed-gene-0.9-mRNA-1	XP_032796902.1	98.6	2.8e-242	847.8
genemark-daph309-processed-gene-0.25-mRNA-1	XP_032796922.1	94.3	5.7e-89	337.4
maker-daph309-augustus-gene-0.93-mRNA-1	XP_032796910.1	94.2	5.5e-153	551.2
genemark-daph309-processed-gene-0.30-mRNA-1	XP_032792553.1	97.7	7.4e-276	959.5
maker-daph309-augustus-gene-0.188-mRNA-1	XP_032792151.1	68.2	9.1e-07	65.5
augustus-daph89-processed-gene-0.0-mRNA-1	KZS03129.1	66.2	7.3e-198	700.7
augustus-daph89-processed-gene-0.1-mRNA-1	KZS19508.1	87.3	8.9e-51	210.7
augustus-daph89-processed-gene-0.2-mRNA-1	KZS03129.1	70	2.1e-106	396.4
augustus-daph89-processed-gene-0.3-mRNA-1	KZS05670.1	67.3	1.6e-266	930.2
augustus-daph89-processed-gene-0.4-mRNA-1	XP_032798013.1	75.8	4.2e-103	384.8
augustus-daph89-processed-gene-0.5-mRNA-1	XP_032794762.1	53	4.4e-281	978
genemark-daph89-processed-gene-0.130-mRNA-1	XP_032782071.1	64.2	1.6e-109	406.8
augustus-daph89-processed-gene-0.7-mRNA-1	XP_032798982.1	80.1	5.6e-286	993.8
genemark-daph89-processed-gene-0.132-mRNA-1	KZS03944.1	78.4	0	1412.9
augustus-daph89-processed-gene-0.9-mRNA-1	XP_032792711.1	61.2	0	1632.8
augustus-daph89-processed-gene-0.10-mRNA-1	XP_032789746.1	66.9	2.4e-172	615.5
genemark-daph89-processed-gene-0.136-mRNA-1	KZS07285.1	86.5	1.3e-128	471.1
genemark-daph89-processed-gene-0.138-mRNA-1	KZS05677.1	35.3	6.9e-226	795
genemark-daph89-processed-gene-0.139-mRNA-1	KZS05297.1	71.4	2.3e-34	155.2
augustus-daph89-processed-gene-0.14-mRNA-1	XP_032785628.1	88.2	3.3e-163	584.7
genemark-daph89-processed-gene-0.141-mRNA-1	XP_032798499.1	77.3	3.9e-46	194.5
augustus-daph89-processed-gene-0.15-mRNA-1	KZS03354.1	67.5	1.3e-138	503.4
augustus-daph89-processed-gene-0.16-mRNA-1	XP_032798389.1	85.4	2.7e-89	338.6
augustus-daph89-processed-gene-0.17-mRNA-1	XP_032789682.1	63	0	1100.1
genemark-daph89-processed-gene-0.146-mRNA-1	KZS08278.1	73.7	0	1999.9
maker-daph89-augustus-gene-0.74-mRNA-1	KZR98547.1	84.7	1.1e-20	109
genemark-daph89-processed-gene-0.150-mRNA-1	KZS05508.1	68.6	5.8e-268	935.3
genemark-daph89-processed-gene-0.151-mRNA-1	XP_032798862.1	47	1.4e-66	263.8
genemark-daph89-processed-gene-0.153-mRNA-1	KZS10356.1	85.8	4.2e-73	284.6
genemark-daph89-processed-gene-0.154-mRNA-1	KZS10178.1	46.7	3.3e-167	598.6
augustus-daph89-processed-gene-0.24-mRNA-1	XP_032798938.1	72.6	0	1123.2
genemark-daph89-processed-gene-0.156-mRNA-1	XP_032782072.1	61.4	1e-39	174.1
augustus-daph89-processed-gene-0.25-mRNA-1	KZS04856.1	83.5	6e-162	581.3
genemark-daph89-processed-gene-0.158-mRNA-1	KZS05277.1	56.8	0	1694.5
augustus-daph89-processed-gene-0.28-mRNA-1	XP_032797420.1	74.1	9.9e-113	417.2
genemark-daph89-processed-gene-0.162-mRNA-1	XP_032789861.1	85	4.1e-10	74.3
maker-daph89-augustus-gene-0.118-mRNA-1	XP_032789861.1	80.8	6.8e-25	123.2
maker-daph89-augustus-gene-0.111-mRNA-1	XP_032789861.1	81.1	1.7e-20	109
augustus-daph178-processed-gene-0.9-mRNA-1	XP_032781261.1	48.1	5.3e-91	345.5
genemark-daph178-processed-gene-0.2-mRNA-1	KZS03944.1	80.2	0	2508.4
genemark-daph178-processed-gene-0.3-mRNA-1	KZS06463.1	54.8	2.7e-30	142.1
genemark-daph178-processed-gene-0.4-mRNA-1	XP_032798230.1	43.5	3.4e-146	529.6
maker-daph36-augustus-gene-0.801-mRNA-1	XP_032785009.1	92.9	5.4e-155	557.4
maker-daph36-augustus-gene-0.836-mRNA-1	XP_032785009.1	89.4	0	1898.2
augustus-daph36-processed-gene-0.361-mRNA-1	EFX81640.1	44.7	6.8e-15	91.7
augustus-daph36-processed-gene-0.363-mRNA-1	KZS21877.1	65.2	2.7e-154	556.2
augustus-daph36-processed-gene-0.364-mRNA-1	KZS21877.1	88.2	4.1e-205	724.2
augustus-daph36-processed-gene-0.365-mRNA-1	XP_032786549.1	79.8	1.1e-186	662.9
augustus-daph36-processed-gene-0.366-mRNA-1	KZR98055.1	44.3	1e-22	119
maker-daph36-augustus-gene-0.866-mRNA-1	XP_032786505.1	90.7	0	1536.5
maker-daph36-augustus-gene-0.878-mRNA-1	XP_032786525.1	94.2	0	1347
maker-daph36-augustus-gene-0.902-mRNA-1	KZS21870.1	85	0	1599.3
maker-daph36-augustus-gene-0.906-mRNA-1	XP_032786500.1	96.1	0	7373.1
maker-daph36-augustus-gene-0.927-mRNA-1	XP_032786524.1	99.9	0	1400.2
maker-daph36-augustus-gene-0.932-mRNA-1	KZS19634.1	92.5	0	2855.5
maker-daph36-augustus-gene-0.936-mRNA-1	XP_032786502.1	91.9	0	1903.6
maker-daph36-augustus-gene-0.937-mRNA-1	XP_032786528.1	95.1	0	1089.7
maker-daph36-augustus-gene-0.971-mRNA-1	XP_032786538.1	92.3	4e-103	384.8
maker-daph36-augustus-gene-0.976-mRNA-1	XP_032786508.1	97	0	1657.9
augustus-daph36-processed-gene-0.376-mRNA-1	KZS04051.1	78.6	5e-37	164.5
maker-daph36-augustus-gene-0.982-mRNA-1	XP_032786527.1	92.7	7.6e-208	733.8
maker-daph36-augustus-gene-0.990-mRNA-1	EFX86705.1	90.8	8.3e-243	849.7
maker-daph36-augustus-gene-0.985-mRNA-1	XP_032786474.1	85.9	3.5e-299	1037.3
maker-daph36-augustus-gene-0.1000-mRNA-1	XP_032786480.1	89.4	0	1092.8
maker-daph36-augustus-gene-0.1055-mRNA-1	KZS04042.1	94.1	0	1146.3
maker-daph36-augustus-gene-0.1056-mRNA-1	KZS07431.1	90.2	2.6e-135	491.9
maker-daph36-augustus-gene-0.1059-mRNA-1	XP_032786498.1	100	5.3e-79	303.9
maker-daph36-augustus-gene-0.1061-mRNA-1	XP_032786490.1	99	3.1e-205	724.5
maker-daph36-augustus-gene-0.1065-mRNA-1	XP_032786491.1	94.1	3.6e-195	691
maker-daph36-augustus-gene-0.1064-mRNA-1	XP_032786481.1	90.1	8.5e-248	866.3
maker-daph36-augustus-gene-0.1076-mRNA-1	XP_032786459.1	91.2	0	1521.9
maker-daph36-augustus-gene-0.1078-mRNA-1	XP_032786448.1	91.9	2.7e-115	425.2
maker-daph36-augustus-gene-0.1080-mRNA-1	KZS04022.1	91.1	2.9e-246	861.3
maker-daph36-augustus-gene-0.1082-mRNA-1	XP_032786423.1	95.8	0	1547.3
maker-daph36-augustus-gene-0.1084-mRNA-1	XP_032786449.1	97	1.5e-102	382.5
augustus-daph36-processed-gene-0.391-mRNA-1	KZS04015.1	95.5	1.3e-290	1008.8
maker-daph36-augustus-gene-0.1086-mRNA-1	XP_032795596.1	100	2e-116	428.7
maker-daph36-augustus-gene-0.1088-mRNA-1	SVE91748.1	100	2e-271	944.9
maker-daph36-augustus-gene-0.1096-mRNA-1	KZS04009.1	81.7	7.2e-151	543.9
augustus-daph36-processed-gene-0.396-mRNA-1	KZS04008.1	63.7	2.6e-22	115.2
augustus-daph36-processed-gene-0.397-mRNA-1	KZS04007.1	74.6	3e-124	455.3
maker-daph36-augustus-gene-0.1097-mRNA-1	XP_032785520.1	88.6	1.1e-155	559.7
maker-daph36-augustus-gene-0.1114-mRNA-1	KZS04004.1	87.3	0	1677.1
maker-daph36-augustus-gene-0.1126-mRNA-1	XP_032785511.1	96.4	0	1449.5
maker-daph36-augustus-gene-0.1129-mRNA-1	EFX86607.1	95.9	3.4e-181	644.4
augustus-daph36-processed-gene-0.403-mRNA-1	KZS21853.1	94.8	2.8e-56	228
maker-daph36-augustus-gene-0.1138-mRNA-1	XP_032798364.1	91.9	4.1e-243	851.3
maker-daph36-augustus-gene-0.1156-mRNA-1	XP_032798366.1	99.1	6.5e-55	223.4
evm-daph36-processed-gene-0.755-mRNA-1	XP_032786386.1	86.7	0	7128.5
maker-daph36-augustus-gene-0.1175-mRNA-1	SVE91075.1	96.1	0	1312.4
augustus-daph36-processed-gene-0.407-mRNA-1	XP_032785812.1	93.9	4.6e-15	92
maker-daph36-augustus-gene-0.1179-mRNA-1	XP_032785810.1	87.1	3.7e-118	435.6
genemark-daph36-processed-gene-0.68-mRNA-1	XP_032785807.1	65.7	1.2e-11	79.7
maker-daph36-augustus-gene-0.1190-mRNA-1	KZS20925.1	91.5	2.2e-119	438.7
maker-daph36-augustus-gene-0.1198-mRNA-1	XP_032785803.1	79.7	2.4e-59	239.6
augustus-daph36-processed-gene-0.412-mRNA-1	XP_032786384.1	79.1	7.2e-139	505.4
augustus-daph36-processed-gene-0.413-mRNA-1	XP_032784898.1	81.8	2.3e-98	369
maker-daph36-augustus-gene-0.1215-mRNA-1	KZS20928.1	82.7	1.9e-89	339.3
maker-daph36-augustus-gene-0.1217-mRNA-1	KZS20930.1	86.4	2.7e-43	185.7
maker-daph36-augustus-gene-0.1218-mRNA-1	KZS20930.1	100	7.8e-44	186.4
maker-daph36-augustus-gene-0.1230-mRNA-1	XP_032785783.1	97.8	1e-202	716.5
maker-daph36-augustus-gene-0.1233-mRNA-1	XP_032789861.1	37	1.8e-19	105.5
maker-daph36-augustus-gene-0.1237-mRNA-1	KZS20941.1	91.2	4.9e-113	417.5
maker-daph36-augustus-gene-0.1238-mRNA-1	KZS20942.1	92.3	6.1e-182	647.1
maker-daph36-augustus-gene-0.1257-mRNA-1	XP_032785287.1	82.6	9.1e-195	689.9
maker-daph36-augustus-gene-0.1259-mRNA-1	EFX71839.1	100	8e-43	183
maker-daph36-augustus-gene-0.1260-mRNA-1	KZS20947.1	89.6	3e-89	338.2
evm-daph36-processed-gene-0.744-mRNA-1	XP_032785043.1	90.8	0	3374.7
maker-daph36-augustus-gene-0.1277-mRNA-1	XP_032785102.1	95.7	0	1765
maker-daph36-augustus-gene-0.1279-mRNA-1	XP_032785400.1	100	1.5e-137	499.2
maker-daph36-augustus-gene-0.1285-mRNA-1	KZS20953.1	95.4	3.1e-236	827.8
maker-daph36-augustus-gene-0.1286-mRNA-1	XP_032785368.1	83.6	1.7e-138	502.7
maker-daph36-augustus-gene-0.1289-mRNA-1	KZS16417.1	80.6	6.2e-39	171.4
maker-daph36-augustus-gene-0.1290-mRNA-1	XP_032787845.1	92.6	1.9e-19	105.9
maker-daph36-augustus-gene-0.1308-mRNA-1	XP_032787845.1	60.2	7.6e-45	190.3
genemark-daph36-processed-gene-0.93-mRNA-1	KZS20961.1	89.7	0	1454.1
maker-daph36-augustus-gene-0.1339-mRNA-1	XP_032785244.1	95.5	2.5e-183	652.1
augustus-daph36-processed-gene-0.431-mRNA-1	KZS20965.1	77.6	7.4e-156	560.8
maker-daph36-augustus-gene-0.1373-mRNA-1	XP_032785483.1	92.2	8.7e-145	523.9
maker-daph36-augustus-gene-0.1346-mRNA-1	SVE90061.1	99.6	2.2e-163	585.1
maker-daph36-augustus-gene-0.1345-mRNA-1	XP_032785034.1	98.4	0	5816.1
genemark-daph36-processed-gene-0.99-mRNA-1	KZS20970.1	88.4	4.6e-221	777.3
evm-daph36-processed-gene-0.795-mRNA-1	XP_032786386.1	85.8	7.3e-101	377.9
maker-daph36-augustus-gene-0.1452-mRNA-1	XP_032785232.1	96.6	5.3e-277	963.4
augustus-daph36-processed-gene-0.437-mRNA-1	BBF16893.1	94.7	8.5e-302	1045.8
augustus-daph36-processed-gene-0.438-mRNA-1	XP_032785129.1	75	4.8e-206	728
maker-daph36-augustus-gene-0.1457-mRNA-1	XP_032785453.1	100	5.8e-72	280.4
genemark-daph36-processed-gene-0.107-mRNA-1	XP_032787845.1	81.4	4.8e-90	341.3
maker-daph36-augustus-gene-0.1468-mRNA-1	KZS20984.1	87	0	1127.1
augustus-daph36-processed-gene-0.441-mRNA-1	KZS20986.1	97.6	1.1e-287	998.8
genemark-daph36-processed-gene-0.111-mRNA-1	KZS03750.1	52.1	0	1331.2
maker-daph36-augustus-gene-0.1473-mRNA-1	XP_032785211.1	98.5	0	1080.5
maker-daph36-augustus-gene-0.1475-mRNA-1	XP_032785080.1	96.3	0	2111.3
maker-daph36-augustus-gene-0.1489-mRNA-1	XP_032785349.1	97.4	8.7e-194	686.4
genemark-daph36-processed-gene-0.115-mRNA-1	XP_032785204.1	89.5	1.3e-276	962.2
maker-daph36-augustus-gene-0.1500-mRNA-1	KZS20996.1	90	0	1238.8
augustus-daph36-processed-gene-0.448-mRNA-1	XP_032787845.1	83.8	1.3e-115	427.2
maker-daph36-augustus-gene-0.1518-mRNA-1	XP_032785084.1	98.9	0	2131.3
maker-daph36-augustus-gene-0.1521-mRNA-1	KZS21009.1	87.9	0	1768.1
evm-daph36-processed-gene-0.800-mRNA-1	XP_032785058.1	88.4	0	2906.3
genemark-daph36-processed-gene-0.121-mRNA-1	XP_032785214.1	93.8	1.7e-281	978.4
maker-daph36-augustus-gene-0.1539-mRNA-1	XP_032785229.1	97.4	2.7e-289	1004.2
maker-daph36-augustus-gene-0.1540-mRNA-1	KZS21021.1	98.4	0	1361.3
maker-daph36-augustus-gene-0.1555-mRNA-1	XP_032785073.1	93.4	0	1373.6
maker-daph36-augustus-gene-0.1557-mRNA-1	XP_032785315.1	97.8	7.8e-16	93.6
maker-daph36-augustus-gene-0.1558-mRNA-1	KZS21023.1	96.4	2.2e-171	612.1
augustus-daph36-processed-gene-0.457-mRNA-1	SVE77230.1	95.5	1.8e-115	425.6
maker-daph36-augustus-gene-0.1564-mRNA-1	XP_032785318.1	95.8	1.1e-213	752.7
maker-daph36-augustus-gene-0.1566-mRNA-1	XP_032785464.1	94.2	9.3e-67	263.1
maker-daph36-augustus-gene-0.1568-mRNA-1	XP_032785176.1	96.5	0	1151.7
maker-daph36-augustus-gene-0.1570-mRNA-1	KZS21042.1	95.8	0	1230.7
maker-daph36-augustus-gene-0.1572-mRNA-1	KZS21043.1	96.1	0	1173.7
maker-daph36-augustus-gene-0.1580-mRNA-1	KZS21046.1	95.9	0	1869.4
maker-daph36-augustus-gene-0.1658-mRNA-1	KZS21047.1	86.3	0	2832
maker-daph36-augustus-gene-0.1651-mRNA-1	XP_032785128.1	86.3	0	1405.6
maker-daph36-augustus-gene-0.1672-mRNA-1	KZS21053.1	90.6	4.9e-38	167.2
maker-daph36-augustus-gene-0.1673-mRNA-1	XP_032785260.1	92.1	2.6e-273	951
maker-daph36-augustus-gene-0.1713-mRNA-1	KZS21056.1	98.8	0	2011.9
maker-daph36-augustus-gene-0.1724-mRNA-1	KZS21059.1	90.8	5.3e-233	817
maker-daph36-augustus-gene-0.1747-mRNA-1	XP_032785158.1	92	0	1280
maker-daph36-augustus-gene-0.1749-mRNA-1	SVE88849.1	96.8	1.3e-213	753.1
evm-daph36-processed-gene-0.742-mRNA-1	KZS21076.1	96.3	1.5e-51	212.2
genemark-daph36-processed-gene-0.154-mRNA-1	XP_032785258.1	89.2	9.9e-233	816.2
maker-daph36-augustus-gene-0.1755-mRNA-1	XP_032785449.1	95.3	1e-79	306.2
maker-daph36-augustus-gene-0.1757-mRNA-1	XP_032785120.1	84.4	0	1264.6
maker-daph36-augustus-gene-0.1759-mRNA-1	KZS21071.1	95.3	9.9e-218	766.1
maker-daph36-augustus-gene-0.1777-mRNA-1	KZS02438.1	86.9	1.5e-124	456.1
maker-daph36-augustus-gene-0.1780-mRNA-1	XP_032785160.1	96.5	0	1278.1
maker-daph36-augustus-gene-0.1833-mRNA-1	XP_032785191.1	97.5	0	1110.5
maker-daph36-augustus-gene-0.1834-mRNA-1	KZS21066.1	93.8	1.3e-265	925.6
maker-daph36-augustus-gene-0.1803-mRNA-1	XP_032785223.1	91.8	2.4e-259	904.8
maker-daph36-augustus-gene-0.1800-mRNA-1	XP_032785251.1	82.5	1e-210	743
maker-daph36-augustus-gene-0.1915-mRNA-1	XP_032785239.1	87	8.6e-235	823.2
maker-daph36-augustus-gene-0.1911-mRNA-1	XP_032785239.1	44.7	3.2e-91	346.3
genemark-daph36-processed-gene-0.166-mRNA-1	XP_032785253.1	95.8	1.5e-252	882.1
maker-daph36-augustus-gene-0.1919-mRNA-1	SVE86151.1	97.2	8.3e-183	649.8
maker-daph36-augustus-gene-0.1920-mRNA-1	XP_032789861.1	79.6	1.4e-42	182.6
maker-daph36-augustus-gene-0.1925-mRNA-1	XP_032785238.1	98.4	3.4e-292	1013.8
augustus-daph36-processed-gene-0.492-mRNA-1	XP_032785415.1	99.2	1.1e-56	229.6
maker-daph36-augustus-gene-0.1927-mRNA-1	XP_032785420.1	100	1.2e-116	429.5
maker-daph36-augustus-gene-0.1937-mRNA-1	XP_032785352.1	94.6	2.5e-193	684.9
maker-daph36-augustus-gene-0.1939-mRNA-1	KZS21093.1	94.7	0	1473.8
augustus-daph36-processed-gene-0.496-mRNA-1	KZS21095.1	98.9	1.1e-36	162.5
maker-daph36-augustus-gene-0.1999-mRNA-1	KZS08812.1	85.3	5.1e-218	767.3
maker-daph36-augustus-gene-0.2000-mRNA-1	KZS21097.1	97.9	5e-300	1040
augustus-daph36-processed-gene-0.499-mRNA-1	EFX82130.1	59.8	1.1e-14	89.4
maker-daph36-augustus-gene-0.2009-mRNA-1	SVE90557.1	89.1	3.7e-15	90.9
maker-daph36-augustus-gene-0.2007-mRNA-1	XP_032788972.1	93.3	8.8e-07	64.3
maker-daph36-augustus-gene-0.2017-mRNA-1	XP_032785398.1	97	1.9e-148	535.4
maker-daph36-augustus-gene-0.2019-mRNA-1	XP_032785427.1	99	3.8e-109	404.4
genemark-daph36-processed-gene-0.179-mRNA-1	XP_032785348.1	93.2	1.1e-182	649.4
maker-daph36-augustus-gene-0.2031-mRNA-1	XP_032782855.1	89	9.5e-35	156.8
maker-daph36-augustus-gene-0.2033-mRNA-1	KZS21879.1	58.2	3e-07	65.5
maker-daph36-augustus-gene-0.2057-mRNA-1	XP_032786548.1	92.9	9.1e-216	759.6
maker-daph36-augustus-gene-0.2058-mRNA-1	XP_032786550.1	92.2	1.8e-123	452.6
maker-daph36-augustus-gene-0.2077-mRNA-1	XP_032786537.1	94.6	1.2e-133	486.5
maker-daph36-augustus-gene-0.2079-mRNA-1	XP_032786535.1	90.4	3.8e-156	561.2
maker-daph36-augustus-gene-0.2083-mRNA-1	XP_032786533.1	78.7	3.8e-51	211.5
augustus-daph36-processed-gene-0.510-mRNA-1	EFX81366.1	39.3	2.5e-112	416.8
maker-daph36-augustus-gene-0.2102-mRNA-1	XP_032786390.1	85.7	0	2355.9
maker-daph36-augustus-gene-0.2121-mRNA-1	XP_032786390.1	90.1	0	1159.8
maker-daph36-augustus-gene-0.2123-mRNA-1	KZS19635.1	94.8	0	1184.9
maker-daph36-augustus-gene-0.2226-mRNA-1	XP_032786530.1	55.9	2.3e-141	512.3
maker-daph36-augustus-gene-0.2229-mRNA-1	XP_032786540.1	94.1	8.2e-44	186.4
maker-daph36-augustus-gene-0.2232-mRNA-1	KZS04052.1	85.2	0	1349.7
maker-daph36-augustus-gene-0.2237-mRNA-1	XP_032786466.1	93.1	3.2e-231	811.2
maker-daph36-augustus-gene-0.2258-mRNA-1	XP_032786460.1	91.5	0	1144.4
maker-daph36-augustus-gene-0.2270-mRNA-1	XP_032786457.1	90.2	0	1859.7
maker-daph36-augustus-gene-0.2268-mRNA-1	KZS04040.1	97.9	1.7e-89	339.3
maker-daph36-augustus-gene-0.2288-mRNA-1	XP_032786493.1	98.9	2.2e-155	558.5
maker-daph36-augustus-gene-0.2291-mRNA-1	KZS04037.1	85.6	2.7e-102	381.7
maker-daph36-augustus-gene-0.2293-mRNA-1	SVE87152.1	98.2	4.9e-118	434.1
augustus-daph36-processed-gene-0.523-mRNA-1	XP_032786497.1	91.2	2.3e-83	318.5
maker-daph36-augustus-gene-0.2295-mRNA-1	XP_032786458.1	92.9	0	1641.7
augustus-daph36-processed-gene-0.526-mRNA-1	XP_032786389.1	82.8	0	1483.4
maker-daph36-augustus-gene-0.2341-mRNA-1	KZS04026.1	95	0	1775.8
maker-daph36-augustus-gene-0.2311-mRNA-1	KZS04024.1	93.9	0	1859.3
maker-daph36-augustus-gene-0.2343-mRNA-1	XP_032786447.1	99.3	2.8e-85	326.2
maker-daph36-augustus-gene-0.2345-mRNA-1	XP_032786427.1	97.1	0	1256.9
maker-daph36-augustus-gene-0.2347-mRNA-1	XP_032786451.1	94.2	2.1e-68	268.9
maker-daph36-augustus-gene-0.2348-mRNA-1	KZS04018.1	91.7	2.2e-210	741.9
maker-daph36-augustus-gene-0.2349-mRNA-1	XP_032786444.1	96.6	8.4e-253	882.9
maker-daph36-augustus-gene-0.2383-mRNA-1	XP_032795589.1	97.8	0	1096.6
maker-daph36-augustus-gene-0.2392-mRNA-1	XP_032795595.1	90.6	1.1e-101	379.8
maker-daph36-augustus-gene-0.2401-mRNA-1	XP_032795592.1	91.8	3.1e-141	511.5
maker-daph36-augustus-gene-0.2416-mRNA-1	XP_032796961.1	97.7	8.8e-265	923.3
maker-daph36-augustus-gene-0.2434-mRNA-1	SVE91652.1	84.8	9.8e-10	74.3
maker-daph36-augustus-gene-0.2421-mRNA-1	XP_032787845.1	74.8	4.3e-42	182.2
genemark-daph36-processed-gene-0.225-mRNA-1	XP_032789861.1	81.3	9.3e-22	112.8
maker-daph36-augustus-gene-0.2439-mRNA-1	XP_032785519.1	92.6	2.5e-177	631.7
maker-daph36-augustus-gene-0.2440-mRNA-1	KZS04002.1	90.1	0	1209.5
maker-daph36-augustus-gene-0.2446-mRNA-1	XP_032785515.1	99.1	0	1269.6
maker-daph36-augustus-gene-0.2448-mRNA-1	KZS04000.1	93.7	2.8e-213	751.5
genemark-daph36-processed-gene-0.230-mRNA-1	XP_032786219.1	92	1.7e-49	206.1
genemark-daph36-processed-gene-0.231-mRNA-1	XP_032786219.1	71.4	7.7e-122	447.6
maker-daph36-augustus-gene-0.2450-mRNA-1	XP_032786218.1	78.1	5.5e-78	300.8
augustus-daph36-processed-gene-0.546-mRNA-1	XP_032786214.1	83.8	1.9e-88	336.7
augustus-daph36-processed-gene-0.547-mRNA-1	KZS03994.1	92.9	2.9e-231	811.2
augustus-daph36-processed-gene-0.548-mRNA-1	XP_032785815.1	98	1e-250	875.9
maker-daph36-augustus-gene-0.2455-mRNA-1	XP_032785816.1	82	5.9e-125	458
augustus-daph36-processed-gene-0.550-mRNA-1	XP_032785788.1	87.3	3.8e-84	321.6
maker-daph36-augustus-gene-0.2458-mRNA-1	XP_032785784.1	97.9	4.9e-158	567.4
maker-daph36-augustus-gene-0.2460-mRNA-1	XP_032785777.1	91.9	0	2502.2
maker-daph36-augustus-gene-0.2463-mRNA-1	XP_032785052.1	95.9	0	2922.5
maker-daph36-augustus-gene-0.2474-mRNA-1	XP_032785445.1	97.5	5.5e-71	277.3
genemark-daph36-processed-gene-0.245-mRNA-1	KZS20943.1	77.2	7.6e-39	169.9
evm-daph36-processed-gene-0.750-mRNA-1	XP_032785184.1	97.4	0	1094.7
maker-daph36-augustus-gene-0.2481-mRNA-1	SVE88997.1	100	8.1e-128	466.8
maker-daph36-augustus-gene-0.2485-mRNA-1	XP_032785361.1	87.9	4.8e-159	570.9
maker-daph36-augustus-gene-0.2488-mRNA-1	XP_032785172.1	93.3	0	1129.8
maker-daph36-augustus-gene-0.2490-mRNA-1	XP_032785403.1	92.8	9.5e-126	459.9
maker-daph36-augustus-gene-0.2492-mRNA-1	XP_032785312.1	95.1	9.8e-170	606.7
maker-daph36-augustus-gene-0.2494-mRNA-1	XP_032785193.1	88	1.1e-294	1022.3
augustus-daph36-processed-gene-0.563-mRNA-1	XP_032785307.1	85.6	1.7e-209	738.8
augustus-daph36-processed-gene-0.564-mRNA-1	XP_032789861.1	58.9	2.9e-23	119
maker-daph36-augustus-gene-0.2502-mRNA-1	XP_032785061.1	96.1	0	2446
maker-daph36-augustus-gene-0.2501-mRNA-1	KZS20959.1	99.6	3.7e-124	454.5
maker-daph36-augustus-gene-0.2521-mRNA-1	XP_032785094.1	92.5	0	1573.1
evm-daph36-processed-gene-0.710-mRNA-1	KZS17845.1	64.2	2.4e-11	79
maker-daph36-augustus-gene-0.2546-mRNA-1	KZS20973.1	95	7e-238	833.2
maker-daph36-augustus-gene-0.2556-mRNA-1	KZS20975.1	96.2	3.1e-281	977.6
maker-daph36-augustus-gene-0.2561-mRNA-1	XP_032785380.1	99.3	2e-151	546.2
genemark-daph36-processed-gene-0.267-mRNA-1	EFX79076.1	78.6	4e-08	68.2
maker-daph36-augustus-gene-0.2566-mRNA-1	XP_032785038.1	98.2	0	4771.5
maker-daph36-augustus-gene-0.2568-mRNA-1	XP_032785291.1	97.2	4.6e-245	857.1
maker-daph36-augustus-gene-0.2570-mRNA-1	XP_032785206.1	92.4	1.7e-290	1008.4
maker-daph36-augustus-gene-0.2573-mRNA-1	KZS20988.1	93.7	3e-189	671.4
maker-daph36-augustus-gene-0.2576-mRNA-1	XP_032785316.1	92.4	2.4e-197	698.4
augustus-daph36-processed-gene-0.578-mRNA-1	XP_032785444.1	88.9	2.8e-67	265
maker-daph36-augustus-gene-0.2578-mRNA-1	XP_032785171.1	93.5	0	1090.9
genemark-daph36-processed-gene-0.276-mRNA-1	SVE70377.1	55.8	4.5e-14	88.6
augustus-daph36-processed-gene-0.580-mRNA-1	KZS03665.1	95.4	0	1541.9
maker-daph36-augustus-gene-0.2582-mRNA-1	XP_032785209.1	97.8	1.1e-299	1038.9
maker-daph36-augustus-gene-0.2595-mRNA-1	XP_032785048.1	96.8	0	3524.2
maker-daph36-augustus-gene-0.2618-mRNA-1	XP_032785257.1	93.6	2.3e-244	854.7
maker-daph36-augustus-gene-0.2611-mRNA-1	XP_032785421.1	99.5	9.9e-111	409.8
maker-daph36-augustus-gene-0.2627-mRNA-1	XP_032785110.1	94	0	1579.3
augustus-daph36-processed-gene-0.586-mRNA-1	XP_032785364.1	91.6	2.3e-156	562
maker-daph36-augustus-gene-0.2632-mRNA-1	KZS21008.1	98.3	0	1944.9
maker-daph36-augustus-gene-0.2633-mRNA-1	XP_032785255.1	90.7	2.2e-237	831.6
maker-daph36-augustus-gene-0.2636-mRNA-1	XP_032785433.1	97.2	1.1e-94	356.3
genemark-daph36-processed-gene-0.290-mRNA-1	KZS03990.1	70.4	3.3e-138	502.3
maker-daph36-augustus-gene-0.2654-mRNA-1	SVE88832.1	99.6	3.7e-160	574.3
maker-daph36-augustus-gene-0.2657-mRNA-1	XP_032785478.1	100	1.2e-39	172.2
maker-daph36-augustus-gene-0.2662-mRNA-1	XP_032785042.1	85.4	0	3656.7
augustus-daph36-processed-gene-0.594-mRNA-1	KZS08202.1	67	7.5e-99	370.9
maker-daph36-augustus-gene-0.2674-mRNA-1	XP_032785471.1	96.1	4e-54	220.7
maker-daph36-augustus-gene-0.2676-mRNA-1	XP_032785340.1	87.9	6.5e-160	573.9
maker-daph36-augustus-gene-0.2710-mRNA-1	XP_032787845.1	82.3	4.3e-99	372.1
maker-daph36-augustus-gene-0.2757-mRNA-1	XP_032785162.1	98.3	0	1345.5
maker-daph36-augustus-gene-0.2784-mRNA-1	XP_032785228.1	94.4	8.1e-278	966.1
maker-daph36-augustus-gene-0.2785-mRNA-1	XP_032785113.1	96.3	0	1609
maker-daph36-augustus-gene-0.2808-mRNA-1	XP_032785334.1	93.7	4.8e-203	717.2
maker-daph36-augustus-gene-0.2829-mRNA-1	XP_032785358.1	92.5	1.4e-181	646
evm-daph36-processed-gene-0.709-mRNA-1	XP_032785049.1	90.6	0	2596.2
maker-daph36-augustus-gene-0.2831-mRNA-1	XP_032785108.1	98.1	0	1772.3
maker-daph36-augustus-gene-0.2839-mRNA-1	XP_032797688.1	92.6	1.8e-180	642.5
maker-daph36-augustus-gene-0.2844-mRNA-1	XP_032785121.1	83.7	0	1375.5
genemark-daph36-processed-gene-0.308-mRNA-1	XP_032785165.1	91.1	0	1114.4
maker-daph36-augustus-gene-0.2852-mRNA-1	XP_032785112.1	95.4	0	1565.1
maker-daph36-augustus-gene-0.2854-mRNA-1	XP_032785266.1	95.1	9.3e-260	906
maker-daph36-augustus-gene-0.2856-mRNA-1	SVE88966.1	95.3	2e-135	492.3
genemark-daph36-processed-gene-0.312-mRNA-1	XP_032785230.1	98.8	3.2e-266	927.5
augustus-daph36-processed-gene-0.610-mRNA-1	XP_032785402.1	89.4	2e-120	442.2
genemark-daph36-processed-gene-0.314-mRNA-1	XP_032785357.1	79.5	2.8e-135	491.9
genemark-daph36-processed-gene-0.315-mRNA-1	EFX80534.1	84.6	2.2e-191	678.7
maker-daph36-augustus-gene-0.2870-mRNA-1	XP_032785153.1	91.1	0	1372.5
maker-daph36-augustus-gene-0.2879-mRNA-1	XP_032785319.1	96.6	1.1e-202	716.1
maker-daph36-augustus-gene-0.2888-mRNA-1	XP_032787845.1	90.1	2e-28	136
maker-daph36-augustus-gene-0.2898-mRNA-1	XP_032787845.1	90.1	2e-28	136
maker-daph36-augustus-gene-0.2908-mRNA-1	XP_032787845.1	90.1	2e-28	136
augustus-daph36-processed-gene-0.618-mRNA-1	KZS21083.1	93.8	9.3e-73	283.1
maker-daph36-augustus-gene-0.2911-mRNA-1	XP_032785278.1	93.5	6.9e-247	863.2
maker-daph36-augustus-gene-0.2913-mRNA-1	XP_032785476.1	100	7.8e-37	162.9
maker-daph36-augustus-gene-0.2917-mRNA-1	XP_032785050.1	88.4	0	2674
maker-daph36-augustus-gene-0.2923-mRNA-1	EFX71882.1	96.7	2.6e-36	161.8
maker-daph36-augustus-gene-0.2924-mRNA-1	XP_032785247.1	98.1	5.4e-235	823.5
maker-daph36-augustus-gene-0.2945-mRNA-1	XP_032785339.1	96.1	3.1e-202	714.5
maker-daph36-augustus-gene-0.2947-mRNA-1	XP_032785218.1	95.8	7.3e-285	989.6
maker-daph36-augustus-gene-0.2955-mRNA-1	KZS21068.1	95.1	2.8e-281	977.6
augustus-daph36-processed-gene-0.627-mRNA-1	KZS17092.1	96.5	7e-246	859.8
augustus-daph36-processed-gene-0.628-mRNA-1	XP_032785311.1	93.8	1.5e-142	515.8
augustus-daph36-processed-gene-0.629-mRNA-1	XP_032785311.1	94.3	8.4e-71	276.6
maker-daph36-augustus-gene-0.2962-mRNA-1	XP_032787845.1	77.3	4.4e-56	228.8
maker-daph36-augustus-gene-0.2981-mRNA-1	XP_032785122.1	98.4	0	1687.2
maker-daph36-augustus-gene-0.2982-mRNA-1	KZS21086.1	99.8	2.3e-235	825.1
maker-daph36-augustus-gene-0.3007-mRNA-1	KZS15886.1	97.5	6.1e-94	354
augustus-daph36-processed-gene-0.634-mRNA-1	XP_032785463.1	99.1	3.5e-51	211.1
maker-daph36-augustus-gene-0.3012-mRNA-1	XP_032785412.1	97.8	4.7e-127	464.2
maker-daph36-augustus-gene-0.3014-mRNA-1	SVE86824.1	97.7	3.6e-167	597.8
maker-daph36-augustus-gene-0.3016-mRNA-1	XP_032785302.1	87.7	3.2e-192	681.4
maker-daph36-augustus-gene-0.3018-mRNA-1	SVE89596.1	100	2.6e-78	301.6
augustus-daph36-processed-gene-0.639-mRNA-1	XP_032785308.1	88.3	5.8e-157	564.3
maker-daph36-augustus-gene-0.3020-mRNA-1	XP_032785252.1	93.1	1.4e-255	892.1
maker-daph36-augustus-gene-0.3024-mRNA-1	XP_032785140.1	91.8	0	1466.1
maker-daph36-augustus-gene-0.3084-mRNA-1	KZS21108.1	86.6	9.3e-175	623.2
maker-daph36-augustus-gene-0.3107-mRNA-1	XP_032785356.1	93.3	6.9e-143	517.3
augustus-daph36-processed-gene-0.645-mRNA-1	XP_032785217.1	100	2.2e-48	201.4
augustus-daph423-processed-gene-0.39-mRNA-1	XP_032781189.1	72.3	5.9e-124	454.1
augustus-daph423-processed-gene-0.40-mRNA-1	EFX66164.1	53.4	5.5e-59	238.4
genemark-daph423-processed-gene-0.1-mRNA-1	KZS05089.1	47	6.8e-255	891
genemark-daph423-processed-gene-0.2-mRNA-1	KZS03342.1	72.1	0	1788.9
augustus-daph423-processed-gene-0.44-mRNA-1	XP_032797591.1	57	2e-189	673.3
genemark-daph423-processed-gene-0.6-mRNA-1	KZS09412.1	71	2.6e-298	1035
genemark-daph423-processed-gene-0.7-mRNA-1	KZR98092.1	33.3	7.8e-09	70.9
augustus-daph423-processed-gene-0.48-mRNA-1	XP_032785629.1	66.5	4.8e-194	688
genemark-daph423-processed-gene-0.11-mRNA-1	KZS20375.1	86.5	3.6e-112	416
maker-daph423-augustus-gene-0.65-mRNA-1	GBN35001.1	31.9	1e-187	668.3
genemark-daph423-processed-gene-0.13-mRNA-1	KZS08278.1	47.8	0	1166.8
genemark-daph423-processed-gene-0.14-mRNA-1	XP_032781189.1	61	1.1e-79	307.4
augustus-daph423-processed-gene-0.52-mRNA-1	XP_032799057.1	64.1	5.4e-136	494.6
augustus-daph423-processed-gene-0.53-mRNA-1	XP_032799057.1	43.5	7.3e-117	431.4
augustus-daph423-processed-gene-0.54-mRNA-1	KZS22106.1	59.4	4.9e-154	555.1
augustus-daph423-processed-gene-0.55-mRNA-1	XP_032794762.1	72.1	2.2e-144	522.3
genemark-daph423-processed-gene-0.20-mRNA-1	KZS08332.1	67	3.5e-119	439.1
augustus-daph423-processed-gene-0.57-mRNA-1	KZS03345.1	45.5	6.7e-163	585.1
maker-daph365-augustus-gene-0.47-mRNA-1	XP_032793648.1	75.9	4.2e-12	83.6
augustus-daph365-processed-gene-0.13-mRNA-1	XP_032793444.1	89.4	1.7e-94	355.9
maker-daph365-augustus-gene-0.66-mRNA-1	KZS08219.1	83.1	5.3e-108	401
maker-daph365-augustus-gene-0.70-mRNA-1	EFX73262.1	62.5	6e-09	70.1
maker-daph365-augustus-gene-0.77-mRNA-1	XP_032793447.1	83.7	3e-67	265
maker-daph365-augustus-gene-0.108-mRNA-1	XP_032793454.1	91.5	5.1e-51	210.7
genemark-daph365-processed-gene-0.10-mRNA-1	XP_032793456.1	89.8	1.6e-44	188.7
maker-daph365-augustus-gene-0.113-mRNA-1	XP_032793423.1	96.4	1.4e-241	845.5
maker-daph255-augustus-gene-0.32-mRNA-1	KZS19316.1	94.7	1.3e-217	765.8
maker-daph255-augustus-gene-0.33-mRNA-1	XP_032792770.1	94.2	1.4e-231	812.4
maker-daph255-augustus-gene-0.40-mRNA-1	SVE88897.1	99.4	3.3e-190	674.5
maker-daph255-augustus-gene-0.58-mRNA-1	EFX83414.1	80	1.3e-34	156
maker-daph255-augustus-gene-0.61-mRNA-1	XP_032791226.1	93.7	0	1585.1
genemark-daph255-processed-gene-0.825-mRNA-1	XP_032791292.1	99.3	1.8e-73	285.4
maker-daph255-augustus-gene-0.98-mRNA-1	XP_032791230.1	87	0	1720.3
maker-daph255-augustus-gene-0.210-mRNA-1	XP_032791230.1	93.9	1.2e-278	969.1
maker-daph255-augustus-gene-0.211-mRNA-1	XP_032791267.1	97.8	5.4e-260	906.7
maker-daph255-augustus-gene-0.212-mRNA-1	KZS12959.1	89.3	2.6e-263	917.9
maker-daph255-augustus-gene-0.213-mRNA-1	KZS12960.1	87.9	1e-119	439.9
evm-daph255-processed-gene-0.797-mRNA-1	XP_032791260.1	95.5	0	1079.3
augustus-daph255-processed-gene-0.713-mRNA-1	KZS12962.1	96.2	1.1e-185	659.4
maker-daph255-augustus-gene-0.234-mRNA-1	KZS12963.1	94.4	1.4e-143	519.2
maker-daph255-augustus-gene-0.255-mRNA-1	KZS16714.1	48.1	1e-95	360.1
maker-daph255-augustus-gene-0.261-mRNA-1	XP_032791269.1	93.1	2.3e-209	738.4
maker-daph255-augustus-gene-0.266-mRNA-1	XP_032791263.1	90.9	5.5e-258	900.2
augustus-daph255-processed-gene-0.719-mRNA-1	XP_032791289.1	94.8	4.1e-106	394.4
maker-daph255-augustus-gene-0.269-mRNA-1	XP_032791294.1	100	6.9e-41	176.4
maker-daph255-augustus-gene-0.271-mRNA-1	XP_032791275.1	96.4	1.5e-160	575.9
maker-daph255-augustus-gene-0.277-mRNA-1	SVE91155.1	98.8	2.9e-291	1010.7
maker-daph255-augustus-gene-0.278-mRNA-1	XP_032791295.1	96.9	3.2e-155	558.1
maker-daph255-augustus-gene-0.281-mRNA-1	XP_032791257.1	93.4	0	1144.8
maker-daph255-augustus-gene-0.282-mRNA-1	KZS02957.1	67.2	7e-11	77
augustus-daph255-processed-gene-0.726-mRNA-1	KZS08412.1	71.6	2.5e-20	108.6
maker-daph255-augustus-gene-0.302-mRNA-1	XP_032791293.1	93.8	2.6e-55	224.9
maker-daph255-augustus-gene-0.304-mRNA-1	XP_032791229.1	97.1	0	3256.8
maker-daph255-augustus-gene-0.313-mRNA-1	XP_032791264.1	99.2	2e-128	468.8
maker-daph255-augustus-gene-0.315-mRNA-1	XP_032791268.1	97.5	3.1e-265	924.1
maker-daph255-augustus-gene-0.332-mRNA-1	EFX77610.1	97.6	1.2e-246	862.4
maker-daph255-augustus-gene-0.333-mRNA-1	BAU20371.1	97.3	5.9e-47	197.2
maker-daph255-augustus-gene-0.325-mRNA-1	KZS04954.1	96.7	0	1242.6
maker-daph255-augustus-gene-0.342-mRNA-1	SVE86215.1	99.7	3.6e-189	671
genemark-daph255-processed-gene-0.863-mRNA-1	SVE86077.1	42.4	1.1e-08	70.1
augustus-daph255-processed-gene-0.736-mRNA-1	KZS03448.1	88.7	7.5e-251	876.7
augustus-daph255-processed-gene-0.737-mRNA-1	EFX80248.1	36.4	1.5e-109	407.9
augustus-daph255-processed-gene-0.738-mRNA-1	KZS03134.1	80.5	3.4e-96	362.1
genemark-daph255-processed-gene-0.867-mRNA-1	KZS06531.1	67.9	1.4e-120	443.4
genemark-daph255-processed-gene-0.868-mRNA-1	XP_032798594.1	50.3	2.3e-240	842.4
augustus-daph255-processed-gene-0.740-mRNA-1	KZS10722.1	53.3	6.6e-88	335.1
maker-daph255-augustus-gene-0.346-mRNA-1	XP_032792444.1	99.8	0	1987.6
maker-daph255-augustus-gene-0.355-mRNA-1	XP_032792444.1	95.5	8.5e-179	636.7
maker-daph255-augustus-gene-0.368-mRNA-1	XP_032792774.1	94.8	1.4e-238	835.5
maker-daph255-augustus-gene-0.375-mRNA-1	XP_032792768.1	92.8	8.9e-277	962.6
maker-daph255-augustus-gene-0.409-mRNA-1	XP_032792764.1	96.8	8.4e-107	398.3
maker-daph255-augustus-gene-0.406-mRNA-1	KZS19312.1	90.3	6.7e-94	353.6
maker-daph255-augustus-gene-0.407-mRNA-1	XP_032792767.1	93.9	4.1e-157	565.5
maker-daph255-augustus-gene-0.408-mRNA-1	XP_032792782.1	94.3	4.8e-145	524.2
maker-daph255-augustus-gene-0.445-mRNA-1	XP_032791228.1	92.5	0	5274.5
augustus-daph255-processed-gene-0.748-mRNA-1	KZS12950.1	87.5	1.8e-145	525.8
augustus-daph255-processed-gene-0.749-mRNA-1	KZS12950.1	89.7	0	1291.9
maker-daph255-augustus-gene-0.450-mRNA-1	XP_032791274.1	91.4	4.1e-158	567.8
augustus-daph255-processed-gene-0.751-mRNA-1	KZS18922.1	53.4	0	1170.2
maker-daph255-augustus-gene-0.452-mRNA-1	XP_032791291.1	79	1.3e-42	183.3
maker-daph255-augustus-gene-0.455-mRNA-1	XP_032791256.1	99.2	0	1449.5
maker-daph255-augustus-gene-0.458-mRNA-1	XP_032791273.1	82.1	1.1e-39	174.5
maker-daph255-augustus-gene-0.468-mRNA-1	XP_032791265.1	84.5	1.3e-42	183
maker-daph255-augustus-gene-0.469-mRNA-1	XP_032791240.1	98.2	0	1748
maker-daph255-augustus-gene-0.478-mRNA-1	XP_032791241.1	91.5	0	1623.6
evm-daph255-processed-gene-0.813-mRNA-1	XP_032791232.1	91.2	0	1598.6
maker-daph255-augustus-gene-0.480-mRNA-1	XP_032791250.1	94.3	0	1407.5
maker-daph255-augustus-gene-0.500-mRNA-1	XP_032791243.1	98	0	1386.7
maker-daph255-augustus-gene-0.516-mRNA-1	KZS12979.1	97.5	0	1778.5
maker-daph255-augustus-gene-0.514-mRNA-1	XP_032791281.1	99.6	3.4e-131	478
maker-daph255-augustus-gene-0.529-mRNA-1	XP_032791266.1	95	5e-239	837
maker-daph255-augustus-gene-0.531-mRNA-1	XP_032791231.1	90.5	0	3006.9
maker-daph255-augustus-gene-0.535-mRNA-1	XP_032791254.1	96.5	0	1453.7
maker-daph255-augustus-gene-0.545-mRNA-1	XP_032789861.1	36.7	4.9e-85	325.1
maker-daph255-augustus-gene-0.555-mRNA-1	XP_032791280.1	95.9	2.1e-60	242.3
maker-daph255-augustus-gene-0.560-mRNA-1	XP_032791247.1	90	0	1547.3
maker-daph255-augustus-gene-0.562-mRNA-1	XP_032791282.1	87.4	1.6e-125	459.1
maker-daph255-augustus-gene-0.569-mRNA-1	SVE86295.1	99.5	2e-96	362.1
maker-daph255-augustus-gene-0.570-mRNA-1	XP_032791288.1	95.9	5.2e-67	264.2
maker-daph255-augustus-gene-0.578-mRNA-1	XP_032791258.1	96.4	9.6e-265	922.9
augustus-daph255-processed-gene-0.774-mRNA-1	EFX82130.1	81.3	2.1e-17	98.6
maker-daph255-augustus-gene-0.591-mRNA-1	XP_032791307.1	76.1	1.3e-45	193.4
maker-daph255-augustus-gene-0.609-mRNA-1	KZS04961.1	76	1.9e-63	252.7
maker-daph255-augustus-gene-0.610-mRNA-1	KZS04962.1	85	1.7e-101	379.4
maker-daph255-augustus-gene-0.611-mRNA-1	EFX77752.1	57.4	2.5e-21	111.7
maker-daph255-augustus-gene-0.612-mRNA-1	KZS19246.1	94.7	4.7e-32	147.5
maker-daph255-augustus-gene-0.681-mRNA-1	KZS19245.1	88.1	5.8e-31	144.1
augustus-daph255-processed-gene-0.780-mRNA-1	XP_032791309.1	92.6	5.4e-31	144.1
genemark-daph255-processed-gene-0.924-mRNA-1	XP_032798385.1	41.8	0	1323.5
genemark-daph265-processed-gene-0.19-mRNA-1	KZS10251.1	50.9	9.1e-125	457.6
genemark-daph265-processed-gene-0.20-mRNA-1	XP_032794762.1	54.4	0	1185.2
augustus-daph265-processed-gene-0.2-mRNA-1	XP_032782071.1	64.2	2e-107	399.8
genemark-daph265-processed-gene-0.22-mRNA-1	KZR97421.1	73.5	5.1e-55	224.6
augustus-daph265-processed-gene-0.4-mRNA-1	KZS08332.1	62.4	1.2e-108	403.7
genemark-daph265-processed-gene-0.24-mRNA-1	KZS09412.1	70	0	1215.3
augustus-daph265-processed-gene-0.7-mRNA-1	KZS20890.1	52.8	5.2e-19	104.8
augustus-daph265-processed-gene-0.8-mRNA-1	XP_032778802.1	70	1.6e-25	126.7
genemark-daph265-processed-gene-0.27-mRNA-1	KZS09412.1	70.5	0	1150.2
maker-daph265-augustus-gene-0.11-mRNA-1	XP_032784456.1	60.8	1.9e-26	129
genemark-daph240-processed-gene-0.21-mRNA-1	XP_032798632.1	73.8	7.2e-143	517.7
genemark-daph240-processed-gene-0.22-mRNA-1	KZS12010.1	75.7	1.9e-213	752.7
augustus-daph240-processed-gene-0.10-mRNA-1	XP_032795102.1	89.3	2.6e-173	618.6
augustus-daph240-processed-gene-0.11-mRNA-1	XP_032778752.1	85.9	2.8e-134	488.4
augustus-daph240-processed-gene-0.12-mRNA-1	XP_032795104.1	88.7	3.9e-221	778.1
augustus-daph240-processed-gene-0.13-mRNA-1	XP_032786581.1	61.4	1.9e-08	70.1
genemark-daph240-processed-gene-0.29-mRNA-1	KZS15390.1	63.5	6.3e-138	501.1
augustus-daph240-processed-gene-0.17-mRNA-1	KZS20107.1	82.6	1.1e-259	906
augustus-daph240-processed-gene-0.18-mRNA-1	XP_032784901.1	77.6	4.4e-51	211.1
genemark-daph240-processed-gene-0.32-mRNA-1	KZS09412.1	95.8	1.6e-299	1038.5
genemark-daph329-processed-gene-0.1-mRNA-1	XP_029845412.1	35.1	5.3e-26	129.8
genemark-daph329-processed-gene-0.2-mRNA-1	KZS19978.1	87.8	3.6e-69	271.6
genemark-daph329-processed-gene-0.3-mRNA-1	XP_032799057.1	55.8	2.3e-61	245.7
augustus-daph329-processed-gene-0.28-mRNA-1	KZS07760.1	56.1	2.2e-83	319.7
augustus-daph329-processed-gene-0.29-mRNA-1	XP_032782071.1	57.9	2e-90	343.2
augustus-daph329-processed-gene-0.30-mRNA-1	KZR99852.1	73.6	3.4e-90	341.7
augustus-daph329-processed-gene-0.31-mRNA-1	KZS02818.1	52.2	5.1e-205	724.9
genemark-daph329-processed-gene-0.8-mRNA-1	KZS05670.1	66.3	1e-263	920.6
augustus-daph329-processed-gene-0.34-mRNA-1	KZS08332.1	61	6.3e-143	518.5
augustus-daph329-processed-gene-0.35-mRNA-1	KZS08997.1	65.7	4.8e-169	604.7
augustus-daph329-processed-gene-0.36-mRNA-1	XP_032796943.1	70.4	3e-286	994.6
augustus-daph329-processed-gene-0.37-mRNA-1	KZS13017.1	86.6	1.8e-226	797
augustus-daph329-processed-gene-0.38-mRNA-1	XP_032798671.1	57.7	1.9e-64	256.5
genemark-daph329-processed-gene-0.12-mRNA-1	XP_032799057.1	42.3	1.1e-199	707.2
augustus-daph329-processed-gene-0.41-mRNA-1	XP_032778437.1	96.2	1.2e-17	100.1
genemark-daph329-processed-gene-0.14-mRNA-1	XP_032778437.1	88.1	6.9e-205	723.8
augustus-daph329-processed-gene-0.43-mRNA-1	XP_032785628.1	89.2	1.4e-216	762.7
genemark-daph329-processed-gene-0.16-mRNA-1	XP_032790513.1	67	2.9e-243	852
genemark-daph394-processed-gene-0.0-mRNA-1	KZR96330.1	73.1	4.2e-37	165.2
genemark-daph394-processed-gene-0.1-mRNA-1	KZS08170.1	85.9	9.8e-78	300.1
genemark-daph394-processed-gene-0.2-mRNA-1	KZS02851.1	66.4	0	1531.9
augustus-daph394-processed-gene-0.234-mRNA-1	KZS20295.1	42.9	2.1e-17	99.4
genemark-daph394-processed-gene-0.4-mRNA-1	KZS03804.1	62.6	2.6e-50	208.8
genemark-daph394-processed-gene-0.5-mRNA-1	KZS03105.1	47.7	3.2e-22	115.5
genemark-daph394-processed-gene-0.6-mRNA-1	KZS12008.1	41.8	2.6e-118	436.8
genemark-daph394-processed-gene-0.7-mRNA-1	KZS05580.1	43.1	8.2e-132	481.9
augustus-daph394-processed-gene-0.239-mRNA-1	KZS10178.1	43.1	0	1201
genemark-daph394-processed-gene-0.12-mRNA-1	XP_032785629.1	47.9	7.3e-117	431
augustus-daph394-processed-gene-0.243-mRNA-1	KZS05670.1	68.1	1.1e-261	914.4
augustus-daph394-processed-gene-0.244-mRNA-1	KZS06173.1	78.3	2.5e-41	179.9
augustus-daph394-processed-gene-0.245-mRNA-1	XP_032782071.1	61	2.5e-75	292.7
genemark-daph394-processed-gene-0.19-mRNA-1	XP_032799117.1	69.7	5.1e-113	418.3
genemark-daph394-processed-gene-0.20-mRNA-1	WP_046876334.1	69.6	4.5e-226	794.7
genemark-daph394-processed-gene-0.21-mRNA-1	KZS02264.1	67.9	2e-30	141.7
genemark-daph394-processed-gene-0.22-mRNA-1	WP_046876334.1	89.7	1.4e-141	512.7
augustus-daph394-processed-gene-0.248-mRNA-1	XP_032784562.1	85.1	2.9e-69	271.6
maker-daph394-augustus-gene-0.337-mRNA-1	XP_032780465.1	86.4	6.2e-95	357.5
maker-daph394-augustus-gene-0.339-mRNA-1	XP_032780461.1	93.8	0	1137.9
augustus-daph394-processed-gene-0.252-mRNA-1	XP_032798230.1	37.1	2.8e-95	359.8
augustus-daph394-processed-gene-0.253-mRNA-1	EFX81466.1	60.7	2.2e-186	662.5
augustus-daph394-processed-gene-0.254-mRNA-1	KZR98841.1	71.3	5.1e-75	291.2
augustus-daph394-processed-gene-0.255-mRNA-1	KZS20557.1	74.2	4.2e-34	154.5
genemark-daph394-processed-gene-0.31-mRNA-1	KZS09833.1	54.6	2.2e-14	89.4
maker-daph394-augustus-gene-0.341-mRNA-1	SVE81813.1	96.6	0	1109.4
genemark-daph394-processed-gene-0.33-mRNA-1	KZS20257.1	38.3	5.8e-09	70.9
genemark-daph394-processed-gene-0.34-mRNA-1	XP_032798389.1	66.7	1.7e-23	120.6
genemark-daph394-processed-gene-0.35-mRNA-1	XP_032785687.1	34.7	5.5e-19	105.5
augustus-daph394-processed-gene-0.258-mRNA-1	KZS00205.1	50.7	4.1e-50	209.5
genemark-daph394-processed-gene-0.39-mRNA-1	KZS10329.1	62.2	5.5e-60	241.1
augustus-daph394-processed-gene-0.260-mRNA-1	KZS10329.1	77.3	4.4e-49	204.5
maker-daph394-augustus-gene-0.357-mRNA-1	XP_032781285.1	92.9	3e-138	501.5
augustus-daph394-processed-gene-0.261-mRNA-1	KZS18325.1	72.3	6.9e-248	867.5
augustus-daph394-processed-gene-0.263-mRNA-1	XP_032796763.1	89.4	8.1e-66	260
augustus-daph394-processed-gene-0.264-mRNA-1	KZR98841.1	69.9	4.7e-55	224.6
genemark-daph394-processed-gene-0.47-mRNA-1	KZS09412.1	70	0	1215.7
augustus-daph394-processed-gene-0.269-mRNA-1	XP_032799392.1	73.5	4.8e-223	784.3
maker-daph394-augustus-gene-0.365-mRNA-1	CFW94149.1	100	7e-52	213.8
maker-daph394-augustus-gene-0.369-mRNA-1	SVE88143.1	99.3	5.1e-171	610.5
genemark-daph394-processed-gene-0.53-mRNA-1	XP_032798632.1	93.9	2.4e-65	260
genemark-daph394-processed-gene-0.54-mRNA-1	KZS18495.1	79.3	4.2e-290	1008.1
genemark-daph394-processed-gene-0.56-mRNA-1	XP_032784440.1	86.8	2.7e-25	124.8
genemark-daph394-processed-gene-0.58-mRNA-1	KAE8741489.1	38.8	1.2e-08	70.9
genemark-daph394-processed-gene-0.61-mRNA-1	XP_032798499.1	78.4	1.3e-13	85.1
augustus-daph394-processed-gene-0.278-mRNA-1	KZR97609.1	67.6	2.8e-33	152.9
genemark-daph394-processed-gene-0.64-mRNA-1	XP_032798302.1	84.4	4.2e-55	224.9
augustus-daph394-processed-gene-0.279-mRNA-1	XP_032795311.1	90.5	4.5e-50	207.6
genemark-daph394-processed-gene-0.66-mRNA-1	EFX62240.1	45	3.5e-24	121.7
genemark-daph394-processed-gene-0.67-mRNA-1	EFX67030.1	49.5	7.3e-61	244.6
genemark-daph394-processed-gene-0.68-mRNA-1	EFX81410.1	58.2	1.2e-34	156.8
genemark-daph394-processed-gene-0.69-mRNA-1	EFX81174.1	85.2	2.8e-19	104.8
genemark-daph394-processed-gene-0.70-mRNA-1	KZS08379.1	97.8	4.2e-41	178.3
genemark-daph394-processed-gene-0.71-mRNA-1	KZS08379.1	96.7	8.2e-111	410.2
genemark-daph394-processed-gene-0.72-mRNA-1	XP_032788611.1	91.2	1.3e-166	596.3
genemark-daph394-processed-gene-0.73-mRNA-1	XP_032789573.1	63.7	1.6e-45	193.7
augustus-daph394-processed-gene-0.281-mRNA-1	XP_032799057.1	49.1	1.2e-296	1030
augustus-daph394-processed-gene-0.282-mRNA-1	KZS03129.1	68.2	5.8e-306	1060.4
augustus-daph394-processed-gene-0.283-mRNA-1	XP_032799392.1	71.1	1.5e-210	742.7
genemark-daph394-processed-gene-0.78-mRNA-1	KZS09412.1	70	0	1215.7
augustus-daph394-processed-gene-0.288-mRNA-1	XP_032779221.1	78.6	9.5e-71	276.9
genemark-daph394-processed-gene-0.80-mRNA-1	XP_032779221.1	80.9	2.8e-37	164.9
genemark-daph394-processed-gene-0.82-mRNA-1	XP_032791622.1	58	2.9e-36	162.2
genemark-daph394-processed-gene-0.83-mRNA-1	KZS07327.1	37	9.5e-41	177.9
genemark-daph394-processed-gene-0.84-mRNA-1	XP_032779275.1	73.8	9.5e-24	120.2
augustus-daph394-processed-gene-0.290-mRNA-1	XP_032793808.1	79.2	2.1e-127	465.7
genemark-daph394-processed-gene-0.86-mRNA-1	KZS08018.1	67.1	0	1137.9
augustus-daph394-processed-gene-0.293-mRNA-1	KZS08170.1	90.1	9.3e-71	277.3
augustus-daph394-processed-gene-0.294-mRNA-1	KZS20905.1	47.4	2.9e-124	456.1
genemark-daph394-processed-gene-0.89-mRNA-1	XP_032780294.1	81.9	1.4e-260	909.4
genemark-daph394-processed-gene-0.90-mRNA-1	XP_032791622.1	47.7	3e-133	485.7
genemark-daph394-processed-gene-0.91-mRNA-1	KZR95533.1	85	2e-112	416.4
augustus-daph394-processed-gene-0.298-mRNA-1	XP_032798522.1	78.1	4.4e-40	175.3
genemark-daph394-processed-gene-0.95-mRNA-1	KZS05580.1	65.4	8.9e-126	461.1
genemark-daph394-processed-gene-0.96-mRNA-1	XP_032794762.1	53.2	2.4e-113	419.1
augustus-daph394-processed-gene-0.301-mRNA-1	KZS08332.1	52.2	7e-85	325.1
genemark-daph394-processed-gene-0.98-mRNA-1	KZS04149.1	43	4.7e-38	169.1
genemark-daph394-processed-gene-0.99-mRNA-1	KZS00116.1	76.6	4.2e-114	421.8
augustus-daph394-processed-gene-0.303-mRNA-1	KZR96025.1	84.7	1.9e-37	165.2
augustus-daph394-processed-gene-0.304-mRNA-1	KZS00292.1	84.8	2.7e-33	151.4
genemark-daph394-processed-gene-0.102-mRNA-1	KZS00116.1	54.3	5.2e-76	295
genemark-daph394-processed-gene-0.103-mRNA-1	KKZ05272.1	79.2	3.9e-39	171
genemark-daph394-processed-gene-0.104-mRNA-1	KZS09558.1	50.5	4.2e-212	748.4
genemark-daph394-processed-gene-0.105-mRNA-1	KZS00116.1	42.6	2.9e-43	186
genemark-daph394-processed-gene-0.106-mRNA-1	KZS05264.1	64.4	1.4e-93	353.2
maker-daph394-augustus-gene-0.374-mRNA-1	XP_032780463.1	97.1	0	5159.3
maker-daph394-augustus-gene-0.376-mRNA-1	SVE78466.1	91.1	2.2e-153	552
genemark-daph394-processed-gene-0.111-mRNA-1	KZS19955.1	50.8	1.2e-64	258.1
augustus-daph394-processed-gene-0.312-mRNA-1	SVE89492.1	84.7	3e-70	275
augustus-daph394-processed-gene-0.313-mRNA-1	KZS10538.1	73	3.9e-26	128.6
augustus-daph394-processed-gene-0.314-mRNA-1	KZS20556.1	91.5	5.1e-40	173.7
maker-daph394-augustus-gene-0.382-mRNA-1	XP_032799240.1	94.4	0	2557.7
maker-daph394-augustus-gene-0.384-mRNA-1	KZS05593.1	94.7	1.9e-45	192.2
genemark-daph394-processed-gene-0.120-mRNA-1	KZS10478.1	72.8	2.3e-66	262.3
genemark-daph394-processed-gene-0.121-mRNA-1	XP_032792598.1	89.8	4.1e-13	84.7
genemark-daph394-processed-gene-0.123-mRNA-1	XP_032791631.1	65	2.5e-50	208.8
genemark-daph394-processed-gene-0.124-mRNA-1	XP_032776296.1	81.8	0	1640.9
genemark-daph394-processed-gene-0.125-mRNA-1	KZR96176.1	80.8	1.7e-37	166.8
genemark-daph394-processed-gene-0.126-mRNA-1	KZS03094.1	38.5	1.7e-13	87
augustus-daph394-processed-gene-0.319-mRNA-1	KZS07386.1	100	1.7e-25	125.9
maker-daph394-augustus-gene-0.386-mRNA-1	KZS13819.1	86.6	0	1745.7
genemark-daph394-processed-gene-0.133-mRNA-1	KZS09761.1	55.1	6.7e-22	114
augustus-daph394-processed-gene-0.323-mRNA-1	XP_032779967.1	85.6	2.9e-65	258.8
genemark-daph394-processed-gene-0.136-mRNA-1	KZS09554.1	67.5	1.1e-118	437.2
genemark-daph394-processed-gene-0.138-mRNA-1	KZR97016.1	34.7	1.3e-23	120.2
augustus-daph394-processed-gene-0.324-mRNA-1	XP_032784417.1	94	7.6e-45	189.9
genemark-daph394-processed-gene-0.141-mRNA-1	XP_032782647.1	90.3	0	1298.9
genemark-daph394-processed-gene-0.142-mRNA-1	XP_032782647.1	70.7	1.2e-10	75.9
evm-daph394-processed-gene-0.210-mRNA-1	KZS16056.1	98	0	1595.5
maker-daph394-augustus-gene-0.390-mRNA-1	XP_032781234.1	84.4	3.3e-110	408.3
augustus-daph394-processed-gene-0.329-mRNA-1	XP_032785930.1	68.3	7.9e-156	560.5
augustus-daph394-processed-gene-0.330-mRNA-1	XP_032788921.1	78.6	2e-136	495.7
genemark-daph394-processed-gene-0.149-mRNA-1	KZS08401.1	58.9	1.8e-26	130.2
genemark-daph394-processed-gene-0.157-mRNA-1	KZS03940.1	57.9	1.9e-39	173.3
maker-daph394-augustus-gene-0.392-mRNA-1	XP_032791445.1	94.1	1.7e-150	542.3
genemark-daph239-processed-gene-0.2-mRNA-1	KZS02651.1	86.1	2.4e-08	68.6
genemark-daph239-processed-gene-0.4-mRNA-1	KZS02651.1	86.1	3.7e-08	68.6
genemark-daph239-processed-gene-0.6-mRNA-1	KZS02651.1	86.1	4.6e-08	68.6
genemark-daph420-processed-gene-0.3-mRNA-1	XP_032790513.1	56.9	0	1290.8
augustus-daph420-processed-gene-0.83-mRNA-1	KZS10263.1	42.7	4.2e-155	558.9
augustus-daph420-processed-gene-0.84-mRNA-1	XP_032790513.1	48.3	6.6e-272	947.2
genemark-daph445-processed-gene-0.0-mRNA-1	KZS05231.1	82	9.7e-14	85.5
augustus-daph445-processed-gene-0.90-mRNA-1	XP_032781261.1	79.9	1.9e-164	589.3
augustus-daph445-processed-gene-0.91-mRNA-1	KZS12008.1	36.4	1.9e-72	284.6
genemark-daph445-processed-gene-0.5-mRNA-1	KZS03342.1	43.1	6.9e-34	155.6
augustus-daph445-processed-gene-0.93-mRNA-1	KZR96172.1	69.4	1.1e-21	112.8
augustus-daph445-processed-gene-0.94-mRNA-1	KZR99279.1	78	1.1e-09	72.8
augustus-daph445-processed-gene-0.95-mRNA-1	KZS03354.1	57.1	2.1e-122	449.5
augustus-daph445-processed-gene-0.96-mRNA-1	XP_032798389.1	58.8	2.3e-71	279.3
genemark-daph445-processed-gene-0.10-mRNA-1	KZS10201.1	58	3.8e-116	428.7
genemark-daph445-processed-gene-0.11-mRNA-1	XP_032785051.1	83	1.6e-89	339.3
genemark-daph445-processed-gene-0.12-mRNA-1	KZS19607.1	69.8	3.8e-65	258.1
genemark-daph445-processed-gene-0.13-mRNA-1	KZS01669.1	83.3	5.5e-43	184.1
genemark-daph445-processed-gene-0.14-mRNA-1	KZS20305.1	59.7	2.5e-141	512.3
genemark-daph445-processed-gene-0.15-mRNA-1	EFX76859.1	58.1	2.8e-07	66.2
genemark-daph445-processed-gene-0.17-mRNA-1	XP_032797273.1	70	1.7e-60	242.7
augustus-daph445-processed-gene-0.99-mRNA-1	XP_032792711.1	49.9	1.6e-47	200.7
augustus-daph445-processed-gene-0.100-mRNA-1	KZR98670.1	87.1	2.1e-79	305.4
augustus-daph445-processed-gene-0.101-mRNA-1	XP_032792711.1	78.2	0	1177.5
augustus-daph445-processed-gene-0.102-mRNA-1	XP_032798119.1	84.3	9.8e-145	524.2
augustus-daph445-processed-gene-0.103-mRNA-1	XP_032797418.1	80.5	2.7e-118	435.3
augustus-daph445-processed-gene-0.105-mRNA-1	XP_032778996.1	40.5	2.2e-55	226.1
augustus-daph445-processed-gene-0.106-mRNA-1	XP_032778996.1	70.9	2.1e-09	72.4
genemark-daph445-processed-gene-0.25-mRNA-1	KZS21175.1	65.3	1.8e-166	595.9
augustus-daph445-processed-gene-0.108-mRNA-1	XP_032789688.1	92.7	1.2e-143	519.6
genemark-daph445-processed-gene-0.27-mRNA-1	KZS21175.1	97.5	3e-35	158.7
augustus-daph445-processed-gene-0.109-mRNA-1	XP_032777704.1	85.9	6.8e-24	119.8
maker-daph445-augustus-gene-0.133-mRNA-1	EFX73432.1	74.6	7.6e-45	190.3
augustus-daph445-processed-gene-0.111-mRNA-1	KZS10222.1	74.6	1.9e-225	792.3
genemark-daph445-processed-gene-0.30-mRNA-1	XP_032782606.1	61.1	3.4e-203	718.4
augustus-daph445-processed-gene-0.114-mRNA-1	XP_032798914.1	61.7	1.1e-50	210.3
genemark-daph445-processed-gene-0.32-mRNA-1	KZS05500.1	70.1	2.1e-24	122.5
genemark-daph445-processed-gene-0.33-mRNA-1	XP_032799392.1	48.7	1.8e-125	459.5
genemark-daph445-processed-gene-0.36-mRNA-1	KZS10178.1	38.2	5e-304	1055
genemark-daph445-processed-gene-0.38-mRNA-1	XP_032782072.1	42.9	3.8e-21	112.1
augustus-daph445-processed-gene-0.121-mRNA-1	XP_032792711.1	47.2	0	1431.4
augustus-daph445-processed-gene-0.122-mRNA-1	KZR99203.1	51.4	2.7e-18	102.1
genemark-daph445-processed-gene-0.42-mRNA-1	KZS00198.1	77.7	5.7e-45	191.4
augustus-daph445-processed-gene-0.124-mRNA-1	KZR96026.1	84.8	4e-29	138.7
genemark-daph445-processed-gene-0.45-mRNA-1	KZS05228.1	93.9	1.8e-46	195.7
augustus-daph445-processed-gene-0.125-mRNA-1	KZS05519.1	45.2	8.4e-32	147.1
genemark-daph445-processed-gene-0.48-mRNA-1	KZS07327.1	49.7	3.4e-27	131.7
genemark-daph445-processed-gene-0.49-mRNA-1	KZS00281.1	51.4	3.2e-24	122.1
genemark-daph445-processed-gene-0.53-mRNA-1	XP_032792930.1	56.3	9.6e-124	454.9
genemark-daph445-processed-gene-0.54-mRNA-1	EFX73432.1	56.3	3.9e-108	401.7
augustus-daph445-processed-gene-0.130-mRNA-1	KZS10222.1	60.2	2.9e-247	865.1
augustus-daph445-processed-gene-0.131-mRNA-1	KZS10437.1	44.2	4.4e-114	422.5
augustus-daph445-processed-gene-0.132-mRNA-1	EFX69465.1	55.4	6.1e-153	551.2
augustus-daph369-processed-gene-0.19-mRNA-1	KZS08332.1	62.5	1.3e-140	510.4
genemark-daph369-processed-gene-0.9-mRNA-1	KZS08332.1	77.4	4.1e-120	442.2
genemark-daph369-processed-gene-0.10-mRNA-1	XP_032794762.1	58.3	0	1308.1
augustus-daph369-processed-gene-0.23-mRNA-1	KZS08163.1	68.4	2e-97	365.9
genemark-daph369-processed-gene-0.13-mRNA-1	KZS10228.1	70.7	0	1967.2
augustus-daph369-processed-gene-0.25-mRNA-1	KZR96173.1	92.1	4.8e-63	250.8
genemark-daph369-processed-gene-0.15-mRNA-1	XP_032782072.1	62.2	5.5e-40	174.1
genemark-daph369-processed-gene-0.16-mRNA-1	KZR96173.1	75.9	1.4e-23	119.4
augustus-daph369-processed-gene-0.27-mRNA-1	XP_032794771.1	78.1	3e-302	1048.1
genemark-daph369-processed-gene-0.18-mRNA-1	XP_032798389.1	67.6	0	1102
genemark-daph51-processed-gene-0.38-mRNA-1	XP_032796707.1	98.6	2.1e-174	622.1
maker-daph51-augustus-gene-0.133-mRNA-1	XP_032781762.1	92.3	7.2e-305	1056.2
genemark-daph51-processed-gene-0.42-mRNA-1	XP_032798969.1	73.7	3.3e-197	698.4
genemark-daph51-processed-gene-0.43-mRNA-1	KZS05277.1	66.4	0	1401.3
augustus-daph51-processed-gene-0.162-mRNA-1	KZS04856.1	84.1	2e-110	409.5
genemark-daph51-processed-gene-0.47-mRNA-1	KZS08170.1	60.7	1.9e-20	109.8
augustus-daph51-processed-gene-0.165-mRNA-1	KZS20652.1	43.6	2.3e-17	99.8
genemark-daph51-processed-gene-0.49-mRNA-1	XP_032799163.1	40.7	4.4e-96	363.2
genemark-daph51-processed-gene-0.50-mRNA-1	KZS05280.1	64.8	0	1365.5
augustus-daph51-processed-gene-0.169-mRNA-1	XP_032790513.1	76.7	8.8e-177	630.2
maker-daph51-augustus-gene-0.135-mRNA-1	XP_032777596.1	100	1.1e-276	962.2
maker-daph51-augustus-gene-0.137-mRNA-1	KZS10717.1	98.8	9.1e-137	496.5
augustus-daph51-processed-gene-0.174-mRNA-1	KZS03129.1	71.8	4.1e-229	804.7
augustus-daph51-processed-gene-0.175-mRNA-1	KZS19508.1	90.5	5e-54	221.5
genemark-daph51-processed-gene-0.61-mRNA-1	KZS09412.1	78.1	0	1361.3
augustus-daph51-processed-gene-0.177-mRNA-1	KZS03129.1	74.5	2.5e-49	205.3
augustus-daph51-processed-gene-0.178-mRNA-1	KZS03129.1	83.1	9.8e-270	939.5
augustus-daph51-processed-gene-0.179-mRNA-1	KZS10506.1	69	5.7e-25	124
genemark-daph51-processed-gene-0.64-mRNA-1	XP_032797420.1	63.5	0	2563.9
genemark-daph51-processed-gene-0.65-mRNA-1	KZS03118.1	40	1.7e-12	83.2
genemark-daph51-processed-gene-0.66-mRNA-1	KZS10539.1	72.6	1.2e-77	299.7
augustus-daph51-processed-gene-0.182-mRNA-1	KZS08332.1	67.9	1.8e-86	329.7
genemark-daph51-processed-gene-0.68-mRNA-1	XP_032794762.1	45.5	8.7e-86	327.4
genemark-daph51-processed-gene-0.69-mRNA-1	KZS02818.1	50.7	2.5e-77	299.7
augustus-daph51-processed-gene-0.183-mRNA-1	KZR97112.1	72.9	9.7e-38	167.5
genemark-daph51-processed-gene-0.72-mRNA-1	KZR97681.1	60.8	3.9e-17	98.6
genemark-daph51-processed-gene-0.73-mRNA-1	KZS15390.1	53.2	7.9e-36	160.6
genemark-daph51-processed-gene-0.77-mRNA-1	XP_032779277.1	49.6	2.7e-18	101.3
augustus-daph51-processed-gene-0.188-mRNA-1	KZS08126.1	59.3	9.1e-33	150.2
genemark-daph51-processed-gene-0.83-mRNA-1	KZS15390.1	63	2.6e-136	495.7
maker-daph51-augustus-gene-0.150-mRNA-1	XP_032779221.1	82.6	4.6e-41	178.3
maker-daph51-augustus-gene-0.146-mRNA-1	XP_032779221.1	84.8	2.7e-54	221.9
augustus-daph51-processed-gene-0.194-mRNA-1	KZS07205.1	53.4	4.2e-69	272.3
genemark-daph51-processed-gene-0.87-mRNA-1	XP_032798884.1	84.5	0	1556.2
genemark-daph51-processed-gene-0.88-mRNA-1	KZS09988.1	48	6.2e-73	284.6
augustus-daph51-processed-gene-0.196-mRNA-1	KZS20857.1	49.1	7.2e-214	753.8
genemark-daph51-processed-gene-0.92-mRNA-1	KZS11898.1	46.7	8.8e-07	63.2
genemark-daph51-processed-gene-0.94-mRNA-1	XP_032789748.1	60.6	2.5e-31	146
genemark-daph51-processed-gene-0.95-mRNA-1	KZS08843.1	47.2	4.5e-40	175.3
genemark-daph51-processed-gene-0.96-mRNA-1	XP_032796161.1	60.6	2.6e-77	299.7
augustus-daph51-processed-gene-0.199-mRNA-1	XP_032797274.1	70.3	6.7e-95	357.5
genemark-daph51-processed-gene-0.98-mRNA-1	XP_032785237.1	52.6	1.2e-223	786.9
genemark-daph51-processed-gene-0.99-mRNA-1	KZR95631.1	54.4	5.8e-25	124.4
maker-daph51-augustus-gene-0.155-mRNA-1	KZS10718.1	92.3	0	1229.2
augustus-daph51-processed-gene-0.203-mRNA-1	KZS05656.1	61.5	3.4e-108	402.1
augustus-daph51-processed-gene-0.204-mRNA-1	KZS05237.1	86.7	0	1403.7
augustus-daph51-processed-gene-0.205-mRNA-1	KZS07329.1	79.5	8.3e-22	113.2
augustus-daph51-processed-gene-0.207-mRNA-1	XP_032790450.1	83.6	2.7e-107	399.1
genemark-daph51-processed-gene-0.106-mRNA-1	XP_032791642.1	70.6	0	1400.2
genemark-daph51-processed-gene-0.107-mRNA-1	XP_032785237.1	47.4	4e-100	375.6
genemark-daph51-processed-gene-0.108-mRNA-1	EFX67606.1	66.1	1.4e-36	162.9
genemark-daph51-processed-gene-0.109-mRNA-1	KZS20641.1	49.6	2.4e-123	453.4
genemark-daph51-processed-gene-0.110-mRNA-1	KZS20625.1	60.6	9.4e-35	158.3
genemark-daph51-processed-gene-0.111-mRNA-1	RWS05910.1	38.1	7.1e-78	302
genemark-daph51-processed-gene-0.113-mRNA-1	KZS21834.1	34.1	1.2e-60	244.6
genemark-daph51-processed-gene-0.115-mRNA-1	KZS20109.1	49.3	4.4e-93	352.1
augustus-daph51-processed-gene-0.218-mRNA-1	XP_032786581.1	61.4	1.9e-08	70.1
augustus-daph51-processed-gene-0.219-mRNA-1	XP_032795104.1	88.7	3.9e-221	778.1
augustus-daph51-processed-gene-0.220-mRNA-1	XP_032778752.1	85.9	2.8e-134	488.4
augustus-daph51-processed-gene-0.221-mRNA-1	XP_032778752.1	59.5	1.1e-61	246.9
augustus-daph51-processed-gene-0.222-mRNA-1	XP_032782643.1	95	7.3e-60	240
augustus-daph51-processed-gene-0.223-mRNA-1	XP_032793803.1	89	7.6e-69	270.4
genemark-daph51-processed-gene-0.127-mRNA-1	ACB38663.1	37.5	2.1e-65	260.4
augustus-daph51-processed-gene-0.225-mRNA-1	XP_032798389.1	72.1	1.1e-55	226.5
genemark-daph51-processed-gene-0.129-mRNA-1	KZS05231.1	63.4	3.9e-29	138.7
evm-daph278-processed-gene-2.62-mRNA-1	XP_032795956.1	99	7.4e-116	426.8
maker-daph278-augustus-gene-2.78-mRNA-1	KZS14260.1	97.6	0	2770.7
maker-daph278-augustus-gene-2.100-mRNA-1	KZS14261.1	95.5	0	2436
maker-daph278-augustus-gene-2.115-mRNA-1	KZS14262.1	95.9	1.2e-284	988.8
maker-daph278-augustus-gene-2.116-mRNA-1	XP_032795982.1	95.5	3.9e-55	224.2
maker-daph278-augustus-gene-2.117-mRNA-1	XP_032795939.1	95.4	3.5e-253	884
maker-daph278-augustus-gene-2.127-mRNA-1	EFX77046.1	100	5.5e-122	447.2
augustus-daph278-processed-gene-2.1067-mRNA-1	SVE88512.1	98.9	8.1e-139	503.4
maker-daph278-augustus-gene-2.132-mRNA-1	XP_032796184.1	99.5	2.4e-108	401.7
genemark-daph278-processed-gene-2.892-mRNA-1	XP_032796094.1	89.2	1.1e-288	1002.3
maker-daph278-augustus-gene-2.136-mRNA-1	XP_032796120.1	96.3	3.5e-190	674.5
genemark-daph278-processed-gene-2.894-mRNA-1	XP_032796101.1	97.5	6.8e-288	999.6
maker-daph278-augustus-gene-2.140-mRNA-1	KZS14284.1	87.1	0	2365.1
augustus-daph278-processed-gene-2.1073-mRNA-1	KZR97632.1	73.2	1.6e-13	86.7
maker-daph278-augustus-gene-2.143-mRNA-1	XP_032792047.1	91.7	3.7e-181	644.4
maker-daph278-augustus-gene-2.145-mRNA-1	XP_032777527.1	100	6.3e-63	251.1
maker-daph278-augustus-gene-2.147-mRNA-1	XP_032777503.1	99.6	3.9e-141	511.1
maker-daph278-augustus-gene-2.154-mRNA-1	KZS15877.1	97	0	1777.3
augustus-daph278-processed-gene-2.1080-mRNA-1	KZR97632.1	73.7	6.3e-14	89
maker-daph278-augustus-gene-2.170-mRNA-1	XP_032777691.1	82.8	3.7e-52	214.5
maker-daph278-augustus-gene-2.172-mRNA-1	XP_032777663.1	93.1	1.5e-135	492.7
maker-daph278-augustus-gene-2.174-mRNA-1	XP_032777634.1	82.6	1.7e-199	705.7
augustus-daph278-processed-gene-2.1084-mRNA-1	XP_032777556.1	95	0	1781.5
maker-daph278-augustus-gene-2.191-mRNA-1	XP_032777569.1	93.2	0	1646.3
maker-daph278-augustus-gene-2.192-mRNA-1	XP_032777577.1	85.4	0	1529.2
maker-daph278-augustus-gene-2.211-mRNA-1	XP_032798121.1	90.2	0	1577.4
maker-daph278-augustus-gene-2.215-mRNA-1	XP_032798127.1	72.9	2.2e-150	542.7
maker-daph278-augustus-gene-2.217-mRNA-1	XP_032799368.1	99.6	9.4e-139	503.1
maker-daph278-augustus-gene-2.255-mRNA-1	XP_032793864.1	91.4	1.7e-305	1059.3
augustus-daph278-processed-gene-2.1093-mRNA-1	KZS18076.1	78.9	2.8e-17	100.9
genemark-daph278-processed-gene-2.920-mRNA-1	XP_032789861.1	81.9	9.9e-37	164.1
maker-daph278-augustus-gene-2.276-mRNA-1	XP_032781849.1	87.8	1.3e-139	506.1
maker-daph278-augustus-gene-2.278-mRNA-1	KZS11575.1	97.2	2e-285	991.5
maker-daph278-augustus-gene-2.281-mRNA-1	KZS11573.1	88.4	8.2e-298	1032.7
maker-daph278-augustus-gene-2.282-mRNA-1	KZS11571.1	93.3	7.8e-257	896.3
maker-daph278-augustus-gene-2.286-mRNA-1	KZS11560.1	94.8	1.8e-230	808.5
maker-daph278-augustus-gene-2.304-mRNA-1	XP_032789107.1	99.1	0	4143.6
genemark-daph278-processed-gene-2.931-mRNA-1	XP_032789861.1	44.3	2.6e-89	339.7
maker-daph278-augustus-gene-2.325-mRNA-1	XP_032789184.1	99.4	2.6e-93	351.7
maker-daph278-augustus-gene-2.327-mRNA-1	KZS15134.1	99.8	4.6e-237	830.5
maker-daph278-augustus-gene-2.329-mRNA-1	XP_032789281.1	96.7	8.4e-288	999.2
maker-daph278-augustus-gene-2.332-mRNA-1	KZS02890.1	61.4	2.7e-09	71.6
genemark-daph278-processed-gene-2.942-mRNA-1	XP_032789861.1	82.2	8.3e-37	163.3
maker-daph278-augustus-gene-2.336-mRNA-1	SVE88813.1	99.7	4.8e-164	587.4
maker-daph278-augustus-gene-2.339-mRNA-1	KZS11541.1	96.1	0	1638.2
maker-daph278-augustus-gene-2.342-mRNA-1	XP_032790782.1	94.5	8e-53	216.5
maker-daph278-augustus-gene-2.344-mRNA-1	KZS11535.1	92.2	0	3198.3
maker-daph278-augustus-gene-2.356-mRNA-1	XP_032797614.1	92.3	8.9e-34	153.3
augustus-daph278-processed-gene-2.1118-mRNA-1	KZS11535.1	81.7	3.3e-84	321.6
maker-daph278-augustus-gene-2.361-mRNA-1	XP_032797614.1	92.3	8.9e-34	153.3
maker-daph278-augustus-gene-2.363-mRNA-1	XP_032797614.1	93.7	2.3e-207	731.9
maker-daph278-augustus-gene-2.366-mRNA-1	XP_032797625.1	98.8	1.2e-176	629.4
augustus-daph278-processed-gene-2.1124-mRNA-1	XP_032796576.1	91.7	0	1451.8
genemark-daph278-processed-gene-2.962-mRNA-1	XP_032799460.1	66.7	2.3e-15	94.7
maker-daph278-augustus-gene-2.382-mRNA-1	KZS02957.1	62	1.9e-25	126.3
genemark-daph278-processed-gene-2.964-mRNA-1	KZS02957.1	72.7	1.5e-15	92
maker-daph278-augustus-gene-2.387-mRNA-1	XP_032797768.1	85	8.3e-185	656.8
maker-daph278-augustus-gene-2.390-mRNA-1	XP_032797837.1	94.3	3.1e-260	907.5
maker-daph278-augustus-gene-2.396-mRNA-1	XP_032797829.1	98.3	3.1e-300	1040.8
maker-daph278-augustus-gene-2.401-mRNA-1	KZS19655.1	95.3	0	1946.8
augustus-daph278-processed-gene-2.1134-mRNA-1	KZS02957.1	36.3	2.3e-37	166.4
maker-daph278-augustus-gene-2.423-mRNA-1	KZS14259.1	94	3e-97	364.8
maker-daph278-augustus-gene-2.429-mRNA-1	KZS20659.1	72.2	2.3e-13	85.1
maker-daph278-augustus-gene-2.434-mRNA-1	XP_032796145.1	93.4	2.7e-162	581.6
maker-daph278-augustus-gene-2.435-mRNA-1	XP_032796034.1	95.8	0	1477.2
maker-daph278-augustus-gene-2.491-mRNA-1	XP_032796062.1	95.9	0	1265
maker-daph278-augustus-gene-2.492-mRNA-1	KZS14269.1	89.8	1.5e-82	316.2
maker-daph278-augustus-gene-2.437-mRNA-1	KZS14270.1	97.3	3.4e-259	904
maker-daph278-augustus-gene-2.552-mRNA-1	KZS14271.1	99.3	0	3236.4
maker-daph278-augustus-gene-2.588-mRNA-1	XP_032796078.1	90	1.7e-269	938.7
maker-daph278-augustus-gene-2.590-mRNA-1	XP_032796194.1	97.3	4.3e-91	344.4
maker-daph278-augustus-gene-2.592-mRNA-1	XP_032796126.1	97.1	5.9e-195	690.3
maker-daph278-augustus-gene-2.594-mRNA-1	KZS09568.1	65	2e-08	68.9
maker-daph278-augustus-gene-2.598-mRNA-1	XP_032796166.1	90.2	4.1e-127	464.5
maker-daph278-augustus-gene-2.597-mRNA-1	XP_032796172.1	98.1	2.7e-113	418.3
maker-daph278-augustus-gene-2.612-mRNA-1	XP_032796047.1	95.2	0	1222.2
maker-daph278-augustus-gene-2.614-mRNA-1	XP_032796073.1	98.1	0	1247.3
maker-daph278-augustus-gene-2.628-mRNA-1	XP_032792014.1	98.9	0	3262.6
maker-daph278-augustus-gene-2.641-mRNA-1	XP_032792032.1	99.8	0	1745.7
maker-daph278-augustus-gene-2.650-mRNA-1	XP_032797736.1	95.4	7e-203	717.2
maker-daph278-augustus-gene-2.652-mRNA-1	KZS08003.1	91.7	1.2e-148	536.6
maker-daph278-augustus-gene-2.655-mRNA-1	XP_032777469.1	98.2	3.2e-257	897.5
maker-daph278-augustus-gene-2.657-mRNA-1	XP_032777485.1	98.5	9.8e-218	766.1
maker-daph278-augustus-gene-2.662-mRNA-1	SVE90688.1	99.6	2.6e-254	887.9
maker-daph278-augustus-gene-2.673-mRNA-1	XP_032777622.1	97.9	1.7e-214	755.4
maker-daph278-augustus-gene-2.674-mRNA-1	XP_032777702.1	84.8	2.3e-44	188.3
maker-daph278-augustus-gene-2.677-mRNA-1	XP_032777673.1	93.1	2e-109	405.6
augustus-daph278-processed-gene-2.1158-mRNA-1	SVE88737.1	99.5	1.3e-295	1025.4
genemark-daph278-processed-gene-2.1005-mRNA-1	XP_032799355.1	92.6	6.9e-256	893.3
maker-daph278-augustus-gene-2.685-mRNA-1	SVE86244.1	100	1.9e-179	639
maker-daph278-augustus-gene-2.687-mRNA-1	KZS07978.1	81.2	1.2e-43	186
evm-daph278-processed-gene-2.69-mRNA-1	XP_032781141.1	95.3	0	1495.7
maker-daph278-augustus-gene-2.721-mRNA-1	XP_032781541.1	98.4	8.2e-287	996.1
genemark-daph278-processed-gene-2.1012-mRNA-1	EFX84830.1	46.6	3.2e-64	256.5
maker-daph278-augustus-gene-2.748-mRNA-1	XP_032781638.1	95.8	2.5e-216	761.5
maker-daph278-augustus-gene-2.733-mRNA-1	XP_032780940.1	93.1	0	1852.4
augustus-daph278-processed-gene-2.1167-mRNA-1	XP_032796849.1	90.4	2e-228	802
maker-daph278-augustus-gene-2.762-mRNA-1	KZS11561.1	70.9	1.8e-124	456.4
maker-daph278-augustus-gene-2.766-mRNA-1	XP_032789125.1	84.2	3.2e-266	927.5
maker-daph278-augustus-gene-2.784-mRNA-1	KZS16714.1	45.2	1.5e-92	349.7
maker-daph278-augustus-gene-2.791-mRNA-1	XP_032789172.1	96	3.1e-229	805.1
maker-daph278-augustus-gene-2.800-mRNA-1	XP_032789218.1	89.7	0	1325.5
augustus-daph278-processed-gene-2.1175-mRNA-1	XP_032789227.1	90.3	0	1587.8
evm-daph278-processed-gene-2.63-mRNA-1	XP_032789238.1	93.6	0	1235.7
augustus-daph278-processed-gene-2.1177-mRNA-1	ACQ55299.1	91.3	0	2029.6
maker-daph278-augustus-gene-2.819-mRNA-1	KZS02957.1	45.1	3e-69	272.7
maker-daph278-augustus-gene-2.825-mRNA-1	XP_032789317.1	96.3	5.1e-291	1010
maker-daph278-augustus-gene-2.826-mRNA-1	XP_032789306.1	92.5	1.7e-289	1005
maker-daph278-augustus-gene-2.835-mRNA-1	XP_032790692.1	90.3	0	1617.1
maker-daph278-augustus-gene-2.839-mRNA-1	XP_032790730.1	99.9	0	1562
maker-daph278-augustus-gene-2.841-mRNA-1	KZS11539.1	93	1.8e-247	865.1
maker-daph278-augustus-gene-2.844-mRNA-1	XP_032790765.1	93.1	0	1135.6
augustus-daph278-processed-gene-2.1188-mRNA-1	KZS21131.1	54	2.1e-77	299.7
augustus-daph278-processed-gene-2.1189-mRNA-1	KZS21131.1	54	2.1e-77	299.7
augustus-daph278-processed-gene-2.1190-mRNA-1	KZS19645.1	97.3	1.4e-115	426
augustus-daph278-processed-gene-2.1191-mRNA-1	XP_032796607.1	85	3.2e-131	478.4
genemark-daph278-processed-gene-2.1050-mRNA-1	XP_032789861.1	68.8	8.2e-19	104.8
maker-daph278-augustus-gene-2.864-mRNA-1	XP_032797775.1	81.4	2.3e-234	821.6
augustus-daph278-processed-gene-2.1195-mRNA-1	XP_032797795.1	92.9	4.1e-128	468
maker-daph278-augustus-gene-2.868-mRNA-1	KZS19648.1	100	4.8e-49	203.8
maker-daph278-augustus-gene-2.872-mRNA-1	XP_032797803.1	96.7	0	2207.9
maker-daph278-augustus-gene-2.874-mRNA-1	KZS19651.1	96.7	0	2456.4
augustus-daph278-processed-gene-2.1199-mRNA-1	XP_032797904.1	98.8	2.5e-215	758.4
genemark-daph278-processed-gene-2.1057-mRNA-1	KZS02957.1	47.5	7.1e-36	162.5
genemark-daph278-processed-gene-2.1058-mRNA-1	KZS02957.1	50	1.4e-09	75.1
augustus-daph278-processed-gene-2.1203-mRNA-1	XP_032793879.1	77.8	3.3e-171	611.7
maker-daph278-augustus-gene-0.96-mRNA-1	XP_032795933.1	62.1	9.8e-52	214.5
genemark-daph278-processed-gene-0.1656-mRNA-1	XP_032795933.1	54.4	2.8e-30	142.5
maker-daph278-augustus-gene-0.140-mRNA-1	KZS04870.1	80.1	1e-286	996.9
maker-daph278-augustus-gene-0.145-mRNA-1	KZR98138.1	99.1	1.2e-54	222.6
maker-daph278-augustus-gene-0.147-mRNA-1	XP_032798184.1	95.1	2.3e-161	578.6
maker-daph278-augustus-gene-0.157-mRNA-1	XP_032798177.1	99.3	4.1e-251	877.1
maker-daph278-augustus-gene-0.158-mRNA-1	KZS18343.1	97	1.5e-280	975.3
maker-daph278-augustus-gene-0.162-mRNA-1	XP_032798192.1	95.4	2.1e-248	868.2
maker-daph278-augustus-gene-0.167-mRNA-1	SVE89506.1	99	8.1e-231	809.7
maker-daph278-augustus-gene-0.198-mRNA-1	KZS18349.1	86	4.2e-112	414.5
maker-daph278-augustus-gene-0.199-mRNA-1	XP_032798241.1	91	4.3e-128	467.6
maker-daph278-augustus-gene-0.227-mRNA-1	XP_032798253.1	90.8	9.5e-123	449.9
maker-daph278-augustus-gene-0.229-mRNA-1	XP_032798261.1	77.8	9e-191	676.8
maker-daph278-augustus-gene-0.231-mRNA-1	XP_032798299.1	93.6	5.2e-120	440.7
augustus-daph278-processed-gene-0.1879-mRNA-1	KZS17059.1	91	0	1104.4
maker-daph278-augustus-gene-0.264-mRNA-1	XP_032789861.1	78.1	2.5e-22	114.8
maker-daph278-augustus-gene-0.257-mRNA-1	XP_032789861.1	88.9	2.8e-34	154.8
maker-daph278-augustus-gene-0.255-mRNA-1	XP_032789861.1	82.6	5.5e-24	121.3
maker-daph278-augustus-gene-0.239-mRNA-1	EFX82130.1	76.9	9.5e-29	136.3
augustus-daph278-processed-gene-0.1883-mRNA-1	XP_032798537.1	73.8	2.3e-35	158.7
maker-daph278-augustus-gene-0.276-mRNA-1	XP_032798555.1	99	1e-43	186
augustus-daph278-processed-gene-0.1885-mRNA-1	KZS18368.1	80.5	5.8e-195	691
maker-daph278-augustus-gene-0.284-mRNA-1	KZS18373.1	87.6	0	1780
maker-daph278-augustus-gene-0.291-mRNA-1	XP_032798397.1	91.1	0	1402.5
maker-daph278-augustus-gene-0.299-mRNA-1	XP_032798448.1	98.3	0	1275.8
augustus-daph278-processed-gene-0.1888-mRNA-1	XP_032798643.1	97.4	1.1e-188	669.8
maker-daph278-augustus-gene-0.311-mRNA-1	XP_032798631.1	91.5	0	1484.5
maker-daph278-augustus-gene-0.314-mRNA-1	KZS18381.1	85.2	4.8e-260	907.1
maker-daph278-augustus-gene-0.321-mRNA-1	KZS18383.1	92.2	0	2145.2
maker-daph278-augustus-gene-0.329-mRNA-1	KZS18386.1	90	0	1858.6
maker-daph278-augustus-gene-0.360-mRNA-1	XP_032798804.1	94.9	0	1831.2
maker-daph278-augustus-gene-0.361-mRNA-1	KZS18388.1	91.6	1.1e-170	609.8
maker-daph278-augustus-gene-0.362-mRNA-1	XP_032798804.1	94.9	0	1246.9
augustus-daph278-processed-gene-0.1895-mRNA-1	EFX67144.1	82.5	0	1490.3
augustus-daph278-processed-gene-0.1896-mRNA-1	KZS18395.1	87.7	2e-55	225.3
genemark-daph278-processed-gene-0.1693-mRNA-1	KZS18395.1	50	5.7e-17	97.4
maker-daph278-augustus-gene-0.386-mRNA-1	XP_032798846.1	93.4	0	1828.9
maker-daph278-augustus-gene-0.400-mRNA-1	KZS18399.1	99	3.1e-171	611.3
maker-daph278-augustus-gene-0.393-mRNA-1	XP_032798930.1	100	8e-62	246.5
maker-daph278-augustus-gene-0.404-mRNA-1	XP_032798916.1	84.2	5.6e-60	241.1
maker-daph278-augustus-gene-0.410-mRNA-1	XP_032798827.1	93.8	1e-51	213
maker-daph278-augustus-gene-0.409-mRNA-1	XP_032798827.1	89.6	0	2503
maker-daph278-augustus-gene-0.417-mRNA-1	KZS18404.1	86.8	4.2e-132	481.1
maker-daph278-augustus-gene-0.539-mRNA-1	KZS18406.1	95.1	1.3e-152	549.3
maker-daph278-augustus-gene-0.506-mRNA-1	XP_032798854.1	95.5	1.1e-199	706.1
maker-daph278-augustus-gene-0.557-mRNA-1	EFX66343.1	75	2.5e-23	117.9
maker-daph278-augustus-gene-0.559-mRNA-1	KZS18404.1	86.8	4.2e-132	481.1
maker-daph278-augustus-gene-0.632-mRNA-1	KZS18406.1	95.1	1.3e-152	549.3
maker-daph278-augustus-gene-0.617-mRNA-1	XP_032798854.1	95.5	1.1e-199	706.1
maker-daph278-augustus-gene-0.640-mRNA-1	EFX66343.1	75	2.5e-23	117.9
maker-daph278-augustus-gene-0.643-mRNA-1	XP_032796947.1	93.7	0	1197.6
augustus-daph278-processed-gene-0.1912-mRNA-1	XP_032799257.1	90.2	4.5e-94	354.8
maker-daph278-augustus-gene-0.663-mRNA-1	XP_032798378.1	86.4	3.7e-106	394.8
maker-daph278-augustus-gene-0.666-mRNA-1	XP_032798664.1	87.9	4.1e-152	547.7
maker-daph278-augustus-gene-0.672-mRNA-1	XP_032798751.1	90.1	5.7e-128	467.6
maker-daph278-augustus-gene-0.675-mRNA-1	XP_032798425.1	97.5	5e-197	697.2
augustus-daph278-processed-gene-0.1917-mRNA-1	XP_032797967.1	82.6	8.6e-181	644
genemark-daph278-processed-gene-0.1714-mRNA-1	XP_032799383.1	97.1	9.8e-54	219.9
maker-daph278-augustus-gene-0.684-mRNA-1	EFX84907.1	59.8	9.2e-132	480.7
maker-daph278-augustus-gene-0.701-mRNA-1	XP_032799413.1	97.1	6.3e-39	170.6
maker-daph278-augustus-gene-0.708-mRNA-1	XP_032798354.1	86.8	3.3e-264	921
augustus-daph278-processed-gene-0.1922-mRNA-1	KZS06385.1	69.5	6.2e-181	645.2
genemark-daph278-processed-gene-0.1721-mRNA-1	KZS17759.1	80.6	3.2e-283	984.9
genemark-daph278-processed-gene-0.1722-mRNA-1	XP_032789748.1	89.8	3.9e-244	854.4
maker-daph278-augustus-gene-0.710-mRNA-1	XP_032798821.1	98.2	2.1e-169	605.1
maker-daph278-augustus-gene-0.712-mRNA-1	KZS18436.1	93.3	0	1892.5
maker-daph278-augustus-gene-0.714-mRNA-1	XP_032779363.1	97.9	0	1143.3
augustus-daph278-processed-gene-0.1928-mRNA-1	XP_032779339.1	96.4	4.1e-202	714.5
maker-daph278-augustus-gene-0.718-mRNA-1	XP_032779306.1	89.7	0	1213.4
genemark-daph278-processed-gene-0.1729-mRNA-1	XP_032779276.1	79.4	7.7e-75	290.4
maker-daph278-augustus-gene-0.722-mRNA-1	XP_032779267.1	90.9	4.4e-227	797.3
maker-daph278-augustus-gene-0.724-mRNA-1	KZS18449.1	95.1	4.9e-14	87
genemark-daph278-processed-gene-0.1731-mRNA-1	KZS18450.1	88.2	3.6e-09	70.5
maker-daph278-augustus-gene-0.727-mRNA-1	KZS18452.1	95.9	1.4e-29	138.7
maker-daph278-augustus-gene-0.729-mRNA-1	KZS18454.1	98.1	2e-205	725.7
maker-daph278-augustus-gene-0.731-mRNA-1	XP_032779161.1	91.7	3.1e-214	754.6
genemark-daph278-processed-gene-0.1736-mRNA-1	XP_032793835.1	92.5	0	1319.7
augustus-daph278-processed-gene-0.1937-mRNA-1	XP_032792838.1	96.4	3.2e-250	874.4
maker-daph278-augustus-gene-0.739-mRNA-1	XP_032799535.1	100	6.3e-83	317
augustus-daph278-processed-gene-0.1940-mRNA-1	KZS18467.1	94.4	8.8e-293	1016.1
augustus-daph278-processed-gene-0.1941-mRNA-1	XP_032786300.1	47.6	7.6e-16	94.4
maker-daph278-augustus-gene-0.741-mRNA-1	XP_032794155.1	91.7	1.5e-302	1048.5
maker-daph278-augustus-gene-0.743-mRNA-1	XP_032794142.1	91.2	0	1218.8
maker-daph278-augustus-gene-0.745-mRNA-1	XP_032788949.1	95.9	0	1650.6
maker-daph278-augustus-gene-0.747-mRNA-1	XP_032788896.1	96.5	3.7e-164	588.2
genemark-daph278-processed-gene-0.1748-mRNA-1	XP_032788891.1	84.7	5.4e-71	277.7
maker-daph278-augustus-gene-0.753-mRNA-1	XP_032788868.1	86.5	6.9e-44	186.8
maker-daph278-augustus-gene-0.755-mRNA-1	XP_032788847.1	95.6	3.9e-97	364.4
maker-daph278-augustus-gene-0.758-mRNA-1	XP_032788830.1	91.2	2.9e-167	598.2
evm-daph278-processed-gene-0.3-mRNA-1	XP_032788808.1	96.9	0	1186.4
maker-daph278-augustus-gene-0.762-mRNA-1	XP_032797623.1	94.8	0	1111.7
maker-daph278-augustus-gene-0.801-mRNA-1	XP_032782209.1	74.1	1.8e-147	532.3
maker-daph278-augustus-gene-0.772-mRNA-1	XP_032782209.1	63.6	8.5e-111	410.6
maker-daph278-augustus-gene-0.808-mRNA-1	XP_032798736.1	60	7.4e-67	264.2
maker-daph278-augustus-gene-0.816-mRNA-1	XP_032798154.1	82.1	0	1480.7
maker-daph278-augustus-gene-0.818-mRNA-1	KZS18342.1	94.7	4.7e-280	973.8
maker-daph278-augustus-gene-0.820-mRNA-1	XP_032798207.1	94.9	2.5e-148	535
maker-daph278-augustus-gene-0.824-mRNA-1	KZS18346.1	92.3	0	5142.4
maker-daph278-augustus-gene-0.825-mRNA-1	XP_032798232.1	97.3	2.1e-214	755
maker-daph278-augustus-gene-0.884-mRNA-1	KZS18351.1	88.3	2.1e-246	861.7
maker-daph278-augustus-gene-0.916-mRNA-1	XP_032798268.1	86.6	3.5e-241	844.3
maker-daph278-augustus-gene-0.924-mRNA-1	XP_032798277.1	81.3	3.4e-224	788.1
maker-daph278-augustus-gene-0.928-mRNA-1	KZS17060.1	87.8	4.5e-249	870.5
augustus-daph278-processed-gene-0.1968-mRNA-1	XP_032798336.1	95.5	2.6e-118	435.6
maker-daph278-augustus-gene-0.941-mRNA-1	XP_032798363.1	93.4	1.7e-65	258.8
augustus-daph278-processed-gene-0.1970-mRNA-1	XP_032798507.1	87.5	7.6e-61	243.4
augustus-daph278-processed-gene-0.1971-mRNA-1	XP_032798523.1	96.2	1.3e-65	259.2
maker-daph278-augustus-gene-0.1130-mRNA-1	KZS08412.1	93.6	2.2e-16	95.1
maker-daph278-augustus-gene-0.1219-mRNA-1	KZS18357.1	93.9	2.9e-65	258.1
maker-daph278-augustus-gene-0.1220-mRNA-1	KZS18358.1	97.8	5.2e-70	273.9
maker-daph278-augustus-gene-0.1286-mRNA-1	XP_032798373.1	97	0	1196.8
maker-daph278-augustus-gene-0.1281-mRNA-1	KZS18359.1	96.8	6.5e-57	231.9
maker-daph278-augustus-gene-0.1217-mRNA-1	XP_032798373.1	97.4	0	1595.9
maker-daph278-augustus-gene-0.1218-mRNA-1	XP_032798373.1	96	9.5e-248	866.3
maker-daph278-augustus-gene-0.1326-mRNA-1	KZS18360.1	70.1	8.6e-31	143.3
maker-daph278-augustus-gene-0.1330-mRNA-1	XP_032798564.1	73.8	2e-24	121.7
genemark-daph278-processed-gene-0.1791-mRNA-1	XP_032798459.1	80	2e-74	288.9
augustus-daph278-processed-gene-0.1982-mRNA-1	XP_032798479.1	97.2	0	1151
maker-daph278-augustus-gene-0.1342-mRNA-1	XP_032798500.1	96.9	2.7e-243	851.3
maker-daph278-augustus-gene-0.1345-mRNA-1	KZS18366.1	97.2	0	1726.8
augustus-daph278-processed-gene-0.1985-mRNA-1	XP_032798407.1	84	2.1e-205	725.3
augustus-daph278-processed-gene-0.1986-mRNA-1	KZS18369.1	81.4	6.7e-142	513.8
maker-daph278-augustus-gene-0.1351-mRNA-1	XP_032798469.1	87.7	9.8e-302	1045.8
maker-daph278-augustus-gene-0.1353-mRNA-1	KZS18360.1	79.6	1.1e-31	146.4
maker-daph278-augustus-gene-0.1355-mRNA-1	KZS18372.1	94.3	1.6e-75	292.4
maker-daph278-augustus-gene-0.1357-mRNA-1	XP_032798494.1	87.9	2.6e-182	648.7
maker-daph278-augustus-gene-0.1361-mRNA-1	KZS13131.1	96.9	1.9e-210	742.3
maker-daph278-augustus-gene-0.1363-mRNA-1	XP_032798672.1	98.2	1.6e-48	202.2
maker-daph278-augustus-gene-0.1365-mRNA-1	XP_032798651.1	91.8	5.4e-178	634
genemark-daph278-processed-gene-0.1803-mRNA-1	XP_032798659.1	93.7	4.9e-136	494.2
augustus-daph278-processed-gene-0.1994-mRNA-1	KZR97632.1	74.1	2.3e-14	90.1
maker-daph278-augustus-gene-0.1367-mRNA-1	KZS18385.1	92.5	0	1743.4
augustus-daph278-processed-gene-0.1996-mRNA-1	XP_032798776.1	91.6	8.8e-197	696.4
augustus-daph278-processed-gene-0.1997-mRNA-1	XP_032798776.1	86.7	1.3e-128	469.5
maker-daph278-augustus-gene-0.1391-mRNA-1	XP_032798753.1	94.1	0	1834.3
maker-daph278-augustus-gene-0.1398-mRNA-1	XP_032798717.1	96.4	0	1870.1
evm-daph278-processed-gene-0.34-mRNA-1	XP_032798701.1	94.3	0	1948.3
maker-daph278-augustus-gene-0.1418-mRNA-1	KZS18397.1	97.5	0	1468.8
maker-daph278-augustus-gene-0.1420-mRNA-1	XP_032798875.1	96.9	2.2e-200	708.4
maker-daph278-augustus-gene-0.1422-mRNA-1	KZS18402.1	93.2	3.1e-197	698
maker-daph278-augustus-gene-0.1424-mRNA-1	SVE89440.1	99.6	8.8e-137	496.5
augustus-daph278-processed-gene-0.2005-mRNA-1	XP_032798864.1	99.3	1.3e-77	299.3
maker-daph278-augustus-gene-0.1432-mRNA-1	SVE89440.1	99.6	8.8e-137	496.5
maker-daph278-augustus-gene-0.1431-mRNA-1	XP_032798864.1	97.6	4.4e-262	913.7
genemark-daph278-processed-gene-0.1817-mRNA-1	XP_032798894.1	86.9	4.9e-137	497.7
augustus-daph278-processed-gene-0.2008-mRNA-1	KZS18413.1	89.6	3.8e-215	758.4
augustus-daph278-processed-gene-0.2009-mRNA-1	XP_032777750.1	82.8	5.4e-165	591.3
maker-daph278-augustus-gene-0.1460-mRNA-1	XP_032796955.1	97.5	0	1105.5
maker-daph278-augustus-gene-0.1463-mRNA-1	XP_032799540.1	95.3	2.9e-164	589
maker-daph278-augustus-gene-0.1470-mRNA-1	XP_032798169.1	96.1	0	1160.2
maker-daph278-augustus-gene-0.1471-mRNA-1	KZS18429.1	95.1	3.2e-120	441.4
maker-daph278-augustus-gene-0.1486-mRNA-1	XP_032799108.1	91.3	4.9e-121	444.1
maker-daph278-augustus-gene-0.1487-mRNA-1	XP_032799188.1	94.7	1.9e-111	412.1
maker-daph278-augustus-gene-0.1493-mRNA-1	XP_032798554.1	97.9	4e-233	817.4
augustus-daph278-processed-gene-0.2018-mRNA-1	XP_032798044.1	93.4	1.7e-218	768.8
augustus-daph278-processed-gene-0.2020-mRNA-1	XP_032798883.1	91.8	1.7e-116	429.1
evm-daph278-processed-gene-0.65-mRNA-1	XP_032797826.1	98.7	0	1631.7
maker-daph278-augustus-gene-0.1504-mRNA-1	EFX86149.1	100	7e-38	166.8
maker-daph278-augustus-gene-0.1505-mRNA-1	XP_032797826.1	98.5	0	2726.4
maker-daph278-augustus-gene-0.1512-mRNA-1	XP_032798234.1	92.1	3.2e-310	1073.9
maker-daph278-augustus-gene-0.1516-mRNA-1	XP_032779257.1	95.3	2.7e-292	1014.2
evm-daph278-processed-gene-0.24-mRNA-1	KZS18444.1	99.9	0	1481.1
maker-daph278-augustus-gene-0.1546-mRNA-1	XP_032779223.1	88.7	0	1829.7
maker-daph278-augustus-gene-0.1548-mRNA-1	KZS18448.1	82.9	2e-29	138.3
maker-daph278-augustus-gene-0.1553-mRNA-1	KZS18453.1	96.1	0	1528.5
evm-daph278-processed-gene-0.49-mRNA-1	XP_032779193.1	99.2	0	1722.6
maker-daph278-augustus-gene-0.1569-mRNA-1	XP_032779138.1	96.3	0	1267.7
genemark-daph278-processed-gene-0.1846-mRNA-1	KZS08913.1	88.7	3.5e-21	110.5
maker-daph278-augustus-gene-0.1588-mRNA-1	XP_032799788.1	84	5.9e-40	173.7
maker-daph278-augustus-gene-0.1592-mRNA-1	KZS18457.1	92.9	1.2e-255	892.5
maker-daph278-augustus-gene-0.1595-mRNA-1	XP_032793795.1	97	5.2e-237	830.5
maker-daph278-augustus-gene-0.1599-mRNA-1	KZS18462.1	95	0	1401.7
maker-daph278-augustus-gene-0.1602-mRNA-1	KZS18462.1	94.4	4.7e-70	274.6
genemark-daph278-processed-gene-0.1851-mRNA-1	KZS19922.1	77.7	3.2e-142	515.4
maker-daph278-augustus-gene-0.1607-mRNA-1	XP_032794179.1	94	1.2e-284	988.8
maker-daph278-augustus-gene-0.1629-mRNA-1	XP_032794167.1	72.8	1e-148	537
maker-daph278-augustus-gene-0.1631-mRNA-1	KZS18474.1	80.7	1.2e-157	566.6
maker-daph278-augustus-gene-0.1634-mRNA-1	XP_032788932.1	100	1.1e-226	795.8
maker-daph278-augustus-gene-0.1636-mRNA-1	XP_032788942.1	84.7	1.2e-121	446.4
augustus-daph278-processed-gene-0.2046-mRNA-1	XP_032788859.1	91.5	5.1e-110	407.5
maker-daph278-augustus-gene-0.1641-mRNA-1	KZR97632.1	72.4	2.9e-14	88.6
evm-daph278-processed-gene-0.29-mRNA-1	XP_032788767.1	96.4	0	2757.6
maker-daph278-augustus-gene-0.1650-mRNA-1	XP_032797485.1	92.4	0	2812.7
maker-daph278-augustus-gene-0.1653-mRNA-1	KZS18490.1	90.8	1.8e-222	781.9
augustus-daph278-processed-gene-1.14-mRNA-1	XP_032776985.1	98.6	5.8e-209	736.9
maker-daph278-augustus-gene-1.161-mRNA-1	XP_032791809.1	93.1	2.4e-169	605.1
maker-daph278-augustus-gene-1.163-mRNA-1	XP_032791779.1	83.5	5.8e-175	624
maker-daph278-augustus-gene-1.165-mRNA-1	XP_032791759.1	90.8	2.8e-232	814.7
augustus-daph278-processed-gene-1.18-mRNA-1	KZS18503.1	83.9	4.6e-134	487.6
maker-daph278-augustus-gene-1.169-mRNA-1	XP_032791651.1	90.8	2.4e-22	117.5
maker-daph278-augustus-gene-1.175-mRNA-1	KZS18508.1	97.2	0	2308.9
maker-daph278-augustus-gene-1.183-mRNA-1	XP_032799685.1	98.4	0	1114.8
maker-daph278-augustus-gene-1.186-mRNA-1	XP_032792364.1	91.6	1.5e-49	206.5
maker-daph278-augustus-gene-1.352-mRNA-1	XP_032797661.1	97.9	4e-49	204.9
maker-daph278-augustus-gene-1.455-mRNA-1	XP_032797660.1	94.6	2.5e-51	212.2
maker-daph278-augustus-gene-1.451-mRNA-1	XP_032797659.1	94.3	2.3e-49	206.1
maker-daph278-augustus-gene-1.452-mRNA-1	XP_032797658.1	99.3	2.9e-49	205.3
augustus-daph278-processed-gene-1.28-mRNA-1	XP_032797660.1	88.7	7.4e-50	207.2
maker-daph278-augustus-gene-1.453-mRNA-1	XP_032792431.1	96.8	1.7e-48	203
maker-daph278-augustus-gene-1.483-mRNA-1	XP_032792387.1	95.3	1.4e-44	189.9
maker-daph278-augustus-gene-1.509-mRNA-1	AIE17396.1	74	6.3e-67	264.2
maker-daph278-augustus-gene-1.528-mRNA-1	XP_032792291.1	72.1	1.1e-61	246.9
maker-daph278-augustus-gene-1.544-mRNA-1	AIE17396.1	75.8	3.8e-73	285
augustus-daph278-processed-gene-1.35-mRNA-1	XP_032792240.1	88.8	2.1e-94	355.9
maker-daph278-augustus-gene-1.561-mRNA-1	XP_018897073.1	100	3.6e-32	147.1
maker-daph278-augustus-gene-1.576-mRNA-1	XP_032794991.1	98.7	8.7e-74	286.6
maker-daph278-augustus-gene-1.577-mRNA-1	XP_032794981.1	88.7	0	1102.4
maker-daph278-augustus-gene-1.578-mRNA-1	XP_032794988.1	95	2.2e-149	538.5
maker-daph278-augustus-gene-1.597-mRNA-1	XP_032794584.1	82.1	2.2e-239	838.6
maker-daph278-augustus-gene-1.598-mRNA-1	KZS18529.1	76.3	2.6e-175	625.9
maker-daph278-augustus-gene-1.599-mRNA-1	KZS18530.1	96.9	0	2554.2
maker-daph278-augustus-gene-1.661-mRNA-1	XP_032794543.1	95	8.8e-310	1072.4
augustus-daph278-processed-gene-1.43-mRNA-1	KZR97632.1	73.7	8.8e-14	88.6
maker-daph278-augustus-gene-1.663-mRNA-1	XP_032794576.1	94.9	2.1e-289	1004.6
maker-daph278-augustus-gene-1.665-mRNA-1	XP_032794500.1	99.1	0	1308.9
maker-daph278-augustus-gene-1.668-mRNA-1	KZS18541.1	90.2	1.8e-153	552.7
maker-daph278-augustus-gene-1.673-mRNA-1	XP_032794907.1	99.2	3e-67	264.6
maker-daph278-augustus-gene-1.684-mRNA-1	XP_032794522.1	94.3	5.1e-307	1063.5
maker-daph278-augustus-gene-1.689-mRNA-1	XP_032794795.1	98	1.1e-142	516.2
maker-daph278-augustus-gene-1.692-mRNA-1	XP_032794457.1	96.5	0	2026.5
augustus-daph278-processed-gene-1.50-mRNA-1	KZS18550.1	97.8	9.2e-182	646.4
maker-daph278-augustus-gene-1.695-mRNA-1	XP_032794468.1	99	0	1599.3
maker-daph278-augustus-gene-1.697-mRNA-1	XP_032794892.1	97.3	6.2e-75	290.4
maker-daph278-augustus-gene-1.699-mRNA-1	XP_032794589.1	89.1	2.3e-242	848.2
augustus-daph278-processed-gene-1.55-mRNA-1	XP_032794354.1	92.6	0	1404.8
augustus-daph278-processed-gene-1.56-mRNA-1	XP_032794373.1	93.4	4.8e-133	484.2
maker-daph278-augustus-gene-1.717-mRNA-1	XP_032794403.1	98.9	3.3e-41	177.6
genemark-daph278-processed-gene-1.1561-mRNA-1	XP_032794302.1	87.6	0	1784.2
maker-daph278-augustus-gene-1.721-mRNA-1	KZS18570.1	99.5	0	1154.4
maker-daph278-augustus-gene-1.724-mRNA-1	KZS18571.1	92.6	2.9e-195	691.4
evm-daph278-processed-gene-1.1695-mRNA-1	XP_032789039.1	96.3	3.8e-213	751.1
genemark-daph278-processed-gene-1.1565-mRNA-1	XP_032789005.1	94.6	3.3e-21	111.7
maker-daph278-augustus-gene-1.972-mRNA-1	XP_032789005.1	94.6	0	7308.4
maker-daph278-augustus-gene-1.884-mRNA-1	SVE91836.1	99.4	5.8e-173	617.1
maker-daph278-augustus-gene-1.974-mRNA-1	XP_032788981.1	93.6	5.3e-242	847
maker-daph278-augustus-gene-1.977-mRNA-1	XP_032799765.1	91.6	0	2281.5
maker-daph278-augustus-gene-1.986-mRNA-1	XP_032776650.1	100	7.3e-119	436.8
maker-daph278-augustus-gene-1.1062-mRNA-1	XP_032791063.1	84.8	1.3e-263	919.5
evm-daph278-processed-gene-1.1692-mRNA-1	XP_032791051.1	82.6	0	1940.6
maker-daph278-augustus-gene-1.1055-mRNA-1	KZS18592.1	98.6	0	1764.6
maker-daph278-augustus-gene-1.1069-mRNA-1	KZS18598.1	93.3	0	1413.3
maker-daph278-augustus-gene-1.1088-mRNA-1	KZS18602.1	95.1	0	1349.7
maker-daph278-augustus-gene-1.1086-mRNA-1	XP_032799749.1	98.2	2.6e-171	611.7
genemark-daph278-processed-gene-1.1582-mRNA-1	XP_032786300.1	62.1	2.9e-49	205.7
genemark-daph278-processed-gene-1.1583-mRNA-1	XP_032799723.1	88.1	2.6e-269	937.9
maker-daph278-augustus-gene-1.1103-mRNA-1	XP_032799739.1	94.2	1.7e-104	389
maker-daph278-augustus-gene-1.1105-mRNA-1	XP_032799736.1	95.7	7.5e-134	486.9
augustus-daph278-processed-gene-1.77-mRNA-1	EFX77068.1	68.9	4e-81	312
genemark-daph278-processed-gene-1.1587-mRNA-1	KZS18618.1	82.4	3.6e-60	241.5
genemark-daph278-processed-gene-1.1588-mRNA-1	KZS18618.1	89.9	2.2e-79	305.4
genemark-daph278-processed-gene-1.1589-mRNA-1	KZS18618.1	93.3	3.3e-61	245
maker-daph278-augustus-gene-1.1113-mRNA-1	KZS18618.1	86.8	6.1e-226	793.9
maker-daph278-augustus-gene-1.1126-mRNA-1	XP_032799718.1	96.2	0	1518.1
augustus-daph278-processed-gene-1.81-mRNA-1	KZS18622.1	97.7	7.3e-114	420.2
maker-daph278-augustus-gene-1.1130-mRNA-1	XP_032799727.1	94.6	1e-208	736.1
maker-daph278-augustus-gene-1.1133-mRNA-1	XP_032799708.1	100	6.6e-85	323.6
maker-daph278-augustus-gene-1.1135-mRNA-1	XP_032799703.1	98.5	0	1604.7
maker-daph278-augustus-gene-1.1141-mRNA-1	XP_032799693.1	95	0	1804.6
maker-daph278-augustus-gene-1.1144-mRNA-1	XP_032785534.1	84.9	0	2362.8
maker-daph278-augustus-gene-1.1146-mRNA-1	KZS14252.1	84.9	9e-87	330.1
maker-daph278-augustus-gene-1.1148-mRNA-1	XP_032795848.1	100	3.4e-201	711.1
maker-daph278-augustus-gene-1.1150-mRNA-1	XP_032792217.1	99.7	7.9e-225	789.6
maker-daph278-augustus-gene-1.1152-mRNA-1	XP_032790981.1	91.4	4.6e-282	980.3
maker-daph278-augustus-gene-1.1154-mRNA-1	XP_032796244.1	79.3	1.3e-208	736.1
evm-daph278-processed-gene-1.1702-mRNA-1	XP_032791639.1	98.5	0	2743
maker-daph278-augustus-gene-1.1168-mRNA-1	SVE88822.1	100	1.6e-130	476.1
maker-daph278-augustus-gene-1.1174-mRNA-1	XP_032791739.1	96.6	0	1239.2
maker-daph278-augustus-gene-1.1176-mRNA-1	KZS18504.1	88.9	1e-213	753.1
maker-daph278-augustus-gene-1.1178-mRNA-1	KZS18509.1	94.9	6.5e-245	856.7
maker-daph278-augustus-gene-1.1180-mRNA-1	KZS18514.1	97.8	2.2e-59	238.8
maker-daph278-augustus-gene-1.1182-mRNA-1	XP_032792343.1	91.8	2.5e-57	232.3
maker-daph278-augustus-gene-1.1202-mRNA-1	AIE17396.1	90.4	3e-86	328.6
maker-daph278-augustus-gene-1.1203-mRNA-1	XP_032792304.1	70.1	2.1e-65	259.2
maker-daph278-augustus-gene-1.1185-mRNA-1	AIE17396.1	72.6	8.3e-67	263.8
maker-daph278-augustus-gene-1.1214-mRNA-1	XP_032792252.1	96.3	4.2e-224	787.3
maker-daph278-augustus-gene-1.1216-mRNA-1	XP_032792270.1	88.2	6.4e-142	513.8
augustus-daph278-processed-gene-1.104-mRNA-1	XP_032776994.1	96	2.1e-133	485.7
maker-daph278-augustus-gene-1.1218-mRNA-1	SVE88701.1	99.7	1.1e-182	649.4
augustus-daph278-processed-gene-1.106-mRNA-1	KZS18523.1	98.1	3.3e-43	184.5
genemark-daph278-processed-gene-1.1621-mRNA-1	XP_032794969.1	96.3	0	1244.2
maker-daph278-augustus-gene-1.1224-mRNA-1	XP_032794959.1	99	0	1823.9
maker-daph278-augustus-gene-1.1226-mRNA-1	XP_032794728.1	78.7	1.9e-120	442.6
maker-daph278-augustus-gene-1.1228-mRNA-1	KZS18531.1	82	1.4e-111	412.9
maker-daph278-augustus-gene-1.1232-mRNA-1	SVE87621.1	97	2e-155	558.9
maker-daph278-augustus-gene-1.1235-mRNA-1	XP_032794776.1	94.9	3.7e-101	377.9
maker-daph278-augustus-gene-1.1258-mRNA-1	XP_032794748.1	95.2	1.3e-71	279.3
maker-daph278-augustus-gene-1.1263-mRNA-1	XP_032794850.1	95.7	8.3e-83	316.6
maker-daph278-augustus-gene-1.1264-mRNA-1	XP_032794716.1	98.4	3.8e-172	614.4
maker-daph278-augustus-gene-1.1290-mRNA-1	KZS18537.1	84.2	2.4e-69	271.9
maker-daph278-augustus-gene-1.1286-mRNA-1	KZS18538.1	95.9	8.7e-71	276.6
maker-daph278-augustus-gene-1.1296-mRNA-1	KZS18540.1	90.6	4.1e-237	830.9
maker-daph278-augustus-gene-1.1298-mRNA-1	XP_032794487.1	95.1	1.4e-280	975.3
augustus-daph278-processed-gene-1.117-mRNA-1	XP_032794487.1	45.5	3e-17	98.6
maker-daph278-augustus-gene-1.1306-mRNA-1	XP_032794881.1	93.2	2.6e-76	295
maker-daph278-augustus-gene-1.1307-mRNA-1	KZS18558.1	95.9	1e-79	306.2
maker-daph278-augustus-gene-1.1313-mRNA-1	KZS18556.1	94.4	1.5e-156	562.4
maker-daph278-augustus-gene-1.1314-mRNA-1	XP_032794443.1	91.8	0	2213.7
maker-daph278-augustus-gene-1.1328-mRNA-1	XP_032794586.1	85.4	1.1e-242	850.1
maker-daph278-augustus-gene-1.1336-mRNA-1	XP_032794836.1	96.3	3.7e-83	317.8
maker-daph278-augustus-gene-1.1338-mRNA-1	XP_032794764.1	95	1.5e-129	472.6
maker-daph278-augustus-gene-1.1352-mRNA-1	EFX71906.1	60.3	2.7e-10	75.5
maker-daph278-augustus-gene-1.1367-mRNA-1	XP_032794692.1	88.1	7.8e-149	537.3
genemark-daph278-processed-gene-1.1646-mRNA-1	XP_032794388.1	90.3	2.2e-139	505.4
maker-daph278-augustus-gene-1.1370-mRNA-1	XP_032794341.1	87.9	0	3447.9
maker-daph278-augustus-gene-1.1372-mRNA-1	KZS18567.1	98.8	8.8e-33	149.4
maker-daph278-augustus-gene-1.1376-mRNA-1	XP_032794315.1	97	0	1329.7
maker-daph278-augustus-gene-1.1378-mRNA-1	XP_032794270.1	90.9	2.1e-137	498.8
maker-daph278-augustus-gene-1.1381-mRNA-1	KZS18573.1	93.3	9.1e-98	366.7
augustus-daph278-processed-gene-1.131-mRNA-1	XP_032789087.1	91.7	5.8e-267	930.2
maker-daph278-augustus-gene-1.1383-mRNA-1	XP_032789019.1	93.9	0	1110.9
maker-daph278-augustus-gene-1.1388-mRNA-1	XP_032789064.1	80	9.8e-18	100.5
augustus-daph278-processed-gene-1.134-mRNA-1	WP_154299482.1	77.9	1.7e-45	193
maker-daph278-augustus-gene-1.1396-mRNA-1	KZS18585.1	93.9	1.8e-71	278.9
maker-daph278-augustus-gene-1.1397-mRNA-1	KZS18586.1	90.1	1.3e-136	496.1
maker-daph278-augustus-gene-1.1399-mRNA-1	XP_032791074.1	96.9	1.2e-204	722.6
evm-daph278-processed-gene-1.1728-mRNA-1	XP_032797318.1	93.1	8.2e-295	1022.7
augustus-daph278-processed-gene-1.138-mRNA-1	KZS18596.1	96.5	0	1748.8
maker-daph278-augustus-gene-1.1409-mRNA-1	XP_032799760.1	92	1.5e-174	622.5
genemark-daph278-processed-gene-1.1663-mRNA-1	XP_032799747.1	93.5	0	2071.6
maker-daph278-augustus-gene-1.1423-mRNA-1	XP_032799756.1	98.4	0	1081.6
maker-daph278-augustus-gene-1.1424-mRNA-1	KZS18605.1	95.2	1.9e-276	961.4
maker-daph278-augustus-gene-1.1431-mRNA-1	XP_032799742.1	100	1.1e-61	246.1
augustus-daph278-processed-gene-1.144-mRNA-1	KZR97632.1	71.9	1.4e-12	84
genemark-daph278-processed-gene-1.1669-mRNA-1	XP_032799740.1	98.6	1.1e-78	302.8
augustus-daph278-processed-gene-1.146-mRNA-1	XP_032799721.1	71.4	3.8e-223	785.4
maker-daph278-augustus-gene-1.1437-mRNA-1	XP_032799722.1	97.9	0	1195.3
maker-daph278-augustus-gene-1.1439-mRNA-1	XP_032799741.1	99.2	8.9e-59	236.5
maker-daph278-augustus-gene-1.1441-mRNA-1	XP_032799726.1	95.7	5.9e-304	1053.1
augustus-daph278-processed-gene-1.149-mRNA-1	XP_032799724.1	94	0	1092
maker-daph278-augustus-gene-1.1446-mRNA-1	XP_032799717.1	99.8	0	1709.1
maker-daph278-augustus-gene-1.1455-mRNA-1	XP_032799729.1	90	4.4e-171	610.9
augustus-daph278-processed-gene-1.152-mRNA-1	KZS18624.1	66.6	3.1e-120	441.8
maker-daph278-augustus-gene-1.1450-mRNA-1	KZS18625.1	93.5	3.9e-191	677.6
maker-daph278-augustus-gene-1.1469-mRNA-1	XP_032799707.1	99.6	3.6e-267	930.6
maker-daph278-augustus-gene-1.1470-mRNA-1	XP_032799709.1	95.1	4.2e-70	274.2
maker-daph278-augustus-gene-1.1475-mRNA-1	XP_032799710.1	98.9	5.8e-44	186.8
maker-daph278-augustus-gene-1.1477-mRNA-1	XP_032799695.1	96.2	1.3e-204	722.6
maker-daph278-augustus-gene-1.1489-mRNA-1	XP_032799699.1	97.2	3e-112	414.8
maker-daph278-augustus-gene-1.1495-mRNA-1	XP_032785548.1	98	0	1312.4
evm-daph278-processed-gene-1.1712-mRNA-1	XP_032795918.1	92.6	1.9e-236	828.6
maker-daph392-augustus-gene-0.15-mRNA-1	XP_032784719.1	94.3	2.2e-161	578.6
maker-daph392-augustus-gene-0.18-mRNA-1	SVE89929.1	98.5	2.2e-225	791.6
genemark-daph392-processed-gene-0.60-mRNA-1	XP_032784717.1	77.2	5.1e-170	609.4
maker-daph392-augustus-gene-0.23-mRNA-1	KZS07687.1	91.5	3.4e-260	907.5
maker-daph392-augustus-gene-0.26-mRNA-1	XP_032784714.1	99.5	3.4e-226	794.3
maker-daph392-augustus-gene-0.32-mRNA-1	KZS07690.1	83.6	2e-233	818.9
genemark-daph392-processed-gene-0.64-mRNA-1	XP_032784681.1	71.8	3e-73	286.2
maker-daph392-augustus-gene-0.51-mRNA-1	XP_032784686.1	75.1	2.7e-198	701.8
genemark-daph392-processed-gene-0.66-mRNA-1	KZS07692.1	68.6	2e-167	599.4
maker-daph392-augustus-gene-0.53-mRNA-1	KZS07694.1	79.6	1.7e-40	176.4
genemark-daph392-processed-gene-0.68-mRNA-1	XP_032784720.1	81.1	1.3e-10	74.7
maker-daph195-augustus-gene-0.31-mRNA-1	XP_032783976.1	88.3	0	1094.3
maker-daph195-augustus-gene-0.36-mRNA-1	XP_032784619.1	95.3	1.3e-214	755.7
maker-daph195-augustus-gene-0.38-mRNA-1	XP_032784654.1	92.5	2.9e-74	288.1
genemark-daph195-processed-gene-0.280-mRNA-1	KZR99312.1	53.5	4.4e-40	174.9
evm-daph195-processed-gene-0.4-mRNA-1	XP_032784605.1	88.1	1e-109	406.8
maker-daph195-augustus-gene-0.49-mRNA-1	KZS07149.1	91.1	1.3e-131	479.9
maker-daph195-augustus-gene-0.51-mRNA-1	XP_032784596.1	99.6	3.1e-279	970.7
augustus-daph195-processed-gene-0.376-mRNA-1	KZR99312.1	53.5	4.4e-40	174.9
maker-daph195-augustus-gene-0.53-mRNA-1	XP_032784607.1	95.6	8.5e-217	763.1
maker-daph195-augustus-gene-0.55-mRNA-1	KZS08838.1	97.6	1.1e-277	965.7
maker-daph195-augustus-gene-0.59-mRNA-1	XP_032797226.1	95.4	8.5e-300	1039.3
augustus-daph195-processed-gene-0.380-mRNA-1	XP_032784670.1	97.1	0	3348.9
maker-daph195-augustus-gene-0.63-mRNA-1	KZS08845.1	84.1	0	1321.6
maker-daph195-augustus-gene-0.65-mRNA-1	XP_032784761.1	95.4	1e-230	809.3
maker-daph195-augustus-gene-0.67-mRNA-1	KZS08849.1	92.6	0	1111.7
augustus-daph195-processed-gene-0.385-mRNA-1	KZS12996.1	88.9	6.4e-63	250.4
maker-daph195-augustus-gene-0.69-mRNA-1	KZS08852.1	93.3	8.7e-49	203
maker-daph195-augustus-gene-0.71-mRNA-1	XP_032784085.1	82.6	6.9e-93	350.9
maker-daph195-augustus-gene-0.79-mRNA-1	XP_032784757.1	99.1	9.8e-119	436.4
maker-daph195-augustus-gene-0.81-mRNA-1	KZS08856.1	95.5	1e-170	610.1
maker-daph195-augustus-gene-0.84-mRNA-1	KZS08859.1	94.6	0	2952.9
maker-daph195-augustus-gene-0.102-mRNA-1	XP_032784741.1	87.8	0	1146.3
maker-daph195-augustus-gene-0.101-mRNA-1	XP_032784742.1	96.5	0	1201
evm-daph195-processed-gene-0.19-mRNA-1	KZS19702.1	71.9	8e-129	470.7
augustus-daph195-processed-gene-0.393-mRNA-1	XP_032799122.1	83.9	1.2e-299	1038.9
augustus-daph195-processed-gene-0.394-mRNA-1	EFX77881.1	72.2	2.1e-131	479.2
maker-daph195-augustus-gene-0.112-mRNA-1	KZS00236.1	68.3	1.4e-41	179.5
genemark-daph195-processed-gene-0.316-mRNA-1	KZS10725.1	62	7.3e-55	225.3
maker-daph195-augustus-gene-0.118-mRNA-1	KZS09294.1	93.5	0	1502.3
augustus-daph195-processed-gene-0.397-mRNA-1	KZR98841.1	73.5	5.5e-77	297.7
maker-daph195-augustus-gene-0.122-mRNA-1	XP_032787502.1	94.7	3.5e-290	1007.3
maker-daph195-augustus-gene-0.125-mRNA-1	XP_032783996.1	82.7	3.2e-188	668.3
genemark-daph195-processed-gene-0.322-mRNA-1	KZS06728.1	79.6	0	1784.6
genemark-daph195-processed-gene-0.323-mRNA-1	SVE89847.1	98.6	1.5e-114	422.9
augustus-daph195-processed-gene-0.402-mRNA-1	KZS07145.1	92.7	0	2033.8
maker-daph195-augustus-gene-0.146-mRNA-1	XP_032784595.1	98.8	1.6e-254	888.6
maker-daph195-augustus-gene-0.148-mRNA-1	XP_032784628.1	98.1	1.5e-140	509.2
maker-daph195-augustus-gene-0.152-mRNA-1	KZS08859.1	72.4	1.2e-20	109
maker-daph195-augustus-gene-0.163-mRNA-1	KZS08859.1	82.9	4.1e-28	134
maker-daph195-augustus-gene-0.159-mRNA-1	KZS08859.1	72.4	1.2e-20	109
maker-daph195-augustus-gene-0.164-mRNA-1	XP_032784615.1	97.6	6.6e-211	743.4
maker-daph195-augustus-gene-0.166-mRNA-1	XP_032784569.1	98.2	0	1895.2
maker-daph195-augustus-gene-0.186-mRNA-1	KZS07158.1	96.6	2.6e-142	515
maker-daph195-augustus-gene-0.187-mRNA-1	XP_032784633.1	95.3	6.6e-127	463.8
augustus-daph195-processed-gene-0.410-mRNA-1	KZS06922.1	29.8	4.6e-61	246.1
maker-daph195-augustus-gene-0.197-mRNA-1	EFX71277.1	86.3	1.1e-193	686.8
maker-daph195-augustus-gene-0.203-mRNA-1	XP_032784665.1	97.2	0	1737.2
maker-daph195-augustus-gene-0.207-mRNA-1	KZS19927.1	98.8	5.6e-36	160.6
maker-daph195-augustus-gene-0.215-mRNA-1	XP_032784669.1	80.7	1.6e-252	882.1
augustus-daph195-processed-gene-0.415-mRNA-1	KZS09641.1	56.4	8.8e-16	94
maker-daph195-augustus-gene-0.218-mRNA-1	XP_032784765.1	93	0	1176
maker-daph195-augustus-gene-0.219-mRNA-1	KZS08847.1	94.6	1.8e-283	984.9
maker-daph195-augustus-gene-0.221-mRNA-1	XP_032784762.1	96.9	6.3e-65	256.9
maker-daph195-augustus-gene-0.223-mRNA-1	SVE90259.1	99.3	1.5e-78	302.4
maker-daph195-augustus-gene-0.227-mRNA-1	KZR97620.1	92.9	1.5e-10	76.3
maker-daph195-augustus-gene-0.245-mRNA-1	XP_032784754.1	96.8	0	2539.6
maker-daph195-augustus-gene-0.250-mRNA-1	SVE88607.1	99.8	9.7e-232	812.8
maker-daph195-augustus-gene-0.256-mRNA-1	KZS08861.1	95.4	9.7e-304	1052.4
augustus-daph195-processed-gene-0.423-mRNA-1	KZS08860.1	98.9	1.6e-199	705.7
maker-daph195-augustus-gene-0.260-mRNA-1	KZS08866.1	74.3	2e-45	192.2
maker-daph195-augustus-gene-0.262-mRNA-1	XP_032784744.1	87.6	0	7870.4
augustus-daph195-processed-gene-0.427-mRNA-1	KZS03940.1	58.9	2.2e-46	196.1
augustus-daph195-processed-gene-0.428-mRNA-1	XP_032776706.1	49.7	9.5e-35	157.9
augustus-daph195-processed-gene-0.429-mRNA-1	KZS05508.1	62.7	5.6e-266	927.9
augustus-daph195-processed-gene-0.430-mRNA-1	XP_032785719.1	78.3	4.6e-129	471.9
augustus-daph195-processed-gene-0.431-mRNA-1	KZS08459.1	91.9	1.3e-139	507.3
augustus-daph195-processed-gene-0.432-mRNA-1	KZS10410.1	53.4	7.7e-52	214.5
augustus-daph195-processed-gene-0.433-mRNA-1	KZS05508.1	76.5	2.7e-88	335.5
maker-daph195-augustus-gene-0.268-mRNA-1	XP_032798444.1	87.5	5.8e-30	141
genemark-daph195-processed-gene-0.368-mRNA-1	XP_032790435.1	63.6	0	1542.7
maker-daph195-augustus-gene-0.124-mRNA-1	KZS00182.1	49.5	1.4e-09	73.2
maker-daph385-augustus-gene-0.218-mRNA-1	XP_032796242.1	62.7	1.3e-49	207.6
maker-daph385-augustus-gene-0.230-mRNA-1	XP_032777962.1	95.2	9.9e-145	523.1
maker-daph385-augustus-gene-0.234-mRNA-1	EFX80961.1	87.4	6.9e-220	773.9
augustus-daph385-processed-gene-0.42-mRNA-1	XP_032777868.1	94.3	1.7e-258	902.1
maker-daph385-augustus-gene-0.248-mRNA-1	XP_032778025.1	76.4	2.3e-65	258.8
maker-daph385-augustus-gene-0.249-mRNA-1	XP_032777963.1	96.8	1.3e-169	605.9
genemark-daph385-processed-gene-0.1405-mRNA-1	XP_032777968.1	99	1.4e-134	489.6
maker-daph385-augustus-gene-0.259-mRNA-1	XP_032777780.1	94.3	0	2376.7
maker-daph385-augustus-gene-0.261-mRNA-1	XP_032777930.1	87.7	1.7e-207	732.3
augustus-daph385-processed-gene-0.48-mRNA-1	KZS10228.1	31.6	3.9e-150	542.3
maker-daph385-augustus-gene-0.263-mRNA-1	XP_032777993.1	92.7	8.5e-127	463.4
maker-daph385-augustus-gene-0.265-mRNA-1	XP_032777854.1	95.5	0	1120.5
maker-daph385-augustus-gene-0.266-mRNA-1	XP_032777778.1	99.1	0	2626.7
maker-daph385-augustus-gene-0.274-mRNA-1	XP_032777999.1	97.5	9.5e-64	253.8
maker-daph385-augustus-gene-0.288-mRNA-1	XP_032778034.1	63.6	2.6e-10	75.5
maker-daph385-augustus-gene-0.282-mRNA-1	SVE89532.1	99.7	1.1e-199	706.1
maker-daph385-augustus-gene-0.289-mRNA-1	XP_032777933.1	99.5	3.9e-249	870.5
maker-daph385-augustus-gene-0.291-mRNA-1	SVE88564.1	99.8	4.7e-265	923.7
maker-daph385-augustus-gene-0.293-mRNA-1	KZS21803.1	94.8	0	4818.4
maker-daph385-augustus-gene-0.302-mRNA-1	XP_032777894.1	95.7	1.5e-285	991.9
maker-daph385-augustus-gene-0.306-mRNA-1	KZS21798.1	92.7	1.1e-152	549.7
maker-daph385-augustus-gene-0.309-mRNA-1	KZS21796.1	96.7	6.3e-147	530.4
genemark-daph385-processed-gene-0.1427-mRNA-1	XP_032777956.1	98.8	1.6e-179	639
maker-daph385-augustus-gene-0.314-mRNA-1	XP_032777944.1	95.5	5.3e-189	670.6
maker-daph385-augustus-gene-0.318-mRNA-1	XP_032777799.1	93.2	0	1773.8
maker-daph385-augustus-gene-0.319-mRNA-1	KZS21792.1	94.1	0	2053.9
maker-daph385-augustus-gene-0.326-mRNA-1	XP_032777908.1	96.3	1.6e-265	925.2
maker-daph385-augustus-gene-0.328-mRNA-1	XP_032777937.1	96.7	1.9e-224	788.5
maker-daph385-augustus-gene-0.331-mRNA-1	XP_032777927.1	97.8	4.7e-253	883.6
genemark-daph385-processed-gene-0.1434-mRNA-1	XP_032778035.1	100	7.9e-66	260
maker-daph385-augustus-gene-0.334-mRNA-1	KZS21785.1	97.8	6.5e-144	520.4
maker-daph385-augustus-gene-0.351-mRNA-1	XP_032777910.1	98.4	4.5e-276	960.3
maker-daph385-augustus-gene-0.353-mRNA-1	XP_032777954.1	93.6	6.3e-181	643.7
maker-daph385-augustus-gene-0.355-mRNA-1	XP_032778005.1	96.1	2.6e-122	448.4
genemark-daph385-processed-gene-0.1439-mRNA-1	KZS10161.1	70.2	1.4e-13	86.3
maker-daph385-augustus-gene-0.358-mRNA-1	KZS19848.1	69.9	7.8e-19	104
maker-daph385-augustus-gene-0.379-mRNA-1	KZS21773.1	91.6	2.8e-159	571.6
maker-daph385-augustus-gene-0.380-mRNA-1	XP_032778006.1	97.8	7.2e-125	456.8
genemark-daph385-processed-gene-0.1444-mRNA-1	KZS21771.1	83	2.4e-231	811.6
maker-daph385-augustus-gene-0.386-mRNA-1	XP_032777879.1	97.9	1.9e-299	1038.1
maker-daph385-augustus-gene-0.407-mRNA-1	XP_032777805.1	97.5	0	1482.2
maker-daph385-augustus-gene-0.408-mRNA-1	SVE88968.1	100	1e-109	406.4
augustus-daph385-processed-gene-0.82-mRNA-1	KZS21765.1	91.5	3.9e-179	637.9
maker-daph385-augustus-gene-0.418-mRNA-1	EFX82130.1	72.3	5.5e-108	401
maker-daph385-augustus-gene-0.424-mRNA-1	EFX79076.1	61	1.6e-19	105.9
maker-daph385-augustus-gene-0.433-mRNA-1	KZS20659.1	62.6	3.3e-34	155.2
maker-daph385-augustus-gene-0.438-mRNA-1	XP_032778024.1	96	9.2e-91	343.2
maker-daph385-augustus-gene-0.440-mRNA-1	XP_032777978.1	81.7	1.3e-60	243.8
maker-daph385-augustus-gene-0.442-mRNA-1	XP_032776285.1	100	4.7e-59	237.7
maker-daph385-augustus-gene-0.454-mRNA-1	KZS21755.1	79.3	1.1e-182	649.8
maker-daph385-augustus-gene-0.446-mRNA-1	SVE86383.1	100	1.9e-113	419.1
maker-daph385-augustus-gene-0.456-mRNA-1	KZS21753.1	93.5	1.1e-258	902.5
maker-daph385-augustus-gene-0.459-mRNA-1	XP_032777916.1	94.9	1e-269	939.1
maker-daph385-augustus-gene-0.461-mRNA-1	XP_032791248.1	82.6	1.4e-195	692.6
genemark-daph385-processed-gene-0.1463-mRNA-1	XP_032777925.1	81.8	1.3e-218	769.2
maker-daph385-augustus-gene-0.465-mRNA-1	XP_032777801.1	88.7	0	1555.8
maker-daph385-augustus-gene-0.466-mRNA-1	KZS21745.1	92.2	2.5e-30	141.4
genemark-daph385-processed-gene-0.1466-mRNA-1	XP_032777812.1	93.6	0	1571.2
evm-daph385-processed-gene-0.1338-mRNA-1	XP_032777836.1	63.1	7.5e-204	720.7
maker-daph385-augustus-gene-0.473-mRNA-1	XP_032778014.1	98.1	6.1e-110	407.1
maker-daph385-augustus-gene-0.476-mRNA-1	EFX79076.1	46.5	8.3e-40	174.9
maker-daph385-augustus-gene-0.490-mRNA-1	KZS21733.1	92.8	2.7e-207	731.5
genemark-daph385-processed-gene-0.1473-mRNA-1	XP_032778067.1	94.6	1.6e-181	645.6
augustus-daph385-processed-gene-0.101-mRNA-1	XP_032778058.1	94.3	9.3e-213	749.6
maker-daph385-augustus-gene-0.494-mRNA-1	KZS21723.1	93.3	9.6e-227	796.2
maker-daph385-augustus-gene-0.501-mRNA-1	XP_032778069.1	95.3	1.4e-117	432.6
genemark-daph385-processed-gene-0.1477-mRNA-1	XP_032778070.1	90.2	4.8e-93	350.9
evm-daph385-processed-gene-0.1390-mRNA-1	KZS06605.1	93.6	0	2252.6
maker-daph385-augustus-gene-0.576-mRNA-1	XP_032797540.1	85.5	5.6e-182	647.1
maker-daph385-augustus-gene-0.577-mRNA-1	KZS21720.1	92.4	7e-180	640.2
maker-daph385-augustus-gene-0.584-mRNA-1	XP_032778066.1	93.2	8.1e-187	663.3
genemark-daph385-processed-gene-0.1482-mRNA-1	KZS07389.1	91.3	7.1e-103	384
genemark-daph385-processed-gene-0.1483-mRNA-1	KZS21719.1	93.1	2.2e-180	642.1
maker-daph385-augustus-gene-0.625-mRNA-1	XP_032777292.1	99.2	8.8e-61	243
genemark-daph385-processed-gene-0.1485-mRNA-1	XP_032777293.1	99.8	7.2e-306	1059.3
evm-daph385-processed-gene-0.1327-mRNA-1	XP_032777294.1	95.3	0	1154.8
genemark-daph385-processed-gene-0.1487-mRNA-1	XP_015118903.2	100	1.5e-64	255.8
maker-daph385-augustus-gene-0.638-mRNA-1	XP_032777296.1	92.9	0	1085.1
maker-daph385-augustus-gene-0.647-mRNA-1	XP_032777302.1	97.1	3.9e-93	351.3
maker-daph385-augustus-gene-0.656-mRNA-1	XP_032777307.1	97.3	1.4e-216	762.7
maker-daph385-augustus-gene-0.662-mRNA-1	XP_032781997.1	61.1	1.5e-35	159.8
genemark-daph385-processed-gene-0.1493-mRNA-1	XP_032781997.1	85.5	2.3e-20	107.8
genemark-daph385-processed-gene-0.1495-mRNA-1	XP_032784085.1	61.7	1.1e-37	166.8
maker-daph385-augustus-gene-0.679-mRNA-1	KZS04074.1	83.1	2.1e-54	222.2
maker-daph385-augustus-gene-0.686-mRNA-1	KZS21700.1	95.6	0	1722.6
maker-daph385-augustus-gene-0.689-mRNA-1	XP_032778080.1	95.4	4.8e-144	520.8
augustus-daph385-processed-gene-0.121-mRNA-1	KZS21691.1	93.3	0	1325.5
augustus-daph385-processed-gene-0.122-mRNA-1	EFX88243.1	38	9.7e-15	91.3
maker-daph385-augustus-gene-0.691-mRNA-1	XP_032778090.1	86.9	0	1687.2
maker-daph385-augustus-gene-0.707-mRNA-1	KZS21685.1	98.3	2.4e-207	731.5
maker-daph385-augustus-gene-0.708-mRNA-1	XP_032778095.1	92.5	1.6e-142	515.8
genemark-daph385-processed-gene-0.1506-mRNA-1	KZS21681.1	91.6	5.3e-116	427.6
maker-daph385-augustus-gene-0.713-mRNA-1	XP_032778098.1	97.9	1.6e-101	379
maker-daph385-augustus-gene-0.723-mRNA-1	KZS21678.1	96.6	4.4e-281	977.2
maker-daph385-augustus-gene-0.742-mRNA-1	XP_032778419.1	95.6	3.7e-207	731.1
maker-daph385-augustus-gene-0.764-mRNA-1	KZS21674.1	94.6	0	1076.2
maker-daph385-augustus-gene-0.767-mRNA-1	SVE81377.1	100	4.5e-198	700.7
augustus-daph385-processed-gene-0.132-mRNA-1	KZS21669.1	82.1	6.6e-169	604
maker-daph385-augustus-gene-0.771-mRNA-1	SVE91184.1	82	1.5e-45	193.4
augustus-daph385-processed-gene-0.135-mRNA-1	KZS16714.1	53	8.3e-94	354
augustus-daph385-processed-gene-0.136-mRNA-1	XP_032789861.1	83.3	5.4e-31	144.1
maker-daph385-augustus-gene-0.788-mRNA-1	XP_032777939.1	91.7	6.9e-208	733.4
maker-daph385-augustus-gene-0.791-mRNA-1	XP_032777951.1	94.6	3.3e-119	438.7
maker-daph385-augustus-gene-0.794-mRNA-1	KZS01847.1	61.4	1.2e-08	69.3
maker-daph385-augustus-gene-0.802-mRNA-1	XP_032777815.1	99.8	0	1533.5
maker-daph385-augustus-gene-0.804-mRNA-1	SVE88538.1	99.6	0	1352.8
maker-daph385-augustus-gene-0.811-mRNA-1	KZS15762.1	49.5	1e-37	167.2
maker-daph385-augustus-gene-0.820-mRNA-1	KZS15763.1	96.7	4.7e-167	597.4
maker-daph385-augustus-gene-0.830-mRNA-1	XP_032777996.1	88.1	6.7e-97	364
maker-daph385-augustus-gene-0.841-mRNA-1	KZS15772.1	91.5	5.3e-192	680.6
maker-daph385-augustus-gene-0.833-mRNA-1	SVE70554.1	97.1	3.5e-232	814.3
augustus-daph385-processed-gene-0.148-mRNA-1	KZS21812.1	88.9	6.2e-13	84
maker-daph385-augustus-gene-0.843-mRNA-1	SVE91704.1	99.8	2.4e-260	907.9
maker-daph385-augustus-gene-0.849-mRNA-1	KZS21808.1	90.5	0	1203.7
maker-daph385-augustus-gene-0.851-mRNA-1	XP_032778018.1	90.3	1.9e-95	359
maker-daph385-augustus-gene-0.858-mRNA-1	KZS21805.1	91.4	7.1e-194	687.2
maker-daph385-augustus-gene-0.907-mRNA-1	XP_032777856.1	95.5	4.8e-306	1060.1
maker-daph385-augustus-gene-0.908-mRNA-1	XP_032777950.1	90.6	8.9e-186	659.8
maker-daph385-augustus-gene-0.909-mRNA-1	XP_032777785.1	84.9	0	1540.4
maker-daph385-augustus-gene-0.913-mRNA-1	KZS21793.1	89.3	6.2e-243	850.1
maker-daph385-augustus-gene-0.918-mRNA-1	KZS21789.1	94.5	0	2852.8
maker-daph385-augustus-gene-0.923-mRNA-1	XP_032777942.1	98.9	6.9e-120	441
maker-daph385-augustus-gene-0.926-mRNA-1	XP_032777804.1	91.6	0	1657.9
maker-daph385-augustus-gene-0.928-mRNA-1	XP_032778011.1	96.8	3.9e-115	424.5
maker-daph385-augustus-gene-0.929-mRNA-1	XP_032777809.1	82.5	0	1094.3
maker-daph385-augustus-gene-0.941-mRNA-1	XP_032777847.1	83.8	6.5e-269	936.8
maker-daph385-augustus-gene-0.948-mRNA-1	XP_032777909.1	91.5	1.4e-189	672.9
genemark-daph385-processed-gene-0.1552-mRNA-1	SVE91652.1	81.6	2.9e-11	79
genemark-daph385-processed-gene-0.1553-mRNA-1	PSN44874.1	78.3	2e-30	143.3
maker-daph385-augustus-gene-0.969-mRNA-1	XP_032777989.1	100	1.1e-137	499.6
maker-daph385-augustus-gene-0.988-mRNA-1	XP_032777945.1	93.4	2.4e-205	724.9
maker-daph385-augustus-gene-0.977-mRNA-1	XP_032777817.1	96.6	0	1463.7
maker-daph385-augustus-gene-0.1014-mRNA-1	KZS21770.1	93.5	5.1e-109	404.1
maker-daph385-augustus-gene-0.1031-mRNA-1	XP_032776284.1	91.9	9.7e-108	399.8
maker-daph385-augustus-gene-0.1018-mRNA-1	SVE90708.1	99.5	0	1281.2
maker-daph385-augustus-gene-0.1037-mRNA-1	XP_032777865.1	96.1	0	1100.5
maker-daph385-augustus-gene-0.1038-mRNA-1	XP_032777953.1	100	4.8e-200	707.2
augustus-daph385-processed-gene-0.174-mRNA-1	XP_032777800.1	98.8	0	1897.1
maker-daph385-augustus-gene-0.1045-mRNA-1	XP_032777851.1	97.7	0	1226.8
maker-daph385-augustus-gene-0.1049-mRNA-1	XP_032777978.1	81.7	1.3e-60	243.8
maker-daph385-augustus-gene-0.1055-mRNA-1	KZS21757.1	91.5	3.7e-268	934.1
maker-daph385-augustus-gene-0.1056-mRNA-1	XP_032777917.1	95.2	1.5e-257	898.7
genemark-daph385-processed-gene-0.1570-mRNA-1	XP_032778013.1	94	4.6e-91	344.4
maker-daph385-augustus-gene-0.1067-mRNA-1	XP_032777959.1	98.8	5.4e-185	657.1
maker-daph385-augustus-gene-0.1069-mRNA-1	KZS21749.1	77.2	3.9e-265	924.5
evm-daph385-processed-gene-0.1342-mRNA-1	XP_032777958.1	81.8	2.6e-154	555.1
maker-daph385-augustus-gene-0.1074-mRNA-1	KZS21744.1	96.8	1.8e-217	765.4
augustus-daph385-processed-gene-0.184-mRNA-1	XP_032777995.1	88	5.7e-112	414.1
maker-daph385-augustus-gene-0.1076-mRNA-1	XP_032777903.1	94.4	5.7e-266	926.8
maker-daph385-augustus-gene-0.1078-mRNA-1	XP_032777929.1	91.8	2.7e-240	841.3
augustus-daph385-processed-gene-0.188-mRNA-1	EFX79076.1	46.1	4e-39	172.6
maker-daph385-augustus-gene-0.1094-mRNA-1	XP_032778049.1	97	0	9709.3
maker-daph385-augustus-gene-0.1098-mRNA-1	XP_032778061.1	100	1.8e-221	778.5
maker-daph385-augustus-gene-0.1101-mRNA-1	XP_032797627.1	98	0	1337.4
maker-daph385-augustus-gene-0.1110-mRNA-1	XP_032778072.1	98.5	1.9e-48	202.2
maker-daph385-augustus-gene-0.1111-mRNA-1	KZS21728.1	97.6	0	1877.8
maker-daph385-augustus-gene-0.1112-mRNA-1	XP_032778068.1	95.2	2.4e-156	562
maker-daph385-augustus-gene-0.1147-mRNA-1	XP_032778073.1	95.8	3.7e-59	237.7
maker-daph385-augustus-gene-0.1149-mRNA-1	XP_032778055.1	86.4	5.1e-293	1016.9
augustus-daph385-processed-gene-0.196-mRNA-1	XP_032778052.1	96.9	0	1478.4
maker-daph385-augustus-gene-0.1151-mRNA-1	XP_032784440.1	97	2.4e-154	555.1
genemark-daph385-processed-gene-0.1595-mRNA-1	XP_032777286.1	77.3	1.4e-249	872.5
maker-daph385-augustus-gene-0.1156-mRNA-1	XP_032777285.1	90.5	0	2382.1
maker-daph385-augustus-gene-0.1237-mRNA-1	XP_032777291.1	100	4.3e-67	264.2
maker-daph385-augustus-gene-0.1238-mRNA-1	XP_032777290.1	95.5	7e-135	490.3
augustus-daph385-processed-gene-0.202-mRNA-1	KZS21713.1	93.7	0	2342
augustus-daph385-processed-gene-0.203-mRNA-1	XP_032777283.1	96.1	0	5320.4
maker-daph385-augustus-gene-0.1245-mRNA-1	XP_032777305.1	97.3	2.7e-48	201.4
genemark-daph385-processed-gene-0.1604-mRNA-1	XP_032777301.1	75.4	7.9e-133	483.8
maker-daph385-augustus-gene-0.1260-mRNA-1	KZS02957.1	73.8	2.5e-08	67.4
maker-daph385-augustus-gene-0.1263-mRNA-1	XP_032799334.1	94.1	6.3e-36	160.2
maker-daph385-augustus-gene-0.1274-mRNA-1	XP_032779383.1	95.9	3.4e-241	844.3
maker-daph385-augustus-gene-0.1276-mRNA-1	XP_032779370.1	95.2	5.4e-227	797
maker-daph385-augustus-gene-0.1278-mRNA-1	XP_032778076.1	80.2	8.1e-134	487.3
maker-daph385-augustus-gene-0.1279-mRNA-1	XP_032778078.1	97	1e-65	259.6
augustus-daph385-processed-gene-0.212-mRNA-1	XP_032778082.1	76.1	2.6e-237	831.6
maker-daph385-augustus-gene-0.1305-mRNA-1	KZS21689.1	88.6	0	1558.5
maker-daph385-augustus-gene-0.1304-mRNA-1	XP_032778091.1	88.6	1.2e-264	922.5
maker-daph385-augustus-gene-0.1309-mRNA-1	SVE77394.1	100	2.1e-65	258.5
maker-daph385-augustus-gene-0.1323-mRNA-1	XP_032778417.1	98.5	0	2243
maker-daph385-augustus-gene-1.0-mRNA-1	KZR99985.1	81.3	2.4e-34	154.8
maker-daph385-augustus-gene-1.2-mRNA-1	XP_032778950.1	70.2	1.1e-21	112.8
maker-daph385-augustus-gene-1.7-mRNA-1	XP_032778953.1	92.1	2.9e-69	271.6
maker-daph385-augustus-gene-1.13-mRNA-1	XP_032778956.1	97	6.2e-139	503.8
augustus-daph385-processed-gene-1.392-mRNA-1	KZS21663.1	93.6	0	1217.6
maker-daph385-augustus-gene-1.15-mRNA-1	XP_032778464.1	75.3	1.2e-136	496.9
maker-daph385-augustus-gene-1.19-mRNA-1	KZS21659.1	85.8	4e-245	857.4
augustus-daph385-processed-gene-1.395-mRNA-1	XP_032798884.1	66.4	0	1146.3
maker-daph385-augustus-gene-1.27-mRNA-1	KZS21647.1	90.6	0	1140.9
maker-daph385-augustus-gene-1.28-mRNA-1	XP_032777078.1	90.8	0	1400.6
maker-daph385-augustus-gene-1.39-mRNA-1	XP_032777084.1	99.6	3e-291	1010.7
maker-daph385-augustus-gene-1.47-mRNA-1	XP_032777080.1	96.4	0	2097.8
maker-daph385-augustus-gene-1.52-mRNA-1	XP_032777087.1	93.2	6.8e-94	353.6
maker-daph385-augustus-gene-1.54-mRNA-1	XP_032777079.1	94.7	0	2205.6
augustus-daph385-processed-gene-1.401-mRNA-1	XP_032777081.1	95.8	0	1573.1
genemark-daph385-processed-gene-1.714-mRNA-1	XP_032777118.1	87.6	0	1451
maker-daph385-augustus-gene-1.125-mRNA-1	KZS13124.1	94.8	2.1e-182	648.7
maker-daph385-augustus-gene-1.120-mRNA-1	XP_032798238.1	82.6	1.7e-186	662.5
maker-daph385-augustus-gene-1.165-mRNA-1	SVE88935.1	99.6	1.7e-144	522.3
maker-daph385-augustus-gene-1.168-mRNA-1	XP_032777125.1	88.8	3.1e-189	671.8
augustus-daph385-processed-gene-1.407-mRNA-1	XP_032779594.1	90	7.6e-96	361.3
genemark-daph385-processed-gene-1.721-mRNA-1	XP_032779594.1	99.5	6.3e-181	644
maker-daph385-augustus-gene-1.175-mRNA-1	KZS13118.1	94.4	2.8e-30	141
maker-daph385-augustus-gene-1.171-mRNA-1	XP_032779069.1	85.5	3.7e-61	244.6
genemark-daph385-processed-gene-1.724-mRNA-1	XP_032785162.1	59.2	9.3e-48	200.3
maker-daph385-augustus-gene-1.185-mRNA-1	XP_032779064.1	97.2	0	1112.4
maker-daph385-augustus-gene-1.187-mRNA-1	XP_032779067.1	87.1	5e-93	350.9
maker-daph385-augustus-gene-1.188-mRNA-1	KZS13115.1	90.4	4e-270	940.6
augustus-daph385-processed-gene-1.413-mRNA-1	XP_032799838.1	83.2	0	2034.6
maker-daph385-augustus-gene-1.195-mRNA-1	XP_032777593.1	90.8	0	1211.4
maker-daph385-augustus-gene-1.199-mRNA-1	XP_032788506.1	91.4	6.5e-54	220.3
maker-daph385-augustus-gene-1.200-mRNA-1	XP_032778284.1	95.6	5.5e-296	1026.5
maker-daph385-augustus-gene-1.210-mRNA-1	XP_032778288.1	92.3	7.4e-253	884
maker-daph385-augustus-gene-1.217-mRNA-1	XP_032778769.1	85.1	4.6e-241	844
augustus-daph385-processed-gene-1.419-mRNA-1	XP_032778767.1	92.4	1.4e-141	512.7
augustus-daph385-processed-gene-1.420-mRNA-1	XP_032799797.1	87.3	0	1644.4
maker-daph385-augustus-gene-1.219-mRNA-1	KZS13086.1	92.2	3.4e-266	927.9
maker-daph385-augustus-gene-1.221-mRNA-1	XP_032776776.1	92.7	1.2e-87	333.2
augustus-daph385-processed-gene-1.423-mRNA-1	XP_032784143.1	93.4	1.2e-83	320.1
genemark-daph385-processed-gene-1.742-mRNA-1	XP_032782072.1	61.3	2.4e-26	128.6
genemark-daph385-processed-gene-1.744-mRNA-1	KZR97161.1	66.4	2.7e-12	82.4
genemark-daph385-processed-gene-1.745-mRNA-1	XP_032797055.1	70.1	2.6e-190	675.2
augustus-daph385-processed-gene-1.427-mRNA-1	KZS03449.1	48	2.1e-118	436.4
augustus-daph385-processed-gene-1.428-mRNA-1	XP_032797057.1	44.3	2.4e-61	245.7
augustus-daph385-processed-gene-1.429-mRNA-1	XP_032797057.1	84.5	4.2e-150	541.2
genemark-daph385-processed-gene-1.750-mRNA-1	XP_032797286.1	61.8	1.2e-141	513.5
augustus-daph385-processed-gene-1.430-mRNA-1	XP_032797286.1	57.6	3.9e-156	562
genemark-daph385-processed-gene-1.753-mRNA-1	XP_032795199.1	95.1	1.4e-180	642.5
genemark-daph385-processed-gene-1.756-mRNA-1	XP_032779275.1	80	7.9e-12	80.5
augustus-daph385-processed-gene-1.435-mRNA-1	KZS04138.1	58.8	6.8e-42	181
genemark-daph385-processed-gene-1.759-mRNA-1	KZR97700.1	50	2.2e-46	196.1
genemark-daph385-processed-gene-1.760-mRNA-1	KZS17760.1	76.7	1.7e-20	108.6
genemark-daph385-processed-gene-1.764-mRNA-1	EFX73854.1	50	2.6e-36	162.5
genemark-daph385-processed-gene-1.765-mRNA-1	KZS08446.1	80	1.3e-46	196.1
augustus-daph385-processed-gene-1.439-mRNA-1	KZS08446.1	81.9	2.2e-52	215.3
genemark-daph385-processed-gene-1.766-mRNA-1	KZS05289.1	69.6	1e-20	110.5
augustus-daph385-processed-gene-1.441-mRNA-1	KZS02851.1	78.9	2.6e-255	891.7
augustus-daph385-processed-gene-1.442-mRNA-1	XP_032793808.1	63	4e-202	715.7
augustus-daph385-processed-gene-1.443-mRNA-1	KZS01609.1	76.8	2.1e-40	175.3
augustus-daph385-processed-gene-1.444-mRNA-1	XP_032786954.1	78.6	3.5e-28	135.6
augustus-daph385-processed-gene-1.445-mRNA-1	XP_032789676.1	84.3	3.1e-88	335.1
genemark-daph385-processed-gene-1.773-mRNA-1	KZS03690.1	45.4	6.8e-176	628.6
genemark-daph385-processed-gene-1.774-mRNA-1	KZR96185.1	73.2	7e-41	178.3
augustus-daph385-processed-gene-1.448-mRNA-1	XP_032798884.1	82.4	3e-203	718
genemark-daph385-processed-gene-1.777-mRNA-1	XP_032799006.1	70	7e-22	113.2
augustus-daph385-processed-gene-1.449-mRNA-1	KZS05277.1	49.6	6.8e-254	887.5
augustus-daph385-processed-gene-1.450-mRNA-1	KZS04856.1	87	1.6e-44	189.1
genemark-daph385-processed-gene-1.781-mRNA-1	KZS20562.1	42	8.6e-133	485
augustus-daph385-processed-gene-1.452-mRNA-1	KZR97561.1	69.8	2.3e-111	412.5
genemark-daph385-processed-gene-1.783-mRNA-1	EFX80049.1	55.6	1.4e-34	157.5
genemark-daph385-processed-gene-1.784-mRNA-1	KZS07341.1	86.3	4.6e-58	235.3
augustus-daph385-processed-gene-1.455-mRNA-1	KZR96611.1	76.7	5.4e-15	92.4
augustus-daph385-processed-gene-1.456-mRNA-1	XP_032798761.1	60.2	4.8e-85	325.1
augustus-daph385-processed-gene-1.457-mRNA-1	EFX76636.1	51.9	1.2e-117	433.7
augustus-daph385-processed-gene-1.458-mRNA-1	EFX76636.1	60.2	2.2e-56	229.2
augustus-daph385-processed-gene-1.459-mRNA-1	KZS20675.1	62.3	4.9e-122	448.7
maker-daph385-augustus-gene-1.225-mRNA-1	XP_032779207.1	92.7	0	1711.4
maker-daph385-augustus-gene-1.227-mRNA-1	KZS07281.1	98.5	1.2e-142	516.2
maker-daph385-augustus-gene-1.229-mRNA-1	KZS07282.1	99.3	0	2281.1
maker-daph385-augustus-gene-1.231-mRNA-1	XP_032778990.1	94.9	9.2e-210	739.6
augustus-daph385-processed-gene-1.465-mRNA-1	XP_032779275.1	68.1	7.3e-50	207.2
augustus-daph385-processed-gene-1.467-mRNA-1	XP_032797580.1	70.9	4.5e-45	191.8
augustus-daph385-processed-gene-1.468-mRNA-1	KZR99927.1	65.7	1.6e-26	129
augustus-daph385-processed-gene-1.469-mRNA-1	KZS16492.1	76.2	3.1e-35	157.9
genemark-daph385-processed-gene-1.808-mRNA-1	KZS13126.1	65.7	4.2e-176	628.2
augustus-daph385-processed-gene-1.470-mRNA-1	XP_032789767.1	74.7	2.5e-70	275.4
augustus-daph385-processed-gene-1.471-mRNA-1	KZS05237.1	90.7	1.5e-95	359.4
genemark-daph385-processed-gene-1.812-mRNA-1	KZS21156.1	51.1	5.1e-21	110.9
augustus-daph385-processed-gene-1.473-mRNA-1	KZR98301.1	94.4	4.4e-31	144.4
augustus-daph385-processed-gene-1.474-mRNA-1	KZS05231.1	59.3	1e-50	211.5
genemark-daph385-processed-gene-1.816-mRNA-1	XP_028172008.1	56.3	6.5e-22	113.6
genemark-daph385-processed-gene-1.817-mRNA-1	KZS03134.1	35.8	7.8e-41	179.1
genemark-daph385-processed-gene-1.818-mRNA-1	EFX73438.1	28	1e-27	134.8
genemark-daph385-processed-gene-1.820-mRNA-1	KZS03345.1	40.1	2.8e-95	359.4
genemark-daph385-processed-gene-1.821-mRNA-1	KZR97119.1	60.2	4.4e-65	258.5
genemark-daph385-processed-gene-1.822-mRNA-1	XP_032799126.1	72.4	1.9e-108	402.9
genemark-daph385-processed-gene-1.823-mRNA-1	XP_032798594.1	75.3	5.7e-102	380.9
genemark-daph385-processed-gene-1.824-mRNA-1	KZS10722.1	46.7	5.8e-12	82
genemark-daph385-processed-gene-1.828-mRNA-1	KZS00345.1	46	2.5e-16	96.3
genemark-daph385-processed-gene-1.829-mRNA-1	KZS03944.1	76.9	0	2413.6
augustus-daph385-processed-gene-1.481-mRNA-1	XP_032798521.1	93.4	2.2e-218	769.2
genemark-daph385-processed-gene-1.831-mRNA-1	KZS10109.1	66.3	0	1369.8
augustus-daph385-processed-gene-1.483-mRNA-1	EFX73698.1	72.8	3.8e-245	857.8
genemark-daph385-processed-gene-1.833-mRNA-1	XP_032782606.1	66.1	4.8e-214	755
augustus-daph385-processed-gene-1.485-mRNA-1	KZS12015.1	66.1	5.6e-156	560.8
augustus-daph385-processed-gene-1.486-mRNA-1	KZS19595.1	71.8	3.3e-76	295.4
genemark-daph385-processed-gene-1.837-mRNA-1	EFX73432.1	66.7	9.2e-200	706.8
augustus-daph385-processed-gene-1.488-mRNA-1	KZS05346.1	72.4	1.5e-25	125.6
maker-daph385-augustus-gene-1.233-mRNA-1	XP_032778948.1	97.1	6.7e-141	510.4
augustus-daph385-processed-gene-1.386-mRNA-1	KZS21667.1	61.5	1e-137	500.7
genemark-daph385-processed-gene-1.840-mRNA-1	XP_032778952.1	97.9	2.6e-44	188
maker-daph385-augustus-gene-1.239-mRNA-1	XP_032792267.1	87	3.8e-41	177.6
maker-daph385-augustus-gene-1.240-mRNA-1	XP_032778955.1	90.7	2.7e-28	134.4
maker-daph385-augustus-gene-1.244-mRNA-1	XP_032778463.1	86	4.1e-255	891
augustus-daph385-processed-gene-1.493-mRNA-1	XP_032778465.1	88.7	5.2e-61	244.2
genemark-daph385-processed-gene-1.845-mRNA-1	XP_032799122.1	81.6	1e-287	999.2
maker-daph385-augustus-gene-1.249-mRNA-1	KZS21660.1	93.9	6.1e-244	853.6
maker-daph385-augustus-gene-1.250-mRNA-1	XP_032779385.1	95.8	6.2e-167	597
maker-daph385-augustus-gene-1.253-mRNA-1	XP_032779088.1	91.7	0	2097.8
augustus-daph385-processed-gene-1.498-mRNA-1	KZS21651.1	92.2	0	2001.5
maker-daph385-augustus-gene-1.254-mRNA-1	KZS21646.1	90.3	0	1102
maker-daph385-augustus-gene-1.256-mRNA-1	XP_032777085.1	97.5	3.2e-191	677.9
maker-daph385-augustus-gene-1.258-mRNA-1	XP_032777086.1	95.7	1.9e-94	355.5
maker-daph385-augustus-gene-1.262-mRNA-1	XP_032777094.1	99.7	1.2e-206	729.2
maker-daph385-augustus-gene-1.270-mRNA-1	KZS21634.1	98.2	1.4e-213	752.3
maker-daph385-augustus-gene-1.271-mRNA-1	XP_032777096.1	100	1.6e-206	728.8
maker-daph385-augustus-gene-1.274-mRNA-1	XP_032777092.1	99.3	0	1617.8
maker-daph385-augustus-gene-1.277-mRNA-1	XP_032777120.1	96.9	0	1547.7
maker-daph385-augustus-gene-1.280-mRNA-1	KZS13119.1	92.2	0	3881.3
maker-daph385-augustus-gene-1.282-mRNA-1	XP_032779063.1	95.2	0	1329.3
augustus-daph385-processed-gene-1.508-mRNA-1	KZS18689.1	80.5	1.5e-53	219.2
augustus-daph385-processed-gene-1.509-mRNA-1	KZS13114.1	63.9	5.7e-104	388.7
maker-daph385-augustus-gene-1.284-mRNA-1	XP_032777603.1	95.8	4e-239	837.8
maker-daph385-augustus-gene-1.286-mRNA-1	KZS13111.1	90.9	2.3e-170	608.6
maker-daph385-augustus-gene-1.287-mRNA-1	XP_032777601.1	100	2.2e-115	425.2
augustus-daph385-processed-gene-1.513-mRNA-1	XP_032778289.1	71.1	6.3e-151	543.9
maker-daph385-augustus-gene-1.294-mRNA-1	XP_032799794.1	96.6	2.5e-232	814.7
maker-daph385-augustus-gene-1.296-mRNA-1	XP_032778784.1	96.1	5.4e-185	657.1
maker-daph385-augustus-gene-1.297-mRNA-1	XP_032778780.1	90.8	0	1405.6
maker-daph385-augustus-gene-1.298-mRNA-1	SVE90499.1	100	5.1e-227	797
maker-daph385-augustus-gene-1.346-mRNA-1	XP_032778776.1	89.7	3.6e-99	371.3
maker-daph385-augustus-gene-1.359-mRNA-1	XP_032778766.1	77.1	3.7e-107	398.3
maker-daph385-augustus-gene-1.361-mRNA-1	XP_032779201.1	97.9	0	1518.1
maker-daph385-augustus-gene-1.363-mRNA-1	XP_032776778.1	87.5	3.1e-34	154.5
augustus-daph385-processed-gene-1.520-mRNA-1	KZS08163.1	67.7	1.3e-96	363.2
genemark-daph385-processed-gene-1.879-mRNA-1	KZS05670.1	65.6	1.5e-258	903.3
genemark-daph385-processed-gene-1.880-mRNA-1	KZS08332.1	55.5	1.5e-120	444.5
genemark-daph385-processed-gene-1.885-mRNA-1	KZS10385.1	89.6	3.2e-14	88.6
augustus-daph385-processed-gene-1.526-mRNA-1	KZS08163.1	61.1	6.6e-82	314.3
genemark-daph385-processed-gene-1.887-mRNA-1	KZR99852.1	66.9	7.6e-44	187.2
genemark-daph385-processed-gene-1.889-mRNA-1	XP_032798013.1	83.2	1.6e-109	406
augustus-daph385-processed-gene-1.529-mRNA-1	KZS08332.1	70.1	2.8e-52	215.7
genemark-daph385-processed-gene-1.891-mRNA-1	KZS06531.1	68.6	2.7e-75	292
genemark-daph385-processed-gene-1.892-mRNA-1	KZS05670.1	49.8	5.6e-100	375.2
genemark-daph385-processed-gene-1.893-mRNA-1	KZS03804.1	39.3	1.4e-43	188.3
genemark-daph385-processed-gene-1.894-mRNA-1	KZS13079.1	93.8	0	2845.5
augustus-daph385-processed-gene-1.532-mRNA-1	XP_032791642.1	81	1.1e-92	350.1
genemark-daph385-processed-gene-1.896-mRNA-1	XP_032796923.1	79.8	3.4e-164	588.6
genemark-daph385-processed-gene-1.897-mRNA-1	KZS08018.1	60.3	3.7e-224	788.1
genemark-daph385-processed-gene-1.898-mRNA-1	XP_032785633.1	33.6	1.5e-62	251.1
augustus-daph385-processed-gene-1.535-mRNA-1	XP_032785692.1	91.6	0	3174.8
augustus-daph385-processed-gene-1.536-mRNA-1	XP_032785692.1	95.7	1.5e-72	282.7
augustus-daph385-processed-gene-1.537-mRNA-1	XP_032785692.1	98.8	8.6e-39	169.5
augustus-daph385-processed-gene-1.539-mRNA-1	SVE88722.1	97.5	7.2e-252	880.6
genemark-daph385-processed-gene-1.904-mRNA-1	XP_032779275.1	62	2.7e-63	253.1
augustus-daph385-processed-gene-1.541-mRNA-1	KZR96711.1	98.6	7.4e-159	572
genemark-daph385-processed-gene-1.906-mRNA-1	EFX80008.1	86.2	2.8e-19	105.1
augustus-daph385-processed-gene-1.543-mRNA-1	EFX78575.1	72.2	5.3e-42	181.4
augustus-daph385-processed-gene-1.544-mRNA-1	XP_032790407.1	43.5	3.1e-87	332.4
genemark-daph385-processed-gene-1.911-mRNA-1	EFX66260.1	88.4	1.2e-10	75.1
genemark-daph385-processed-gene-1.912-mRNA-1	KZS03665.1	31.3	6.7e-71	278.5
augustus-daph385-processed-gene-1.546-mRNA-1	XP_032794067.1	85.9	3e-23	117.9
augustus-daph385-processed-gene-1.547-mRNA-1	KZS07341.1	75.6	3.2e-59	239.2
genemark-daph385-processed-gene-1.916-mRNA-1	KZR97474.1	67	5.1e-28	134.4
genemark-daph385-processed-gene-1.917-mRNA-1	KZR96399.1	68.1	2.9e-44	188.3
genemark-daph385-processed-gene-1.918-mRNA-1	KZS21837.1	83.1	7.9e-17	96.7
genemark-daph385-processed-gene-1.919-mRNA-1	KZS13083.1	66.3	6.9e-48	200.7
genemark-daph385-processed-gene-1.920-mRNA-1	KZR96084.1	56.5	3.3e-54	221.9
genemark-daph385-processed-gene-1.922-mRNA-1	KZS16535.1	70.6	1.7e-16	95.5
augustus-daph385-processed-gene-1.550-mRNA-1	KZS02192.1	82.1	4.5e-10	74.3
augustus-daph385-processed-gene-1.551-mRNA-1	KZS10722.1	54	2.1e-35	160.2
genemark-daph385-processed-gene-1.929-mRNA-1	KZS05218.1	68.1	6.3e-62	247.3
augustus-daph385-processed-gene-1.553-mRNA-1	XP_032793808.1	56.4	2.1e-117	433.3
augustus-daph385-processed-gene-1.554-mRNA-1	KZS03976.1	59.4	5e-49	204.5
augustus-daph385-processed-gene-1.555-mRNA-1	KZS08170.1	58	2.2e-44	189.5
genemark-daph385-processed-gene-1.938-mRNA-1	XP_032798884.1	57.4	8.8e-83	317.8
augustus-daph385-processed-gene-1.557-mRNA-1	XP_032789676.1	65.9	3e-50	208.4
augustus-daph385-processed-gene-1.558-mRNA-1	KZS03694.1	69	2.4e-23	118.2
augustus-daph385-processed-gene-1.559-mRNA-1	KZS03117.1	54.3	1.1e-75	293.9
genemark-daph385-processed-gene-1.942-mRNA-1	KZS03782.1	64.8	4e-48	201.8
genemark-daph385-processed-gene-1.943-mRNA-1	KZS07216.1	45.3	0	1121.7
genemark-daph385-processed-gene-1.945-mRNA-1	KZS19497.1	66.4	2e-41	179.1
genemark-daph385-processed-gene-1.946-mRNA-1	KZS10315.1	42.1	3.7e-207	732.3
genemark-daph385-processed-gene-1.947-mRNA-1	XP_032782611.1	67.4	2e-100	375.9
genemark-daph385-processed-gene-1.948-mRNA-1	KZS09412.1	44.4	1.6e-106	397.1
augustus-daph385-processed-gene-1.565-mRNA-1	KZR97039.1	71.3	9.1e-62	248.1
augustus-daph385-processed-gene-1.566-mRNA-1	XP_032789767.1	94.7	1.5e-54	222.2
augustus-daph385-processed-gene-1.567-mRNA-1	KZS20257.1	53.5	2.5e-279	972.2
augustus-daph385-processed-gene-1.568-mRNA-1	KZS00235.1	82.1	3.2e-39	171.8
augustus-daph385-processed-gene-1.569-mRNA-1	KZS03354.1	76.1	2.1e-22	114.8
augustus-daph385-processed-gene-1.571-mRNA-1	XP_032784456.1	46.2	1.9e-14	89.4
augustus-daph385-processed-gene-1.572-mRNA-1	XP_032793808.1	56.6	8.2e-206	727.6
augustus-daph385-processed-gene-1.573-mRNA-1	KZS02851.1	68.5	4.6e-88	334.7
augustus-daph385-processed-gene-1.574-mRNA-1	KZS08170.1	66.4	2e-67	266.2
genemark-daph385-processed-gene-1.959-mRNA-1	KZS21191.1	51.4	1e-131	481.5
augustus-daph385-processed-gene-1.576-mRNA-1	KZS22082.1	46.3	3e-42	182.6
genemark-daph385-processed-gene-1.963-mRNA-1	XP_032784604.1	62.1	5.6e-58	235.3
[truncated: 19,329 more rows]
