# Supplementary material for: Genome Assembly of a Relict Arabian Species of Daphnia O. F. Müller (Crustacea: Cladocera) Adapted to the Desert Life
Source: Int J Mol Sci. 2023 Jan 3;24(1):889. doi: 10.3390/ijms24010889 (PMC9820869; doi:10.3390/ijms24010889)
Supplement: Supplementary file 1 [file ijms-24-00889-s001.zip › sup_tables/Table_S5_Uniprot_annotation.xlsx]

## Sheet: daph.all.maker.proteins.fasta.b
Table S5. Predicted protein Uniprot annotation
Protein_id	Uniprot_id	Similarity	E-value	Score	Uniprot_entry	Entry_name	Protein names	Gene Names	Organism	EC number	Gene Ontology IDs	Gene Ontology (GO)	Gene Ontology (biological process)	Gene Ontology (cellular component)
genemark-daph18-processed-gene-0.432-mRNA-1	tr|A0A0P5Q9W1|A0A0P5Q9W1_9CRUS	91.6	0	2288.5	A0A0P5Q9W1	A0A0P5Q9W1_9CRUS	Reverse transcriptase		Daphnia magna		GO:0003964	RNA-directed DNA polymerase activity [GO:0003964]
maker-daph18-augustus-gene-0.179-mRNA-1	tr|A0A164NZC7|A0A164NZC7_9CRUS	100	1.3e-54	222.2	A0A164NZC7	A0A164NZC7_9CRUS	Putative DNA polymerase epsilon subunit 3	APZ42_030168	Daphnia magna		GO:0046982	protein heterodimerization activity [GO:0046982]
genemark-daph18-processed-gene-0.434-mRNA-1	tr|A0A164S1K6|A0A164S1K6_9CRUS	88.9	2.8e-18	101.7	A0A164S1K6	A0A164S1K6_9CRUS	Uncharacterized protein	APZ42_026648	Daphnia magna
augustus-daph18-processed-gene-0.762-mRNA-1	tr|A0A0P6EMK4|A0A0P6EMK4_9CRUS	58.1	1.4e-77	300.1	A0A0P6EMK4	A0A0P6EMK4_9CRUS	RNA-directed DNA polymerase, EC 2.7.7.49		Daphnia magna	2.7.7.49	GO:0003676; GO:0015074; GO:0042575	DNA polymerase complex [GO:0042575]; nucleic acid binding [GO:0003676]; DNA integration [GO:0015074]	DNA integration [GO:0015074]	DNA polymerase complex [GO:0042575]
augustus-daph18-processed-gene-0.765-mRNA-1	tr|A0A164NYC9|A0A164NYC9_9CRUS	52.1	1.2e-108	403.3	A0A164NYC9	A0A164NYC9_9CRUS	RNA-directed DNA polymerase, EC 2.7.7.49	APZ42_030234	Daphnia magna	2.7.7.49	GO:0003676; GO:0008270; GO:0015074; GO:0042575	DNA polymerase complex [GO:0042575]; nucleic acid binding [GO:0003676]; zinc ion binding [GO:0008270]; DNA integration [GO:0015074]	DNA integration [GO:0015074]	DNA polymerase complex [GO:0042575]
augustus-daph18-processed-gene-0.766-mRNA-1	tr|A0A164R2B6|A0A164R2B6_9CRUS	61.3	6.8e-60	240	A0A164R2B6	A0A164R2B6_9CRUS	RNA-directed DNA polymerase, EC 2.7.7.49	APZ42_027741	Daphnia magna	2.7.7.49	GO:0003676; GO:0008270; GO:0015074; GO:0042575	DNA polymerase complex [GO:0042575]; nucleic acid binding [GO:0003676]; zinc ion binding [GO:0008270]; DNA integration [GO:0015074]	DNA integration [GO:0015074]	DNA polymerase complex [GO:0042575]
augustus-daph18-processed-gene-0.767-mRNA-1	tr|E9HRB2|E9HRB2_DAPPU	39.4	3e-08	67.4	E9HRB2	E9HRB2_DAPPU	Uncharacterized protein	DAPPUDRAFT_264304	Daphnia pulex (Water flea)
augustus-daph18-processed-gene-0.768-mRNA-1	tr|A0A164Q177|A0A164Q177_9CRUS	63.6	5.7e-117	430.6	A0A164Q177	A0A164Q177_9CRUS	Uncharacterized protein	APZ42_028883	Daphnia magna
augustus-daph18-processed-gene-0.769-mRNA-1	tr|A0A164QSE6|A0A164QSE6_9CRUS	43.8	3.4e-43	185.7	A0A164QSE6	A0A164QSE6_9CRUS	ATP-dependent DNA helicase, EC 3.6.4.12	APZ42_028147	Daphnia magna	3.6.4.12	GO:0000723; GO:0003678; GO:0005524; GO:0006281; GO:0006310; GO:0016887	ATP binding [GO:0005524]; ATP hydrolysis activity [GO:0016887]; DNA helicase activity [GO:0003678]; DNA recombination [GO:0006310]; DNA repair [GO:0006281]; telomere maintenance [GO:0000723]	DNA recombination [GO:0006310]; DNA repair [GO:0006281]; telomere maintenance [GO:0000723]
augustus-daph18-processed-gene-0.770-mRNA-1	tr|A0A162F0A3|A0A162F0A3_9CRUS	89.6	9.5e-34	152.5	A0A162F0A3	A0A162F0A3_9CRUS	DUF5641 domain-containing protein	APZ42_004561	Daphnia magna
maker-daph18-augustus-gene-0.181-mRNA-1	tr|A0A0N8E5X8|A0A0N8E5X8_9CRUS	95.7	0	1770	A0A0N8E5X8	A0A0N8E5X8_9CRUS	Dystroglycan 1 (Dystroglycan) (Dystrophin-associated glycoprotein 1)		Daphnia magna		GO:0005509; GO:0005615; GO:0005654; GO:0016010; GO:0016021; GO:0042383; GO:0045211	dystrophin-associated glycoprotein complex [GO:0016010]; extracellular space [GO:0005615]; integral component of membrane [GO:0016021]; nucleoplasm [GO:0005654]; postsynaptic membrane [GO:0045211]; sarcolemma [GO:0042383]; calcium ion binding [GO:0005509]		dystrophin-associated glycoprotein complex [GO:0016010]; extracellular space [GO:0005615]; integral component of membrane [GO:0016021]; nucleoplasm [GO:0005654]; postsynaptic membrane [GO:0045211]; sarcolemma [GO:0042383]
maker-daph18-augustus-gene-0.183-mRNA-1	tr|A0A164TE78|A0A164TE78_9CRUS	56.3	5.4e-22	114	A0A164TE78	A0A164TE78_9CRUS	Uncharacterized protein	APZ42_025153	Daphnia magna
genemark-daph18-processed-gene-0.445-mRNA-1	tr|A0A162CY67|A0A162CY67_9CRUS	86.5	2.7e-81	311.6	A0A162CY67	A0A162CY67_9CRUS	Uncharacterized protein	APZ42_002668	Daphnia magna
genemark-daph18-processed-gene-0.446-mRNA-1	tr|A0A164JW38|A0A164JW38_9CRUS	80.1	1.3e-60	242.7	A0A164JW38	A0A164JW38_9CRUS	Uncharacterized protein	APZ42_000137	Daphnia magna
augustus-daph18-processed-gene-0.773-mRNA-1	tr|A0A162CYK5|A0A162CYK5_9CRUS	76.8	7e-173	616.7	A0A162CYK5	A0A162CYK5_9CRUS	CCHC-type domain-containing protein	APZ42_011886	Daphnia magna		GO:0003676; GO:0004190; GO:0008270	aspartic-type endopeptidase activity [GO:0004190]; nucleic acid binding [GO:0003676]; zinc ion binding [GO:0008270]
genemark-daph18-processed-gene-0.448-mRNA-1	tr|A0A162RB34|A0A162RB34_9CRUS	92.1	5.4e-31	142.9	A0A162RB34	A0A162RB34_9CRUS	Uncharacterized protein	APZ42_012952	Daphnia magna		GO:0004190	aspartic-type endopeptidase activity [GO:0004190]
augustus-daph18-processed-gene-0.774-mRNA-1	tr|A0A162T2A3|A0A162T2A3_9CRUS	75	7.4e-181	643.3	A0A162T2A3	A0A162T2A3_9CRUS	RNA-directed DNA polymerase, EC 2.7.7.49	APZ42_011149	Daphnia magna	2.7.7.49	GO:0003677; GO:0006310; GO:0015074; GO:0042575	DNA polymerase complex [GO:0042575]; DNA binding [GO:0003677]; DNA integration [GO:0015074]; DNA recombination [GO:0006310]	DNA integration [GO:0015074]; DNA recombination [GO:0006310]	DNA polymerase complex [GO:0042575]
genemark-daph18-processed-gene-0.450-mRNA-1	tr|A0A164EVC1|A0A164EVC1_9CRUS	86.3	7.3e-149	536.6	A0A164EVC1	A0A164EVC1_9CRUS	Uncharacterized protein	APZ42_008103	Daphnia magna		GO:0003676; GO:0016021	integral component of membrane [GO:0016021]; nucleic acid binding [GO:0003676]		integral component of membrane [GO:0016021]
genemark-daph18-processed-gene-0.451-mRNA-1	tr|A0A162RQC6|A0A162RQC6_9CRUS	62.3	3.7e-74	287.7	A0A162RQC6	A0A162RQC6_9CRUS	Uncharacterized protein	APZ42_012533	Daphnia magna		GO:0016021	integral component of membrane [GO:0016021]		integral component of membrane [GO:0016021]
augustus-daph18-processed-gene-0.777-mRNA-1	tr|A0A164M9K4|A0A164M9K4_9CRUS	80.2	2.1e-25	124.4	A0A164M9K4	A0A164M9K4_9CRUS	Reverse transcriptase domain-containing protein	APZ42_032111	Daphnia magna		GO:0016021	integral component of membrane [GO:0016021]		integral component of membrane [GO:0016021]
augustus-daph18-processed-gene-0.778-mRNA-1	tr|A0A0P5L7P8|A0A0P5L7P8_9CRUS	84.5	7.3e-25	123.2	A0A0P5L7P8	A0A0P5L7P8_9CRUS	Polyprotein of retroviral origin		Daphnia magna		GO:0003676; GO:0008270	nucleic acid binding [GO:0003676]; zinc ion binding [GO:0008270]
genemark-daph18-processed-gene-0.453-mRNA-1	tr|A0A162NT56|A0A162NT56_9CRUS	44.1	5e-15	90.5	A0A162NT56	A0A162NT56_9CRUS	Reverse transcriptase domain-containing protein	APZ42_015662	Daphnia magna
maker-daph18-augustus-gene-0.186-mRNA-1	tr|A0A162D4J4|A0A162D4J4_9CRUS	72.3	0	1606.3	A0A162D4J4	A0A162D4J4_9CRUS	C2H2-type domain-containing protein	APZ42_029630	Daphnia magna
maker-daph18-augustus-gene-0.188-mRNA-1	tr|A0A4Y7NAQ3|A0A4Y7NAQ3_9CRUS	99.4	8.9e-181	642.5	A0A4Y7NAQ3	A0A4Y7NAQ3_9CRUS	S-adenosylmethionine sensor upstream of mTORC1 (Probable methyltransferase BMT2 homolog, EC 2.1.1.-)	EOG090X0FUY	Daphnia sinensis	2.1.1.-	GO:0008168; GO:0032259	methyltransferase activity [GO:0008168]; methylation [GO:0032259]	methylation [GO:0032259]
augustus-daph18-processed-gene-0.781-mRNA-1	tr|A0A164SFU2|A0A164SFU2_9CRUS	91.7	1.1e-96	362.5	A0A164SFU2	A0A164SFU2_9CRUS	Peptidase A2 domain-containing protein	APZ42_026155	Daphnia magna		GO:0004190	aspartic-type endopeptidase activity [GO:0004190]
genemark-daph18-processed-gene-0.458-mRNA-1	tr|A0A164SWN1|A0A164SWN1_9CRUS	86.3	2.6e-40	176.4	A0A164SWN1	A0A164SWN1_9CRUS	Reverse transcriptase domain-containing protein	APZ42_025602	Daphnia magna
augustus-daph18-processed-gene-0.784-mRNA-1	tr|A0A164QHJ0|A0A164QHJ0_9CRUS	45.3	6.2e-15	89.7	A0A164QHJ0	A0A164QHJ0_9CRUS	Integrase catalytic domain-containing protein	APZ42_028450	Daphnia magna		GO:0003676; GO:0015074; GO:0042575	DNA polymerase complex [GO:0042575]; nucleic acid binding [GO:0003676]; DNA integration [GO:0015074]	DNA integration [GO:0015074]	DNA polymerase complex [GO:0042575]
augustus-daph18-processed-gene-0.785-mRNA-1	tr|E9HQ72|E9HQ72_DAPPU	66.1	4.9e-31	143.7	E9HQ72	E9HQ72_DAPPU	CCHC-type domain-containing protein	DAPPUDRAFT_116698	Daphnia pulex (Water flea)		GO:0003676; GO:0008270	nucleic acid binding [GO:0003676]; zinc ion binding [GO:0008270]
augustus-daph18-processed-gene-0.786-mRNA-1	tr|A0A0P5VX88|A0A0P5VX88_9CRUS	56.2	1.3e-61	246.1	A0A0P5VX88	A0A0P5VX88_9CRUS	Ankyrin		Daphnia magna
augustus-daph18-processed-gene-0.787-mRNA-1	tr|A0A669DC14|A0A669DC14_ORENI	36.8	3.8e-126	463	A0A669DC14	A0A669DC14_ORENI	Ribonuclease H, EC 3.1.26.4		Oreochromis niloticus (Nile tilapia) (Tilapia nilotica)	3.1.26.4	GO:0003676; GO:0008270; GO:0015074	nucleic acid binding [GO:0003676]; zinc ion binding [GO:0008270]; DNA integration [GO:0015074]	DNA integration [GO:0015074]
maker-daph18-augustus-gene-0.192-mRNA-1	tr|A0A162QGL3|A0A162QGL3_9CRUS	65	1.1e-100	376.3	A0A162QGL3	A0A162QGL3_9CRUS	RNA-directed DNA polymerase, EC 2.7.7.49	APZ42_013835	Daphnia magna	2.7.7.49	GO:0003676; GO:0015074; GO:0042575	DNA polymerase complex [GO:0042575]; nucleic acid binding [GO:0003676]; DNA integration [GO:0015074]	DNA integration [GO:0015074]	DNA polymerase complex [GO:0042575]
genemark-daph18-processed-gene-0.465-mRNA-1	tr|A0A164Q0R5|A0A164Q0R5_9CRUS	48.6	2.1e-38	168.3	A0A164Q0R5	A0A164Q0R5_9CRUS	Uncharacterized protein	APZ42_028979	Daphnia magna
genemark-daph18-processed-gene-0.466-mRNA-1	tr|E9FQN6|E9FQN6_DAPPU	57.3	2.9e-26	128.6	E9FQN6	E9FQN6_DAPPU	Uncharacterized protein	DAPPUDRAFT_309740	Daphnia pulex (Water flea)		GO:0005509; GO:0005743; GO:0006875; GO:0016021; GO:0043022	integral component of membrane [GO:0016021]; mitochondrial inner membrane [GO:0005743]; calcium ion binding [GO:0005509]; ribosome binding [GO:0043022]; cellular metal ion homeostasis [GO:0006875]	cellular metal ion homeostasis [GO:0006875]	integral component of membrane [GO:0016021]; mitochondrial inner membrane [GO:0005743]
maker-daph18-augustus-gene-0.197-mRNA-1	tr|A0A0P6FBT0|A0A0P6FBT0_9CRUS	97.8	2.1e-246	860.9	A0A0P6FBT0	A0A0P6FBT0_9CRUS	Fucosyltransferase, EC 2.4.1.-	APZ42_021590	Daphnia magna	2.4.1.-	GO:0006486; GO:0008417; GO:0016021; GO:0032580	Golgi cisterna membrane [GO:0032580]; integral component of membrane [GO:0016021]; fucosyltransferase activity [GO:0008417]; protein glycosylation [GO:0006486]	protein glycosylation [GO:0006486]	Golgi cisterna membrane [GO:0032580]; integral component of membrane [GO:0016021]
maker-daph18-augustus-gene-0.202-mRNA-1	tr|A0A0P5VKZ5|A0A0P5VKZ5_9CRUS	98	1.5e-269	937.9	A0A0P5VKZ5	A0A0P5VKZ5_9CRUS	Fucosyltransferase, EC 2.4.1.-	APZ42_021589	Daphnia magna	2.4.1.-	GO:0006486; GO:0008417; GO:0016021; GO:0032580	Golgi cisterna membrane [GO:0032580]; integral component of membrane [GO:0016021]; fucosyltransferase activity [GO:0008417]; protein glycosylation [GO:0006486]	protein glycosylation [GO:0006486]	Golgi cisterna membrane [GO:0032580]; integral component of membrane [GO:0016021]
maker-daph18-augustus-gene-0.205-mRNA-1	tr|A0A162RBI6|A0A162RBI6_9CRUS	70.9	1e-117	433.3	A0A162RBI6	A0A162RBI6_9CRUS	Uncharacterized protein	APZ42_012945	Daphnia magna
augustus-daph18-processed-gene-0.794-mRNA-1	tr|E9HIX6|E9HIX6_DAPPU	53.1	2.4e-08	68.2	E9HIX6	E9HIX6_DAPPU	Uncharacterized protein	DAPPUDRAFT_114670	Daphnia pulex (Water flea)
genemark-daph18-processed-gene-0.473-mRNA-1	tr|A0A164QIG9|A0A164QIG9_9CRUS	86.8	9.5e-23	117.9	A0A164QIG9	A0A164QIG9_9CRUS	Uncharacterized protein	APZ42_028421	Daphnia magna
augustus-daph18-processed-gene-0.797-mRNA-1	tr|A0A085N0V3|A0A085N0V3_9BILA	42.2	6.4e-53	217.6	A0A085N0V3	A0A085N0V3_9BILA	Integrase catalytic domain-containing protein	M514_24686	Trichuris suis (pig whipworm)		GO:0003676; GO:0015074	nucleic acid binding [GO:0003676]; DNA integration [GO:0015074]	DNA integration [GO:0015074]
augustus-daph18-processed-gene-0.798-mRNA-1	tr|A0A5S6Q5N7|A0A5S6Q5N7_TRIMR	43.1	4.6e-78	302	A0A5S6Q5N7	A0A5S6Q5N7_TRIMR	Integrase catalytic domain-containing protein		Trichuris muris (Mouse whipworm)		GO:0003676; GO:0015074	nucleic acid binding [GO:0003676]; DNA integration [GO:0015074]	DNA integration [GO:0015074]
genemark-daph18-processed-gene-0.476-mRNA-1	tr|A0A164KKD2|A0A164KKD2_9CRUS	65.5	2.4e-33	151.4	A0A164KKD2	A0A164KKD2_9CRUS	ATP-dependent DNA helicase, EC 3.6.4.12	APZ42_033957	Daphnia magna	3.6.4.12	GO:0000723; GO:0003678; GO:0005524; GO:0006281; GO:0006310; GO:0016887	ATP binding [GO:0005524]; ATP hydrolysis activity [GO:0016887]; DNA helicase activity [GO:0003678]; DNA recombination [GO:0006310]; DNA repair [GO:0006281]; telomere maintenance [GO:0000723]	DNA recombination [GO:0006310]; DNA repair [GO:0006281]; telomere maintenance [GO:0000723]
genemark-daph18-processed-gene-0.477-mRNA-1	tr|A0A164MWD0|A0A164MWD0_9CRUS	51.4	4.5e-09	70.9	A0A164MWD0	A0A164MWD0_9CRUS	Uncharacterized protein	APZ42_031386	Daphnia magna
augustus-daph18-processed-gene-0.801-mRNA-1	tr|A0A162CY83|A0A162CY83_9CRUS	89	1.3e-25	125.2	A0A162CY83	A0A162CY83_9CRUS	Uncharacterized protein	APZ42_009780	Daphnia magna
genemark-daph18-processed-gene-0.479-mRNA-1	tr|A0A164KZR4|A0A164KZR4_9CRUS	39.3	1.4e-207	733	A0A164KZR4	A0A164KZR4_9CRUS	RNA-directed DNA polymerase, EC 2.7.7.49	APZ42_033546	Daphnia magna	2.7.7.49	GO:0003676; GO:0015074; GO:0042575	DNA polymerase complex [GO:0042575]; nucleic acid binding [GO:0003676]; DNA integration [GO:0015074]	DNA integration [GO:0015074]	DNA polymerase complex [GO:0042575]
genemark-daph18-processed-gene-0.482-mRNA-1	tr|A0A164TB65|A0A164TB65_9CRUS	48.1	1.9e-26	128.6	A0A164TB65	A0A164TB65_9CRUS	SWIM-type domain-containing protein	APZ42_025236	Daphnia magna		GO:0003676; GO:0008234; GO:0008270; GO:0016021	integral component of membrane [GO:0016021]; cysteine-type peptidase activity [GO:0008234]; nucleic acid binding [GO:0003676]; zinc ion binding [GO:0008270]		integral component of membrane [GO:0016021]
genemark-daph18-processed-gene-0.484-mRNA-1	tr|A0A164QHJ0|A0A164QHJ0_9CRUS	45.6	0	1396.7	A0A164QHJ0	A0A164QHJ0_9CRUS	Integrase catalytic domain-containing protein	APZ42_028450	Daphnia magna		GO:0003676; GO:0015074; GO:0042575	DNA polymerase complex [GO:0042575]; nucleic acid binding [GO:0003676]; DNA integration [GO:0015074]	DNA integration [GO:0015074]	DNA polymerase complex [GO:0042575]
augustus-daph18-processed-gene-0.807-mRNA-1	tr|A0A164J8T7|A0A164J8T7_9CRUS	82.3	3.3e-33	150.6	A0A164J8T7	A0A164J8T7_9CRUS	Uncharacterized protein	APZ42_000990	Daphnia magna
maker-daph18-augustus-gene-0.207-mRNA-1	tr|A0A0P5KHD2|A0A0P5KHD2_9CRUS	92.6	7.1e-287	995.7	A0A0P5KHD2	A0A0P5KHD2_9CRUS	Glutamyl-tRNA(Gln) amidotransferase subunit B, mitochondrial, Glu-AdT subunit B, EC 6.3.5.-	APZ42_029982	Daphnia magna	6.3.5.-	GO:0005524; GO:0005739; GO:0016740; GO:0030956; GO:0032543; GO:0050567; GO:0070681	glutamyl-tRNA(Gln) amidotransferase complex [GO:0030956]; mitochondrion [GO:0005739]; ATP binding [GO:0005524]; glutaminyl-tRNA synthase (glutamine-hydrolyzing) activity [GO:0050567]; transferase activity [GO:0016740]; glutaminyl-tRNAGln biosynthesis via transamidation [GO:0070681]; mitochondrial translation [GO:0032543]	glutaminyl-tRNAGln biosynthesis via transamidation [GO:0070681]; mitochondrial translation [GO:0032543]	glutamyl-tRNA(Gln) amidotransferase complex [GO:0030956]; mitochondrion [GO:0005739]
maker-daph18-augustus-gene-0.211-mRNA-1	tr|E9HEE7|E9HEE7_DAPPU	95.9	4.6e-71	276.9	E9HEE7	E9HEE7_DAPPU	C2H2-type domain-containing protein	DAPPUDRAFT_231670	Daphnia pulex (Water flea)		GO:0003676; GO:0008270	nucleic acid binding [GO:0003676]; zinc ion binding [GO:0008270]
augustus-daph18-processed-gene-0.810-mRNA-1	tr|A0A0P5MU58|A0A0P5MU58_9CRUS	91.8	1.4e-232	815.1	A0A0P5MU58	A0A0P5MU58_9CRUS	Serine--tRNA ligase, mitochondrial	APZ42_029984	Daphnia magna		GO:0004828; GO:0005524; GO:0006434	ATP binding [GO:0005524]; serine-tRNA ligase activity [GO:0004828]; seryl-tRNA aminoacylation [GO:0006434]	seryl-tRNA aminoacylation [GO:0006434]
maker-daph18-augustus-gene-0.231-mRNA-1	tr|A0A0P5ZMR9|A0A0P5ZMR9_9CRUS	84.7	2.3e-57	232.3	A0A0P5ZMR9	A0A0P5ZMR9_9CRUS	Troponin I, slow skeletal muscle		Daphnia magna		GO:0005861	troponin complex [GO:0005861]		troponin complex [GO:0005861]
genemark-daph18-processed-gene-0.492-mRNA-1	tr|A0A162QE41|A0A162QE41_9CRUS	86	1.7e-90	343.2	A0A162QE41	A0A162QE41_9CRUS	MULE domain-containing protein	APZ42_013884	Daphnia magna
genemark-daph18-processed-gene-0.494-mRNA-1	tr|A0A164P7T6|A0A164P7T6_9CRUS	53.2	5.3e-63	251.1	A0A164P7T6	A0A164P7T6_9CRUS	Uncharacterized protein	APZ42_029899	Daphnia magna		GO:0003676; GO:0004523; GO:0042575; GO:0044260	DNA polymerase complex [GO:0042575]; nucleic acid binding [GO:0003676]; RNA-DNA hybrid ribonuclease activity [GO:0004523]; cellular macromolecule metabolic process [GO:0044260]	cellular macromolecule metabolic process [GO:0044260]	DNA polymerase complex [GO:0042575]
genemark-daph18-processed-gene-0.495-mRNA-1	tr|A0A164P7T6|A0A164P7T6_9CRUS	84.1	1.1e-21	112.8	A0A164P7T6	A0A164P7T6_9CRUS	Uncharacterized protein	APZ42_029899	Daphnia magna		GO:0003676; GO:0004523; GO:0042575; GO:0044260	DNA polymerase complex [GO:0042575]; nucleic acid binding [GO:0003676]; RNA-DNA hybrid ribonuclease activity [GO:0004523]; cellular macromolecule metabolic process [GO:0044260]	cellular macromolecule metabolic process [GO:0044260]	DNA polymerase complex [GO:0042575]
genemark-daph18-processed-gene-0.496-mRNA-1	tr|A0A164MUW2|A0A164MUW2_9CRUS	59.4	2.4e-84	322.4	A0A164MUW2	A0A164MUW2_9CRUS	RNase H type-1 domain-containing protein	APZ42_031397	Daphnia magna		GO:0003676; GO:0004523	nucleic acid binding [GO:0003676]; RNA-DNA hybrid ribonuclease activity [GO:0004523]
genemark-daph18-processed-gene-0.497-mRNA-1	tr|A0A164LG16|A0A164LG16_9CRUS	45.1	1.9e-28	136.3	A0A164LG16	A0A164LG16_9CRUS	Uncharacterized protein	APZ42_033035	Daphnia magna
genemark-daph18-processed-gene-0.499-mRNA-1	tr|A0A164V5N7|A0A164V5N7_9CRUS	40.2	3e-22	114.8	A0A164V5N7	A0A164V5N7_9CRUS	Reverse transcriptase domain-containing protein	APZ42_023170	Daphnia magna		GO:0003677; GO:0003824; GO:0042575; GO:0044260; GO:0046872	DNA polymerase complex [GO:0042575]; catalytic activity [GO:0003824]; DNA binding [GO:0003677]; metal ion binding [GO:0046872]; cellular macromolecule metabolic process [GO:0044260]	cellular macromolecule metabolic process [GO:0044260]	DNA polymerase complex [GO:0042575]
genemark-daph18-processed-gene-0.504-mRNA-1	tr|A0A162CV42|A0A162CV42_9CRUS	72.1	2.2e-33	152.1	A0A162CV42	A0A162CV42_9CRUS	Uncharacterized protein	APZ42_004440	Daphnia magna
augustus-daph18-processed-gene-0.819-mRNA-1	tr|E9GK02|E9GK02_DAPPU	72	1.1e-35	159.1	E9GK02	E9GK02_DAPPU	Uncharacterized protein	DAPPUDRAFT_318912	Daphnia pulex (Water flea)
genemark-daph18-processed-gene-0.506-mRNA-1	tr|A0A164N620|A0A164N620_9CRUS	42.1	3.3e-31	145.6	A0A164N620	A0A164N620_9CRUS	Integrase catalytic domain-containing protein	APZ42_031068	Daphnia magna		GO:0003676; GO:0015074; GO:0042575	DNA polymerase complex [GO:0042575]; nucleic acid binding [GO:0003676]; DNA integration [GO:0015074]	DNA integration [GO:0015074]	DNA polymerase complex [GO:0042575]
augustus-daph18-processed-gene-0.821-mRNA-1	tr|A0A164L325|A0A164L325_9CRUS	56.9	1.1e-257	899.4	A0A164L325	A0A164L325_9CRUS	Uncharacterized protein	APZ42_033447	Daphnia magna
augustus-daph18-processed-gene-0.822-mRNA-1	tr|A0A085NQS3|A0A085NQS3_9BILA	31.7	1.2e-72	283.9	A0A085NQS3	A0A085NQS3_9BILA	Integrase catalytic domain-containing protein	M514_10175	Trichuris suis (pig whipworm)		GO:0003676; GO:0008270; GO:0015074; GO:0042575	DNA polymerase complex [GO:0042575]; nucleic acid binding [GO:0003676]; zinc ion binding [GO:0008270]; DNA integration [GO:0015074]	DNA integration [GO:0015074]	DNA polymerase complex [GO:0042575]
augustus-daph18-processed-gene-0.823-mRNA-1	tr|A0A085MSJ2|A0A085MSJ2_9BILA	42.3	7.8e-149	537.7	A0A085MSJ2	A0A085MSJ2_9BILA	Integrase catalytic domain-containing protein	M514_27632	Trichuris suis (pig whipworm)		GO:0003676; GO:0015074; GO:0042575	DNA polymerase complex [GO:0042575]; nucleic acid binding [GO:0003676]; DNA integration [GO:0015074]	DNA integration [GO:0015074]	DNA polymerase complex [GO:0042575]
augustus-daph18-processed-gene-0.824-mRNA-1	tr|A0A164N573|A0A164N573_9CRUS	56.7	1.2e-109	406.4	A0A164N573	A0A164N573_9CRUS	RNA-directed DNA polymerase, EC 2.7.7.49	APZ42_031097	Daphnia magna	2.7.7.49	GO:0003676; GO:0015074; GO:0042575	DNA polymerase complex [GO:0042575]; nucleic acid binding [GO:0003676]; DNA integration [GO:0015074]	DNA integration [GO:0015074]	DNA polymerase complex [GO:0042575]
genemark-daph18-processed-gene-0.512-mRNA-1	tr|A0A164N573|A0A164N573_9CRUS	86.6	1e-30	142.1	A0A164N573	A0A164N573_9CRUS	RNA-directed DNA polymerase, EC 2.7.7.49	APZ42_031097	Daphnia magna	2.7.7.49	GO:0003676; GO:0015074; GO:0042575	DNA polymerase complex [GO:0042575]; nucleic acid binding [GO:0003676]; DNA integration [GO:0015074]	DNA integration [GO:0015074]	DNA polymerase complex [GO:0042575]
genemark-daph18-processed-gene-0.513-mRNA-1	tr|A0A164N573|A0A164N573_9CRUS	44.3	4.7e-53	218.4	A0A164N573	A0A164N573_9CRUS	RNA-directed DNA polymerase, EC 2.7.7.49	APZ42_031097	Daphnia magna	2.7.7.49	GO:0003676; GO:0015074; GO:0042575	DNA polymerase complex [GO:0042575]; nucleic acid binding [GO:0003676]; DNA integration [GO:0015074]	DNA integration [GO:0015074]	DNA polymerase complex [GO:0042575]
maker-daph18-augustus-gene-0.238-mRNA-1	tr|A0A0P5K168|A0A0P5K168_9CRUS	96.6	0	4204.8	A0A0P5K168	A0A0P5K168_9CRUS	Mediator of RNA polymerase II transcription subunit		Daphnia magna		GO:0003712; GO:0006357; GO:0016592	mediator complex [GO:0016592]; transcription coregulator activity [GO:0003712]; regulation of transcription by RNA polymerase II [GO:0006357]	regulation of transcription by RNA polymerase II [GO:0006357]	mediator complex [GO:0016592]
maker-daph18-augustus-gene-0.245-mRNA-1	tr|A0A0P5XMW7|A0A0P5XMW7_9CRUS	95.4	0	1069.3	A0A0P5XMW7	A0A0P5XMW7_9CRUS	Protein Sodium/potassium/calcium exchanger (Sodium/potassium/calcium exchanger)	APZ42_029727	Daphnia magna		GO:0006816; GO:0015297; GO:0016021	integral component of membrane [GO:0016021]; antiporter activity [GO:0015297]; calcium ion transport [GO:0006816]	calcium ion transport [GO:0006816]	integral component of membrane [GO:0016021]
augustus-daph18-processed-gene-0.829-mRNA-1	tr|A0A164WMM3|A0A164WMM3_9CRUS	39.3	9e-87	330.9	A0A164WMM3	A0A164WMM3_9CRUS	DUF659 domain-containing protein	APZ42_021473	Daphnia magna
augustus-daph18-processed-gene-0.831-mRNA-1	tr|A0A164K183|A0A164K183_9CRUS	47.5	2.7e-47	198.4	A0A164K183	A0A164K183_9CRUS	RNA-directed DNA polymerase, EC 2.7.7.49	APZ42_034555	Daphnia magna	2.7.7.49	GO:0003676; GO:0015074; GO:0042575	DNA polymerase complex [GO:0042575]; nucleic acid binding [GO:0003676]; DNA integration [GO:0015074]	DNA integration [GO:0015074]	DNA polymerase complex [GO:0042575]
genemark-daph18-processed-gene-0.523-mRNA-1	tr|A0A164JKG1|A0A164JKG1_9CRUS	97.4	1.9e-73	286.6	A0A164JKG1	A0A164JKG1_9CRUS	Uncharacterized protein	APZ42_000527	Daphnia magna
augustus-daph18-processed-gene-0.833-mRNA-1	tr|A0A164PYV5|A0A164PYV5_9CRUS	45.1	2.9e-49	205.7	A0A164PYV5	A0A164PYV5_9CRUS	Reverse transcriptase domain-containing protein	APZ42_029040	Daphnia magna
genemark-daph18-processed-gene-0.527-mRNA-1	tr|A0A164LAN9|A0A164LAN9_9CRUS	45.3	8.1e-28	133.7	A0A164LAN9	A0A164LAN9_9CRUS	ATP-dependent DNA helicase, EC 3.6.4.12	APZ42_033210	Daphnia magna	3.6.4.12	GO:0000723; GO:0003678; GO:0005524; GO:0006281; GO:0006310; GO:0016887	ATP binding [GO:0005524]; ATP hydrolysis activity [GO:0016887]; DNA helicase activity [GO:0003678]; DNA recombination [GO:0006310]; DNA repair [GO:0006281]; telomere maintenance [GO:0000723]	DNA recombination [GO:0006310]; DNA repair [GO:0006281]; telomere maintenance [GO:0000723]
augustus-daph18-processed-gene-0.834-mRNA-1	tr|A0A164X690|A0A164X690_9CRUS	87.6	5.1e-257	897.9	A0A164X690	A0A164X690_9CRUS	MULE domain-containing protein	APZ42_020516	Daphnia magna
genemark-daph18-processed-gene-0.532-mRNA-1	tr|A0A164N0J9|A0A164N0J9_9CRUS	80.2	1.7e-234	821.6	A0A164N0J9	A0A164N0J9_9CRUS	Uncharacterized protein	APZ42_031248	Daphnia magna
augustus-daph18-processed-gene-0.836-mRNA-1	tr|A0A164QSE6|A0A164QSE6_9CRUS	65.9	0	1574.3	A0A164QSE6	A0A164QSE6_9CRUS	ATP-dependent DNA helicase, EC 3.6.4.12	APZ42_028147	Daphnia magna	3.6.4.12	GO:0000723; GO:0003678; GO:0005524; GO:0006281; GO:0006310; GO:0016887	ATP binding [GO:0005524]; ATP hydrolysis activity [GO:0016887]; DNA helicase activity [GO:0003678]; DNA recombination [GO:0006310]; DNA repair [GO:0006281]; telomere maintenance [GO:0000723]	DNA recombination [GO:0006310]; DNA repair [GO:0006281]; telomere maintenance [GO:0000723]
genemark-daph18-processed-gene-0.537-mRNA-1	tr|A0A162QJ86|A0A162QJ86_9CRUS	66.4	2.9e-147	531.6	A0A162QJ86	A0A162QJ86_9CRUS	Uncharacterized protein	APZ42_013748	Daphnia magna
maker-daph18-augustus-gene-0.263-mRNA-1	tr|A0A0P6GD88|A0A0P6GD88_9CRUS	83.3	2.7e-129	471.9	A0A0P6GD88	A0A0P6GD88_9CRUS	General transcription factor IIF subunit (Putative Upstream activation factor subunit spp27)	APZ42_014018	Daphnia magna
maker-daph18-augustus-gene-0.265-mRNA-1	tr|A0A0P4WV48|A0A0P4WV48_9CRUS	97.7	5e-261	909.8	A0A0P4WV48	A0A0P4WV48_9CRUS	65 kDa yes-associated protein		Daphnia magna
augustus-daph18-processed-gene-0.840-mRNA-1	tr|A0A164DWB5|A0A164DWB5_9CRUS	64.3	4.1e-73	284.3	A0A164DWB5	A0A164DWB5_9CRUS	Uncharacterized protein	APZ42_009647	Daphnia magna
maker-daph18-augustus-gene-0.271-mRNA-1	tr|A0A0P6EAV0|A0A0P6EAV0_9CRUS	95.8	3.9e-282	979.9	A0A0P6EAV0	A0A0P6EAV0_9CRUS	Zinc transporter 9 (Solute carrier family 30 member 9)		Daphnia magna		GO:0005634; GO:0005783; GO:0006829; GO:0008324; GO:0016021; GO:0031410	cytoplasmic vesicle [GO:0031410]; endoplasmic reticulum [GO:0005783]; integral component of membrane [GO:0016021]; nucleus [GO:0005634]; cation transmembrane transporter activity [GO:0008324]; zinc ion transport [GO:0006829]	zinc ion transport [GO:0006829]	cytoplasmic vesicle [GO:0031410]; endoplasmic reticulum [GO:0005783]; integral component of membrane [GO:0016021]; nucleus [GO:0005634]
genemark-daph18-processed-gene-0.543-mRNA-1	tr|A0A164L0G2|A0A164L0G2_9CRUS	44	3.8e-277	964.9	A0A164L0G2	A0A164L0G2_9CRUS	Integrase catalytic domain-containing protein	APZ42_033520	Daphnia magna		GO:0003676; GO:0015074; GO:0042575	DNA polymerase complex [GO:0042575]; nucleic acid binding [GO:0003676]; DNA integration [GO:0015074]	DNA integration [GO:0015074]	DNA polymerase complex [GO:0042575]
genemark-daph18-processed-gene-0.547-mRNA-1	tr|A0A164SKZ4|A0A164SKZ4_9CRUS	76.3	9.3e-23	116.3	A0A164SKZ4	A0A164SKZ4_9CRUS	RNA-directed DNA polymerase, EC 2.7.7.49	APZ42_025976	Daphnia magna	2.7.7.49	GO:0042575; GO:0044260	DNA polymerase complex [GO:0042575]; cellular macromolecule metabolic process [GO:0044260]	cellular macromolecule metabolic process [GO:0044260]	DNA polymerase complex [GO:0042575]
genemark-daph18-processed-gene-0.548-mRNA-1	tr|A0A164FPT7|A0A164FPT7_9CRUS	47.8	5.5e-53	217.6	A0A164FPT7	A0A164FPT7_9CRUS	Integrase catalytic domain-containing protein	APZ42_006776	Daphnia magna		GO:0003676; GO:0015074	nucleic acid binding [GO:0003676]; DNA integration [GO:0015074]	DNA integration [GO:0015074]
genemark-daph18-processed-gene-0.550-mRNA-1	tr|A0A164L2L6|A0A164L2L6_9CRUS	44.8	5.7e-18	102.1	A0A164L2L6	A0A164L2L6_9CRUS	RNA-directed DNA polymerase, EC 2.7.7.49	APZ42_033448	Daphnia magna	2.7.7.49	GO:0003676; GO:0015074; GO:0042575	DNA polymerase complex [GO:0042575]; nucleic acid binding [GO:0003676]; DNA integration [GO:0015074]	DNA integration [GO:0015074]	DNA polymerase complex [GO:0042575]
augustus-daph18-processed-gene-0.843-mRNA-1	tr|A0A162RJE4|A0A162RJE4_9CRUS	51.5	3.4e-36	161.8	A0A162RJE4	A0A162RJE4_9CRUS	Uncharacterized protein	APZ42_012723	Daphnia magna
augustus-daph18-processed-gene-0.844-mRNA-1	tr|A0A162CWJ1|A0A162CWJ1_9CRUS	76.3	1.8e-21	111.7	A0A162CWJ1	A0A162CWJ1_9CRUS	Uncharacterized protein	APZ42_003660	Daphnia magna
maker-daph18-augustus-gene-0.296-mRNA-1	tr|A0A162QA70|A0A162QA70_9CRUS	100	1.1e-59	238.8	A0A162QA70	A0A162QA70_9CRUS	Myotrophin	APZ42_014016	Daphnia magna
genemark-daph18-processed-gene-0.554-mRNA-1	tr|A0A0P5UUP4|A0A0P5UUP4_9CRUS	56.9	0	1209.5	A0A0P5UUP4	A0A0P5UUP4_9CRUS	RNA-directed DNA polymerase, EC 2.7.7.49		Daphnia magna	2.7.7.49	GO:0003676; GO:0008270; GO:0015074; GO:0042575	DNA polymerase complex [GO:0042575]; nucleic acid binding [GO:0003676]; zinc ion binding [GO:0008270]; DNA integration [GO:0015074]	DNA integration [GO:0015074]	DNA polymerase complex [GO:0042575]
genemark-daph18-processed-gene-0.556-mRNA-1	tr|E9FZ59|E9FZ59_DAPPU	50.5	1.2e-77	300.4	E9FZ59	E9FZ59_DAPPU	Uncharacterized protein	DAPPUDRAFT_235516	Daphnia pulex (Water flea)
genemark-daph18-processed-gene-0.557-mRNA-1	tr|A0A162RB84|A0A162RB84_9CRUS	82	2.1e-19	105.5	A0A162RB84	A0A162RB84_9CRUS	B box-type domain-containing protein	APZ42_012953	Daphnia magna		GO:0008270	zinc ion binding [GO:0008270]
maker-daph18-augustus-gene-0.298-mRNA-1	tr|A0A0P6D2S0|A0A0P6D2S0_9CRUS	82.6	1.2e-275	959.1	A0A0P6D2S0	A0A0P6D2S0_9CRUS	Cell cycle checkpoint protein RAD17		Daphnia magna		GO:0005524; GO:0005634; GO:0006281	nucleus [GO:0005634]; ATP binding [GO:0005524]; DNA repair [GO:0006281]	DNA repair [GO:0006281]	nucleus [GO:0005634]
augustus-daph18-processed-gene-0.849-mRNA-1	tr|A0A164N2G1|A0A164N2G1_9CRUS	52.8	1.4e-33	153.7	A0A164N2G1	A0A164N2G1_9CRUS	Uncharacterized protein	APZ42_031187	Daphnia magna
augustus-daph18-processed-gene-0.850-mRNA-1	tr|A0A0P6GQB1|A0A0P6GQB1_9CRUS	38.3	1.1e-280	976.9	A0A0P6GQB1	A0A0P6GQB1_9CRUS	Retrovirus-related Pol polyprotein from transposon TNT 1-94		Daphnia magna		GO:0003676; GO:0015074; GO:0042575	DNA polymerase complex [GO:0042575]; nucleic acid binding [GO:0003676]; DNA integration [GO:0015074]	DNA integration [GO:0015074]	DNA polymerase complex [GO:0042575]
augustus-daph18-processed-gene-0.851-mRNA-1	tr|E9GZT9|E9GZT9_DAPPU	67.8	5.1e-212	747.3	E9GZT9	E9GZT9_DAPPU	MULE domain-containing protein	DAPPUDRAFT_323802	Daphnia pulex (Water flea)
genemark-daph18-processed-gene-0.565-mRNA-1	tr|A0A0P5XPI7|A0A0P5XPI7_9CRUS	65	2.3e-42	181.8	A0A0P5XPI7	A0A0P5XPI7_9CRUS	Polyprotein of retroviral origin		Daphnia magna
genemark-daph18-processed-gene-0.566-mRNA-1	tr|A0A164T093|A0A164T093_9CRUS	77.9	1.3e-64	257.3	A0A164T093	A0A164T093_9CRUS	Integrase catalytic domain-containing protein	APZ42_025514	Daphnia magna		GO:0003676; GO:0015074	nucleic acid binding [GO:0003676]; DNA integration [GO:0015074]	DNA integration [GO:0015074]
augustus-daph18-processed-gene-0.854-mRNA-1	tr|A0A162D8C3|A0A162D8C3_9CRUS	79	2.5e-77	299.3	A0A162D8C3	A0A162D8C3_9CRUS	Uncharacterized protein	APZ42_032962	Daphnia magna
genemark-daph18-processed-gene-0.569-mRNA-1	tr|A0A164PWY1|A0A164PWY1_9CRUS	86	3.3e-15	91.7	A0A164PWY1	A0A164PWY1_9CRUS	Uncharacterized protein	APZ42_029115	Daphnia magna		GO:0003677; GO:0006310; GO:0015074	DNA binding [GO:0003677]; DNA integration [GO:0015074]; DNA recombination [GO:0006310]	DNA integration [GO:0015074]; DNA recombination [GO:0006310]
augustus-daph18-processed-gene-0.856-mRNA-1	tr|A0A164W9J4|A0A164W9J4_9CRUS	49.8	5.1e-128	468.8	A0A164W9J4	A0A164W9J4_9CRUS	Reverse transcriptase domain-containing protein	APZ42_021816	Daphnia magna		GO:0003676	nucleic acid binding [GO:0003676]
genemark-daph18-processed-gene-0.571-mRNA-1	tr|A0A164NZR3|A0A164NZR3_9CRUS	87	5.7e-20	107.1	A0A164NZR3	A0A164NZR3_9CRUS	Uncharacterized protein	APZ42_030174	Daphnia magna
genemark-daph18-processed-gene-0.572-mRNA-1	tr|A0A165AJE7|A0A165AJE7_9CRUS	68.6	1.3e-65	259.2	A0A165AJE7	A0A165AJE7_9CRUS	RNA-directed DNA polymerase, EC 2.7.7.49	APZ42_016190	Daphnia magna	2.7.7.49	GO:0003676; GO:0015074; GO:0042575	DNA polymerase complex [GO:0042575]; nucleic acid binding [GO:0003676]; DNA integration [GO:0015074]	DNA integration [GO:0015074]	DNA polymerase complex [GO:0042575]
augustus-daph18-processed-gene-0.857-mRNA-1	tr|A0A164P1W2|A0A164P1W2_9CRUS	73.3	8e-55	224.6	A0A164P1W2	A0A164P1W2_9CRUS	Uncharacterized protein	APZ42_030107	Daphnia magna
augustus-daph18-processed-gene-0.859-mRNA-1	tr|A0A164TFB6|A0A164TFB6_9CRUS	56.7	9.5e-59	236.9	A0A164TFB6	A0A164TFB6_9CRUS	Uncharacterized protein	APZ42_025139	Daphnia magna
genemark-daph18-processed-gene-0.576-mRNA-1	tr|A0A164KWR3|A0A164KWR3_9CRUS	91.6	3.5e-80	307.8	A0A164KWR3	A0A164KWR3_9CRUS	Uncharacterized protein	APZ42_033641	Daphnia magna
augustus-daph18-processed-gene-0.860-mRNA-1	tr|A0A164K2I1|A0A164K2I1_9CRUS	71	2.1e-52	215.7	A0A164K2I1	A0A164K2I1_9CRUS	Uncharacterized protein	APZ42_034548	Daphnia magna
augustus-daph18-processed-gene-0.861-mRNA-1	tr|A0A164MZ51|A0A164MZ51_9CRUS	58.1	3.9e-197	698.4	A0A164MZ51	A0A164MZ51_9CRUS	DUF1758 domain-containing protein	APZ42_031275	Daphnia magna		GO:0003676	nucleic acid binding [GO:0003676]
genemark-daph18-processed-gene-0.579-mRNA-1	tr|E9I2M9|E9I2M9_DAPPU	47.5	4.6e-30	142.1	E9I2M9	E9I2M9_DAPPU	Uncharacterized protein	DAPPUDRAFT_121044	Daphnia pulex (Water flea)
genemark-daph18-processed-gene-0.580-mRNA-1	tr|A0A438FPG4|A0A438FPG4_VITVI	42	1.7e-43	186.4	A0A438FPG4	A0A438FPG4_VITVI	Retrovirus-related Pol polyprotein from transposon TNT 1-94	POLX_417 CK203_065644	Vitis vinifera (Grape)		GO:0003676; GO:0015074	nucleic acid binding [GO:0003676]; DNA integration [GO:0015074]	DNA integration [GO:0015074]
augustus-daph18-processed-gene-0.863-mRNA-1	tr|A0A090C2V0|A0A090C2V0_HYAAE	45.7	1.4e-42	183.3	A0A090C2V0	A0A090C2V0_HYAAE	RxLR effector candidate protein	HaRxLL188b	Hyaloperonospora arabidopsidis (strain Emoy2) (Downy mildew agent) (Peronospora arabidopsidis)
augustus-daph18-processed-gene-0.865-mRNA-1	tr|A0A0P5CCY5|A0A0P5CCY5_9CRUS	73.6	1e-42	182.6	A0A0P5CCY5	A0A0P5CCY5_9CRUS	Transcription initiation factor TFIID subunit (Transcription initiation factor TFIID subunit 6)	APZ42_027379	Daphnia magna		GO:0000124; GO:0003743; GO:0005669; GO:0006367; GO:0016251; GO:0046695; GO:0046982	SAGA complex [GO:0000124]; SLIK (SAGA-like) complex [GO:0046695]; transcription factor TFIID complex [GO:0005669]; protein heterodimerization activity [GO:0046982]; RNA polymerase II general transcription initiation factor activity [GO:0016251]; translation initiation factor activity [GO:0003743]; transcription initiation from RNA polymerase II promoter [GO:0006367]	transcription initiation from RNA polymerase II promoter [GO:0006367]	SAGA complex [GO:0000124]; SLIK (SAGA-like) complex [GO:0046695]; transcription factor TFIID complex [GO:0005669]
maker-daph18-augustus-gene-0.309-mRNA-1	tr|A0A164NZF7|A0A164NZF7_9CRUS	90.9	1.9e-109	406	A0A164NZF7	A0A164NZF7_9CRUS	E3 ubiquitin-protein ligase LRSAM1	APZ42_030177	Daphnia magna		GO:0046872	metal ion binding [GO:0046872]
genemark-daph18-processed-gene-0.588-mRNA-1	tr|A0A162QVP9|A0A162QVP9_9CRUS	65	1.6e-16	96.3	A0A162QVP9	A0A162QVP9_9CRUS	Uncharacterized protein	APZ42_013436	Daphnia magna		GO:0016021	integral component of membrane [GO:0016021]		integral component of membrane [GO:0016021]
genemark-daph18-processed-gene-0.589-mRNA-1	tr|A0A164QY04|A0A164QY04_9CRUS	52.1	4.4e-58	235	A0A164QY04	A0A164QY04_9CRUS	Uncharacterized protein	APZ42_027940	Daphnia magna
genemark-daph18-processed-gene-0.590-mRNA-1	tr|E9HU13|E9HU13_DAPPU	36.7	5.9e-106	395.2	E9HU13	E9HU13_DAPPU	Uncharacterized protein	DAPPUDRAFT_117879	Daphnia pulex (Water flea)		GO:0016021	integral component of membrane [GO:0016021]		integral component of membrane [GO:0016021]
augustus-daph18-processed-gene-0.871-mRNA-1	tr|A0A164LJF3|A0A164LJF3_9CRUS	46.3	1.7e-55	226.5	A0A164LJF3	A0A164LJF3_9CRUS	Uncharacterized protein	APZ42_032944	Daphnia magna		GO:0004190; GO:0016021	integral component of membrane [GO:0016021]; aspartic-type endopeptidase activity [GO:0004190]		integral component of membrane [GO:0016021]
augustus-daph18-processed-gene-0.872-mRNA-1	tr|A0A164G0Y9|A0A164G0Y9_9CRUS	65.1	2.6e-45	191.4	A0A164G0Y9	A0A164G0Y9_9CRUS	Uncharacterized protein	APZ42_006219	Daphnia magna
maker-daph18-augustus-gene-0.311-mRNA-1	tr|A0A0P5A4M5|A0A0P5A4M5_9CRUS	79.1	3.1e-195	691	A0A0P5A4M5	A0A0P5A4M5_9CRUS	RNA polymerase II subunit B1 CTD phosphatase RPAP2 homolog, EC 3.1.3.16	APZ42_034019	Daphnia magna	3.1.3.16	GO:0005634; GO:0008420; GO:0043175; GO:0046872; GO:0070940	nucleus [GO:0005634]; metal ion binding [GO:0046872]; RNA polymerase core enzyme binding [GO:0043175]; RNA polymerase II CTD heptapeptide repeat phosphatase activity [GO:0008420]; dephosphorylation of RNA polymerase II C-terminal domain [GO:0070940]	dephosphorylation of RNA polymerase II C-terminal domain [GO:0070940]	nucleus [GO:0005634]
augustus-daph18-processed-gene-0.874-mRNA-1	tr|A0A162RQC6|A0A162RQC6_9CRUS	71.8	2.5e-114	421.8	A0A162RQC6	A0A162RQC6_9CRUS	Uncharacterized protein	APZ42_012533	Daphnia magna		GO:0016021	integral component of membrane [GO:0016021]		integral component of membrane [GO:0016021]
genemark-daph18-processed-gene-0.595-mRNA-1	tr|A0A162QVP9|A0A162QVP9_9CRUS	70.3	7.2e-91	343.6	A0A162QVP9	A0A162QVP9_9CRUS	Uncharacterized protein	APZ42_013436	Daphnia magna		GO:0016021	integral component of membrane [GO:0016021]		integral component of membrane [GO:0016021]
genemark-daph18-processed-gene-0.596-mRNA-1	tr|A0A164N2T3|A0A164N2T3_9CRUS	49	4.1e-27	130.6	A0A164N2T3	A0A164N2T3_9CRUS	Integrase catalytic domain-containing protein	APZ42_031179	Daphnia magna		GO:0003676; GO:0015074; GO:0042575	DNA polymerase complex [GO:0042575]; nucleic acid binding [GO:0003676]; DNA integration [GO:0015074]	DNA integration [GO:0015074]	DNA polymerase complex [GO:0042575]
genemark-daph18-processed-gene-0.598-mRNA-1	tr|A0A164RVY8|A0A164RVY8_9CRUS	50.5	1.2e-75	293.1	A0A164RVY8	A0A164RVY8_9CRUS	RNA-directed DNA polymerase, EC 2.7.7.49	APZ42_026894	Daphnia magna	2.7.7.49	GO:0003676; GO:0015074; GO:0042575	DNA polymerase complex [GO:0042575]; nucleic acid binding [GO:0003676]; DNA integration [GO:0015074]	DNA integration [GO:0015074]	DNA polymerase complex [GO:0042575]
augustus-daph18-processed-gene-0.878-mRNA-1	tr|A0A164LJK7|A0A164LJK7_9CRUS	66.9	5.1e-36	160.2	A0A164LJK7	A0A164LJK7_9CRUS	RT_RNaseH_2 domain-containing protein	APZ42_032919	Daphnia magna
maker-daph18-augustus-gene-0.315-mRNA-1	tr|A0A4Y7LS19|A0A4Y7LS19_9CRUS	93.1	1.5e-122	448.7	A0A4Y7LS19	A0A4Y7LS19_9CRUS	EOG090X0D0V	EOG090X0D0V	Daphnia similis		GO:0003723; GO:0005730; GO:0006364	nucleolus [GO:0005730]; RNA binding [GO:0003723]; rRNA processing [GO:0006364]	rRNA processing [GO:0006364]	nucleolus [GO:0005730]
augustus-daph18-processed-gene-0.880-mRNA-1	tr|A0A0P6AA33|A0A0P6AA33_9CRUS	81.6	1.4e-161	578.9	A0A0P6AA33	A0A0P6AA33_9CRUS	Dihydropyrimidinase-related protein (Dihydropyrimidinase-related protein 5)	APZ42_033818	Daphnia magna		GO:0005737; GO:0016810	cytoplasm [GO:0005737]; hydrolase activity, acting on carbon-nitrogen (but not peptide) bonds [GO:0016810]		cytoplasm [GO:0005737]
genemark-daph18-processed-gene-0.602-mRNA-1	tr|A0A0P6AA33|A0A0P6AA33_9CRUS	99.1	3.6e-188	667.2	A0A0P6AA33	A0A0P6AA33_9CRUS	Dihydropyrimidinase-related protein (Dihydropyrimidinase-related protein 5)	APZ42_033818	Daphnia magna		GO:0005737; GO:0016810	cytoplasm [GO:0005737]; hydrolase activity, acting on carbon-nitrogen (but not peptide) bonds [GO:0016810]		cytoplasm [GO:0005737]
genemark-daph18-processed-gene-0.603-mRNA-1	tr|E9HEG6|E9HEG6_DAPPU	72.2	7.2e-10	73.6	E9HEG6	E9HEG6_DAPPU	Uncharacterized protein	DAPPUDRAFT_113247	Daphnia pulex (Water flea)
genemark-daph18-processed-gene-0.605-mRNA-1	tr|E9HR30|E9HR30_DAPPU	70.5	1.1e-39	172.6	E9HR30	E9HR30_DAPPU	Uncharacterized protein	DAPPUDRAFT_332833	Daphnia pulex (Water flea)
augustus-daph18-processed-gene-0.884-mRNA-1	tr|A0A085LLV1|A0A085LLV1_9BILA	50.5	5.5e-17	96.7	A0A085LLV1	A0A085LLV1_9BILA	DUF5641 domain-containing protein	M513_13185	Trichuris suis (pig whipworm)
genemark-daph18-processed-gene-0.609-mRNA-1	tr|A0A6P7UCV4|A0A6P7UCV4_IXOSC	45.1	4.5e-16	94.4	A0A6P7UCV4	A0A6P7UCV4_IXOSC	RNA-directed DNA polymerase, EC 2.7.7.49	LOC115308618	Ixodes scapularis (Black-legged tick) (Deer tick)	2.7.7.49	GO:0003676; GO:0008270	nucleic acid binding [GO:0003676]; zinc ion binding [GO:0008270]
genemark-daph18-processed-gene-0.610-mRNA-1	tr|A0A164SVS8|A0A164SVS8_9CRUS	37.3	1.7e-50	209.9	A0A164SVS8	A0A164SVS8_9CRUS	Uncharacterized protein	APZ42_025639	Daphnia magna
genemark-daph18-processed-gene-0.611-mRNA-1	tr|A0A164MH72|A0A164MH72_9CRUS	45.8	8e-33	150.2	A0A164MH72	A0A164MH72_9CRUS	Uncharacterized protein	APZ42_031858	Daphnia magna
genemark-daph18-processed-gene-0.612-mRNA-1	tr|A0A162C7I8|A0A162C7I8_9CRUS	73.4	1.4e-48	202.2	A0A162C7I8	A0A162C7I8_9CRUS	CCHC-type domain-containing protein	APZ42_001477	Daphnia magna		GO:0003676; GO:0008270	nucleic acid binding [GO:0003676]; zinc ion binding [GO:0008270]
augustus-daph18-processed-gene-0.887-mRNA-1	tr|A0A164DG76|A0A164DG76_9CRUS	92	2.2e-64	255.8	A0A164DG76	A0A164DG76_9CRUS	Uncharacterized protein	APZ42_010311	Daphnia magna
augustus-daph18-processed-gene-0.888-mRNA-1	tr|A0A164WBP8|A0A164WBP8_9CRUS	76.4	7.8e-52	213	A0A164WBP8	A0A164WBP8_9CRUS	Reverse transcriptase domain-containing protein	APZ42_021875	Daphnia magna
augustus-daph18-processed-gene-0.889-mRNA-1	tr|A0A162D9I9|A0A162D9I9_9CRUS	58.7	1.4e-75	292.7	A0A162D9I9	A0A162D9I9_9CRUS	Reverse transcriptase domain-containing protein	APZ42_032370	Daphnia magna		GO:0003824; GO:0016021	integral component of membrane [GO:0016021]; catalytic activity [GO:0003824]		integral component of membrane [GO:0016021]
genemark-daph18-processed-gene-0.617-mRNA-1	tr|A0A164NHP4|A0A164NHP4_9CRUS	48.3	1.9e-71	279.3	A0A164NHP4	A0A164NHP4_9CRUS	CCHC-type domain-containing protein	APZ42_030686	Daphnia magna		GO:0003676; GO:0008270	nucleic acid binding [GO:0003676]; zinc ion binding [GO:0008270]
maker-daph18-augustus-gene-0.333-mRNA-1	tr|A0A4Y7NFA5|A0A4Y7NFA5_9CRUS	92.2	2.6e-303	1050.4	A0A4Y7NFA5	A0A4Y7NFA5_9CRUS	Branched-chain-amino-acid aminotransferase, EC 2.6.1.42	EOG090X051P	Daphnia sinensis	2.6.1.42	GO:0005680; GO:0007049; GO:0008652; GO:0009082; GO:0031145; GO:0050048; GO:0051301; GO:0052654; GO:0052655; GO:0052656	anaphase-promoting complex [GO:0005680]; L-isoleucine transaminase activity [GO:0052656]; L-leucine transaminase activity [GO:0052654]; L-leucine:2-oxoglutarate aminotransferase activity [GO:0050048]; L-valine transaminase activity [GO:0052655]; anaphase-promoting complex-dependent catabolic process [GO:0031145]; branched-chain amino acid biosynthetic process [GO:0009082]; cell cycle [GO:0007049]…	anaphase-promoting complex-dependent catabolic process [GO:0031145]; branched-chain amino acid biosynthetic process [GO:0009082]; cell cycle [GO:0007049]; cell division [GO:0051301]; cellular amino acid biosynthetic process [GO:0008652]	anaphase-promoting complex [GO:0005680]
genemark-daph18-processed-gene-0.620-mRNA-1	tr|A0A0P5VJF1|A0A0P5VJF1_9CRUS	89.9	1.8e-150	542.7	A0A0P5VJF1	A0A0P5VJF1_9CRUS	Elongation factor Ts, mitochondrial, EF-Ts, EF-TsMt	APZ42_021588	Daphnia magna		GO:0003746; GO:0005739	mitochondrion [GO:0005739]; translation elongation factor activity [GO:0003746]		mitochondrion [GO:0005739]
genemark-daph18-processed-gene-0.621-mRNA-1	tr|A0A162BTA3|A0A162BTA3_9CRUS	87.8	8.7e-30	139.4	A0A162BTA3	A0A162BTA3_9CRUS	Uncharacterized protein	APZ42_008141	Daphnia magna
augustus-daph18-processed-gene-0.894-mRNA-1	tr|A0A164HB04|A0A164HB04_9CRUS	68.5	1.2e-66	263.1	A0A164HB04	A0A164HB04_9CRUS	Integrase catalytic domain-containing protein	APZ42_004011	Daphnia magna		GO:0003676; GO:0015074	nucleic acid binding [GO:0003676]; DNA integration [GO:0015074]	DNA integration [GO:0015074]
genemark-daph18-processed-gene-0.626-mRNA-1	tr|E9HLP6|E9HLP6_DAPPU	78.8	1.4e-18	103.2	E9HLP6	E9HLP6_DAPPU	Uncharacterized protein	DAPPUDRAFT_115527	Daphnia pulex (Water flea)
genemark-daph18-processed-gene-0.627-mRNA-1	tr|A0A164GIB7|A0A164GIB7_9CRUS	80.8	7.4e-79	303.9	A0A164GIB7	A0A164GIB7_9CRUS	Putative Copia protein (Gag-int-pol protein)	APZ42_005327	Daphnia magna
genemark-daph18-processed-gene-0.628-mRNA-1	tr|A0A162BV14|A0A162BV14_9CRUS	55.2	8.8e-42	179.9	A0A162BV14	A0A162BV14_9CRUS	RNA-directed DNA polymerase, EC 2.7.7.49	APZ42_007093	Daphnia magna	2.7.7.49
genemark-daph18-processed-gene-0.629-mRNA-1	tr|A0A164KBZ6|A0A164KBZ6_9CRUS	89	3.9e-77	298.1	A0A164KBZ6	A0A164KBZ6_9CRUS	Uncharacterized protein	APZ42_034251	Daphnia magna
genemark-daph18-processed-gene-0.630-mRNA-1	tr|A0A164G375|A0A164G375_9CRUS	83.5	2e-27	132.9	A0A164G375	A0A164G375_9CRUS	Uncharacterized protein	APZ42_006103	Daphnia magna
augustus-daph18-processed-gene-0.897-mRNA-1	tr|A0A164FQ46|A0A164FQ46_9CRUS	97.6	7.5e-35	157.1	A0A164FQ46	A0A164FQ46_9CRUS	Uncharacterized protein	APZ42_006759	Daphnia magna
genemark-daph18-processed-gene-0.632-mRNA-1	tr|A0A164EAK4|A0A164EAK4_9CRUS	76.8	1.5e-51	212.6	A0A164EAK4	A0A164EAK4_9CRUS	Uncharacterized protein	APZ42_008973	Daphnia magna
augustus-daph18-processed-gene-0.898-mRNA-1	tr|A0A443S3D3|A0A443S3D3_9ACAR	29.9	3.2e-16	95.1	A0A443S3D3	A0A443S3D3_9ACAR	Integrase core domain protein-like protein	B4U80_09715	Leptotrombidium deliense
genemark-daph18-processed-gene-0.635-mRNA-1	tr|A0A164JW38|A0A164JW38_9CRUS	84.1	8.3e-11	75.9	A0A164JW38	A0A164JW38_9CRUS	Uncharacterized protein	APZ42_000137	Daphnia magna
genemark-daph18-processed-gene-0.636-mRNA-1	tr|A0A164L4Y2|A0A164L4Y2_9CRUS	51.7	8.3e-142	513.5	A0A164L4Y2	A0A164L4Y2_9CRUS	RING-type domain-containing protein	APZ42_033392	Daphnia magna		GO:0000785; GO:0003677; GO:0005634; GO:0006355; GO:0046872	chromatin [GO:0000785]; nucleus [GO:0005634]; DNA binding [GO:0003677]; metal ion binding [GO:0046872]; regulation of transcription, DNA-templated [GO:0006355]	regulation of transcription, DNA-templated [GO:0006355]	chromatin [GO:0000785]; nucleus [GO:0005634]
maker-daph18-augustus-gene-0.354-mRNA-1	tr|A0A0P6GQB1|A0A0P6GQB1_9CRUS	98.9	0	2643.2	A0A0P6GQB1	A0A0P6GQB1_9CRUS	Retrovirus-related Pol polyprotein from transposon TNT 1-94		Daphnia magna		GO:0003676; GO:0015074; GO:0042575	DNA polymerase complex [GO:0042575]; nucleic acid binding [GO:0003676]; DNA integration [GO:0015074]	DNA integration [GO:0015074]	DNA polymerase complex [GO:0042575]
genemark-daph18-processed-gene-0.640-mRNA-1	tr|A0A162RNS1|A0A162RNS1_9CRUS	85	1e-27	132.5	A0A162RNS1	A0A162RNS1_9CRUS	Uncharacterized protein	APZ42_012604	Daphnia magna
genemark-daph18-processed-gene-0.641-mRNA-1	tr|E9HWA9|E9HWA9_DAPPU	41.3	7.1e-62	248.1	E9HWA9	E9HWA9_DAPPU	Uncharacterized protein	DAPPUDRAFT_118655	Daphnia pulex (Water flea)		GO:0004803; GO:0006313	transposase activity [GO:0004803]; transposition, DNA-mediated [GO:0006313]	transposition, DNA-mediated [GO:0006313]
augustus-daph18-processed-gene-0.903-mRNA-1	tr|A0A164T6J3|A0A164T6J3_9CRUS	68.9	0	2022.7	A0A164T6J3	A0A164T6J3_9CRUS	DDE-1 domain-containing protein	APZ42_025329	Daphnia magna		GO:0003676	nucleic acid binding [GO:0003676]
genemark-daph18-processed-gene-0.643-mRNA-1	tr|A0A164Q2F4|A0A164Q2F4_9CRUS	63.2	5e-60	240.7	A0A164Q2F4	A0A164Q2F4_9CRUS	Reverse transcriptase domain-containing protein	APZ42_028919	Daphnia magna		GO:0003824	catalytic activity [GO:0003824]
genemark-daph18-processed-gene-0.644-mRNA-1	tr|E9HMD6|E9HMD6_DAPPU	85.1	3.4e-29	137.9	E9HMD6	E9HMD6_DAPPU	Endo/exonuclease/phosphatase domain-containing protein	DAPPUDRAFT_115747	Daphnia pulex (Water flea)		GO:0003824; GO:0016021	integral component of membrane [GO:0016021]; catalytic activity [GO:0003824]		integral component of membrane [GO:0016021]
augustus-daph18-processed-gene-0.904-mRNA-1	tr|A0A164J363|A0A164J363_9CRUS	82.2	1.2e-41	179.5	A0A164J363	A0A164J363_9CRUS	Uncharacterized protein	APZ42_001265	Daphnia magna
genemark-daph18-processed-gene-0.646-mRNA-1	tr|A0A164MUZ9|A0A164MUZ9_9CRUS	74.1	1.7e-130	475.3	A0A164MUZ9	A0A164MUZ9_9CRUS	YqaJ domain-containing protein	APZ42_031399	Daphnia magna
maker-daph18-augustus-gene-0.366-mRNA-1	tr|A0A0P5H453|A0A0P5H453_9CRUS	98.4	6.1e-145	523.5	A0A0P5H453	A0A0P5H453_9CRUS	Nuclear transcription factor Y subunit	APZ42_029981	Daphnia magna		GO:0003677; GO:0003700; GO:0016602	CCAAT-binding factor complex [GO:0016602]; DNA binding [GO:0003677]; DNA-binding transcription factor activity [GO:0003700]		CCAAT-binding factor complex [GO:0016602]
maker-daph18-augustus-gene-0.367-mRNA-1	tr|A0A164P5L9|A0A164P5L9_9CRUS	91.8	0	2812.3	A0A164P5L9	A0A164P5L9_9CRUS	AT-rich interactive domain-containing protein	APZ42_029980	Daphnia magna		GO:0003677; GO:0006355	DNA binding [GO:0003677]; regulation of transcription, DNA-templated [GO:0006355]	regulation of transcription, DNA-templated [GO:0006355]
maker-daph18-augustus-gene-0.382-mRNA-1	tr|A0A162DDS2|A0A162DDS2_9CRUS	89.2	6.6e-73	283.5	A0A162DDS2	A0A162DDS2_9CRUS	Nucleolar protein 12	APZ42_025148	Daphnia magna		GO:0005730	nucleolus [GO:0005730]		nucleolus [GO:0005730]
genemark-daph18-processed-gene-0.651-mRNA-1	tr|A0A162RR47|A0A162RR47_9CRUS	84.8	4e-45	190.7	A0A162RR47	A0A162RR47_9CRUS	Uncharacterized protein	APZ42_012513	Daphnia magna
genemark-daph18-processed-gene-0.654-mRNA-1	tr|A0A162RMQ2|A0A162RMQ2_9CRUS	65.3	3.3e-15	91.3	A0A162RMQ2	A0A162RMQ2_9CRUS	MADF domain-containing protein	APZ42_012574	Daphnia magna
genemark-daph18-processed-gene-0.655-mRNA-1	tr|A0A0P5Y589|A0A0P5Y589_9CRUS	47.2	1.5e-131	479.6	A0A0P5Y589	A0A0P5Y589_9CRUS	RNA-directed DNA polymerase, EC 2.7.7.49		Daphnia magna	2.7.7.49	GO:0003676; GO:0015074; GO:0042575	DNA polymerase complex [GO:0042575]; nucleic acid binding [GO:0003676]; DNA integration [GO:0015074]	DNA integration [GO:0015074]	DNA polymerase complex [GO:0042575]
augustus-daph18-processed-gene-0.910-mRNA-1	tr|A0A162D3I2|A0A162D3I2_9CRUS	63.6	2.3e-08	68.6	A0A162D3I2	A0A162D3I2_9CRUS	RNA-directed DNA polymerase, EC 2.7.7.49	APZ42_030128	Daphnia magna	2.7.7.49	GO:0003676; GO:0015074; GO:0042575	DNA polymerase complex [GO:0042575]; nucleic acid binding [GO:0003676]; DNA integration [GO:0015074]	DNA integration [GO:0015074]	DNA polymerase complex [GO:0042575]
augustus-daph18-processed-gene-0.911-mRNA-1	tr|A0A162D3I2|A0A162D3I2_9CRUS	79.8	5.9e-32	146.4	A0A162D3I2	A0A162D3I2_9CRUS	RNA-directed DNA polymerase, EC 2.7.7.49	APZ42_030128	Daphnia magna	2.7.7.49	GO:0003676; GO:0015074; GO:0042575	DNA polymerase complex [GO:0042575]; nucleic acid binding [GO:0003676]; DNA integration [GO:0015074]	DNA integration [GO:0015074]	DNA polymerase complex [GO:0042575]
augustus-daph18-processed-gene-0.912-mRNA-1	tr|A0A164G0S1|A0A164G0S1_9CRUS	50	7.8e-17	96.3	A0A164G0S1	A0A164G0S1_9CRUS	Integrase catalytic domain-containing protein	APZ42_006231	Daphnia magna		GO:0003676; GO:0015074	nucleic acid binding [GO:0003676]; DNA integration [GO:0015074]	DNA integration [GO:0015074]
augustus-daph18-processed-gene-0.913-mRNA-1	tr|A0A162NQN9|A0A162NQN9_9CRUS	45.7	5.4e-16	93.6	A0A162NQN9	A0A162NQN9_9CRUS	Integrase catalytic domain-containing protein	APZ42_015704	Daphnia magna		GO:0003676; GO:0015074; GO:0042575	DNA polymerase complex [GO:0042575]; nucleic acid binding [GO:0003676]; DNA integration [GO:0015074]	DNA integration [GO:0015074]	DNA polymerase complex [GO:0042575]
genemark-daph18-processed-gene-0.660-mRNA-1	tr|A0A164V5N7|A0A164V5N7_9CRUS	76.2	9.8e-138	500.4	A0A164V5N7	A0A164V5N7_9CRUS	Reverse transcriptase domain-containing protein	APZ42_023170	Daphnia magna		GO:0003677; GO:0003824; GO:0042575; GO:0044260; GO:0046872	DNA polymerase complex [GO:0042575]; catalytic activity [GO:0003824]; DNA binding [GO:0003677]; metal ion binding [GO:0046872]; cellular macromolecule metabolic process [GO:0044260]	cellular macromolecule metabolic process [GO:0044260]	DNA polymerase complex [GO:0042575]
augustus-daph18-processed-gene-0.917-mRNA-1	tr|A0A164V5N7|A0A164V5N7_9CRUS	62.4	1.2e-120	443	A0A164V5N7	A0A164V5N7_9CRUS	Reverse transcriptase domain-containing protein	APZ42_023170	Daphnia magna		GO:0003677; GO:0003824; GO:0042575; GO:0044260; GO:0046872	DNA polymerase complex [GO:0042575]; catalytic activity [GO:0003824]; DNA binding [GO:0003677]; metal ion binding [GO:0046872]; cellular macromolecule metabolic process [GO:0044260]	cellular macromolecule metabolic process [GO:0044260]	DNA polymerase complex [GO:0042575]
genemark-daph18-processed-gene-0.663-mRNA-1	tr|A0A164V5N7|A0A164V5N7_9CRUS	85.7	5.6e-40	174.5	A0A164V5N7	A0A164V5N7_9CRUS	Reverse transcriptase domain-containing protein	APZ42_023170	Daphnia magna		GO:0003677; GO:0003824; GO:0042575; GO:0044260; GO:0046872	DNA polymerase complex [GO:0042575]; catalytic activity [GO:0003824]; DNA binding [GO:0003677]; metal ion binding [GO:0046872]; cellular macromolecule metabolic process [GO:0044260]	cellular macromolecule metabolic process [GO:0044260]	DNA polymerase complex [GO:0042575]
augustus-daph18-processed-gene-0.920-mRNA-1	tr|A0A164FTH8|A0A164FTH8_9CRUS	84	2.8e-37	164.9	A0A164FTH8	A0A164FTH8_9CRUS	Uncharacterized protein	APZ42_006568	Daphnia magna
augustus-daph18-processed-gene-0.921-mRNA-1	tr|A0A162EEC5|A0A162EEC5_9CRUS	35.5	1.2e-27	133.3	A0A162EEC5	A0A162EEC5_9CRUS	RNase H type-1 domain-containing protein	APZ42_025914	Daphnia magna		GO:0003676; GO:0004523	nucleic acid binding [GO:0003676]; RNA-DNA hybrid ribonuclease activity [GO:0004523]
genemark-daph18-processed-gene-0.667-mRNA-1	tr|A0A4Y7MZG4|A0A4Y7MZG4_9CRUS	35.5	8e-28	134	A0A4Y7MZG4	A0A4Y7MZG4_9CRUS	EOG090X05SW	EOG090X05SW	Daphnia similis		GO:0003676; GO:0004523; GO:0004722; GO:0042575; GO:0046872	DNA polymerase complex [GO:0042575]; metal ion binding [GO:0046872]; nucleic acid binding [GO:0003676]; protein serine/threonine phosphatase activity [GO:0004722]; RNA-DNA hybrid ribonuclease activity [GO:0004523]		DNA polymerase complex [GO:0042575]
augustus-daph18-processed-gene-0.922-mRNA-1	tr|A0A164TDX1|A0A164TDX1_9CRUS	40.7	2.8e-51	212.2	A0A164TDX1	A0A164TDX1_9CRUS	Reverse transcriptase domain-containing protein	APZ42_025160	Daphnia magna		GO:0003824	catalytic activity [GO:0003824]
genemark-daph18-processed-gene-0.669-mRNA-1	tr|E9HS52|E9HS52_DAPPU	48.1	3.4e-22	115.2	E9HS52	E9HS52_DAPPU	Endo/exonuclease/phosphatase domain-containing protein	DAPPUDRAFT_117284	Daphnia pulex (Water flea)		GO:0003824	catalytic activity [GO:0003824]
genemark-daph18-processed-gene-0.671-mRNA-1	tr|A0A162QDX4|A0A162QDX4_9CRUS	68.6	3.2e-30	141	A0A162QDX4	A0A162QDX4_9CRUS	Uncharacterized protein	APZ42_013882	Daphnia magna		GO:0016021	integral component of membrane [GO:0016021]		integral component of membrane [GO:0016021]
genemark-daph18-processed-gene-0.672-mRNA-1	tr|A0A164HB04|A0A164HB04_9CRUS	71.7	1e-113	419.9	A0A164HB04	A0A164HB04_9CRUS	Integrase catalytic domain-containing protein	APZ42_004011	Daphnia magna		GO:0003676; GO:0015074	nucleic acid binding [GO:0003676]; DNA integration [GO:0015074]	DNA integration [GO:0015074]
augustus-daph18-processed-gene-0.924-mRNA-1	tr|A0A165AJG0|A0A165AJG0_9CRUS	72.3	7.1e-74	287.7	A0A165AJG0	A0A165AJG0_9CRUS	DUF5641 domain-containing protein	APZ42_016189	Daphnia magna
augustus-daph18-processed-gene-0.925-mRNA-1	tr|A0A164MIG6|A0A164MIG6_9CRUS	55.9	1.8e-27	131.7	A0A164MIG6	A0A164MIG6_9CRUS	RNA-directed DNA polymerase, EC 2.7.7.49	APZ42_031797	Daphnia magna	2.7.7.49	GO:0003676; GO:0015074; GO:0042575	DNA polymerase complex [GO:0042575]; nucleic acid binding [GO:0003676]; DNA integration [GO:0015074]	DNA integration [GO:0015074]	DNA polymerase complex [GO:0042575]
augustus-daph18-processed-gene-0.926-mRNA-1	tr|A0A164LIB7|A0A164LIB7_9CRUS	66.7	1.3e-49	206.1	A0A164LIB7	A0A164LIB7_9CRUS	Uncharacterized protein	APZ42_032965	Daphnia magna
genemark-daph18-processed-gene-0.675-mRNA-1	tr|E9H5Z9|E9H5Z9_DAPPU	51.5	2.8e-74	289.3	E9H5Z9	E9H5Z9_DAPPU	Uncharacterized protein	DAPPUDRAFT_253942	Daphnia pulex (Water flea)
genemark-daph18-processed-gene-0.677-mRNA-1	tr|A0A164N559|A0A164N559_9CRUS	32.8	1.9e-50	209.9	A0A164N559	A0A164N559_9CRUS	Reverse transcriptase domain-containing protein	APZ42_031098	Daphnia magna		GO:0003676	nucleic acid binding [GO:0003676]
genemark-daph18-processed-gene-0.679-mRNA-1	tr|A0A164T884|A0A164T884_9CRUS	57.3	8.4e-88	333.6	A0A164T884	A0A164T884_9CRUS	Uncharacterized protein	APZ42_025311	Daphnia magna
genemark-daph18-processed-gene-0.680-mRNA-1	tr|A0A162RMQ2|A0A162RMQ2_9CRUS	60	4.1e-14	87.8	A0A162RMQ2	A0A162RMQ2_9CRUS	MADF domain-containing protein	APZ42_012574	Daphnia magna
genemark-daph18-processed-gene-0.681-mRNA-1	tr|A0A162RHK7|A0A162RHK7_9CRUS	51	1.1e-99	374.4	A0A162RHK7	A0A162RHK7_9CRUS	RNA-directed DNA polymerase, EC 2.7.7.49	APZ42_012775	Daphnia magna	2.7.7.49	GO:0003676; GO:0015074; GO:0042575	DNA polymerase complex [GO:0042575]; nucleic acid binding [GO:0003676]; DNA integration [GO:0015074]	DNA integration [GO:0015074]	DNA polymerase complex [GO:0042575]
augustus-daph18-processed-gene-0.934-mRNA-1	tr|A0A164KQ09|A0A164KQ09_9CRUS	51.3	1.7e-72	282.3	A0A164KQ09	A0A164KQ09_9CRUS	Integrase catalytic domain-containing protein	APZ42_033823	Daphnia magna		GO:0003676; GO:0015074; GO:0016021	integral component of membrane [GO:0016021]; nucleic acid binding [GO:0003676]; DNA integration [GO:0015074]	DNA integration [GO:0015074]	integral component of membrane [GO:0016021]
genemark-daph18-processed-gene-0.685-mRNA-1	tr|A0A164T5G5|A0A164T5G5_9CRUS	42.1	1.6e-13	85.9	A0A164T5G5	A0A164T5G5_9CRUS	RNA-directed DNA polymerase, EC 2.7.7.49	APZ42_025363	Daphnia magna	2.7.7.49	GO:0003676; GO:0015074; GO:0042575	DNA polymerase complex [GO:0042575]; nucleic acid binding [GO:0003676]; DNA integration [GO:0015074]	DNA integration [GO:0015074]	DNA polymerase complex [GO:0042575]
augustus-daph18-processed-gene-0.935-mRNA-1	tr|A0A164DWB5|A0A164DWB5_9CRUS	85.1	5.7e-76	293.5	A0A164DWB5	A0A164DWB5_9CRUS	Uncharacterized protein	APZ42_009647	Daphnia magna
genemark-daph18-processed-gene-0.687-mRNA-1	tr|A0A164T6R0|A0A164T6R0_9CRUS	79.4	7.3e-209	737.6	A0A164T6R0	A0A164T6R0_9CRUS	RNA-directed DNA polymerase, EC 2.7.7.49	APZ42_025334	Daphnia magna	2.7.7.49	GO:0003676; GO:0015074; GO:0046983	nucleic acid binding [GO:0003676]; protein dimerization activity [GO:0046983]; DNA integration [GO:0015074]	DNA integration [GO:0015074]
genemark-daph18-processed-gene-0.688-mRNA-1	tr|A0A164PWE6|A0A164PWE6_9CRUS	57	6.1e-23	116.3	A0A164PWE6	A0A164PWE6_9CRUS	Uncharacterized protein	APZ42_029119	Daphnia magna
genemark-daph18-processed-gene-0.689-mRNA-1	tr|A0A162RM07|A0A162RM07_9CRUS	77.1	5.7e-34	154.1	A0A162RM07	A0A162RM07_9CRUS	RNA-directed DNA polymerase, EC 2.7.7.49	APZ42_012631	Daphnia magna	2.7.7.49	GO:0003677; GO:0003964; GO:0004190; GO:0004519; GO:0042575	DNA polymerase complex [GO:0042575]; aspartic-type endopeptidase activity [GO:0004190]; DNA binding [GO:0003677]; endonuclease activity [GO:0004519]; RNA-directed DNA polymerase activity [GO:0003964]		DNA polymerase complex [GO:0042575]
genemark-daph18-processed-gene-0.693-mRNA-1	tr|A0A164KM90|A0A164KM90_9CRUS	73.4	7.7e-174	620.2	A0A164KM90	A0A164KM90_9CRUS	RNA-directed DNA polymerase, EC 2.7.7.49	APZ42_033841	Daphnia magna	2.7.7.49	GO:0003676; GO:0015074; GO:0016021; GO:0042575	DNA polymerase complex [GO:0042575]; integral component of membrane [GO:0016021]; nucleic acid binding [GO:0003676]; DNA integration [GO:0015074]	DNA integration [GO:0015074]	DNA polymerase complex [GO:0042575]; integral component of membrane [GO:0016021]
genemark-daph18-processed-gene-0.694-mRNA-1	tr|A0A165AJE7|A0A165AJE7_9CRUS	76.9	0	1075.1	A0A165AJE7	A0A165AJE7_9CRUS	RNA-directed DNA polymerase, EC 2.7.7.49	APZ42_016190	Daphnia magna	2.7.7.49	GO:0003676; GO:0015074; GO:0042575	DNA polymerase complex [GO:0042575]; nucleic acid binding [GO:0003676]; DNA integration [GO:0015074]	DNA integration [GO:0015074]	DNA polymerase complex [GO:0042575]
augustus-daph18-processed-gene-0.941-mRNA-1	tr|A0A164DZI4|A0A164DZI4_9CRUS	92.6	3.6e-40	174.9	A0A164DZI4	A0A164DZI4_9CRUS	Uncharacterized protein	APZ42_009491	Daphnia magna		GO:0046872	metal ion binding [GO:0046872]
genemark-daph18-processed-gene-0.698-mRNA-1	tr|A0A6P6M7Y8|A0A6P6M7Y8_CARAU	33.5	5.2e-43	184.9	A0A6P6M7Y8	A0A6P6M7Y8_CARAU	uncharacterized protein LOC113065358	LOC113065358	Carassius auratus (Goldfish)		GO:0003677; GO:0046872	DNA binding [GO:0003677]; metal ion binding [GO:0046872]
augustus-daph18-processed-gene-0.942-mRNA-1	tr|A0A164N573|A0A164N573_9CRUS	46.2	2.5e-112	415.2	A0A164N573	A0A164N573_9CRUS	RNA-directed DNA polymerase, EC 2.7.7.49	APZ42_031097	Daphnia magna	2.7.7.49	GO:0003676; GO:0015074; GO:0042575	DNA polymerase complex [GO:0042575]; nucleic acid binding [GO:0003676]; DNA integration [GO:0015074]	DNA integration [GO:0015074]	DNA polymerase complex [GO:0042575]
augustus-daph18-processed-gene-0.943-mRNA-1	tr|A0A164N573|A0A164N573_9CRUS	73.8	2.6e-103	385.2	A0A164N573	A0A164N573_9CRUS	RNA-directed DNA polymerase, EC 2.7.7.49	APZ42_031097	Daphnia magna	2.7.7.49	GO:0003676; GO:0015074; GO:0042575	DNA polymerase complex [GO:0042575]; nucleic acid binding [GO:0003676]; DNA integration [GO:0015074]	DNA integration [GO:0015074]	DNA polymerase complex [GO:0042575]
maker-daph18-augustus-gene-0.406-mRNA-1	tr|A0A164X690|A0A164X690_9CRUS	87.6	3.8e-257	897.9	A0A164X690	A0A164X690_9CRUS	MULE domain-containing protein	APZ42_020516	Daphnia magna
maker-daph18-augustus-gene-0.414-mRNA-1	tr|E9HCX9|E9HCX9_DAPPU	85.6	4.5e-64	253.8	E9HCX9	E9HCX9_DAPPU	Uncharacterized protein	DAPPUDRAFT_231621	Daphnia pulex (Water flea)		GO:0016589; GO:0071339	MLL1 complex [GO:0071339]; NURF complex [GO:0016589]		MLL1 complex [GO:0071339]; NURF complex [GO:0016589]
genemark-daph18-processed-gene-0.707-mRNA-1	tr|A0A164QIM7|A0A164QIM7_9CRUS	83.9	1.2e-51	213	A0A164QIM7	A0A164QIM7_9CRUS	Uncharacterized protein	APZ42_028410	Daphnia magna
augustus-daph18-processed-gene-0.946-mRNA-1	tr|A0A3S3PPW2|A0A3S3PPW2_9ACAR	42.9	3.4e-53	218.4	A0A3S3PPW2	A0A3S3PPW2_9ACAR	Gag-pol polyprotein-like protein	B4U79_11018	Dinothrombium tinctorium		GO:0003676; GO:0015074; GO:0042575	DNA polymerase complex [GO:0042575]; nucleic acid binding [GO:0003676]; DNA integration [GO:0015074]	DNA integration [GO:0015074]	DNA polymerase complex [GO:0042575]
genemark-daph18-processed-gene-0.709-mRNA-1	tr|B2CN78|B2CN78_DAPPU	38.9	2.9e-120	443	B2CN78	B2CN78_DAPPU	Integrase		Daphnia pulex (Water flea)		GO:0003676; GO:0015074	nucleic acid binding [GO:0003676]; DNA integration [GO:0015074]	DNA integration [GO:0015074]
genemark-daph18-processed-gene-0.710-mRNA-1	tr|A0A164QIM7|A0A164QIM7_9CRUS	65.2	2.3e-54	221.9	A0A164QIM7	A0A164QIM7_9CRUS	Uncharacterized protein	APZ42_028410	Daphnia magna
genemark-daph18-processed-gene-0.712-mRNA-1	tr|A0A164X5G8|A0A164X5G8_9CRUS	69.9	1.7e-55	226.1	A0A164X5G8	A0A164X5G8_9CRUS	Uncharacterized protein	APZ42_020884	Daphnia magna		GO:0003677	DNA binding [GO:0003677]
maker-daph18-augustus-gene-0.416-mRNA-1	tr|A0A162QSY4|A0A162QSY4_9CRUS	48.9	1.4e-13	85.5	A0A162QSY4	A0A162QSY4_9CRUS	Uncharacterized protein	APZ42_013515	Daphnia magna		GO:0004803; GO:0006313	transposase activity [GO:0004803]; transposition, DNA-mediated [GO:0006313]	transposition, DNA-mediated [GO:0006313]
maker-daph18-augustus-gene-0.418-mRNA-1	tr|E9HCY2|E9HCY2_DAPPU	80	2.6e-61	244.6	E9HCY2	E9HCY2_DAPPU	Uncharacterized protein	DAPPUDRAFT_93478	Daphnia pulex (Water flea)		GO:0000422; GO:0031307	integral component of mitochondrial outer membrane [GO:0031307]; autophagy of mitochondrion [GO:0000422]	autophagy of mitochondrion [GO:0000422]	integral component of mitochondrial outer membrane [GO:0031307]
augustus-daph18-processed-gene-0.951-mRNA-1	tr|A0A165AJG0|A0A165AJG0_9CRUS	73.8	1.5e-25	125.6	A0A165AJG0	A0A165AJG0_9CRUS	DUF5641 domain-containing protein	APZ42_016189	Daphnia magna
augustus-daph18-processed-gene-0.952-mRNA-1	tr|A0A162D1I5|A0A162D1I5_9CRUS	62	4.1e-44	188.3	A0A162D1I5	A0A162D1I5_9CRUS	Uncharacterized protein	APZ42_007778	Daphnia magna
augustus-daph18-processed-gene-0.953-mRNA-1	tr|A0A165AJG0|A0A165AJG0_9CRUS	75.9	5.9e-14	86.7	A0A165AJG0	A0A165AJG0_9CRUS	DUF5641 domain-containing protein	APZ42_016189	Daphnia magna
genemark-daph18-processed-gene-0.717-mRNA-1	tr|A0A164Q0U5|A0A164Q0U5_9CRUS	32.2	6.2e-27	131.3	A0A164Q0U5	A0A164Q0U5_9CRUS	Uncharacterized protein	APZ42_028968	Daphnia magna
genemark-daph18-processed-gene-0.718-mRNA-1	tr|A0A164GFR3|A0A164GFR3_9CRUS	43.8	2.1e-50	209.9	A0A164GFR3	A0A164GFR3_9CRUS	Uncharacterized protein	APZ42_005452	Daphnia magna
maker-daph18-augustus-gene-0.422-mRNA-1	tr|A0A0P6CLH9|A0A0P6CLH9_9CRUS	67.9	9e-10	73.2	A0A0P6CLH9	A0A0P6CLH9_9CRUS	Myb_DNA-bind_4 domain-containing protein	APZ42_033370	Daphnia magna
maker-daph18-augustus-gene-0.424-mRNA-1	tr|E9HTR0|E9HTR0_DAPPU	82.2	0	1707.2	E9HTR0	E9HTR0_DAPPU	Uncharacterized protein	DAPPUDRAFT_304216	Daphnia pulex (Water flea)		GO:0003677; GO:0005634; GO:0005694; GO:0008270; GO:0010629; GO:0046974; GO:0051567; GO:0070828; GO:0090309	chromosome [GO:0005694]; nucleus [GO:0005634]; DNA binding [GO:0003677]; histone methyltransferase activity (H3-K9 specific) [GO:0046974]; zinc ion binding [GO:0008270]; heterochromatin organization [GO:0070828]; histone H3-K9 methylation [GO:0051567]; negative regulation of gene expression [GO:0010629]; positive regulation of DNA methylation-dependent heterochromatin assembly [GO:0090309]	heterochromatin organization [GO:0070828]; histone H3-K9 methylation [GO:0051567]; negative regulation of gene expression [GO:0010629]; positive regulation of DNA methylation-dependent heterochromatin assembly [GO:0090309]	chromosome [GO:0005694]; nucleus [GO:0005634]
augustus-daph18-processed-gene-0.957-mRNA-1	tr|A0A164KBT5|A0A164KBT5_9CRUS	82.4	2.3e-265	924.5	A0A164KBT5	A0A164KBT5_9CRUS	RNA-directed DNA polymerase, EC 2.7.7.49	APZ42_034250	Daphnia magna	2.7.7.49	GO:0003676; GO:0008270; GO:0015074; GO:0016021	integral component of membrane [GO:0016021]; nucleic acid binding [GO:0003676]; zinc ion binding [GO:0008270]; DNA integration [GO:0015074]	DNA integration [GO:0015074]	integral component of membrane [GO:0016021]
augustus-daph18-processed-gene-0.958-mRNA-1	tr|A0A164KBT5|A0A164KBT5_9CRUS	64.1	3.7e-43	184.5	A0A164KBT5	A0A164KBT5_9CRUS	RNA-directed DNA polymerase, EC 2.7.7.49	APZ42_034250	Daphnia magna	2.7.7.49	GO:0003676; GO:0008270; GO:0015074; GO:0016021	integral component of membrane [GO:0016021]; nucleic acid binding [GO:0003676]; zinc ion binding [GO:0008270]; DNA integration [GO:0015074]	DNA integration [GO:0015074]	integral component of membrane [GO:0016021]
genemark-daph18-processed-gene-0.724-mRNA-1	tr|A0A164KBT5|A0A164KBT5_9CRUS	42.8	0	1311.2	A0A164KBT5	A0A164KBT5_9CRUS	RNA-directed DNA polymerase, EC 2.7.7.49	APZ42_034250	Daphnia magna	2.7.7.49	GO:0003676; GO:0008270; GO:0015074; GO:0016021	integral component of membrane [GO:0016021]; nucleic acid binding [GO:0003676]; zinc ion binding [GO:0008270]; DNA integration [GO:0015074]	DNA integration [GO:0015074]	integral component of membrane [GO:0016021]
maker-daph18-augustus-gene-0.427-mRNA-1	tr|A0A4Y7MC45|A0A4Y7MC45_9CRUS	94.2	6.2e-107	396.7	A0A4Y7MC45	A0A4Y7MC45_9CRUS	EOG090X0IT3	EOG090X0IT3	Daphnia lumholtzi		GO:0000398; GO:0005681	spliceosomal complex [GO:0005681]; mRNA splicing, via spliceosome [GO:0000398]	mRNA splicing, via spliceosome [GO:0000398]	spliceosomal complex [GO:0005681]
genemark-daph18-processed-gene-0.727-mRNA-1	tr|A0A162D1I5|A0A162D1I5_9CRUS	39.6	8.2e-16	94	A0A162D1I5	A0A162D1I5_9CRUS	Uncharacterized protein	APZ42_007778	Daphnia magna
genemark-daph18-processed-gene-0.729-mRNA-1	tr|A0A164Q0U5|A0A164Q0U5_9CRUS	32	4.5e-07	65.5	A0A164Q0U5	A0A164Q0U5_9CRUS	Uncharacterized protein	APZ42_028968	Daphnia magna
augustus-daph18-processed-gene-0.963-mRNA-1	tr|A0A165AJH2|A0A165AJH2_9CRUS	60	1.3e-17	99.8	A0A165AJH2	A0A165AJH2_9CRUS	Uncharacterized protein	APZ42_016193	Daphnia magna
genemark-daph18-processed-gene-0.732-mRNA-1	tr|A0A164KBT5|A0A164KBT5_9CRUS	67.7	1e-56	229.6	A0A164KBT5	A0A164KBT5_9CRUS	RNA-directed DNA polymerase, EC 2.7.7.49	APZ42_034250	Daphnia magna	2.7.7.49	GO:0003676; GO:0008270; GO:0015074; GO:0016021	integral component of membrane [GO:0016021]; nucleic acid binding [GO:0003676]; zinc ion binding [GO:0008270]; DNA integration [GO:0015074]	DNA integration [GO:0015074]	integral component of membrane [GO:0016021]
augustus-daph18-processed-gene-0.964-mRNA-1	tr|A0A164SAA4|A0A164SAA4_9CRUS	62.9	1.5e-34	155.6	A0A164SAA4	A0A164SAA4_9CRUS	RNA-directed DNA polymerase, EC 2.7.7.49	APZ42_026526	Daphnia magna	2.7.7.49	GO:0003676; GO:0015074; GO:0042575	DNA polymerase complex [GO:0042575]; nucleic acid binding [GO:0003676]; DNA integration [GO:0015074]	DNA integration [GO:0015074]	DNA polymerase complex [GO:0042575]
genemark-daph18-processed-gene-0.735-mRNA-1	tr|A0A164KBT5|A0A164KBT5_9CRUS	64.2	1e-28	136.7	A0A164KBT5	A0A164KBT5_9CRUS	RNA-directed DNA polymerase, EC 2.7.7.49	APZ42_034250	Daphnia magna	2.7.7.49	GO:0003676; GO:0008270; GO:0015074; GO:0016021	integral component of membrane [GO:0016021]; nucleic acid binding [GO:0003676]; zinc ion binding [GO:0008270]; DNA integration [GO:0015074]	DNA integration [GO:0015074]	integral component of membrane [GO:0016021]
genemark-daph18-processed-gene-0.736-mRNA-1	tr|A0A164Q3U8|A0A164Q3U8_9CRUS	58.4	4e-36	161	A0A164Q3U8	A0A164Q3U8_9CRUS	Uncharacterized protein	APZ42_028876	Daphnia magna
augustus-daph18-processed-gene-0.966-mRNA-1	tr|A0A162NPS4|A0A162NPS4_9CRUS	69.1	9.1e-57	229.9	A0A162NPS4	A0A162NPS4_9CRUS	Uncharacterized protein	APZ42_015730	Daphnia magna
augustus-daph18-processed-gene-0.967-mRNA-1	tr|W4VRQ4|W4VRQ4_9DIPT	44.5	6.9e-19	103.2	W4VRQ4	W4VRQ4_9DIPT	Putative retrovirus-related pol polyprotein from transposon tnt		Corethrella appendiculata		GO:0003676; GO:0008270; GO:0015074; GO:0042575	DNA polymerase complex [GO:0042575]; nucleic acid binding [GO:0003676]; zinc ion binding [GO:0008270]; DNA integration [GO:0015074]	DNA integration [GO:0015074]	DNA polymerase complex [GO:0042575]
augustus-daph18-processed-gene-0.968-mRNA-1	tr|A0A164IQA1|A0A164IQA1_9CRUS	69.9	7.3e-62	247.7	A0A164IQA1	A0A164IQA1_9CRUS	Putative Importin subunit alpha-2/sw	APZ42_001818	Daphnia magna
genemark-daph18-processed-gene-0.741-mRNA-1	tr|E9HKU7|E9HKU7_DAPPU	70.7	2.2e-22	116.7	E9HKU7	E9HKU7_DAPPU	Uncharacterized protein	DAPPUDRAFT_115269	Daphnia pulex (Water flea)
augustus-daph18-processed-gene-0.970-mRNA-1	tr|E9HL16|E9HL16_DAPPU	77.8	5e-55	223.8	E9HL16	E9HL16_DAPPU	Uncharacterized protein	DAPPUDRAFT_115339	Daphnia pulex (Water flea)
augustus-daph18-processed-gene-0.971-mRNA-1	tr|E9HV75|E9HV75_DAPPU	58	4.9e-40	174.9	E9HV75	E9HV75_DAPPU	Uncharacterized protein	DAPPUDRAFT_118260	Daphnia pulex (Water flea)
genemark-daph18-processed-gene-0.744-mRNA-1	tr|E9HV76|E9HV76_DAPPU	76.2	2.5e-42	181.4	E9HV76	E9HV76_DAPPU	CCHC-type domain-containing protein	DAPPUDRAFT_334287	Daphnia pulex (Water flea)		GO:0003676; GO:0008270	nucleic acid binding [GO:0003676]; zinc ion binding [GO:0008270]
genemark-daph18-processed-gene-0.745-mRNA-1	tr|A0A164KBH7|A0A164KBH7_9CRUS	52.7	4.6e-135	491.1	A0A164KBH7	A0A164KBH7_9CRUS	RNA-directed DNA polymerase, EC 2.7.7.49	APZ42_034222	Daphnia magna	2.7.7.49	GO:0003676; GO:0015074; GO:0042575	DNA polymerase complex [GO:0042575]; nucleic acid binding [GO:0003676]; DNA integration [GO:0015074]	DNA integration [GO:0015074]	DNA polymerase complex [GO:0042575]
genemark-daph18-processed-gene-0.746-mRNA-1	tr|A0A162QDZ8|A0A162QDZ8_9CRUS	75.8	4.5e-86	327.4	A0A162QDZ8	A0A162QDZ8_9CRUS	Uncharacterized protein	APZ42_013879	Daphnia magna
augustus-daph18-processed-gene-0.973-mRNA-1	tr|A0A162DBY4|A0A162DBY4_9CRUS	43.5	1.1e-44	189.9	A0A162DBY4	A0A162DBY4_9CRUS	RNA-directed DNA polymerase, EC 2.7.7.49	APZ42_025995	Daphnia magna	2.7.7.49	GO:0003723; GO:0006396; GO:0008174; GO:0008270; GO:0042575	DNA polymerase complex [GO:0042575]; mRNA methyltransferase activity [GO:0008174]; RNA binding [GO:0003723]; zinc ion binding [GO:0008270]; RNA processing [GO:0006396]	RNA processing [GO:0006396]	DNA polymerase complex [GO:0042575]
genemark-daph18-processed-gene-0.748-mRNA-1	tr|A0A164KL66|A0A164KL66_9CRUS	48.4	1.1e-96	363.6	A0A164KL66	A0A164KL66_9CRUS	RNA-directed DNA polymerase, EC 2.7.7.49	APZ42_033933	Daphnia magna	2.7.7.49	GO:0003676; GO:0015074; GO:0042575	DNA polymerase complex [GO:0042575]; nucleic acid binding [GO:0003676]; DNA integration [GO:0015074]	DNA integration [GO:0015074]	DNA polymerase complex [GO:0042575]
genemark-daph18-processed-gene-0.749-mRNA-1	tr|A0A164KL66|A0A164KL66_9CRUS	60.2	4.5e-47	197.6	A0A164KL66	A0A164KL66_9CRUS	RNA-directed DNA polymerase, EC 2.7.7.49	APZ42_033933	Daphnia magna	2.7.7.49	GO:0003676; GO:0015074; GO:0042575	DNA polymerase complex [GO:0042575]; nucleic acid binding [GO:0003676]; DNA integration [GO:0015074]	DNA integration [GO:0015074]	DNA polymerase complex [GO:0042575]
genemark-daph18-processed-gene-0.750-mRNA-1	tr|A0A164TGN6|A0A164TGN6_9CRUS	74.3	2.4e-279	971.5	A0A164TGN6	A0A164TGN6_9CRUS	Reverse transcriptase domain-containing protein	APZ42_025087	Daphnia magna
genemark-daph18-processed-gene-0.752-mRNA-1	tr|A0A164KB31|A0A164KB31_9CRUS	50	3e-47	198.4	A0A164KB31	A0A164KB31_9CRUS	RNA-directed DNA polymerase, EC 2.7.7.49	APZ42_034223	Daphnia magna	2.7.7.49	GO:0003676; GO:0003964; GO:0004190; GO:0004519; GO:0008270; GO:0015074; GO:0042575	DNA polymerase complex [GO:0042575]; aspartic-type endopeptidase activity [GO:0004190]; endonuclease activity [GO:0004519]; nucleic acid binding [GO:0003676]; RNA-directed DNA polymerase activity [GO:0003964]; zinc ion binding [GO:0008270]; DNA integration [GO:0015074]	DNA integration [GO:0015074]	DNA polymerase complex [GO:0042575]
genemark-daph18-processed-gene-0.753-mRNA-1	tr|A0A162TCM0|A0A162TCM0_9CRUS	85.1	1.1e-23	119	A0A162TCM0	A0A162TCM0_9CRUS	RNA-directed DNA polymerase, EC 2.7.7.49	APZ42_010959	Daphnia magna	2.7.7.49	GO:0003676; GO:0008270; GO:0015074; GO:0042575	DNA polymerase complex [GO:0042575]; nucleic acid binding [GO:0003676]; zinc ion binding [GO:0008270]; DNA integration [GO:0015074]	DNA integration [GO:0015074]	DNA polymerase complex [GO:0042575]
genemark-daph18-processed-gene-0.754-mRNA-1	tr|A0A164IB62|A0A164IB62_9CRUS	65.8	6.6e-54	220.3	A0A164IB62	A0A164IB62_9CRUS	BEN domain-containing protein	APZ42_002366	Daphnia magna		GO:0003677; GO:0003714; GO:0045666; GO:0045746	DNA binding [GO:0003677]; transcription corepressor activity [GO:0003714]; negative regulation of Notch signaling pathway [GO:0045746]; positive regulation of neuron differentiation [GO:0045666]	negative regulation of Notch signaling pathway [GO:0045746]; positive regulation of neuron differentiation [GO:0045666]
augustus-daph18-processed-gene-0.976-mRNA-1	tr|A0A164FBZ6|A0A164FBZ6_9CRUS	69.5	5.8e-30	141	A0A164FBZ6	A0A164FBZ6_9CRUS	Uncharacterized protein	APZ42_007369	Daphnia magna
genemark-daph18-processed-gene-0.756-mRNA-1	tr|A0A164GBL1|A0A164GBL1_9CRUS	93.5	1.2e-92	350.1	A0A164GBL1	A0A164GBL1_9CRUS	DDE Tnp4 domain-containing protein	APZ42_005675	Daphnia magna		GO:0046872	metal ion binding [GO:0046872]
augustus-daph18-processed-gene-0.978-mRNA-1	tr|A0A162NQN9|A0A162NQN9_9CRUS	41.7	5.5e-37	164.5	A0A162NQN9	A0A162NQN9_9CRUS	Integrase catalytic domain-containing protein	APZ42_015704	Daphnia magna		GO:0003676; GO:0015074; GO:0042575	DNA polymerase complex [GO:0042575]; nucleic acid binding [GO:0003676]; DNA integration [GO:0015074]	DNA integration [GO:0015074]	DNA polymerase complex [GO:0042575]
augustus-daph18-processed-gene-0.979-mRNA-1	tr|A0A164L3X4|A0A164L3X4_9CRUS	46.5	5.2e-26	127.1	A0A164L3X4	A0A164L3X4_9CRUS	Uncharacterized protein	APZ42_033427	Daphnia magna
augustus-daph18-processed-gene-0.980-mRNA-1	tr|A0A162QJ65|A0A162QJ65_9CRUS	39.6	2.2e-83	319.7	A0A162QJ65	A0A162QJ65_9CRUS	DUF1758 domain-containing protein	APZ42_013744	Daphnia magna
maker-daph241-augustus-gene-0.0-mRNA-1	tr|A0A162PLR1|A0A162PLR1_9CRUS	90.3	4e-98	367.5	A0A162PLR1	A0A162PLR1_9CRUS	Putative tRNA dimethylallyltransferase	APZ42_014781	Daphnia magna		GO:0016740; GO:0046872	metal ion binding [GO:0046872]; transferase activity [GO:0016740]
augustus-daph241-processed-gene-0.354-mRNA-1	tr|A0A0P5L387|A0A0P5L387_9CRUS	98.2	2.6e-78	301.2	A0A0P5L387	A0A0P5L387_9CRUS	MRG/MORF4L-binding protein		Daphnia magna		GO:0006355; GO:0043189	H4/H2A histone acetyltransferase complex [GO:0043189]; regulation of transcription, DNA-templated [GO:0006355]	regulation of transcription, DNA-templated [GO:0006355]	H4/H2A histone acetyltransferase complex [GO:0043189]
maker-daph241-augustus-gene-0.2-mRNA-1	tr|E9GMD3|E9GMD3_DAPPU	90.4	4.3e-148	533.9	E9GMD3	E9GMD3_DAPPU	TATA box-binding protein-like 1 (TBP-like factor)	DAPPUDRAFT_304868	Daphnia pulex (Water flea)		GO:0003677; GO:0006352; GO:0140223	DNA binding [GO:0003677]; general transcription initiation factor activity [GO:0140223]; DNA-templated transcription, initiation [GO:0006352]	DNA-templated transcription, initiation [GO:0006352]
evm-daph241-processed-gene-0.341-mRNA-1	tr|A0A0P5J9U8|A0A0P5J9U8_9CRUS	88.8	1.6e-134	489.2	A0A0P5J9U8	A0A0P5J9U8_9CRUS	Neurotrimin		Daphnia magna
augustus-daph241-processed-gene-0.358-mRNA-1	tr|A0A164N1C6|A0A164N1C6_9CRUS	78.2	2.3e-219	771.5	A0A164N1C6	A0A164N1C6_9CRUS	Protein I'm not dead yet 2	APZ42_031246	Daphnia magna		GO:0016021; GO:0022857	integral component of membrane [GO:0016021]; transmembrane transporter activity [GO:0022857]		integral component of membrane [GO:0016021]
maker-daph241-augustus-gene-0.45-mRNA-1	tr|A0A0P5YKA8|A0A0P5YKA8_9CRUS	99.6	0	1343.9	A0A0P5YKA8	A0A0P5YKA8_9CRUS	Putative Segment polarity protein dishevelled (Segment polarity protein dishevelled DVL-3)	APZ42_026322	Daphnia magna		GO:0016055; GO:0035556	intracellular signal transduction [GO:0035556]; Wnt signaling pathway [GO:0016055]	intracellular signal transduction [GO:0035556]; Wnt signaling pathway [GO:0016055]
maker-daph241-augustus-gene-0.48-mRNA-1	tr|A0A164SDC0|A0A164SDC0_9CRUS	96.1	6.2e-253	882.9	A0A164SDC0	A0A164SDC0_9CRUS	DnaJ subfamily C member 1	APZ42_026329	Daphnia magna
maker-daph241-augustus-gene-0.49-mRNA-1	tr|A0A162EDQ7|A0A162EDQ7_9CRUS	96.7	2.1e-197	698	A0A162EDQ7	A0A162EDQ7_9CRUS	Loquacious	APZ42_026328	Daphnia magna		GO:0003723	RNA binding [GO:0003723]
genemark-daph241-processed-gene-0.402-mRNA-1	tr|A0A164SD48|A0A164SD48_9CRUS	87.2	0	2041.2	A0A164SD48	A0A164SD48_9CRUS	Rho GTPase-activating 92B-like protein	APZ42_026326	Daphnia magna		GO:0007165	signal transduction [GO:0007165]	signal transduction [GO:0007165]
maker-daph241-augustus-gene-0.158-mRNA-1	tr|A0A0P5DAF3|A0A0P5DAF3_9CRUS	99.2	0	2017.7	A0A0P5DAF3	A0A0P5DAF3_9CRUS	Receptor protein-tyrosine kinase, EC 2.7.10.1		Daphnia magna	2.7.10.1	GO:0004712; GO:0005003; GO:0005524; GO:0005887	integral component of plasma membrane [GO:0005887]; ATP binding [GO:0005524]; ephrin receptor activity [GO:0005003]; protein serine/threonine/tyrosine kinase activity [GO:0004712]		integral component of plasma membrane [GO:0005887]
maker-daph241-augustus-gene-0.165-mRNA-1	tr|A0A0P5ZV25|A0A0P5ZV25_9CRUS	86.2	0	1638.2	A0A0P5ZV25	A0A0P5ZV25_9CRUS	Uncharacterized protein	APZ42_026330	Daphnia magna		GO:0016021	integral component of membrane [GO:0016021]		integral component of membrane [GO:0016021]
maker-daph241-augustus-gene-0.169-mRNA-1	tr|E9GM20|E9GM20_DAPPU	70.9	6.5e-126	460.3	E9GM20	E9GM20_DAPPU	Uncharacterized protein	DAPPUDRAFT_104373	Daphnia pulex (Water flea)		GO:0016021	integral component of membrane [GO:0016021]		integral component of membrane [GO:0016021]
augustus-daph241-processed-gene-0.368-mRNA-1	tr|A0A164SDP0|A0A164SDP0_9CRUS	93.8	2.2e-97	364.8	A0A164SDP0	A0A164SDP0_9CRUS	Zinc finger CCHC-type and RNA-binding motif-containing protein 1 (U11/U12 small nuclear ribonucleoprotein 31 kDa protein)	APZ42_026363	Daphnia magna		GO:0000398; GO:0003723; GO:0005689; GO:0008270	U12-type spliceosomal complex [GO:0005689]; RNA binding [GO:0003723]; zinc ion binding [GO:0008270]; mRNA splicing, via spliceosome [GO:0000398]	mRNA splicing, via spliceosome [GO:0000398]	U12-type spliceosomal complex [GO:0005689]
augustus-daph241-processed-gene-0.369-mRNA-1	tr|A0A0P5VMX9|A0A0P5VMX9_9CRUS	66.4	6.1e-32	146.7	A0A0P5VMX9	A0A0P5VMX9_9CRUS	Mitochondrial inner membrane protein OXA1L	APZ42_015548	Daphnia magna		GO:0016021; GO:0032977	integral component of membrane [GO:0016021]; membrane insertase activity [GO:0032977]		integral component of membrane [GO:0016021]
augustus-daph241-processed-gene-0.370-mRNA-1	tr|A0A0P5BKV9|A0A0P5BKV9_9CRUS	82.8	1.1e-19	106.3	A0A0P5BKV9	A0A0P5BKV9_9CRUS	Hexosyltransferase, EC 2.4.1.-		Daphnia magna	2.4.1.-	GO:0008376; GO:0016021; GO:0032580	Golgi cisterna membrane [GO:0032580]; integral component of membrane [GO:0016021]; acetylgalactosaminyltransferase activity [GO:0008376]		Golgi cisterna membrane [GO:0032580]; integral component of membrane [GO:0016021]
maker-daph241-augustus-gene-0.208-mRNA-1	tr|E9GM44|E9GM44_DAPPU	80	0	1557.3	E9GM44	E9GM44_DAPPU	Uncharacterized protein	DAPPUDRAFT_319556	Daphnia pulex (Water flea)		GO:0006884; GO:0008511; GO:0015379; GO:0016021; GO:0035725; GO:0055064; GO:0055075; GO:0055078; GO:1902476; GO:1990573	integral component of membrane [GO:0016021]; potassium:chloride symporter activity [GO:0015379]; sodium:potassium:chloride symporter activity [GO:0008511]; cell volume homeostasis [GO:0006884]; chloride ion homeostasis [GO:0055064]; chloride transmembrane transport [GO:1902476]; potassium ion homeostasis [GO:0055075]; potassium ion import across plasma membrane [GO:1990573]; sodium ion homeostasi…	cell volume homeostasis [GO:0006884]; chloride ion homeostasis [GO:0055064]; chloride transmembrane transport [GO:1902476]; potassium ion homeostasis [GO:0055075]; potassium ion import across plasma membrane [GO:1990573]; sodium ion homeostasis [GO:0055078]; sodium ion transmembrane transport [GO:0035725]	integral component of membrane [GO:0016021]
genemark-daph241-processed-gene-0.416-mRNA-1	tr|A0A164N0N0|A0A164N0N0_9CRUS	84	1.1e-65	259.2	A0A164N0N0	A0A164N0N0_9CRUS	Bumetanide-sensitive sodium--chloride cotransporter	APZ42_031204	Daphnia magna		GO:0015377; GO:0016021	integral component of membrane [GO:0016021]; cation:chloride symporter activity [GO:0015377]		integral component of membrane [GO:0016021]
maker-daph241-augustus-gene-0.220-mRNA-1	tr|A0A0P5J9U8|A0A0P5J9U8_9CRUS	78.3	1.9e-25	125.9	A0A0P5J9U8	A0A0P5J9U8_9CRUS	Neurotrimin		Daphnia magna
maker-daph241-augustus-gene-0.241-mRNA-1	tr|A0A0P5J9U8|A0A0P5J9U8_9CRUS	83.1	5.1e-48	201.4	A0A0P5J9U8	A0A0P5J9U8_9CRUS	Neurotrimin		Daphnia magna
maker-daph241-augustus-gene-0.242-mRNA-1	tr|A0A0P5CZ12|A0A0P5CZ12_9CRUS	61.1	8.2e-15	90.5	A0A0P5CZ12	A0A0P5CZ12_9CRUS	Myosin-IA (Unconventional myosin-Ih)	APZ42_019397	Daphnia magna		GO:0003774; GO:0003779; GO:0005524; GO:0005737; GO:0016459	cytoplasm [GO:0005737]; myosin complex [GO:0016459]; actin binding [GO:0003779]; ATP binding [GO:0005524]; cytoskeletal motor activity [GO:0003774]		cytoplasm [GO:0005737]; myosin complex [GO:0016459]
augustus-daph241-processed-gene-0.377-mRNA-1	tr|A0A164SCQ9|A0A164SCQ9_9CRUS	91.8	1e-177	634	A0A164SCQ9	A0A164SCQ9_9CRUS	Uncharacterized protein	APZ42_026299	Daphnia magna
maker-daph241-augustus-gene-0.249-mRNA-1	tr|A0A162D2G8|A0A162D2G8_9CRUS	91.3	1e-97	367.9	A0A162D2G8	A0A162D2G8_9CRUS	Putative Zinc finger protein squeeze	APZ42_002291	Daphnia magna
genemark-daph241-processed-gene-0.424-mRNA-1	tr|A0A164SD12|A0A164SD12_9CRUS	90	7.6e-10	73.2	A0A164SD12	A0A164SD12_9CRUS	Chondroitin sulfate synthase-like protein	APZ42_026336	Daphnia magna
maker-daph241-augustus-gene-0.268-mRNA-1	tr|A0A162DBE7|A0A162DBE7_9CRUS	95.7	0	2124.7	A0A162DBE7	A0A162DBE7_9CRUS	Ubiquitinyl hydrolase 1, EC 3.4.19.12	APZ42_026325	Daphnia magna	3.4.19.12	GO:0004197; GO:0004843; GO:0005634; GO:0006511; GO:0016579	nucleus [GO:0005634]; cysteine-type endopeptidase activity [GO:0004197]; thiol-dependent deubiquitinase [GO:0004843]; protein deubiquitination [GO:0016579]; ubiquitin-dependent protein catabolic process [GO:0006511]	protein deubiquitination [GO:0016579]; ubiquitin-dependent protein catabolic process [GO:0006511]	nucleus [GO:0005634]
maker-daph241-augustus-gene-0.270-mRNA-1	tr|A0A0P5YYD2|A0A0P5YYD2_9CRUS	97.7	2.4e-240	840.9	A0A0P5YYD2	A0A0P5YYD2_9CRUS	Dolichyl-diphosphooligosaccharide--protein glycosyltransferase 48 kDa subunit, Oligosaccharyl transferase 48 kDa subunit	APZ42_026324	Daphnia magna		GO:0005789; GO:0016021; GO:0016740; GO:0018279	endoplasmic reticulum membrane [GO:0005789]; integral component of membrane [GO:0016021]; transferase activity [GO:0016740]; protein N-linked glycosylation via asparagine [GO:0018279]	protein N-linked glycosylation via asparagine [GO:0018279]	endoplasmic reticulum membrane [GO:0005789]; integral component of membrane [GO:0016021]
maker-daph241-augustus-gene-0.272-mRNA-1	tr|A0A0N8DDL2|A0A0N8DDL2_9CRUS	96.1	0	1475.3	A0A0N8DDL2	A0A0N8DDL2_9CRUS	Hexosyltransferase, EC 2.4.1.-	APZ42_026327	Daphnia magna	2.4.1.-	GO:0008376; GO:0016021; GO:0032580	Golgi cisterna membrane [GO:0032580]; integral component of membrane [GO:0016021]; acetylgalactosaminyltransferase activity [GO:0008376]		Golgi cisterna membrane [GO:0032580]; integral component of membrane [GO:0016021]
maker-daph241-augustus-gene-0.274-mRNA-1	tr|A0A164SD34|A0A164SD34_9CRUS	87	1.8e-129	471.9	A0A164SD34	A0A164SD34_9CRUS	Elongator complex protein 5	APZ42_026331	Daphnia magna		GO:0002098; GO:0005634; GO:0005737; GO:0033588	cytoplasm [GO:0005737]; elongator holoenzyme complex [GO:0033588]; nucleus [GO:0005634]; tRNA wobble uridine modification [GO:0002098]	tRNA wobble uridine modification [GO:0002098]	cytoplasm [GO:0005737]; elongator holoenzyme complex [GO:0033588]; nucleus [GO:0005634]
maker-daph241-augustus-gene-0.277-mRNA-1	tr|A0A0P5J9U8|A0A0P5J9U8_9CRUS	81.1	1.8e-75	293.5	A0A0P5J9U8	A0A0P5J9U8_9CRUS	Neurotrimin		Daphnia magna
augustus-daph241-processed-gene-0.385-mRNA-1	tr|A0A164ZSY2|A0A164ZSY2_9CRUS	62.3	1.5e-64	255.8	A0A164ZSY2	A0A164ZSY2_9CRUS	DNA-directed RNA polymerase subunit beta, EC 2.7.7.6	APZ42_017262	Daphnia magna	2.7.7.6	GO:0003677; GO:0003899; GO:0006351; GO:0032549; GO:0046872	DNA binding [GO:0003677]; DNA-directed 5'-3' RNA polymerase activity [GO:0003899]; metal ion binding [GO:0046872]; ribonucleoside binding [GO:0032549]; transcription, DNA-templated [GO:0006351]	transcription, DNA-templated [GO:0006351]
evm-daph241-processed-gene-0.346-mRNA-1	tr|A0A0P5Z0R9|A0A0P5Z0R9_9CRUS	97.8	0	1638.6	A0A0P5Z0R9	A0A0P5Z0R9_9CRUS	ATP-binding cassette sub-family B member 6, EC 7.6.2.5 (ABC-type heme transporter ABCB6)	APZ42_026323	Daphnia magna	7.6.2.5	GO:0000139; GO:0005524; GO:0005576; GO:0005741; GO:0005765; GO:0005886; GO:0015439; GO:0016021; GO:0031901; GO:0032585; GO:0033162	early endosome membrane [GO:0031901]; extracellular region [GO:0005576]; Golgi membrane [GO:0000139]; integral component of membrane [GO:0016021]; lysosomal membrane [GO:0005765]; melanosome membrane [GO:0033162]; mitochondrial outer membrane [GO:0005741]; multivesicular body membrane [GO:0032585]; plasma membrane [GO:0005886]; ABC-type heme transporter activity [GO:0015439]; ATP binding [GO:0005…		early endosome membrane [GO:0031901]; extracellular region [GO:0005576]; Golgi membrane [GO:0000139]; integral component of membrane [GO:0016021]; lysosomal membrane [GO:0005765]; melanosome membrane [GO:0033162]; mitochondrial outer membrane [GO:0005741]; multivesicular body membrane [GO:0032585]; plasma membrane [GO:0005886]
maker-daph241-augustus-gene-0.298-mRNA-1	tr|A0A0P5DC19|A0A0P5DC19_9CRUS	93.9	4.8e-129	470.3	A0A0P5DC19	A0A0P5DC19_9CRUS	Endothelin-converting enzyme (Methyltransferase 13-like protein)	APZ42_026333	Daphnia magna		GO:0008168; GO:0032259	methyltransferase activity [GO:0008168]; methylation [GO:0032259]	methylation [GO:0032259]
maker-daph241-augustus-gene-0.300-mRNA-1	tr|A0A0P5ZAY4|A0A0P5ZAY4_9CRUS	91.5	5.2e-157	563.5	A0A0P5ZAY4	A0A0P5ZAY4_9CRUS	Secreted salivary gland peptide	APZ42_026364	Daphnia magna
maker-daph241-augustus-gene-0.305-mRNA-1	tr|A0A0P5J9U8|A0A0P5J9U8_9CRUS	60	8.4e-07	62.4	A0A0P5J9U8	A0A0P5J9U8_9CRUS	Neurotrimin		Daphnia magna
genemark-daph241-processed-gene-0.437-mRNA-1	tr|A0A0P5CTP5|A0A0P5CTP5_9CRUS	52.1	3.4e-26	127.9	A0A0P5CTP5	A0A0P5CTP5_9CRUS	Structural maintenance of chromosomes protein		Daphnia magna		GO:0005524; GO:0005634; GO:0005694; GO:0016887; GO:0051276	chromosome [GO:0005694]; nucleus [GO:0005634]; ATP binding [GO:0005524]; ATP hydrolysis activity [GO:0016887]; chromosome organization [GO:0051276]	chromosome organization [GO:0051276]	chromosome [GO:0005694]; nucleus [GO:0005634]
genemark-daph241-processed-gene-0.438-mRNA-1	tr|A0A0P5BBF9|A0A0P5BBF9_9CRUS	53.8	3.9e-98	368.6	A0A0P5BBF9	A0A0P5BBF9_9CRUS	DNA-directed RNA polymerase subunit beta, EC 2.7.7.6		Daphnia magna	2.7.7.6	GO:0003677; GO:0003899; GO:0006351; GO:0032549; GO:0046872	DNA binding [GO:0003677]; DNA-directed 5'-3' RNA polymerase activity [GO:0003899]; metal ion binding [GO:0046872]; ribonucleoside binding [GO:0032549]; transcription, DNA-templated [GO:0006351]	transcription, DNA-templated [GO:0006351]
genemark-daph241-processed-gene-0.440-mRNA-1	tr|A0A165A1C8|A0A165A1C8_9CRUS	65.7	1.3e-09	72.4	A0A165A1C8	A0A165A1C8_9CRUS	Putative GMP synthase	APZ42_017087	Daphnia magna
maker-daph376-augustus-gene-0.66-mRNA-1	tr|A0A162Q074|A0A162Q074_9CRUS	85	9e-161	576.2	A0A162Q074	A0A162Q074_9CRUS	Uncharacterized protein	APZ42_014128	Daphnia magna
maker-daph376-augustus-gene-0.68-mRNA-1	tr|A0A0P5YUC9|A0A0P5YUC9_9CRUS	95.1	1.1e-292	1015	A0A0P5YUC9	A0A0P5YUC9_9CRUS	Serine/threonine-protein kinase RIO3, EC 2.7.11.1	APZ42_021470	Daphnia magna	2.7.11.1	GO:0004674; GO:0004712; GO:0005524; GO:0046872; GO:0106310	ATP binding [GO:0005524]; metal ion binding [GO:0046872]; protein serine kinase activity [GO:0106310]; protein serine/threonine kinase activity [GO:0004674]; protein serine/threonine/tyrosine kinase activity [GO:0004712]
maker-daph376-augustus-gene-0.70-mRNA-1	tr|A0A4Y7NC54|A0A4Y7NC54_9CRUS	98.6	4.7e-149	537	A0A4Y7NC54	A0A4Y7NC54_9CRUS	Protein KTI12 homolog	EOG090X0A11	Daphnia sinensis		GO:0002098; GO:0005524; GO:0006357	ATP binding [GO:0005524]; regulation of transcription by RNA polymerase II [GO:0006357]; tRNA wobble uridine modification [GO:0002098]	regulation of transcription by RNA polymerase II [GO:0006357]; tRNA wobble uridine modification [GO:0002098]
maker-daph376-augustus-gene-0.73-mRNA-1	tr|A0A164NHP4|A0A164NHP4_9CRUS	46.5	3.3e-91	345.9	A0A164NHP4	A0A164NHP4_9CRUS	CCHC-type domain-containing protein	APZ42_030686	Daphnia magna		GO:0003676; GO:0008270	nucleic acid binding [GO:0003676]; zinc ion binding [GO:0008270]
augustus-daph376-processed-gene-0.4-mRNA-1	tr|A0A164L348|A0A164L348_9CRUS	61.1	0	1212.2	A0A164L348	A0A164L348_9CRUS	Uncharacterized protein	APZ42_033450	Daphnia magna		GO:0003676; GO:0004523; GO:0008270; GO:0042575; GO:0044260	DNA polymerase complex [GO:0042575]; nucleic acid binding [GO:0003676]; RNA-DNA hybrid ribonuclease activity [GO:0004523]; zinc ion binding [GO:0008270]; cellular macromolecule metabolic process [GO:0044260]	cellular macromolecule metabolic process [GO:0044260]	DNA polymerase complex [GO:0042575]
maker-daph376-augustus-gene-0.74-mRNA-1	tr|A0A162CKW2|A0A162CKW2_9CRUS	98.5	5.7e-162	580.9	A0A162CKW2	A0A162CKW2_9CRUS	F-box/WD repeat-containing protein 1A	APZ42_017107	Daphnia magna
genemark-daph376-processed-gene-0.383-mRNA-1	tr|A0A162PZR2|A0A162PZR2_9CRUS	96	1.8e-14	87.8	A0A162PZR2	A0A162PZR2_9CRUS	Uncharacterized protein	APZ42_014140	Daphnia magna
maker-daph376-augustus-gene-0.80-mRNA-1	tr|A0A162PZQ0|A0A162PZQ0_9CRUS	98.1	1.9e-291	1011.1	A0A162PZQ0	A0A162PZQ0_9CRUS	Phosphate transporter	APZ42_014132	Daphnia magna		GO:0005315; GO:0006817; GO:0015293; GO:0016021	integral component of membrane [GO:0016021]; inorganic phosphate transmembrane transporter activity [GO:0005315]; symporter activity [GO:0015293]; phosphate ion transport [GO:0006817]	phosphate ion transport [GO:0006817]	integral component of membrane [GO:0016021]
maker-daph376-augustus-gene-0.79-mRNA-1	tr|A0A0P5F8M6|A0A0P5F8M6_9CRUS	90.8	4.1e-124	454.5	A0A0P5F8M6	A0A0P5F8M6_9CRUS	Mediator of RNA polymerase II transcription subunit 30 (Mediator complex subunit 30)	APZ42_014131	Daphnia magna		GO:0005634	nucleus [GO:0005634]		nucleus [GO:0005634]
maker-daph376-augustus-gene-0.95-mRNA-1	tr|A0A0P5M024|A0A0P5M024_9CRUS	85.7	0	1671.8	A0A0P5M024	A0A0P5M024_9CRUS	Dna mismatch repair protein muts		Daphnia magna		GO:0005524; GO:0006298; GO:0030983	ATP binding [GO:0005524]; mismatched DNA binding [GO:0030983]; mismatch repair [GO:0006298]	mismatch repair [GO:0006298]
maker-daph376-augustus-gene-0.97-mRNA-1	tr|A0A0P5SV29|A0A0P5SV29_9CRUS	94.1	3.6e-177	630.6	A0A0P5SV29	A0A0P5SV29_9CRUS	Progestin and adipoQ receptor family member (Progestin and adipoQ receptor family member 4)	APZ42_014129	Daphnia magna		GO:0016021	integral component of membrane [GO:0016021]		integral component of membrane [GO:0016021]
maker-daph376-augustus-gene-0.99-mRNA-1	tr|A0A0P5MVB1|A0A0P5MVB1_9CRUS	98.8	0	1597.4	A0A0P5MVB1	A0A0P5MVB1_9CRUS	Zinc finger BED domain-containing protein		Daphnia magna		GO:0003677; GO:0005634; GO:0046872; GO:0046983	nucleus [GO:0005634]; DNA binding [GO:0003677]; metal ion binding [GO:0046872]; protein dimerization activity [GO:0046983]		nucleus [GO:0005634]
maker-daph376-augustus-gene-0.101-mRNA-1	tr|A0A0N8B070|A0A0N8B070_9CRUS	98.6	0	1121.7	A0A0N8B070	A0A0N8B070_9CRUS	Methylcrotonoyl-CoA carboxylase, EC 6.4.1.4 (3-methylcrotonyl-CoA carboxylase 2) (3-methylcrotonyl-CoA carboxylase non-biotin-containing subunit) (3-methylcrotonyl-CoA:carbon dioxide ligase subunit beta)		Daphnia magna	6.4.1.4	GO:0016874	ligase activity [GO:0016874]
maker-daph376-augustus-gene-0.103-mRNA-1	tr|A0A0P6GPC9|A0A0P6GPC9_9CRUS	88.3	0	1238.4	A0A0P6GPC9	A0A0P6GPC9_9CRUS	Nucleolar protein		Daphnia magna
maker-daph376-augustus-gene-0.106-mRNA-1	tr|A0A162Q0H9|A0A162Q0H9_9CRUS	97.7	1.3e-229	805.1	A0A162Q0H9	A0A162Q0H9_9CRUS	Ethanolaminephosphotransferase 1	APZ42_014118	Daphnia magna		GO:0016021; GO:0016780; GO:0046474	integral component of membrane [GO:0016021]; phosphotransferase activity, for other substituted phosphate groups [GO:0016780]; glycerophospholipid biosynthetic process [GO:0046474]	glycerophospholipid biosynthetic process [GO:0046474]	integral component of membrane [GO:0016021]
maker-daph376-augustus-gene-0.109-mRNA-1	tr|A0A162Q0N7|A0A162Q0N7_9CRUS	98.1	4.5e-247	863.6	A0A162Q0N7	A0A162Q0N7_9CRUS	Putative RNA-binding protein MEX3D	APZ42_014179	Daphnia magna		GO:0003723; GO:0046872	metal ion binding [GO:0046872]; RNA binding [GO:0003723]
genemark-daph376-processed-gene-0.394-mRNA-1	tr|A0A0P5ZJ71|A0A0P5ZJ71_9CRUS	97.1	1.4e-173	618.6	A0A0P5ZJ71	A0A0P5ZJ71_9CRUS	Epimerase family protein SDR39U1	APZ42_014166	Daphnia magna		GO:0003824	catalytic activity [GO:0003824]
maker-daph376-augustus-gene-0.136-mRNA-1	tr|A0A0N8E212|A0A0N8E212_9CRUS	90.3	2.1e-86	329.3	A0A0N8E212	A0A0N8E212_9CRUS	Krueppel factor 13		Daphnia magna
maker-daph376-augustus-gene-0.201-mRNA-1	tr|A0A162Q061|A0A162Q061_9CRUS	95.4	3.2e-239	837	A0A162Q061	A0A162Q061_9CRUS	Allantoate amidinohydrolase	APZ42_014108	Daphnia magna		GO:0000256; GO:0004037	allantoicase activity [GO:0004037]; allantoin catabolic process [GO:0000256]	allantoin catabolic process [GO:0000256]
maker-daph376-augustus-gene-0.211-mRNA-1	tr|A0A162Q024|A0A162Q024_9CRUS	91.4	0	2167.9	A0A162Q024	A0A162Q024_9CRUS	Cilia-and flagella-associated protein 57	APZ42_014123	Daphnia magna		GO:0031514	motile cilium [GO:0031514]		motile cilium [GO:0031514]
maker-daph376-augustus-gene-0.218-mRNA-1	tr|A0A162Q010|A0A162Q010_9CRUS	98.8	0	5216	A0A162Q010	A0A162Q010_9CRUS	E3 ubiquitin-protein ligase hyd	APZ42_014111	Daphnia magna		GO:0003723; GO:0004842; GO:0008270; GO:0009966; GO:0043130	RNA binding [GO:0003723]; ubiquitin binding [GO:0043130]; ubiquitin-protein transferase activity [GO:0004842]; zinc ion binding [GO:0008270]; regulation of signal transduction [GO:0009966]	regulation of signal transduction [GO:0009966]
maker-daph376-augustus-gene-0.241-mRNA-1	tr|A0A0P5QKA7|A0A0P5QKA7_9CRUS	93.6	7.8e-289	1002.3	A0A0P5QKA7	A0A0P5QKA7_9CRUS	Peptide receptor GPCR		Daphnia magna		GO:0005886; GO:0008528; GO:0016021	integral component of membrane [GO:0016021]; plasma membrane [GO:0005886]; G protein-coupled peptide receptor activity [GO:0008528]		integral component of membrane [GO:0016021]; plasma membrane [GO:0005886]
augustus-daph376-processed-gene-0.21-mRNA-1	tr|A0A0N8EKM0|A0A0N8EKM0_9CRUS	96.5	6.3e-73	283.1	A0A0N8EKM0	A0A0N8EKM0_9CRUS	Deoxyuridine 5'-triphosphate nucleotidohydrolase, dUTPase, EC 3.6.1.23 (dUTP pyrophosphatase)		Daphnia magna	3.6.1.23	GO:0000287; GO:0004170; GO:0006226; GO:0016021; GO:0046081	integral component of membrane [GO:0016021]; dUTP diphosphatase activity [GO:0004170]; magnesium ion binding [GO:0000287]; dUMP biosynthetic process [GO:0006226]; dUTP catabolic process [GO:0046081]	dUMP biosynthetic process [GO:0006226]; dUTP catabolic process [GO:0046081]	integral component of membrane [GO:0016021]
maker-daph376-augustus-gene-0.245-mRNA-1	tr|A0A0P5WJP9|A0A0P5WJP9_9CRUS	96.6	3e-216	760.8	A0A0P5WJP9	A0A0P5WJP9_9CRUS	CTD small phosphatase protein 2-A (Carboxy-terminal domain RNA polymerase II polypeptide A small phosphatase 1)	APZ42_014120	Daphnia magna		GO:0016791	phosphatase activity [GO:0016791]
maker-daph376-augustus-gene-0.256-mRNA-1	tr|E9GFJ2|E9GFJ2_DAPPU	74.6	1.4e-136	495.7	E9GFJ2	E9GFJ2_DAPPU	m7GpppX diphosphatase, EC 3.6.1.59	DAPPUDRAFT_49874	Daphnia pulex (Water flea)	3.6.1.59	GO:0000290; GO:0000340; GO:0000932; GO:0005634; GO:0006397; GO:0050072	nucleus [GO:0005634]; P-body [GO:0000932]; m7G(5')pppN diphosphatase activity [GO:0050072]; RNA 7-methylguanosine cap binding [GO:0000340]; deadenylation-dependent decapping of nuclear-transcribed mRNA [GO:0000290]; mRNA processing [GO:0006397]	deadenylation-dependent decapping of nuclear-transcribed mRNA [GO:0000290]; mRNA processing [GO:0006397]	nucleus [GO:0005634]; P-body [GO:0000932]
maker-daph376-augustus-gene-0.261-mRNA-1	tr|A0A0P5W9K5|A0A0P5W9K5_9CRUS	91.9	4.3e-173	617.1	A0A0P5W9K5	A0A0P5W9K5_9CRUS	Uncharacterized protein	APZ42_017108	Daphnia magna		GO:0005634; GO:0007096	nucleus [GO:0005634]; regulation of exit from mitosis [GO:0007096]	regulation of exit from mitosis [GO:0007096]	nucleus [GO:0005634]
maker-daph376-augustus-gene-0.267-mRNA-1	tr|A0A162PZT8|A0A162PZT8_9CRUS	94.3	0	1081.6	A0A162PZT8	A0A162PZT8_9CRUS	Double-stranded RNA-specific editase B2	APZ42_014114	Daphnia magna		GO:0003723; GO:0004000; GO:0006396	adenosine deaminase activity [GO:0004000]; RNA binding [GO:0003723]; RNA processing [GO:0006396]	RNA processing [GO:0006396]
genemark-daph376-processed-gene-0.411-mRNA-1	tr|A0A0P5NYR8|A0A0P5NYR8_9CRUS	91.2	0	2030	A0A0P5NYR8	A0A0P5NYR8_9CRUS	Adenylate cyclase, EC 4.6.1.1	APZ42_014115	Daphnia magna	4.6.1.1	GO:0004016; GO:0005524; GO:0006171; GO:0016021; GO:0035556; GO:0046872	integral component of membrane [GO:0016021]; adenylate cyclase activity [GO:0004016]; ATP binding [GO:0005524]; metal ion binding [GO:0046872]; cAMP biosynthetic process [GO:0006171]; intracellular signal transduction [GO:0035556]	cAMP biosynthetic process [GO:0006171]; intracellular signal transduction [GO:0035556]	integral component of membrane [GO:0016021]
maker-daph376-augustus-gene-0.272-mRNA-1	tr|A0A0P5JUL6|A0A0P5JUL6_9CRUS	98.4	0	1617.8	A0A0P5JUL6	A0A0P5JUL6_9CRUS	Chorion peroxidase		Daphnia magna		GO:0004601; GO:0006979; GO:0020037; GO:0048477	heme binding [GO:0020037]; peroxidase activity [GO:0004601]; oogenesis [GO:0048477]; response to oxidative stress [GO:0006979]	oogenesis [GO:0048477]; response to oxidative stress [GO:0006979]
maker-daph376-augustus-gene-0.278-mRNA-1	tr|A0A0P5ZVG5|A0A0P5ZVG5_9CRUS	95.8	1.5e-273	951.4	A0A0P5ZVG5	A0A0P5ZVG5_9CRUS	Clip-domain serine protease	APZ42_014116	Daphnia magna		GO:0004252; GO:0005576	extracellular region [GO:0005576]; serine-type endopeptidase activity [GO:0004252]		extracellular region [GO:0005576]
maker-daph376-augustus-gene-0.280-mRNA-1	tr|E9GFK4|E9GFK4_DAPPU	95.7	2.8e-123	451.1	E9GFK4	E9GFK4_DAPPU	Adenylate kinase, EC 2.7.4.3 (ATP-AMP transphosphorylase) (ATP:AMP phosphotransferase) (Adenylate kinase cytosolic and mitochondrial) (Adenylate monophosphate kinase)	DAPPUDRAFT_317306	Daphnia pulex (Water flea)	2.7.4.3	GO:0004017; GO:0005524; GO:0005737; GO:0005739; GO:0005758; GO:0005829; GO:0006172; GO:0046033; GO:0046034	cytoplasm [GO:0005737]; cytosol [GO:0005829]; mitochondrial intermembrane space [GO:0005758]; mitochondrion [GO:0005739]; adenylate kinase activity [GO:0004017]; ATP binding [GO:0005524]; ADP biosynthetic process [GO:0006172]; AMP metabolic process [GO:0046033]; ATP metabolic process [GO:0046034]	ADP biosynthetic process [GO:0006172]; AMP metabolic process [GO:0046033]; ATP metabolic process [GO:0046034]	cytoplasm [GO:0005737]; cytosol [GO:0005829]; mitochondrial intermembrane space [GO:0005758]; mitochondrion [GO:0005739]
augustus-daph376-processed-gene-0.30-mRNA-1	tr|A0A0P5T213|A0A0P5T213_9CRUS	93.5	9.7e-259	902.1	A0A0P5T213	A0A0P5T213_9CRUS	Disrupted in renal carcinoma protein (Disrupted in renal carcinoma protein 2)	APZ42_014110	Daphnia magna		GO:0016021; GO:0022857	integral component of membrane [GO:0016021]; transmembrane transporter activity [GO:0022857]		integral component of membrane [GO:0016021]
maker-daph376-augustus-gene-0.282-mRNA-1	tr|A0A0P6DI65|A0A0P6DI65_9CRUS	92.7	1.2e-306	1061.6	A0A0P6DI65	A0A0P6DI65_9CRUS	Zinc finger protein		Daphnia magna		GO:0051171; GO:0060255; GO:0080090	regulation of macromolecule metabolic process [GO:0060255]; regulation of nitrogen compound metabolic process [GO:0051171]; regulation of primary metabolic process [GO:0080090]	regulation of macromolecule metabolic process [GO:0060255]; regulation of nitrogen compound metabolic process [GO:0051171]; regulation of primary metabolic process [GO:0080090]
evm-daph376-processed-gene-0.60-mRNA-1	tr|A0A162PZ06|A0A162PZ06_9CRUS	92.3	5.7e-273	949.5	A0A162PZ06	A0A162PZ06_9CRUS	UDP-glucuronosyltransferase, EC 2.4.1.17	APZ42_014133	Daphnia magna	2.4.1.17	GO:0015020; GO:0016021	integral component of membrane [GO:0016021]; glucuronosyltransferase activity [GO:0015020]		integral component of membrane [GO:0016021]
maker-daph376-augustus-gene-0.291-mRNA-1	tr|A0A0P6D2N7|A0A0P6D2N7_9CRUS	92.9	3.8e-274	953.4	A0A0P6D2N7	A0A0P6D2N7_9CRUS	UDP-glucuronosyltransferase, EC 2.4.1.17		Daphnia magna	2.4.1.17	GO:0015020; GO:0016021	integral component of membrane [GO:0016021]; glucuronosyltransferase activity [GO:0015020]		integral component of membrane [GO:0016021]
maker-daph376-augustus-gene-0.301-mRNA-1	tr|A0A162Q098|A0A162Q098_9CRUS	93.8	0	1520.4	A0A162Q098	A0A162Q098_9CRUS	Putative Chorion peroxidase	APZ42_014117	Daphnia magna		GO:0004601; GO:0006979; GO:0020037; GO:0048477	heme binding [GO:0020037]; peroxidase activity [GO:0004601]; oogenesis [GO:0048477]; response to oxidative stress [GO:0006979]	oogenesis [GO:0048477]; response to oxidative stress [GO:0006979]
genemark-daph376-processed-gene-0.422-mRNA-1	tr|A0A0N8CUK9|A0A0N8CUK9_9CRUS	94.4	0	1500.7	A0A0N8CUK9	A0A0N8CUK9_9CRUS	Chorion peroxidase		Daphnia magna		GO:0004601; GO:0006979; GO:0020037; GO:0048477	heme binding [GO:0020037]; peroxidase activity [GO:0004601]; oogenesis [GO:0048477]; response to oxidative stress [GO:0006979]	oogenesis [GO:0048477]; response to oxidative stress [GO:0006979]
maker-daph376-augustus-gene-0.305-mRNA-1	tr|A0A0P5USX1|A0A0P5USX1_9CRUS	81.9	0	2667.5	A0A0P5USX1	A0A0P5USX1_9CRUS	Microtubule-associated 1B-like protein		Daphnia magna		GO:0000226; GO:0005874; GO:0008017	microtubule [GO:0005874]; microtubule binding [GO:0008017]; microtubule cytoskeleton organization [GO:0000226]	microtubule cytoskeleton organization [GO:0000226]	microtubule [GO:0005874]
maker-daph376-augustus-gene-0.316-mRNA-1	tr|A0A162Q0G6|A0A162Q0G6_9CRUS	97.1	1.3e-195	692.2	A0A162Q0G6	A0A162Q0G6_9CRUS	UDP-glucose 4-epimerase, EC 5.1.3.2	APZ42_014125	Daphnia magna	5.1.3.2	GO:0003974; GO:0003978; GO:0006012	UDP-glucose 4-epimerase activity [GO:0003978]; UDP-N-acetylglucosamine 4-epimerase activity [GO:0003974]; galactose metabolic process [GO:0006012]	galactose metabolic process [GO:0006012]
genemark-daph376-processed-gene-0.425-mRNA-1	tr|A0A162Q0J2|A0A162Q0J2_9CRUS	86.2	0	2918.6	A0A162Q0J2	A0A162Q0J2_9CRUS	Uncharacterized protein	APZ42_014164	Daphnia magna
maker-daph376-augustus-gene-0.320-mRNA-1	tr|E9GAX6|E9GAX6_DAPPU	93.8	5.1e-32	146.4	E9GAX6	E9GAX6_DAPPU	COX6C domain-containing protein	DAPPUDRAFT_301871	Daphnia pulex (Water flea)		GO:0005743; GO:0016021	integral component of membrane [GO:0016021]; mitochondrial inner membrane [GO:0005743]		integral component of membrane [GO:0016021]; mitochondrial inner membrane [GO:0005743]
maker-daph376-augustus-gene-0.322-mRNA-1	tr|A0A4Y7NAG7|A0A4Y7NAG7_9CRUS	99.6	2.5e-133	484.6	A0A4Y7NAG7	A0A4Y7NAG7_9CRUS	EOG090X0BDJ	EOG090X0BDJ	Daphnia sinensis		GO:0003677; GO:0005634	nucleus [GO:0005634]; DNA binding [GO:0003677]		nucleus [GO:0005634]
maker-daph376-augustus-gene-0.324-mRNA-1	tr|E9GAX1|E9GAX1_DAPPU	62.1	4.2e-77	297.7	E9GAX1	E9GAX1_DAPPU	Spaetzle domain-containing protein	DAPPUDRAFT_100622	Daphnia pulex (Water flea)		GO:0005102; GO:0005615	extracellular space [GO:0005615]; signaling receptor binding [GO:0005102]		extracellular space [GO:0005615]
genemark-daph376-processed-gene-0.429-mRNA-1	tr|A0A162CDQ9|A0A162CDQ9_9CRUS	70.5	1.8e-123	452.2	A0A162CDQ9	A0A162CDQ9_9CRUS	Protein kinase domain-containing protein	APZ42_019921	Daphnia magna		GO:0004714; GO:0005524; GO:0016020	membrane [GO:0016020]; ATP binding [GO:0005524]; transmembrane receptor protein tyrosine kinase activity [GO:0004714]		membrane [GO:0016020]
genemark-daph376-processed-gene-0.433-mRNA-1	tr|A0A164L6W8|A0A164L6W8_9CRUS	73.4	4.3e-251	877.1	A0A164L6W8	A0A164L6W8_9CRUS	Integrase catalytic domain-containing protein	APZ42_033332	Daphnia magna		GO:0003676; GO:0015074	nucleic acid binding [GO:0003676]; DNA integration [GO:0015074]	DNA integration [GO:0015074]
augustus-daph376-processed-gene-0.45-mRNA-1	tr|A0A162TDJ4|A0A162TDJ4_9CRUS	58.2	0	1818.1	A0A162TDJ4	A0A162TDJ4_9CRUS	Uncharacterized protein	APZ42_010828	Daphnia magna		GO:0004190	aspartic-type endopeptidase activity [GO:0004190]
augustus-daph211-processed-gene-0.1-mRNA-1	tr|A0A085NQS3|A0A085NQS3_9BILA	48.4	5.1e-107	397.9	A0A085NQS3	A0A085NQS3_9BILA	Integrase catalytic domain-containing protein	M514_10175	Trichuris suis (pig whipworm)		GO:0003676; GO:0008270; GO:0015074; GO:0042575	DNA polymerase complex [GO:0042575]; nucleic acid binding [GO:0003676]; zinc ion binding [GO:0008270]; DNA integration [GO:0015074]	DNA integration [GO:0015074]	DNA polymerase complex [GO:0042575]
augustus-daph309-processed-gene-0.1-mRNA-1	tr|A0A0N7ZP16|A0A0N7ZP16_9CRUS	88.1	2.5e-61	245	A0A0N7ZP16	A0A0N7ZP16_9CRUS	Zinc finger E-box-binding homeobox		Daphnia magna		GO:0003677; GO:0005634	nucleus [GO:0005634]; DNA binding [GO:0003677]		nucleus [GO:0005634]
maker-daph309-augustus-gene-0.77-mRNA-1	tr|A0A0N7ZP16|A0A0N7ZP16_9CRUS	96.9	0	1649	A0A0N7ZP16	A0A0N7ZP16_9CRUS	Zinc finger E-box-binding homeobox		Daphnia magna		GO:0003677; GO:0005634	nucleus [GO:0005634]; DNA binding [GO:0003677]		nucleus [GO:0005634]
augustus-daph309-processed-gene-0.3-mRNA-1	tr|A0A162PH26|A0A162PH26_9CRUS	93	7.1e-33	149.1	A0A162PH26	A0A162PH26_9CRUS	Uncharacterized protein	APZ42_015439	Daphnia magna
maker-daph309-augustus-gene-0.84-mRNA-1	tr|A0A0P5KS39|A0A0P5KS39_9CRUS	98.7	7.4e-256	892.5	A0A0P5KS39	A0A0P5KS39_9CRUS	Mothers against decapentaplegic		Daphnia magna		GO:0006355; GO:0009791; GO:0050793; GO:0051239	post-embryonic development [GO:0009791]; regulation of developmental process [GO:0050793]; regulation of multicellular organismal process [GO:0051239]; regulation of transcription, DNA-templated [GO:0006355]	post-embryonic development [GO:0009791]; regulation of developmental process [GO:0050793]; regulation of multicellular organismal process [GO:0051239]; regulation of transcription, DNA-templated [GO:0006355]
evm-daph309-processed-gene-0.9-mRNA-1	tr|A0A0P6I798|A0A0P6I798_9CRUS	98.4	2.5e-242	847.4	A0A0P6I798	A0A0P6I798_9CRUS	UPF0536 protein		Daphnia magna
genemark-daph309-processed-gene-0.25-mRNA-1	tr|A0A162PGU8|A0A162PGU8_9CRUS	95.4	2.3e-76	295	A0A162PGU8	A0A162PGU8_9CRUS	Mpv17-like protein	APZ42_015425	Daphnia magna		GO:0016021	integral component of membrane [GO:0016021]		integral component of membrane [GO:0016021]
maker-daph309-augustus-gene-0.93-mRNA-1	tr|A0A162PGT7|A0A162PGT7_9CRUS	93.7	9.4e-152	546.6	A0A162PGT7	A0A162PGT7_9CRUS	Surfeit locus protein 6	APZ42_015426	Daphnia magna		GO:0005634	nucleus [GO:0005634]		nucleus [GO:0005634]
genemark-daph309-processed-gene-0.30-mRNA-1	tr|A0A0P5KBS5|A0A0P5KBS5_9CRUS	97.7	8.7e-276	958.7	A0A0P5KBS5	A0A0P5KBS5_9CRUS	Serine hydroxymethyltransferase, EC 2.1.2.1	APZ42_015422	Daphnia magna	2.1.2.1	GO:0004372; GO:0008168; GO:0019264; GO:0030170; GO:0032259; GO:0035999	glycine hydroxymethyltransferase activity [GO:0004372]; methyltransferase activity [GO:0008168]; pyridoxal phosphate binding [GO:0030170]; glycine biosynthetic process from serine [GO:0019264]; methylation [GO:0032259]; tetrahydrofolate interconversion [GO:0035999]	glycine biosynthetic process from serine [GO:0019264]; methylation [GO:0032259]; tetrahydrofolate interconversion [GO:0035999]
augustus-daph89-processed-gene-0.0-mRNA-1	tr|A0A164KBT5|A0A164KBT5_9CRUS	66.2	5e-198	700.7	A0A164KBT5	A0A164KBT5_9CRUS	RNA-directed DNA polymerase, EC 2.7.7.49	APZ42_034250	Daphnia magna	2.7.7.49	GO:0003676; GO:0008270; GO:0015074; GO:0016021	integral component of membrane [GO:0016021]; nucleic acid binding [GO:0003676]; zinc ion binding [GO:0008270]; DNA integration [GO:0015074]	DNA integration [GO:0015074]	integral component of membrane [GO:0016021]
augustus-daph89-processed-gene-0.1-mRNA-1	tr|A0A162QAB5|A0A162QAB5_9CRUS	87.3	6.2e-51	210.7	A0A162QAB5	A0A162QAB5_9CRUS	Uncharacterized protein	APZ42_014027	Daphnia magna
augustus-daph89-processed-gene-0.2-mRNA-1	tr|A0A164KBT5|A0A164KBT5_9CRUS	70	1.5e-106	396.4	A0A164KBT5	A0A164KBT5_9CRUS	RNA-directed DNA polymerase, EC 2.7.7.49	APZ42_034250	Daphnia magna	2.7.7.49	GO:0003676; GO:0008270; GO:0015074; GO:0016021	integral component of membrane [GO:0016021]; nucleic acid binding [GO:0003676]; zinc ion binding [GO:0008270]; DNA integration [GO:0015074]	DNA integration [GO:0015074]	integral component of membrane [GO:0016021]
augustus-daph89-processed-gene-0.3-mRNA-1	tr|A0A164N5U3|A0A164N5U3_9CRUS	67.3	1.1e-266	930.2	A0A164N5U3	A0A164N5U3_9CRUS	Reverse transcriptase domain-containing protein	APZ42_031079	Daphnia magna		GO:0003676	nucleic acid binding [GO:0003676]
augustus-daph89-processed-gene-0.4-mRNA-1	tr|A0A0P5PMN0|A0A0P5PMN0_9CRUS	76.7	2e-104	388.7	A0A0P5PMN0	A0A0P5PMN0_9CRUS	Uncharacterized protein		Daphnia magna
augustus-daph89-processed-gene-0.5-mRNA-1	tr|E9HT19|E9HT19_DAPPU	41.6	2.1e-221	779.2	E9HT19	E9HT19_DAPPU	Uncharacterized protein	DAPPUDRAFT_333516	Daphnia pulex (Water flea)
genemark-daph89-processed-gene-0.130-mRNA-1	tr|A0A164QY04|A0A164QY04_9CRUS	63	1e-107	400.2	A0A164QY04	A0A164QY04_9CRUS	Uncharacterized protein	APZ42_027940	Daphnia magna
augustus-daph89-processed-gene-0.7-mRNA-1	tr|A0A164LAN9|A0A164LAN9_9CRUS	67.2	1.4e-232	815.8	A0A164LAN9	A0A164LAN9_9CRUS	ATP-dependent DNA helicase, EC 3.6.4.12	APZ42_033210	Daphnia magna	3.6.4.12	GO:0000723; GO:0003678; GO:0005524; GO:0006281; GO:0006310; GO:0016887	ATP binding [GO:0005524]; ATP hydrolysis activity [GO:0016887]; DNA helicase activity [GO:0003678]; DNA recombination [GO:0006310]; DNA repair [GO:0006281]; telomere maintenance [GO:0000723]	DNA recombination [GO:0006310]; DNA repair [GO:0006281]; telomere maintenance [GO:0000723]
genemark-daph89-processed-gene-0.132-mRNA-1	tr|A0A164LAN9|A0A164LAN9_9CRUS	78.4	0	1412.9	A0A164LAN9	A0A164LAN9_9CRUS	ATP-dependent DNA helicase, EC 3.6.4.12	APZ42_033210	Daphnia magna	3.6.4.12	GO:0000723; GO:0003678; GO:0005524; GO:0006281; GO:0006310; GO:0016887	ATP binding [GO:0005524]; ATP hydrolysis activity [GO:0016887]; DNA helicase activity [GO:0003678]; DNA recombination [GO:0006310]; DNA repair [GO:0006281]; telomere maintenance [GO:0000723]	DNA recombination [GO:0006310]; DNA repair [GO:0006281]; telomere maintenance [GO:0000723]
augustus-daph89-processed-gene-0.9-mRNA-1	tr|A0A164L325|A0A164L325_9CRUS	61.1	1e-270	943.3	A0A164L325	A0A164L325_9CRUS	Uncharacterized protein	APZ42_033447	Daphnia magna
augustus-daph89-processed-gene-0.10-mRNA-1	tr|A0A085N549|A0A085N549_9BILA	55.1	2.4e-134	488.8	A0A085N549	A0A085N549_9BILA	Uncharacterized protein	M514_12907	Trichuris suis (pig whipworm)		GO:0003676	nucleic acid binding [GO:0003676]
genemark-daph89-processed-gene-0.136-mRNA-1	tr|A0A164PZ88|A0A164PZ88_9CRUS	86.5	8.9e-129	471.1	A0A164PZ88	A0A164PZ88_9CRUS	RNA-directed DNA polymerase, EC 2.7.7.49	APZ42_029037	Daphnia magna	2.7.7.49	GO:0003676; GO:0015074; GO:0016021	integral component of membrane [GO:0016021]; nucleic acid binding [GO:0003676]; DNA integration [GO:0015074]	DNA integration [GO:0015074]	integral component of membrane [GO:0016021]
genemark-daph89-processed-gene-0.138-mRNA-1	tr|A0A0P6GQB1|A0A0P6GQB1_9CRUS	34.5	1.1e-227	800.4	A0A0P6GQB1	A0A0P6GQB1_9CRUS	Retrovirus-related Pol polyprotein from transposon TNT 1-94		Daphnia magna		GO:0003676; GO:0015074; GO:0042575	DNA polymerase complex [GO:0042575]; nucleic acid binding [GO:0003676]; DNA integration [GO:0015074]	DNA integration [GO:0015074]	DNA polymerase complex [GO:0042575]
genemark-daph89-processed-gene-0.139-mRNA-1	tr|A0A164MRQ9|A0A164MRQ9_9CRUS	71.4	1.6e-34	155.2	A0A164MRQ9	A0A164MRQ9_9CRUS	RNA-directed DNA polymerase, EC 2.7.7.49	APZ42_031555	Daphnia magna	2.7.7.49	GO:0003676	nucleic acid binding [GO:0003676]
augustus-daph89-processed-gene-0.14-mRNA-1	tr|A0A164KM90|A0A164KM90_9CRUS	84.8	5.2e-152	547	A0A164KM90	A0A164KM90_9CRUS	RNA-directed DNA polymerase, EC 2.7.7.49	APZ42_033841	Daphnia magna	2.7.7.49	GO:0003676; GO:0015074; GO:0016021; GO:0042575	DNA polymerase complex [GO:0042575]; integral component of membrane [GO:0016021]; nucleic acid binding [GO:0003676]; DNA integration [GO:0015074]	DNA integration [GO:0015074]	DNA polymerase complex [GO:0042575]; integral component of membrane [GO:0016021]
genemark-daph89-processed-gene-0.141-mRNA-1	tr|A0A164ZLB2|A0A164ZLB2_9CRUS	78.1	1.4e-39	172.2	A0A164ZLB2	A0A164ZLB2_9CRUS	Uncharacterized protein	APZ42_017767	Daphnia magna
augustus-daph89-processed-gene-0.15-mRNA-1	tr|A0A164KKX0|A0A164KKX0_9CRUS	67.5	9.1e-139	503.4	A0A164KKX0	A0A164KKX0_9CRUS	Uncharacterized protein	APZ42_033938	Daphnia magna
augustus-daph89-processed-gene-0.16-mRNA-1	tr|A0A164KKX0|A0A164KKX0_9CRUS	82.2	5.1e-71	277.3	A0A164KKX0	A0A164KKX0_9CRUS	Uncharacterized protein	APZ42_033938	Daphnia magna
augustus-daph89-processed-gene-0.17-mRNA-1	tr|A0A164T4Z6|A0A164T4Z6_9CRUS	37.1	2.4e-202	716.5	A0A164T4Z6	A0A164T4Z6_9CRUS	RNA-directed DNA polymerase, EC 2.7.7.49	APZ42_025383	Daphnia magna	2.7.7.49	GO:0003676; GO:0004190; GO:0015074; GO:0042575	DNA polymerase complex [GO:0042575]; aspartic-type endopeptidase activity [GO:0004190]; nucleic acid binding [GO:0003676]; DNA integration [GO:0015074]	DNA integration [GO:0015074]	DNA polymerase complex [GO:0042575]
genemark-daph89-processed-gene-0.146-mRNA-1	tr|A0A164R2B6|A0A164R2B6_9CRUS	73.7	0	1999.9	A0A164R2B6	A0A164R2B6_9CRUS	RNA-directed DNA polymerase, EC 2.7.7.49	APZ42_027741	Daphnia magna	2.7.7.49	GO:0003676; GO:0008270; GO:0015074; GO:0042575	DNA polymerase complex [GO:0042575]; nucleic acid binding [GO:0003676]; zinc ion binding [GO:0008270]; DNA integration [GO:0015074]	DNA integration [GO:0015074]	DNA polymerase complex [GO:0042575]
maker-daph89-augustus-gene-0.74-mRNA-1	tr|A0A164G5D3|A0A164G5D3_9CRUS	84.7	7.8e-21	109	A0A164G5D3	A0A164G5D3_9CRUS	Uncharacterized protein	APZ42_005976	Daphnia magna
genemark-daph89-processed-gene-0.150-mRNA-1	tr|A0A164MZ51|A0A164MZ51_9CRUS	68.6	4e-268	935.3	A0A164MZ51	A0A164MZ51_9CRUS	DUF1758 domain-containing protein	APZ42_031275	Daphnia magna		GO:0003676	nucleic acid binding [GO:0003676]
genemark-daph89-processed-gene-0.151-mRNA-1	tr|A0A5S6QN12|A0A5S6QN12_TRIMR	35.5	1e-44	190.7	A0A5S6QN12	A0A5S6QN12_TRIMR	Uncharacterized protein		Trichuris muris (Mouse whipworm)		GO:0003676; GO:0015074; GO:0042575	DNA polymerase complex [GO:0042575]; nucleic acid binding [GO:0003676]; DNA integration [GO:0015074]	DNA integration [GO:0015074]	DNA polymerase complex [GO:0042575]
genemark-daph89-processed-gene-0.153-mRNA-1	tr|A0A0P5WAS7|A0A0P5WAS7_9CRUS	95.2	6.6e-102	379.8	A0A0P5WAS7	A0A0P5WAS7_9CRUS	RNA-directed DNA polymerase, EC 2.7.7.49		Daphnia magna	2.7.7.49	GO:0003676; GO:0015074; GO:0042575	DNA polymerase complex [GO:0042575]; nucleic acid binding [GO:0003676]; DNA integration [GO:0015074]	DNA integration [GO:0015074]	DNA polymerase complex [GO:0042575]
genemark-daph89-processed-gene-0.154-mRNA-1	tr|A0A0P5WAS7|A0A0P5WAS7_9CRUS	85.7	2.6e-259	904	A0A0P5WAS7	A0A0P5WAS7_9CRUS	RNA-directed DNA polymerase, EC 2.7.7.49		Daphnia magna	2.7.7.49	GO:0003676; GO:0015074; GO:0042575	DNA polymerase complex [GO:0042575]; nucleic acid binding [GO:0003676]; DNA integration [GO:0015074]	DNA integration [GO:0015074]	DNA polymerase complex [GO:0042575]
augustus-daph89-processed-gene-0.24-mRNA-1	tr|A0A0N8DFQ6|A0A0N8DFQ6_9CRUS	45	8.5e-203	717.2	A0A0N8DFQ6	A0A0N8DFQ6_9CRUS	CCHC-type domain-containing protein		Daphnia magna		GO:0003676; GO:0008270	nucleic acid binding [GO:0003676]; zinc ion binding [GO:0008270]
genemark-daph89-processed-gene-0.156-mRNA-1	tr|A0A164PWV2|A0A164PWV2_9CRUS	53.3	3.4e-18	102.1	A0A164PWV2	A0A164PWV2_9CRUS	C2H2-type domain-containing protein	APZ42_029111	Daphnia magna		GO:0003676; GO:0042575; GO:0044260	DNA polymerase complex [GO:0042575]; nucleic acid binding [GO:0003676]; cellular macromolecule metabolic process [GO:0044260]	cellular macromolecule metabolic process [GO:0044260]	DNA polymerase complex [GO:0042575]
augustus-daph89-processed-gene-0.25-mRNA-1	tr|A0A164M9K4|A0A164M9K4_9CRUS	83.5	4.1e-162	581.3	A0A164M9K4	A0A164M9K4_9CRUS	Reverse transcriptase domain-containing protein	APZ42_032111	Daphnia magna		GO:0016021	integral component of membrane [GO:0016021]		integral component of membrane [GO:0016021]
genemark-daph89-processed-gene-0.158-mRNA-1	tr|A0A164MQX8|A0A164MQX8_9CRUS	56.8	0	1694.5	A0A164MQX8	A0A164MQX8_9CRUS	RNA-directed DNA polymerase, EC 2.7.7.49	APZ42_031616	Daphnia magna	2.7.7.49	GO:0003676; GO:0015074; GO:0042575	DNA polymerase complex [GO:0042575]; nucleic acid binding [GO:0003676]; DNA integration [GO:0015074]	DNA integration [GO:0015074]	DNA polymerase complex [GO:0042575]
augustus-daph89-processed-gene-0.28-mRNA-1	tr|E9GV31|E9GV31_DAPPU	42.1	1e-52	217.2	E9GV31	E9GV31_DAPPU	Uncharacterized protein	DAPPUDRAFT_248722	Daphnia pulex (Water flea)
genemark-daph89-processed-gene-0.162-mRNA-1	tr|A0A0P5BBF9|A0A0P5BBF9_9CRUS	85	2.8e-10	74.3	A0A0P5BBF9	A0A0P5BBF9_9CRUS	DNA-directed RNA polymerase subunit beta, EC 2.7.7.6		Daphnia magna	2.7.7.6	GO:0003677; GO:0003899; GO:0006351; GO:0032549; GO:0046872	DNA binding [GO:0003677]; DNA-directed 5'-3' RNA polymerase activity [GO:0003899]; metal ion binding [GO:0046872]; ribonucleoside binding [GO:0032549]; transcription, DNA-templated [GO:0006351]	transcription, DNA-templated [GO:0006351]
maker-daph89-augustus-gene-0.118-mRNA-1	tr|A0A0P5BBF9|A0A0P5BBF9_9CRUS	80.8	4.7e-25	123.2	A0A0P5BBF9	A0A0P5BBF9_9CRUS	DNA-directed RNA polymerase subunit beta, EC 2.7.7.6		Daphnia magna	2.7.7.6	GO:0003677; GO:0003899; GO:0006351; GO:0032549; GO:0046872	DNA binding [GO:0003677]; DNA-directed 5'-3' RNA polymerase activity [GO:0003899]; metal ion binding [GO:0046872]; ribonucleoside binding [GO:0032549]; transcription, DNA-templated [GO:0006351]	transcription, DNA-templated [GO:0006351]
maker-daph89-augustus-gene-0.111-mRNA-1	tr|A0A0P5BBF9|A0A0P5BBF9_9CRUS	81.1	1.2e-20	109	A0A0P5BBF9	A0A0P5BBF9_9CRUS	DNA-directed RNA polymerase subunit beta, EC 2.7.7.6		Daphnia magna	2.7.7.6	GO:0003677; GO:0003899; GO:0006351; GO:0032549; GO:0046872	DNA binding [GO:0003677]; DNA-directed 5'-3' RNA polymerase activity [GO:0003899]; metal ion binding [GO:0046872]; ribonucleoside binding [GO:0032549]; transcription, DNA-templated [GO:0006351]	transcription, DNA-templated [GO:0006351]
augustus-daph178-processed-gene-0.9-mRNA-1	tr|A0A164JAR0|A0A164JAR0_9CRUS	67	1.3e-80	310.5	A0A164JAR0	A0A164JAR0_9CRUS	Uncharacterized protein	APZ42_000905	Daphnia magna
genemark-daph178-processed-gene-0.2-mRNA-1	tr|A0A164LAN9|A0A164LAN9_9CRUS	80.2	0	2508.4	A0A164LAN9	A0A164LAN9_9CRUS	ATP-dependent DNA helicase, EC 3.6.4.12	APZ42_033210	Daphnia magna	3.6.4.12	GO:0000723; GO:0003678; GO:0005524; GO:0006281; GO:0006310; GO:0016887	ATP binding [GO:0005524]; ATP hydrolysis activity [GO:0016887]; DNA helicase activity [GO:0003678]; DNA recombination [GO:0006310]; DNA repair [GO:0006281]; telomere maintenance [GO:0000723]	DNA recombination [GO:0006310]; DNA repair [GO:0006281]; telomere maintenance [GO:0000723]
genemark-daph178-processed-gene-0.3-mRNA-1	tr|A0A164P2W9|A0A164P2W9_9CRUS	54.8	1.9e-30	142.1	A0A164P2W9	A0A164P2W9_9CRUS	Uncharacterized protein	APZ42_030086	Daphnia magna
genemark-daph178-processed-gene-0.4-mRNA-1	tr|A0A164J3X6|A0A164J3X6_9CRUS	77.4	6.7e-125	458.4	A0A164J3X6	A0A164J3X6_9CRUS	Uncharacterized protein	APZ42_001221	Daphnia magna
maker-daph36-augustus-gene-0.801-mRNA-1	tr|A0A0N8DB39|A0A0N8DB39_9CRUS	92.9	3.7e-155	557.4	A0A0N8DB39	A0A0N8DB39_9CRUS	Structural maintenance of chromosomes protein		Daphnia magna		GO:0005524; GO:0005634; GO:0007062; GO:0008278; GO:0016887	cohesin complex [GO:0008278]; nucleus [GO:0005634]; ATP binding [GO:0005524]; ATP hydrolysis activity [GO:0016887]; sister chromatid cohesion [GO:0007062]	sister chromatid cohesion [GO:0007062]	cohesin complex [GO:0008278]; nucleus [GO:0005634]
maker-daph36-augustus-gene-0.836-mRNA-1	tr|A0A164WFH0|A0A164WFH0_9CRUS	89.4	0	1898.2	A0A164WFH0	A0A164WFH0_9CRUS	Structural maintenance of chromosomes protein	APZ42_021684	Daphnia magna		GO:0005524; GO:0005634; GO:0007062; GO:0008278; GO:0016887	cohesin complex [GO:0008278]; nucleus [GO:0005634]; ATP binding [GO:0005524]; ATP hydrolysis activity [GO:0016887]; sister chromatid cohesion [GO:0007062]	sister chromatid cohesion [GO:0007062]	cohesin complex [GO:0008278]; nucleus [GO:0005634]
augustus-daph36-processed-gene-0.361-mRNA-1	tr|E9GFH4|E9GFH4_DAPPU	44.7	4.7e-15	91.7	E9GFH4	E9GFH4_DAPPU	Structural maintenance of chromosomes protein	DAPPUDRAFT_211085	Daphnia pulex (Water flea)		GO:0003677; GO:0005524; GO:0005634; GO:0007062; GO:0008278; GO:0016887	cohesin complex [GO:0008278]; nucleus [GO:0005634]; ATP binding [GO:0005524]; ATP hydrolysis activity [GO:0016887]; DNA binding [GO:0003677]; sister chromatid cohesion [GO:0007062]	sister chromatid cohesion [GO:0007062]	cohesin complex [GO:0008278]; nucleus [GO:0005634]
augustus-daph36-processed-gene-0.363-mRNA-1	tr|A0A0P5WEY8|A0A0P5WEY8_9CRUS	65.2	1.9e-154	556.2	A0A0P5WEY8	A0A0P5WEY8_9CRUS	Fucosyltransferase, EC 2.4.1.-	APZ42_011008	Daphnia magna	2.4.1.-	GO:0006486; GO:0008417; GO:0016021; GO:0032580	Golgi cisterna membrane [GO:0032580]; integral component of membrane [GO:0016021]; fucosyltransferase activity [GO:0008417]; protein glycosylation [GO:0006486]	protein glycosylation [GO:0006486]	Golgi cisterna membrane [GO:0032580]; integral component of membrane [GO:0016021]
augustus-daph36-processed-gene-0.364-mRNA-1	tr|A0A0P5WEY8|A0A0P5WEY8_9CRUS	88.2	2.8e-205	724.2	A0A0P5WEY8	A0A0P5WEY8_9CRUS	Fucosyltransferase, EC 2.4.1.-	APZ42_011008	Daphnia magna	2.4.1.-	GO:0006486; GO:0008417; GO:0016021; GO:0032580	Golgi cisterna membrane [GO:0032580]; integral component of membrane [GO:0016021]; fucosyltransferase activity [GO:0008417]; protein glycosylation [GO:0006486]	protein glycosylation [GO:0006486]	Golgi cisterna membrane [GO:0032580]; integral component of membrane [GO:0016021]
augustus-daph36-processed-gene-0.365-mRNA-1	tr|A0A0N8BWR0|A0A0N8BWR0_9CRUS	79.5	3e-186	661	A0A0N8BWR0	A0A0N8BWR0_9CRUS	Fucosyltransferase, EC 2.4.1.-		Daphnia magna	2.4.1.-	GO:0006486; GO:0008417; GO:0016021; GO:0032580	Golgi cisterna membrane [GO:0032580]; integral component of membrane [GO:0016021]; fucosyltransferase activity [GO:0008417]; protein glycosylation [GO:0006486]	protein glycosylation [GO:0006486]	Golgi cisterna membrane [GO:0032580]; integral component of membrane [GO:0016021]
augustus-daph36-processed-gene-0.366-mRNA-1	tr|A0A164FQW3|A0A164FQW3_9CRUS	44.3	7.2e-23	119	A0A164FQW3	A0A164FQW3_9CRUS	Uncharacterized protein	APZ42_006715	Daphnia magna
maker-daph36-augustus-gene-0.866-mRNA-1	tr|A0A0P5JLZ5|A0A0P5JLZ5_9CRUS	91	0	1549.6	A0A0P5JLZ5	A0A0P5JLZ5_9CRUS	Uncharacterized protein		Daphnia magna
maker-daph36-augustus-gene-0.878-mRNA-1	tr|A0A0P5TDH9|A0A0P5TDH9_9CRUS	94.4	0	1348.6	A0A0P5TDH9	A0A0P5TDH9_9CRUS	Xaa-Pro aminopeptidase		Daphnia magna		GO:0070006	metalloaminopeptidase activity [GO:0070006]
maker-daph36-augustus-gene-0.902-mRNA-1	tr|A0A0P5VBF7|A0A0P5VBF7_9CRUS	85	0	1599.3	A0A0P5VBF7	A0A0P5VBF7_9CRUS	YLP motif-containing protein	APZ42_010995	Daphnia magna		GO:0005634	nucleus [GO:0005634]		nucleus [GO:0005634]
maker-daph36-augustus-gene-0.906-mRNA-1	tr|E9G1W3|E9G1W3_DAPPU	79	0	6023.4	E9G1W3	E9G1W3_DAPPU	Cubilin	DAPPUDRAFT_221966	Daphnia pulex (Water flea)		GO:0005509	calcium ion binding [GO:0005509]
maker-daph36-augustus-gene-0.927-mRNA-1	tr|A0A0P5JLI3|A0A0P5JLI3_9CRUS	99.7	0	1512.7	A0A0P5JLI3	A0A0P5JLI3_9CRUS	Signal transducer and activator of transcription		Daphnia magna		GO:0003677; GO:0003700; GO:0005634; GO:0005737; GO:0006357; GO:0007165; GO:0009653; GO:0048468	cytoplasm [GO:0005737]; nucleus [GO:0005634]; DNA binding [GO:0003677]; DNA-binding transcription factor activity [GO:0003700]; anatomical structure morphogenesis [GO:0009653]; cell development [GO:0048468]; regulation of transcription by RNA polymerase II [GO:0006357]; signal transduction [GO:0007165]	anatomical structure morphogenesis [GO:0009653]; cell development [GO:0048468]; regulation of transcription by RNA polymerase II [GO:0006357]; signal transduction [GO:0007165]	cytoplasm [GO:0005737]; nucleus [GO:0005634]
genemark-daph36-processed-gene-0.17-mRNA-1	tr|A0A0P5L3W8|A0A0P5L3W8_9CRUS	96.3	3.6e-20	106.7	A0A0P5L3W8	A0A0P5L3W8_9CRUS	Signal transducer and activator of transcription		Daphnia magna		GO:0003677; GO:0003700; GO:0005634; GO:0005737; GO:0006357; GO:0007165; GO:0009653; GO:0048468	cytoplasm [GO:0005737]; nucleus [GO:0005634]; DNA binding [GO:0003677]; DNA-binding transcription factor activity [GO:0003700]; anatomical structure morphogenesis [GO:0009653]; cell development [GO:0048468]; regulation of transcription by RNA polymerase II [GO:0006357]; signal transduction [GO:0007165]	anatomical structure morphogenesis [GO:0009653]; cell development [GO:0048468]; regulation of transcription by RNA polymerase II [GO:0006357]; signal transduction [GO:0007165]	cytoplasm [GO:0005737]; nucleus [GO:0005634]
maker-daph36-augustus-gene-0.932-mRNA-1	tr|A0A0P5TFJ5|A0A0P5TFJ5_9CRUS	92.5	0	2855.5	A0A0P5TFJ5	A0A0P5TFJ5_9CRUS	Thyroid adenoma-associated protein	APZ42_013868	Daphnia magna
maker-daph36-augustus-gene-0.936-mRNA-1	tr|A0A162QF12|A0A162QF12_9CRUS	91	0	1897.1	A0A162QF12	A0A162QF12_9CRUS	Putative Neural cell adhesion molecule 1	APZ42_013872	Daphnia magna		GO:0016021	integral component of membrane [GO:0016021]		integral component of membrane [GO:0016021]
maker-daph36-augustus-gene-0.937-mRNA-1	tr|A0A0P6DWF3|A0A0P6DWF3_9CRUS	95.1	0	1089.7	A0A0P6DWF3	A0A0P6DWF3_9CRUS	Carboxylic ester hydrolase, EC 3.1.1.-		Daphnia magna	3.1.1.-	GO:0052689	carboxylic ester hydrolase activity [GO:0052689]
maker-daph36-augustus-gene-0.971-mRNA-1	tr|A0A164LF84|A0A164LF84_9CRUS	92.3	2.8e-103	384.8	A0A164LF84	A0A164LF84_9CRUS	WAP domain-containing protein	APZ42_033129	Daphnia magna		GO:0005576; GO:0030414	extracellular region [GO:0005576]; peptidase inhibitor activity [GO:0030414]		extracellular region [GO:0005576]
maker-daph36-augustus-gene-0.976-mRNA-1	tr|E9G142|E9G142_DAPPU	81.7	0	1253.4	E9G142	E9G142_DAPPU	Ion_trans domain-containing protein	DAPPUDRAFT_44539	Daphnia pulex (Water flea)		GO:0005216; GO:0005262; GO:0005887; GO:0034703; GO:0098703	cation channel complex [GO:0034703]; integral component of plasma membrane [GO:0005887]; calcium channel activity [GO:0005262]; ion channel activity [GO:0005216]; calcium ion import across plasma membrane [GO:0098703]	calcium ion import across plasma membrane [GO:0098703]	cation channel complex [GO:0034703]; integral component of plasma membrane [GO:0005887]
augustus-daph36-processed-gene-0.376-mRNA-1	tr|A0A164LF23|A0A164LF23_9CRUS	78.6	3.5e-37	164.5	A0A164LF23	A0A164LF23_9CRUS	Uncharacterized protein	APZ42_033143	Daphnia magna
maker-daph36-augustus-gene-0.982-mRNA-1	tr|D4Q9N5|D4Q9N5_9CRUS	92.5	2.2e-206	728.4	D4Q9N5	D4Q9N5_9CRUS	Transcription co-factor vestigial protein	vg	Daphnia magna		GO:0005634; GO:0006355	nucleus [GO:0005634]; regulation of transcription, DNA-templated [GO:0006355]	regulation of transcription, DNA-templated [GO:0006355]	nucleus [GO:0005634]
maker-daph36-augustus-gene-0.990-mRNA-1	tr|A0A0P4YA18|A0A0P4YA18_9CRUS	96.7	5.3e-273	949.5	A0A0P4YA18	A0A0P4YA18_9CRUS	Vesicular glutamate transporter		Daphnia magna		GO:0016021; GO:0022857	integral component of membrane [GO:0016021]; transmembrane transporter activity [GO:0022857]		integral component of membrane [GO:0016021]
maker-daph36-augustus-gene-0.985-mRNA-1	tr|A0A482DID4|A0A482DID4_9CRUS	85.1	1.1e-294	1021.9	A0A482DID4	A0A482DID4_9CRUS	ATP-binding cassette sub-family G member 1-like isoform X1		Daphnia magna		GO:0005524; GO:0016021; GO:0140359	integral component of membrane [GO:0016021]; ABC-type transporter activity [GO:0140359]; ATP binding [GO:0005524]		integral component of membrane [GO:0016021]
maker-daph36-augustus-gene-0.1000-mRNA-1	tr|A0A0P6F5J0|A0A0P6F5J0_9CRUS	89.2	0	1094	A0A0P6F5J0	A0A0P6F5J0_9CRUS	ATP-binding cassette sub-family G member		Daphnia magna		GO:0005524; GO:0016021; GO:0140359	integral component of membrane [GO:0016021]; ABC-type transporter activity [GO:0140359]; ATP binding [GO:0005524]		integral component of membrane [GO:0016021]
maker-daph36-augustus-gene-0.1055-mRNA-1	tr|A0A0P5ZV53|A0A0P5ZV53_9CRUS	94.1	0	1146.3	A0A0P5ZV53	A0A0P5ZV53_9CRUS	ATP-binding cassette sub-family G member (ATP-binding cassette sub-family G member 5)	APZ42_033128	Daphnia magna		GO:0005524; GO:0016021; GO:0140359	integral component of membrane [GO:0016021]; ABC-type transporter activity [GO:0140359]; ATP binding [GO:0005524]		integral component of membrane [GO:0016021]
maker-daph36-augustus-gene-0.1056-mRNA-1	tr|A0A0P5CMT7|A0A0P5CMT7_9CRUS	90.2	1.8e-135	491.9	A0A0P5CMT7	A0A0P5CMT7_9CRUS	Uncharacterized protein	APZ42_028844	Daphnia magna		GO:0016021	integral component of membrane [GO:0016021]		integral component of membrane [GO:0016021]
maker-daph36-augustus-gene-0.1059-mRNA-1	tr|A0A164LEN9|A0A164LEN9_9CRUS	100	3.7e-79	303.9	A0A164LEN9	A0A164LEN9_9CRUS	40S ribosomal protein S16	APZ42_033118	Daphnia magna		GO:0003735; GO:0005737; GO:0005840; GO:0006412	cytoplasm [GO:0005737]; ribosome [GO:0005840]; structural constituent of ribosome [GO:0003735]; translation [GO:0006412]	translation [GO:0006412]	cytoplasm [GO:0005737]; ribosome [GO:0005840]
maker-daph36-augustus-gene-0.1061-mRNA-1	tr|A0A0P6EQ26|A0A0P6EQ26_9CRUS	99	2.2e-205	724.5	A0A0P6EQ26	A0A0P6EQ26_9CRUS	Fork head domain 3F (Forkhead box N3-like protein)	APZ42_033134	Daphnia magna		GO:0003700; GO:0005634; GO:0043565	nucleus [GO:0005634]; DNA-binding transcription factor activity [GO:0003700]; sequence-specific DNA binding [GO:0043565]		nucleus [GO:0005634]
maker-daph36-augustus-gene-0.1065-mRNA-1	tr|A0A164LEG2|A0A164LEG2_9CRUS	94.1	2.5e-195	691	A0A164LEG2	A0A164LEG2_9CRUS	Cathepsin O	APZ42_033126	Daphnia magna		GO:0008234	cysteine-type peptidase activity [GO:0008234]
maker-daph36-augustus-gene-0.1064-mRNA-1	tr|A0A164LEE7|A0A164LEE7_9CRUS	90.1	2.8e-242	847.4	A0A164LEE7	A0A164LEE7_9CRUS	Uncharacterized protein	APZ42_033136	Daphnia magna		GO:0016567	protein ubiquitination [GO:0016567]	protein ubiquitination [GO:0016567]
maker-daph36-augustus-gene-0.1076-mRNA-1	tr|A0A0P5QVZ2|A0A0P5QVZ2_9CRUS	91.4	0	1520.8	A0A0P5QVZ2	A0A0P5QVZ2_9CRUS	Chorion peroxidase		Daphnia magna		GO:0004601; GO:0006979; GO:0020037; GO:0048477	heme binding [GO:0020037]; peroxidase activity [GO:0004601]; oogenesis [GO:0048477]; response to oxidative stress [GO:0006979]	oogenesis [GO:0048477]; response to oxidative stress [GO:0006979]
maker-daph36-augustus-gene-0.1078-mRNA-1	tr|A0A164LE32|A0A164LE32_9CRUS	91.9	1.8e-115	425.2	A0A164LE32	A0A164LE32_9CRUS	Putative D7 protein	APZ42_033087	Daphnia magna		GO:0046872	metal ion binding [GO:0046872]
maker-daph36-augustus-gene-0.1080-mRNA-1	tr|A0A0P5STV4|A0A0P5STV4_9CRUS	91.1	2e-246	861.3	A0A0P5STV4	A0A0P5STV4_9CRUS	Something about silencing protein (Something about silencing protein 10)	APZ42_033088	Daphnia magna
maker-daph36-augustus-gene-0.1082-mRNA-1	tr|A0A0P6E396|A0A0P6E396_9CRUS	95.6	0	1546.2	A0A0P6E396	A0A0P6E396_9CRUS	Programmed cell death 6-interacting protein		Daphnia magna		GO:0071985	multivesicular body sorting pathway [GO:0071985]	multivesicular body sorting pathway [GO:0071985]
maker-daph36-augustus-gene-0.1084-mRNA-1	tr|A0A0P5UVR0|A0A0P5UVR0_9CRUS	96.5	3.1e-102	380.9	A0A0P5UVR0	A0A0P5UVR0_9CRUS	COMM domain-containing protein (COMM domain-containing protein 4)	APZ42_033091	Daphnia magna
augustus-daph36-processed-gene-0.391-mRNA-1	tr|A0A164LDR0|A0A164LDR0_9CRUS	95.5	9e-291	1008.8	A0A164LDR0	A0A164LDR0_9CRUS	Carboxylic ester hydrolase, EC 3.1.1.-	APZ42_033092	Daphnia magna	3.1.1.-	GO:0052689	carboxylic ester hydrolase activity [GO:0052689]
maker-daph36-augustus-gene-0.1086-mRNA-1	tr|A0A164LDM0|A0A164LDM0_9CRUS	100	1.4e-116	428.7	A0A164LDM0	A0A164LDM0_9CRUS	ADP-ribosylation factor protein 4C	APZ42_033099	Daphnia magna		GO:0003924; GO:0005525; GO:0016192; GO:0051649	GTP binding [GO:0005525]; GTPase activity [GO:0003924]; establishment of localization in cell [GO:0051649]; vesicle-mediated transport [GO:0016192]	establishment of localization in cell [GO:0051649]; vesicle-mediated transport [GO:0016192]
maker-daph36-augustus-gene-0.1088-mRNA-1	tr|A0A4Y7NEW4|A0A4Y7NEW4_9CRUS	100	1.4e-271	944.9	A0A4Y7NEW4	A0A4Y7NEW4_9CRUS	EOG090X05RX	EOG090X05RX	Daphnia sinensis		GO:0016021	integral component of membrane [GO:0016021]		integral component of membrane [GO:0016021]
maker-daph36-augustus-gene-0.1096-mRNA-1	tr|A0A0P5YPR4|A0A0P5YPR4_9CRUS	81.7	5e-151	543.9	A0A0P5YPR4	A0A0P5YPR4_9CRUS	Cyclic AMP-dependent transcription factor ATF-4 (Putative Activating transcription factor of chaperone)	APZ42_033080	Daphnia magna		GO:0003700	DNA-binding transcription factor activity [GO:0003700]
augustus-daph36-processed-gene-0.396-mRNA-1	tr|A0A164LDF1|A0A164LDF1_9CRUS	63.7	1.8e-22	115.2	A0A164LDF1	A0A164LDF1_9CRUS	Uncharacterized protein	APZ42_033109	Daphnia magna
augustus-daph36-processed-gene-0.397-mRNA-1	tr|A0A0P5ACA3|A0A0P5ACA3_9CRUS	74.6	2.1e-124	455.3	A0A0P5ACA3	A0A0P5ACA3_9CRUS	Uncharacterized protein	APZ42_033105	Daphnia magna
maker-daph36-augustus-gene-0.1097-mRNA-1	tr|A0A164LDB6|A0A164LDB6_9CRUS	89.6	1.4e-40	176.8	A0A164LDB6	A0A164LDB6_9CRUS	Uncharacterized protein	APZ42_033110	Daphnia magna		GO:0016021	integral component of membrane [GO:0016021]		integral component of membrane [GO:0016021]
maker-daph36-augustus-gene-0.1114-mRNA-1	tr|A0A164LDA9|A0A164LDA9_9CRUS	87.3	0	1677.1	A0A164LDA9	A0A164LDA9_9CRUS	Uncharacterized protein	APZ42_033090	Daphnia magna
maker-daph36-augustus-gene-0.1126-mRNA-1	tr|A0A164LD97|A0A164LD97_9CRUS	95.9	0	1446.4	A0A164LD97	A0A164LD97_9CRUS	Elongation factor G, mitochondrial, EF-Gmt (Elongation factor G 1, mitochondrial, mEF-G 1) (Elongation factor G1)	APZ42_033085	Daphnia magna		GO:0003746; GO:0003924; GO:0005525; GO:0005739; GO:0070125	mitochondrion [GO:0005739]; GTP binding [GO:0005525]; GTPase activity [GO:0003924]; translation elongation factor activity [GO:0003746]; mitochondrial translational elongation [GO:0070125]	mitochondrial translational elongation [GO:0070125]	mitochondrion [GO:0005739]
maker-daph36-augustus-gene-0.1129-mRNA-1	tr|E9G153|E9G153_DAPPU	95.9	2.4e-181	644.4	E9G153	E9G153_DAPPU	Beta subunit of putative Na+/K+ ATPase	DAPPUDRAFT_230473	Daphnia pulex (Water flea)		GO:0001671; GO:0005890; GO:0006883; GO:0030007; GO:0036376; GO:1990573	sodium:potassium-exchanging ATPase complex [GO:0005890]; ATPase activator activity [GO:0001671]; cellular potassium ion homeostasis [GO:0030007]; cellular sodium ion homeostasis [GO:0006883]; potassium ion import across plasma membrane [GO:1990573]; sodium ion export across plasma membrane [GO:0036376]	cellular potassium ion homeostasis [GO:0030007]; cellular sodium ion homeostasis [GO:0006883]; potassium ion import across plasma membrane [GO:1990573]; sodium ion export across plasma membrane [GO:0036376]	sodium:potassium-exchanging ATPase complex [GO:0005890]
augustus-daph36-processed-gene-0.403-mRNA-1	tr|A0A0P6A968|A0A0P6A968_9CRUS	94.8	1.9e-56	228	A0A0P6A968	A0A0P6A968_9CRUS	Pro-corazonin		Daphnia magna		GO:0005576; GO:0045823; GO:0071858	extracellular region [GO:0005576]; corazonin receptor binding [GO:0071858]; positive regulation of heart contraction [GO:0045823]	positive regulation of heart contraction [GO:0045823]	extracellular region [GO:0005576]
maker-daph36-augustus-gene-0.1138-mRNA-1	tr|A0A164LCS0|A0A164LCS0_9CRUS	90.4	3e-237	831.2	A0A164LCS0	A0A164LCS0_9CRUS	Mitochondrial pyruvate carrier 1	APZ42_033084	Daphnia magna		GO:0005743; GO:0006850; GO:0016021; GO:0019187	integral component of membrane [GO:0016021]; mitochondrial inner membrane [GO:0005743]; beta-1,4-mannosyltransferase activity [GO:0019187]; mitochondrial pyruvate transmembrane transport [GO:0006850]	mitochondrial pyruvate transmembrane transport [GO:0006850]	integral component of membrane [GO:0016021]; mitochondrial inner membrane [GO:0005743]
maker-daph36-augustus-gene-0.1156-mRNA-1	tr|E9G178|E9G178_DAPPU	92.6	2e-50	208	E9G178	E9G178_DAPPU	Mitochondrial pyruvate carrier	DAPPUDRAFT_307796	Daphnia pulex (Water flea)		GO:0006850; GO:0031305; GO:0050833	integral component of mitochondrial inner membrane [GO:0031305]; pyruvate transmembrane transporter activity [GO:0050833]; mitochondrial pyruvate transmembrane transport [GO:0006850]	mitochondrial pyruvate transmembrane transport [GO:0006850]	integral component of mitochondrial inner membrane [GO:0031305]
evm-daph36-processed-gene-0.755-mRNA-1	tr|A0A0P5CQE0|A0A0P5CQE0_9CRUS	90.5	0	8122.3	A0A0P5CQE0	A0A0P5CQE0_9CRUS	Uncharacterized protein		Daphnia magna		GO:0004842; GO:0016887; GO:0030246	ATP hydrolysis activity [GO:0016887]; carbohydrate binding [GO:0030246]; ubiquitin-protein transferase activity [GO:0004842]
maker-daph36-augustus-gene-0.1175-mRNA-1	tr|A0A4Y7NF78|A0A4Y7NF78_9CRUS	96.1	0	1312.4	A0A4Y7NF78	A0A4Y7NF78_9CRUS	Conserved oligomeric Golgi complex subunit 8 (Component of oligomeric Golgi complex 8)	EOG090X04G7	Daphnia sinensis		GO:0015031; GO:0016020; GO:0017119	Golgi transport complex [GO:0017119]; membrane [GO:0016020]; protein transport [GO:0015031]	protein transport [GO:0015031]	Golgi transport complex [GO:0017119]; membrane [GO:0016020]
augustus-daph36-processed-gene-0.407-mRNA-1	tr|A0A0N8DGE1|A0A0N8DGE1_9CRUS	91.8	9.2e-15	90.5	A0A0N8DGE1	A0A0N8DGE1_9CRUS	Uncharacterized protein	APZ42_012052	Daphnia magna
maker-daph36-augustus-gene-0.1179-mRNA-1	tr|A0A0P5ZV75|A0A0P5ZV75_9CRUS	90.7	5.1e-127	464.5	A0A0P5ZV75	A0A0P5ZV75_9CRUS	Uncharacterized protein		Daphnia magna
maker-daph36-augustus-gene-0.1190-mRNA-1	tr|A0A162S0L7|A0A162S0L7_9CRUS	91.5	1.5e-119	438.7	A0A162S0L7	A0A162S0L7_9CRUS	Cuticular protein 30F	APZ42_012064	Daphnia magna		GO:0042302	structural constituent of cuticle [GO:0042302]
maker-daph36-augustus-gene-0.1198-mRNA-1	tr|A0A0P5B4D5|A0A0P5B4D5_9CRUS	97.5	1.2e-57	233.4	A0A0P5B4D5	A0A0P5B4D5_9CRUS	Uncharacterized protein	APZ42_012056	Daphnia magna		GO:0042302	structural constituent of cuticle [GO:0042302]
augustus-daph36-processed-gene-0.412-mRNA-1	tr|A0A162S0P7|A0A162S0P7_9CRUS	69.9	1.2e-124	457.6	A0A162S0P7	A0A162S0P7_9CRUS	Putative Cuticle protein	APZ42_012063	Daphnia magna		GO:0042302	structural constituent of cuticle [GO:0042302]
augustus-daph36-processed-gene-0.413-mRNA-1	tr|A0A162S0P7|A0A162S0P7_9CRUS	82.1	2.4e-94	355.1	A0A162S0P7	A0A162S0P7_9CRUS	Putative Cuticle protein	APZ42_012063	Daphnia magna		GO:0042302	structural constituent of cuticle [GO:0042302]
maker-daph36-augustus-gene-0.1215-mRNA-1	tr|A0A0N8DH31|A0A0N8DH31_9CRUS	82.7	1.3e-89	339.3	A0A0N8DH31	A0A0N8DH31_9CRUS	Cuticle protein (Putative Cuticle protein)	APZ42_012065	Daphnia magna		GO:0042302	structural constituent of cuticle [GO:0042302]
maker-daph36-augustus-gene-0.1217-mRNA-1	tr|A0A162S0U1|A0A162S0U1_9CRUS	86.4	1.9e-43	185.7	A0A162S0U1	A0A162S0U1_9CRUS	Uncharacterized protein	APZ42_012051	Daphnia magna
maker-daph36-augustus-gene-0.1218-mRNA-1	tr|A0A162S0U1|A0A162S0U1_9CRUS	100	5.4e-44	186.4	A0A162S0U1	A0A162S0U1_9CRUS	Uncharacterized protein	APZ42_012051	Daphnia magna
maker-daph36-augustus-gene-0.1230-mRNA-1	tr|A0A0P5YEX7|A0A0P5YEX7_9CRUS	97.8	7.1e-203	716.5	A0A0P5YEX7	A0A0P5YEX7_9CRUS	U3 small nucleolar RNA-interacting protein (WD repeat-containing protein 61)	APZ42_012038	Daphnia magna		GO:0006364; GO:0034511	U3 snoRNA binding [GO:0034511]; rRNA processing [GO:0006364]	rRNA processing [GO:0006364]
maker-daph36-augustus-gene-0.1233-mRNA-1	tr|A0A0P5BBF9|A0A0P5BBF9_9CRUS	37	1.2e-19	105.5	A0A0P5BBF9	A0A0P5BBF9_9CRUS	DNA-directed RNA polymerase subunit beta, EC 2.7.7.6		Daphnia magna	2.7.7.6	GO:0003677; GO:0003899; GO:0006351; GO:0032549; GO:0046872	DNA binding [GO:0003677]; DNA-directed 5'-3' RNA polymerase activity [GO:0003899]; metal ion binding [GO:0046872]; ribonucleoside binding [GO:0032549]; transcription, DNA-templated [GO:0006351]	transcription, DNA-templated [GO:0006351]
maker-daph36-augustus-gene-0.1237-mRNA-1	tr|A0A0P5S2Q8|A0A0P5S2Q8_9CRUS	91.2	3.4e-113	417.5	A0A0P5S2Q8	A0A0P5S2Q8_9CRUS	Protein-lysine N-methyltransferase APZ42_012045, EC 2.1.1.-	APZ42_012045	Daphnia magna	2.1.1.-	GO:0005737; GO:0016279	cytoplasm [GO:0005737]; protein-lysine N-methyltransferase activity [GO:0016279]		cytoplasm [GO:0005737]
maker-daph36-augustus-gene-0.1238-mRNA-1	tr|A0A162S1G3|A0A162S1G3_9CRUS	92.3	4.2e-182	647.1	A0A162S1G3	A0A162S1G3_9CRUS	Zinc/iron regulated transporter-related protein 42C.2	APZ42_012040	Daphnia magna		GO:0016021; GO:0046873	integral component of membrane [GO:0016021]; metal ion transmembrane transporter activity [GO:0046873]		integral component of membrane [GO:0016021]
maker-daph36-augustus-gene-0.1257-mRNA-1	tr|A0A0P5WPN7|A0A0P5WPN7_9CRUS	96.2	4.2e-191	677.2	A0A0P5WPN7	A0A0P5WPN7_9CRUS	Zinc/iron regulated transporter-related protein (Zinc/iron transporter)	APZ42_012053	Daphnia magna		GO:0016021; GO:0046873	integral component of membrane [GO:0016021]; metal ion transmembrane transporter activity [GO:0046873]		integral component of membrane [GO:0016021]
maker-daph36-augustus-gene-0.1259-mRNA-1	tr|E9H8L6|E9H8L6_DAPPU	100	5.5e-43	183	E9H8L6	E9H8L6_DAPPU	Dynein light chain	DAPPUDRAFT_308639	Daphnia pulex (Water flea)		GO:0005737; GO:0005868; GO:0005874; GO:0007017; GO:0030286; GO:0045505; GO:0051959; GO:0060271	cytoplasm [GO:0005737]; cytoplasmic dynein complex [GO:0005868]; dynein complex [GO:0030286]; microtubule [GO:0005874]; dynein intermediate chain binding [GO:0045505]; dynein light intermediate chain binding [GO:0051959]; cilium assembly [GO:0060271]; microtubule-based process [GO:0007017]	cilium assembly [GO:0060271]; microtubule-based process [GO:0007017]	cytoplasm [GO:0005737]; cytoplasmic dynein complex [GO:0005868]; dynein complex [GO:0030286]; microtubule [GO:0005874]
maker-daph36-augustus-gene-0.1260-mRNA-1	tr|A0A0P5UB92|A0A0P5UB92_9CRUS	89.6	2.1e-89	338.2	A0A0P5UB92	A0A0P5UB92_9CRUS	39S ribosomal protein L18, mitochondrial	APZ42_012043	Daphnia magna		GO:0003735; GO:0005737; GO:0005840; GO:0006412	cytoplasm [GO:0005737]; ribosome [GO:0005840]; structural constituent of ribosome [GO:0003735]; translation [GO:0006412]	translation [GO:0006412]	cytoplasm [GO:0005737]; ribosome [GO:0005840]
evm-daph36-processed-gene-0.744-mRNA-1	tr|A0A0P4Z3V1|A0A0P4Z3V1_9CRUS	91	0	3319.3	A0A0P4Z3V1	A0A0P4Z3V1_9CRUS	Transcription elongation factor SPT6		Daphnia magna		GO:0003677; GO:0003746; GO:0006139; GO:0008270; GO:0009653; GO:0032968; GO:0048468	DNA binding [GO:0003677]; translation elongation factor activity [GO:0003746]; zinc ion binding [GO:0008270]; anatomical structure morphogenesis [GO:0009653]; cell development [GO:0048468]; nucleobase-containing compound metabolic process [GO:0006139]; positive regulation of transcription elongation from RNA polymerase II promoter [GO:0032968]	anatomical structure morphogenesis [GO:0009653]; cell development [GO:0048468]; nucleobase-containing compound metabolic process [GO:0006139]; positive regulation of transcription elongation from RNA polymerase II promoter [GO:0032968]
maker-daph36-augustus-gene-0.1277-mRNA-1	tr|A0A0P5ZGI3|A0A0P5ZGI3_9CRUS	95.6	0	1764.2	A0A0P5ZGI3	A0A0P5ZGI3_9CRUS	Piwi protein 2 (Piwi/Aubergine variant 1-like protein)	APZ42_012030	Daphnia magna		GO:0061980	regulatory RNA binding [GO:0061980]
maker-daph36-augustus-gene-0.1279-mRNA-1	tr|A0A0P4YC34|A0A0P4YC34_9CRUS	100	1e-137	499.2	A0A0P4YC34	A0A0P4YC34_9CRUS	14-3-3 protein epsilon	APZ42_012031	Daphnia magna
maker-daph36-augustus-gene-0.1285-mRNA-1	tr|A0A162S1Y3|A0A162S1Y3_9CRUS	95.4	2.1e-236	827.8	A0A162S1Y3	A0A162S1Y3_9CRUS	Mothers against decapentaplegic homolog, MAD homolog, Mothers against DPP homolog (SMAD family member)	APZ42_012048	Daphnia magna		GO:0003677; GO:0005634; GO:0005667; GO:0005737; GO:0006355; GO:0007179; GO:0009791; GO:0046872; GO:0050793; GO:0051239	cytoplasm [GO:0005737]; nucleus [GO:0005634]; transcription regulator complex [GO:0005667]; DNA binding [GO:0003677]; metal ion binding [GO:0046872]; post-embryonic development [GO:0009791]; regulation of developmental process [GO:0050793]; regulation of multicellular organismal process [GO:0051239]; regulation of transcription, DNA-templated [GO:0006355]; transforming growth factor beta receptor…	post-embryonic development [GO:0009791]; regulation of developmental process [GO:0050793]; regulation of multicellular organismal process [GO:0051239]; regulation of transcription, DNA-templated [GO:0006355]; transforming growth factor beta receptor signaling pathway [GO:0007179]	cytoplasm [GO:0005737]; nucleus [GO:0005634]; transcription regulator complex [GO:0005667]
maker-daph36-augustus-gene-0.1286-mRNA-1	tr|E9H8M8|E9H8M8_DAPPU	68.7	1e-107	399.8	E9H8M8	E9H8M8_DAPPU	Ubiquitin-like domain-containing protein	DAPPUDRAFT_308644	Daphnia pulex (Water flea)		GO:0016021; GO:0030433	integral component of membrane [GO:0016021]; ubiquitin-dependent ERAD pathway [GO:0030433]	ubiquitin-dependent ERAD pathway [GO:0030433]	integral component of membrane [GO:0016021]
maker-daph36-augustus-gene-0.1289-mRNA-1	tr|A0A164ZIS3|A0A164ZIS3_9CRUS	80.6	4.3e-39	171.4	A0A164ZIS3	A0A164ZIS3_9CRUS	Uncharacterized protein	APZ42_017855	Daphnia magna
maker-daph36-augustus-gene-0.1290-mRNA-1	tr|A0A0P5J9U8|A0A0P5J9U8_9CRUS	92.6	1.3e-19	105.9	A0A0P5J9U8	A0A0P5J9U8_9CRUS	Neurotrimin		Daphnia magna
maker-daph36-augustus-gene-0.1308-mRNA-1	tr|A0A0P5J9U8|A0A0P5J9U8_9CRUS	60.2	5.3e-45	190.3	A0A0P5J9U8	A0A0P5J9U8_9CRUS	Neurotrimin		Daphnia magna
genemark-daph36-processed-gene-0.93-mRNA-1	tr|A0A162S294|A0A162S294_9CRUS	89.7	0	1454.1	A0A162S294	A0A162S294_9CRUS	B9d2	APZ42_012050	Daphnia magna		GO:0005737; GO:0005929; GO:0060271	cilium [GO:0005929]; cytoplasm [GO:0005737]; cilium assembly [GO:0060271]	cilium assembly [GO:0060271]	cilium [GO:0005929]; cytoplasm [GO:0005737]
maker-daph36-augustus-gene-0.1339-mRNA-1	tr|A0A162S2B9|A0A162S2B9_9CRUS	94.7	4.3e-182	647.5	A0A162S2B9	A0A162S2B9_9CRUS	Putative Transcriptional factor Ocelliless/Orthodenticle protein	APZ42_012055	Daphnia magna		GO:0000981; GO:0003677; GO:0005634	nucleus [GO:0005634]; DNA binding [GO:0003677]; DNA-binding transcription factor activity, RNA polymerase II-specific [GO:0000981]		nucleus [GO:0005634]
augustus-daph36-processed-gene-0.431-mRNA-1	tr|A0A162S2H9|A0A162S2H9_9CRUS	77.6	5.1e-156	560.8	A0A162S2H9	A0A162S2H9_9CRUS	Putative Homeobox protein SEBOX	APZ42_012110	Daphnia magna		GO:0000981; GO:0003677; GO:0005634	nucleus [GO:0005634]; DNA binding [GO:0003677]; DNA-binding transcription factor activity, RNA polymerase II-specific [GO:0000981]		nucleus [GO:0005634]
maker-daph36-augustus-gene-0.1373-mRNA-1	tr|A0A0P5QXJ3|A0A0P5QXJ3_9CRUS	92.6	1.4e-157	565.8	A0A0P5QXJ3	A0A0P5QXJ3_9CRUS	Galectin		Daphnia magna		GO:0030246	carbohydrate binding [GO:0030246]
maker-daph36-augustus-gene-0.1346-mRNA-1	tr|A0A4Y7NFD2|A0A4Y7NFD2_9CRUS	99.6	1.5e-163	585.1	A0A4Y7NFD2	A0A4Y7NFD2_9CRUS	Zinc finger protein-like 1 homolog	EOG090X0ASS	Daphnia sinensis		GO:0016021; GO:0046872	integral component of membrane [GO:0016021]; metal ion binding [GO:0046872]		integral component of membrane [GO:0016021]
maker-daph36-augustus-gene-0.1345-mRNA-1	tr|A0A0P5U2W0|A0A0P5U2W0_9CRUS	98.3	0	5808.4	A0A0P5U2W0	A0A0P5U2W0_9CRUS	Dynein heavy chain 6, axonemal		Daphnia magna		GO:0005524; GO:0005737; GO:0005874; GO:0007018; GO:0008569; GO:0030286; GO:0045505; GO:0051959; GO:0097729	9+2 motile cilium [GO:0097729]; cytoplasm [GO:0005737]; dynein complex [GO:0030286]; microtubule [GO:0005874]; ATP binding [GO:0005524]; dynein intermediate chain binding [GO:0045505]; dynein light intermediate chain binding [GO:0051959]; minus-end-directed microtubule motor activity [GO:0008569]; microtubule-based movement [GO:0007018]	microtubule-based movement [GO:0007018]	9+2 motile cilium [GO:0097729]; cytoplasm [GO:0005737]; dynein complex [GO:0030286]; microtubule [GO:0005874]
genemark-daph36-processed-gene-0.99-mRNA-1	tr|A0A0P6H8T6|A0A0P6H8T6_9CRUS	88.6	8.4e-222	779.2	A0A0P6H8T6	A0A0P6H8T6_9CRUS	Fucosyltransferase, EC 2.4.1.-		Daphnia magna	2.4.1.-	GO:0006486; GO:0008417; GO:0016021; GO:0032580	Golgi cisterna membrane [GO:0032580]; integral component of membrane [GO:0016021]; fucosyltransferase activity [GO:0008417]; protein glycosylation [GO:0006486]	protein glycosylation [GO:0006486]	Golgi cisterna membrane [GO:0032580]; integral component of membrane [GO:0016021]
evm-daph36-processed-gene-0.795-mRNA-1	tr|A0A0P5CQE0|A0A0P5CQE0_9CRUS	88	1.7e-104	389.4	A0A0P5CQE0	A0A0P5CQE0_9CRUS	Uncharacterized protein		Daphnia magna		GO:0004842; GO:0016887; GO:0030246	ATP hydrolysis activity [GO:0016887]; carbohydrate binding [GO:0030246]; ubiquitin-protein transferase activity [GO:0004842]
maker-daph36-augustus-gene-0.1452-mRNA-1	tr|E9G196|E9G196_DAPPU	88.9	1.2e-192	682.6	E9G196	E9G196_DAPPU	Uncharacterized protein	DAPPUDRAFT_313009	Daphnia pulex (Water flea)		GO:0004867; GO:0016021	integral component of membrane [GO:0016021]; serine-type endopeptidase inhibitor activity [GO:0004867]		integral component of membrane [GO:0016021]
augustus-daph36-processed-gene-0.437-mRNA-1	tr|A0A3T0YNY8|A0A3T0YNY8_9CRUS	94.7	5.9e-302	1045.8	A0A3T0YNY8	A0A3T0YNY8_9CRUS	Cryptochrome DASH	dmcryD	Daphnia magna		GO:0003913; GO:0006281; GO:0018298; GO:0048471	perinuclear region of cytoplasm [GO:0048471]; DNA photolyase activity [GO:0003913]; DNA repair [GO:0006281]; protein-chromophore linkage [GO:0018298]	DNA repair [GO:0006281]; protein-chromophore linkage [GO:0018298]	perinuclear region of cytoplasm [GO:0048471]
augustus-daph36-processed-gene-0.438-mRNA-1	tr|A0A0P5Q055|A0A0P5Q055_9CRUS	90.4	3.1e-220	774.6	A0A0P5Q055	A0A0P5Q055_9CRUS	Zinc finger protein		Daphnia magna
maker-daph36-augustus-gene-0.1457-mRNA-1	tr|A0A0P5VH01|A0A0P5VH01_9CRUS	100	4e-72	280.4	A0A0P5VH01	A0A0P5VH01_9CRUS	Transmembrane protein 170A		Daphnia magna		GO:0016021	integral component of membrane [GO:0016021]		integral component of membrane [GO:0016021]
genemark-daph36-processed-gene-0.107-mRNA-1	tr|A0A0P5J9U8|A0A0P5J9U8_9CRUS	81.4	3.3e-90	341.3	A0A0P5J9U8	A0A0P5J9U8_9CRUS	Neurotrimin		Daphnia magna
maker-daph36-augustus-gene-0.1468-mRNA-1	tr|A0A162S3E4|A0A162S3E4_9CRUS	87	0	1127.1	A0A162S3E4	A0A162S3E4_9CRUS	Uncharacterized protein	APZ42_012092	Daphnia magna
augustus-daph36-processed-gene-0.441-mRNA-1	tr|A0A0P6AWJ1|A0A0P6AWJ1_9CRUS	97.6	7.7e-288	998.8	A0A0P6AWJ1	A0A0P6AWJ1_9CRUS	Tryptophan 5-hydroxylase (Tryptophan 5-hydroxylase 2)	APZ42_012098	Daphnia magna		GO:0005506; GO:0009072; GO:0016714	iron ion binding [GO:0005506]; oxidoreductase activity, acting on paired donors, with incorporation or reduction of molecular oxygen, reduced pteridine as one donor, and incorporation of one atom of oxygen [GO:0016714]; aromatic amino acid family metabolic process [GO:0009072]	aromatic amino acid family metabolic process [GO:0009072]
genemark-daph36-processed-gene-0.111-mRNA-1	tr|A0A164L315|A0A164L315_9CRUS	52.1	0	1331.2	A0A164L315	A0A164L315_9CRUS	Uncharacterized protein	APZ42_033451	Daphnia magna		GO:0003676; GO:0004523; GO:0042575; GO:0044260	DNA polymerase complex [GO:0042575]; nucleic acid binding [GO:0003676]; RNA-DNA hybrid ribonuclease activity [GO:0004523]; cellular macromolecule metabolic process [GO:0044260]	cellular macromolecule metabolic process [GO:0044260]	DNA polymerase complex [GO:0042575]
maker-daph36-augustus-gene-0.1473-mRNA-1	tr|A0A0N8CK50|A0A0N8CK50_9CRUS	98.3	0	1078.2	A0A0N8CK50	A0A0N8CK50_9CRUS	Tyrosine-protein kinase RYK	APZ42_012090	Daphnia magna		GO:0004672; GO:0005524; GO:0016021	integral component of membrane [GO:0016021]; ATP binding [GO:0005524]; protein kinase activity [GO:0004672]		integral component of membrane [GO:0016021]
maker-daph36-augustus-gene-0.1475-mRNA-1	tr|A0A0P5NVZ0|A0A0P5NVZ0_9CRUS	96.4	0	2114.3	A0A0P5NVZ0	A0A0P5NVZ0_9CRUS	Type II inositol 3,4-bisphosphate 4-phosphatase		Daphnia magna		GO:0016316	phosphatidylinositol-3,4-bisphosphate 4-phosphatase activity [GO:0016316]
maker-daph36-augustus-gene-0.1489-mRNA-1	tr|A0A162S407|A0A162S407_9CRUS	98.2	2e-181	644.8	A0A162S407	A0A162S407_9CRUS	Growth hormone-regulated TBC protein 1-A	APZ42_012097	Daphnia magna
genemark-daph36-processed-gene-0.115-mRNA-1	tr|A0A162S421|A0A162S421_9CRUS	88	4.8e-270	939.9	A0A162S421	A0A162S421_9CRUS	Putative C-type lectin domain family 2 member D3	APZ42_012100	Daphnia magna		GO:0030246	carbohydrate binding [GO:0030246]
maker-daph36-augustus-gene-0.1500-mRNA-1	tr|A0A162S437|A0A162S437_9CRUS	90	0	1238.8	A0A162S437	A0A162S437_9CRUS	Nitric oxide-associated protein 1	APZ42_012094	Daphnia magna		GO:0005525	GTP binding [GO:0005525]
augustus-daph36-processed-gene-0.448-mRNA-1	tr|A0A0P5J9U8|A0A0P5J9U8_9CRUS	83.8	8.7e-116	427.2	A0A0P5J9U8	A0A0P5J9U8_9CRUS	Neurotrimin		Daphnia magna
maker-daph36-augustus-gene-0.1518-mRNA-1	tr|E9H8J5|E9H8J5_DAPPU	98.5	0	2125.1	E9H8J5	E9H8J5_DAPPU	Importin N-terminal domain-containing protein	DAPPUDRAFT_308670	Daphnia pulex (Water flea)		GO:0005634; GO:0005737; GO:0006606; GO:0008139; GO:0031267; GO:0061608	cytoplasm [GO:0005737]; nucleus [GO:0005634]; nuclear import signal receptor activity [GO:0061608]; nuclear localization sequence binding [GO:0008139]; small GTPase binding [GO:0031267]; protein import into nucleus [GO:0006606]	protein import into nucleus [GO:0006606]	cytoplasm [GO:0005737]; nucleus [GO:0005634]
maker-daph36-augustus-gene-0.1521-mRNA-1	tr|A0A162S4K9|A0A162S4K9_9CRUS	87.9	0	1768.1	A0A162S4K9	A0A162S4K9_9CRUS	Putative Peroxinectin	APZ42_012145	Daphnia magna		GO:0004601; GO:0006979; GO:0020037; GO:0048477	heme binding [GO:0020037]; peroxidase activity [GO:0004601]; oogenesis [GO:0048477]; response to oxidative stress [GO:0006979]	oogenesis [GO:0048477]; response to oxidative stress [GO:0006979]
evm-daph36-processed-gene-0.800-mRNA-1	tr|A0A0P5MZ49|A0A0P5MZ49_9CRUS	88.2	0	2901.7	A0A0P5MZ49	A0A0P5MZ49_9CRUS	Vitellogenin-1		Daphnia magna		GO:0005319	lipid transporter activity [GO:0005319]
genemark-daph36-processed-gene-0.121-mRNA-1	tr|A0A162S4R4|A0A162S4R4_9CRUS	93.2	4.4e-281	976.5	A0A162S4R4	A0A162S4R4_9CRUS	UNC93 protein	APZ42_012141	Daphnia magna		GO:0016021	integral component of membrane [GO:0016021]		integral component of membrane [GO:0016021]
maker-daph36-augustus-gene-0.1539-mRNA-1	tr|A0A162S4Z3|A0A162S4Z3_9CRUS	97.2	7.2e-289	1002.3	A0A162S4Z3	A0A162S4Z3_9CRUS	Baculoviral IAP repeat-containing protein 8	APZ42_012138	Daphnia magna		GO:0046872	metal ion binding [GO:0046872]
maker-daph36-augustus-gene-0.1540-mRNA-1	tr|A0A162S540|A0A162S540_9CRUS	98.4	0	1361.3	A0A162S540	A0A162S540_9CRUS	Cramped protein	APZ42_012147	Daphnia magna
maker-daph36-augustus-gene-0.1555-mRNA-1	tr|B9V276|B9V276_9CRUS	93.3	0	1372.1	B9V276	B9V276_9CRUS	Prophenoloxidase	proPO	Daphnia magna		GO:0016491	oxidoreductase activity [GO:0016491]
maker-daph36-augustus-gene-0.1557-mRNA-1	tr|A0A0P5XFY7|A0A0P5XFY7_9CRUS	100	8.4e-17	96.3	A0A0P5XFY7	A0A0P5XFY7_9CRUS	MOB kinase activator		Daphnia magna		GO:0016301	kinase activity [GO:0016301]
maker-daph36-augustus-gene-0.1558-mRNA-1	tr|A0A0P5FJV2|A0A0P5FJV2_9CRUS	96.8	3.2e-193	684.1	A0A0P5FJV2	A0A0P5FJV2_9CRUS	MOB kinase activator		Daphnia magna		GO:0016301	kinase activity [GO:0016301]
augustus-daph36-processed-gene-0.457-mRNA-1	tr|A0A4Y7M643|A0A4Y7M643_9CRUS	95.5	1.2e-115	425.6	A0A4Y7M643	A0A4Y7M643_9CRUS	EOG090X0CKL	EOG090X0CKL	Daphnia lumholtzi		GO:0016021	integral component of membrane [GO:0016021]		integral component of membrane [GO:0016021]
maker-daph36-augustus-gene-0.1564-mRNA-1	tr|A0A0P5WNH8|A0A0P5WNH8_9CRUS	96.1	6.7e-215	756.1	A0A0P5WNH8	A0A0P5WNH8_9CRUS	Beta-galactoside alpha-2,6-sialyltransferase		Daphnia magna		GO:0005794; GO:0006486; GO:0008373; GO:0016021	Golgi apparatus [GO:0005794]; integral component of membrane [GO:0016021]; sialyltransferase activity [GO:0008373]; protein glycosylation [GO:0006486]	protein glycosylation [GO:0006486]	Golgi apparatus [GO:0005794]; integral component of membrane [GO:0016021]
maker-daph36-augustus-gene-0.1566-mRNA-1	tr|A0A162D018|A0A162D018_9CRUS	94.2	6.4e-67	263.1	A0A162D018	A0A162D018_9CRUS	NTF2-related export protein 1	APZ42_011136	Daphnia magna		GO:0006913	nucleocytoplasmic transport [GO:0006913]	nucleocytoplasmic transport [GO:0006913]
maker-daph36-augustus-gene-0.1568-mRNA-1	tr|A0A0P5XYL1|A0A0P5XYL1_9CRUS	96.1	0	1148.3	A0A0P5XYL1	A0A0P5XYL1_9CRUS	Palmitoyltransferase, EC 2.3.1.225	APZ42_012144	Daphnia magna	2.3.1.225	GO:0005794; GO:0015095; GO:0016021; GO:0019706	Golgi apparatus [GO:0005794]; integral component of membrane [GO:0016021]; magnesium ion transmembrane transporter activity [GO:0015095]; protein-cysteine S-palmitoyltransferase activity [GO:0019706]		Golgi apparatus [GO:0005794]; integral component of membrane [GO:0016021]
maker-daph36-augustus-gene-0.1570-mRNA-1	tr|A0A0P5X902|A0A0P5X902_9CRUS	95.8	0	1230.7	A0A0P5X902	A0A0P5X902_9CRUS	Neurotactin (Para-nitrobenzyl esterase)	APZ42_012134	Daphnia magna		GO:0016021	integral component of membrane [GO:0016021]		integral component of membrane [GO:0016021]
maker-daph36-augustus-gene-0.1572-mRNA-1	tr|A0A0P5CDT3|A0A0P5CDT3_9CRUS	96.1	0	1173.7	A0A0P5CDT3	A0A0P5CDT3_9CRUS	MFS_1_like domain-containing protein	APZ42_012194	Daphnia magna		GO:0016021	integral component of membrane [GO:0016021]		integral component of membrane [GO:0016021]
maker-daph36-augustus-gene-0.1580-mRNA-1	tr|A0A162S684|A0A162S684_9CRUS	95.9	0	1869.4	A0A162S684	A0A162S684_9CRUS	Glutamate receptor ionotropic, delta-1	APZ42_012188	Daphnia magna		GO:0004970; GO:0016021; GO:0045211	integral component of membrane [GO:0016021]; postsynaptic membrane [GO:0045211]; ionotropic glutamate receptor activity [GO:0004970]		integral component of membrane [GO:0016021]; postsynaptic membrane [GO:0045211]
maker-daph36-augustus-gene-0.1658-mRNA-1	tr|A0A162S6A1|A0A162S6A1_9CRUS	86.3	0	2832	A0A162S6A1	A0A162S6A1_9CRUS	Neprilysin 5	APZ42_012185	Daphnia magna		GO:0004222; GO:0016021; GO:0046872	integral component of membrane [GO:0016021]; metal ion binding [GO:0046872]; metalloendopeptidase activity [GO:0004222]		integral component of membrane [GO:0016021]
maker-daph36-augustus-gene-0.1651-mRNA-1	tr|A0A0P5AV24|A0A0P5AV24_9CRUS	86.5	0	1406.3	A0A0P5AV24	A0A0P5AV24_9CRUS	Neutral endopeptidase		Daphnia magna		GO:0004222; GO:0016021; GO:0046872	integral component of membrane [GO:0016021]; metal ion binding [GO:0046872]; metalloendopeptidase activity [GO:0004222]		integral component of membrane [GO:0016021]
maker-daph36-augustus-gene-0.1672-mRNA-1	tr|A0A0N8ADE8|A0A0N8ADE8_9CRUS	90.6	3.4e-38	167.2	A0A0N8ADE8	A0A0N8ADE8_9CRUS	Swi5-dependent recombination DNA repair protein 1 homolog (Meiosis protein 5 homolog)	APZ42_012210	Daphnia magna		GO:0000724; GO:0030374; GO:0032798	Swi5-Sfr1 complex [GO:0032798]; nuclear receptor coactivator activity [GO:0030374]; double-strand break repair via homologous recombination [GO:0000724]	double-strand break repair via homologous recombination [GO:0000724]	Swi5-Sfr1 complex [GO:0032798]
maker-daph36-augustus-gene-0.1673-mRNA-1	tr|A0A0P5SHC3|A0A0P5SHC3_9CRUS	91.9	6.9e-273	949.1	A0A0P5SHC3	A0A0P5SHC3_9CRUS	Alpha-L-fucosidase, EC 3.2.1.51		Daphnia magna	3.2.1.51	GO:0004560; GO:0006004	alpha-L-fucosidase activity [GO:0004560]; fucose metabolic process [GO:0006004]	fucose metabolic process [GO:0006004]
maker-daph36-augustus-gene-0.1713-mRNA-1	tr|A0A0P4Y4S5|A0A0P4Y4S5_9CRUS	98.8	0	2011.9	A0A0P4Y4S5	A0A0P4Y4S5_9CRUS	Chromatin-remodeling complex ATPase chain Iswi (SWI/SNF-related matrix-associated actin-dependent regulator of chromatin subfamily A member)	APZ42_012182	Daphnia magna		GO:0000785; GO:0003677; GO:0005524; GO:0005634; GO:0031491; GO:0140658	chromatin [GO:0000785]; nucleus [GO:0005634]; ATP binding [GO:0005524]; ATP-dependent chromatin remodeler activity [GO:0140658]; DNA binding [GO:0003677]; nucleosome binding [GO:0031491]		chromatin [GO:0000785]; nucleus [GO:0005634]
maker-daph36-augustus-gene-0.1724-mRNA-1	tr|A0A162S6W2|A0A162S6W2_9CRUS	90.8	3.7e-233	817	A0A162S6W2	A0A162S6W2_9CRUS	Putative Carboxypeptidase B	APZ42_012198	Daphnia magna		GO:0004181; GO:0008270	metallocarboxypeptidase activity [GO:0004181]; zinc ion binding [GO:0008270]
maker-daph36-augustus-gene-0.1747-mRNA-1	tr|E9H8S9|E9H8S9_DAPPU	77.5	2.5e-310	1073.5	E9H8S9	E9H8S9_DAPPU	Uncharacterized protein	DAPPUDRAFT_308706	Daphnia pulex (Water flea)		GO:0005829; GO:0009086; GO:0010181; GO:0016491; GO:0030586; GO:0050660; GO:0050667	cytosol [GO:0005829]; [methionine synthase] reductase activity [GO:0030586]; flavin adenine dinucleotide binding [GO:0050660]; FMN binding [GO:0010181]; oxidoreductase activity [GO:0016491]; homocysteine metabolic process [GO:0050667]; methionine biosynthetic process [GO:0009086]	homocysteine metabolic process [GO:0050667]; methionine biosynthetic process [GO:0009086]	cytosol [GO:0005829]
maker-daph36-augustus-gene-0.1749-mRNA-1	tr|A0A4Y7NBM4|A0A4Y7NBM4_9CRUS	96.7	9e-214	753.1	A0A4Y7NBM4	A0A4Y7NBM4_9CRUS	EOG090X0BPX	EOG090X0BPX	Daphnia sinensis		GO:0006368; GO:0016570; GO:0016593	Cdc73/Paf1 complex [GO:0016593]; histone modification [GO:0016570]; transcription elongation from RNA polymerase II promoter [GO:0006368]	histone modification [GO:0016570]; transcription elongation from RNA polymerase II promoter [GO:0006368]	Cdc73/Paf1 complex [GO:0016593]
evm-daph36-processed-gene-0.742-mRNA-1	tr|A0A162S7P8|A0A162S7P8_9CRUS	96.3	1e-51	212.2	A0A162S7P8	A0A162S7P8_9CRUS	MICOS complex subunit MIC13	APZ42_012181	Daphnia magna		GO:0061617	MICOS complex [GO:0061617]		MICOS complex [GO:0061617]
genemark-daph36-processed-gene-0.154-mRNA-1	tr|A0A162S4M2|A0A162S4M2_9CRUS	64.1	2.8e-157	565.1	A0A162S4M2	A0A162S4M2_9CRUS	PBPe domain-containing protein	APZ42_012161	Daphnia magna		GO:0015276; GO:0016021	integral component of membrane [GO:0016021]; ligand-gated ion channel activity [GO:0015276]		integral component of membrane [GO:0016021]
maker-daph36-augustus-gene-0.1755-mRNA-1	tr|A0A162S7M6|A0A162S7M6_9CRUS	95.3	7.3e-80	306.2	A0A162S7M6	A0A162S7M6_9CRUS	Vasopressin neuropeptide preprohormone-like protein	APZ42_012213	Daphnia magna		GO:0005185; GO:0005576; GO:0007218	extracellular region [GO:0005576]; neurohypophyseal hormone activity [GO:0005185]; neuropeptide signaling pathway [GO:0007218]	neuropeptide signaling pathway [GO:0007218]	extracellular region [GO:0005576]
maker-daph36-augustus-gene-0.1757-mRNA-1	tr|A0A0N8AZE6|A0A0N8AZE6_9CRUS	84	0	1234.6	A0A0N8AZE6	A0A0N8AZE6_9CRUS	Nucleolar protein		Daphnia magna		GO:0005730; GO:0032040; GO:0042254	nucleolus [GO:0005730]; small-subunit processome [GO:0032040]; ribosome biogenesis [GO:0042254]	ribosome biogenesis [GO:0042254]	nucleolus [GO:0005730]; small-subunit processome [GO:0032040]
maker-daph36-augustus-gene-0.1759-mRNA-1	tr|A0A0P5WD63|A0A0P5WD63_9CRUS	95.3	6.9e-218	766.1	A0A0P5WD63	A0A0P5WD63_9CRUS	Retinoid x receptor	APZ42_012187	Daphnia magna		GO:0003700; GO:0005634; GO:0008270; GO:0043565	nucleus [GO:0005634]; DNA-binding transcription factor activity [GO:0003700]; sequence-specific DNA binding [GO:0043565]; zinc ion binding [GO:0008270]		nucleus [GO:0005634]
maker-daph36-augustus-gene-0.1777-mRNA-1	tr|A0A0P5TL10|A0A0P5TL10_9CRUS	86.9	1e-124	456.1	A0A0P5TL10	A0A0P5TL10_9CRUS	DNA-directed RNA polymerase II subunit GRINL1A (DNA-directed RNA polymerase II subunit M) (Glutamate receptor-like protein 1A)	APZ42_000521	Daphnia magna		GO:0003899; GO:0016591	RNA polymerase II, holoenzyme [GO:0016591]; DNA-directed 5'-3' RNA polymerase activity [GO:0003899]		RNA polymerase II, holoenzyme [GO:0016591]
maker-daph36-augustus-gene-0.1780-mRNA-1	tr|E9H8U6|E9H8U6_DAPPU	88.3	0	1100.5	E9H8U6	E9H8U6_DAPPU	Uncharacterized protein	DAPPUDRAFT_326804	Daphnia pulex (Water flea)		GO:0008028; GO:0015718; GO:0016021	integral component of membrane [GO:0016021]; monocarboxylic acid transmembrane transporter activity [GO:0008028]; monocarboxylic acid transport [GO:0015718]	monocarboxylic acid transport [GO:0015718]	integral component of membrane [GO:0016021]
maker-daph36-augustus-gene-0.1833-mRNA-1	tr|A0A0P5NVA3|A0A0P5NVA3_9CRUS	97.6	0	1111.7	A0A0P5NVA3	A0A0P5NVA3_9CRUS	Monocarboxylate transporter		Daphnia magna		GO:0016021; GO:0022857	integral component of membrane [GO:0016021]; transmembrane transporter activity [GO:0022857]		integral component of membrane [GO:0016021]
maker-daph36-augustus-gene-0.1834-mRNA-1	tr|A0A0P5WDJ5|A0A0P5WDJ5_9CRUS	93.8	9e-266	925.6	A0A0P5WDJ5	A0A0P5WDJ5_9CRUS	Putative Sugar transporter (Solute carrier family 2, facilitated glucose transporter member 6)	APZ42_012192	Daphnia magna		GO:0005886; GO:0016021; GO:0051119	integral component of membrane [GO:0016021]; plasma membrane [GO:0005886]; sugar transmembrane transporter activity [GO:0051119]		integral component of membrane [GO:0016021]; plasma membrane [GO:0005886]
maker-daph36-augustus-gene-0.1803-mRNA-1	tr|A0A0P5WMR5|A0A0P5WMR5_9CRUS	91.2	3.1e-258	900.6	A0A0P5WMR5	A0A0P5WMR5_9CRUS	Facilitated trehalose transporter Tret1 (Sugar transporter)	APZ42_012199	Daphnia magna		GO:0005886; GO:0016021; GO:0051119	integral component of membrane [GO:0016021]; plasma membrane [GO:0005886]; sugar transmembrane transporter activity [GO:0051119]		integral component of membrane [GO:0016021]; plasma membrane [GO:0005886]
maker-daph36-augustus-gene-0.1800-mRNA-1	tr|A0A0N7ZKP0|A0A0N7ZKP0_9CRUS	82.9	5e-212	746.9	A0A0N7ZKP0	A0A0N7ZKP0_9CRUS	MFS domain-containing protein		Daphnia magna		GO:0016021; GO:0022857	integral component of membrane [GO:0016021]; transmembrane transporter activity [GO:0022857]		integral component of membrane [GO:0016021]
maker-daph36-augustus-gene-0.1915-mRNA-1	tr|A0A162S726|A0A162S726_9CRUS	67.1	1.4e-175	625.9	A0A162S726	A0A162S726_9CRUS	Monocarboxylate transporter 12	APZ42_012200	Daphnia magna		GO:0016021; GO:0022857	integral component of membrane [GO:0016021]; transmembrane transporter activity [GO:0022857]		integral component of membrane [GO:0016021]
maker-daph36-augustus-gene-0.1911-mRNA-1	tr|A0A162S726|A0A162S726_9CRUS	40.5	4.8e-78	302	A0A162S726	A0A162S726_9CRUS	Monocarboxylate transporter 12	APZ42_012200	Daphnia magna		GO:0016021; GO:0022857	integral component of membrane [GO:0016021]; transmembrane transporter activity [GO:0022857]		integral component of membrane [GO:0016021]
genemark-daph36-processed-gene-0.166-mRNA-1	tr|A0A0P6DH79|A0A0P6DH79_9CRUS	95.8	1e-252	882.1	A0A0P6DH79	A0A0P6DH79_9CRUS	Monocarboxylate transporter	APZ42_012197	Daphnia magna		GO:0016021; GO:0022857	integral component of membrane [GO:0016021]; transmembrane transporter activity [GO:0022857]		integral component of membrane [GO:0016021]
maker-daph36-augustus-gene-0.1919-mRNA-1	tr|A0A4Y7N539|A0A4Y7N539_9CRUS	97.2	5.7e-183	649.8	A0A4Y7N539	A0A4Y7N539_9CRUS	Post-GPI attachment to proteins factor 3	EOG090X0702	Daphnia similis		GO:0000139; GO:0006506; GO:0016021	Golgi membrane [GO:0000139]; integral component of membrane [GO:0016021]; GPI anchor biosynthetic process [GO:0006506]	GPI anchor biosynthetic process [GO:0006506]	Golgi membrane [GO:0000139]; integral component of membrane [GO:0016021]
maker-daph36-augustus-gene-0.1920-mRNA-1	tr|A0A0P5BBF9|A0A0P5BBF9_9CRUS	79.6	9.5e-43	182.6	A0A0P5BBF9	A0A0P5BBF9_9CRUS	DNA-directed RNA polymerase subunit beta, EC 2.7.7.6		Daphnia magna	2.7.7.6	GO:0003677; GO:0003899; GO:0006351; GO:0032549; GO:0046872	DNA binding [GO:0003677]; DNA-directed 5'-3' RNA polymerase activity [GO:0003899]; metal ion binding [GO:0046872]; ribonucleoside binding [GO:0032549]; transcription, DNA-templated [GO:0006351]	transcription, DNA-templated [GO:0006351]
maker-daph36-augustus-gene-0.1925-mRNA-1	tr|A0A162S856|A0A162S856_9CRUS	98.4	2.4e-292	1013.8	A0A162S856	A0A162S856_9CRUS	BTB/POZ and BACK domain-containing protein	APZ42_012243	Daphnia magna
augustus-daph36-processed-gene-0.492-mRNA-1	tr|A0A0P5KGW5|A0A0P5KGW5_9CRUS	99.2	7.5e-57	229.6	A0A0P5KGW5	A0A0P5KGW5_9CRUS	ATPase protein 9 (ATPase subunit c)		Daphnia magna		GO:0008289; GO:0015078; GO:0015986; GO:0016021; GO:0031966; GO:0045263	integral component of membrane [GO:0016021]; mitochondrial membrane [GO:0031966]; proton-transporting ATP synthase complex, coupling factor F(o) [GO:0045263]; lipid binding [GO:0008289]; proton transmembrane transporter activity [GO:0015078]; ATP synthesis coupled proton transport [GO:0015986]	ATP synthesis coupled proton transport [GO:0015986]	integral component of membrane [GO:0016021]; mitochondrial membrane [GO:0031966]; proton-transporting ATP synthase complex, coupling factor F(o) [GO:0045263]
maker-daph36-augustus-gene-0.1927-mRNA-1	tr|A0A162CY40|A0A162CY40_9CRUS	100	8.2e-117	429.5	A0A162CY40	A0A162CY40_9CRUS	Ras-related protein Rab-11A	APZ42_012229	Daphnia magna		GO:0003924; GO:0005525	GTP binding [GO:0005525]; GTPase activity [GO:0003924]
maker-daph36-augustus-gene-0.1937-mRNA-1	tr|A0A162S8F3|A0A162S8F3_9CRUS	94.9	1.1e-174	622.5	A0A162S8F3	A0A162S8F3_9CRUS	Methionyl-tRNA formyltransferase, EC 2.1.2.9	APZ42_012250	Daphnia magna	2.1.2.9	GO:0004479	methionyl-tRNA formyltransferase activity [GO:0004479]
maker-daph36-augustus-gene-0.1939-mRNA-1	tr|A0A0P5UNL9|A0A0P5UNL9_9CRUS	94.7	0	1473.8	A0A0P5UNL9	A0A0P5UNL9_9CRUS	Ig lambda chain V-III region LOI (Leucine-rich repeat-containing protein)	APZ42_012248	Daphnia magna		GO:0016021; GO:0071944	cell periphery [GO:0071944]; integral component of membrane [GO:0016021]		cell periphery [GO:0071944]; integral component of membrane [GO:0016021]
augustus-daph36-processed-gene-0.496-mRNA-1	tr|A0A0N7ZE61|A0A0N7ZE61_9CRUS	98.9	7.8e-37	162.5	A0A0N7ZE61	A0A0N7ZE61_9CRUS	Mitotic-spindle organizing protein		Daphnia magna		GO:0000931; GO:0016021; GO:0033566	gamma-tubulin large complex [GO:0000931]; integral component of membrane [GO:0016021]; gamma-tubulin complex localization [GO:0033566]	gamma-tubulin complex localization [GO:0033566]	gamma-tubulin large complex [GO:0000931]; integral component of membrane [GO:0016021]
maker-daph36-augustus-gene-0.1999-mRNA-1	tr|A0A0P6GZS7|A0A0P6GZS7_9CRUS	85.3	3.5e-218	767.3	A0A0P6GZS7	A0A0P6GZS7_9CRUS	Dolichol kinase, EC 2.7.1.108	APZ42_027115	Daphnia magna	2.7.1.108	GO:0004168; GO:0005783; GO:0016021; GO:0043048	endoplasmic reticulum [GO:0005783]; integral component of membrane [GO:0016021]; dolichol kinase activity [GO:0004168]; dolichyl monophosphate biosynthetic process [GO:0043048]	dolichyl monophosphate biosynthetic process [GO:0043048]	endoplasmic reticulum [GO:0005783]; integral component of membrane [GO:0016021]
maker-daph36-augustus-gene-0.2000-mRNA-1	tr|A0A162S8S0|A0A162S8S0_9CRUS	97.9	3.5e-300	1040	A0A162S8S0	A0A162S8S0_9CRUS	Aldehyde dehydrogenase family 8 member A1	APZ42_012231	Daphnia magna		GO:0016620	oxidoreductase activity, acting on the aldehyde or oxo group of donors, NAD or NADP as acceptor [GO:0016620]
augustus-daph36-processed-gene-0.499-mRNA-1	tr|E9GDR7|E9GDR7_DAPPU	59.8	7.5e-15	89.4	E9GDR7	E9GDR7_DAPPU	DNA-directed RNA polymerase subunit beta, EC 2.7.7.6	DAPPUDRAFT_316708	Daphnia pulex (Water flea)	2.7.7.6	GO:0003677; GO:0003899; GO:0005666; GO:0006351; GO:0032549; GO:0046872	RNA polymerase III complex [GO:0005666]; DNA binding [GO:0003677]; DNA-directed 5'-3' RNA polymerase activity [GO:0003899]; metal ion binding [GO:0046872]; ribonucleoside binding [GO:0032549]; transcription, DNA-templated [GO:0006351]	transcription, DNA-templated [GO:0006351]	RNA polymerase III complex [GO:0005666]
maker-daph36-augustus-gene-0.2009-mRNA-1	tr|A0A4Y7NF52|A0A4Y7NF52_9CRUS	89.1	2.5e-15	90.9	A0A4Y7NF52	A0A4Y7NF52_9CRUS	EOG090X07I2	EOG090X07I2	Daphnia sinensis		GO:0003677; GO:0003723; GO:0003899; GO:0004482; GO:0006351	DNA binding [GO:0003677]; DNA-directed 5'-3' RNA polymerase activity [GO:0003899]; mRNA (guanine-N7-)-methyltransferase activity [GO:0004482]; RNA binding [GO:0003723]; transcription, DNA-templated [GO:0006351]	transcription, DNA-templated [GO:0006351]
maker-daph36-augustus-gene-0.2007-mRNA-1	tr|A0A162D4C3|A0A162D4C3_9CRUS	90	7.9e-07	63.9	A0A162D4C3	A0A162D4C3_9CRUS	Uncharacterized protein	APZ42_005925	Daphnia magna
maker-daph36-augustus-gene-0.2017-mRNA-1	tr|A0A0P6E002|A0A0P6E002_9CRUS	97	1.3e-148	535.4	A0A0P6E002	A0A0P6E002_9CRUS	Twisted gastrulation protein (Twisted gastrulation protein-A)	APZ42_012242	Daphnia magna		GO:0005576	extracellular region [GO:0005576]		extracellular region [GO:0005576]
maker-daph36-augustus-gene-0.2019-mRNA-1	tr|A0A0P5I3K9|A0A0P5I3K9_9CRUS	99	2.7e-109	404.4	A0A0P5I3K9	A0A0P5I3K9_9CRUS	RH68451p	APZ42_012253	Daphnia magna
genemark-daph36-processed-gene-0.179-mRNA-1	tr|A0A162CY99|A0A162CY99_9CRUS	92.6	1.1e-181	645.6	A0A162CY99	A0A162CY99_9CRUS	Bardet-Biedl syndrome 5 protein	APZ42_012270	Daphnia magna		GO:0034464	BBSome [GO:0034464]		BBSome [GO:0034464]
maker-daph36-augustus-gene-0.2031-mRNA-1	tr|A0A0P5Q2K7|A0A0P5Q2K7_9CRUS	89	6.6e-35	156.8	A0A0P5Q2K7	A0A0P5Q2K7_9CRUS	Uncharacterized protein		Daphnia magna		GO:0004842; GO:0016887	ATP hydrolysis activity [GO:0016887]; ubiquitin-protein transferase activity [GO:0004842]
maker-daph36-augustus-gene-0.2033-mRNA-1	tr|A0A0P6C2C1|A0A0P6C2C1_9CRUS	58.2	2.1e-07	65.5	A0A0P6C2C1	A0A0P6C2C1_9CRUS	Uncharacterized protein	APZ42_011015	Daphnia magna
maker-daph36-augustus-gene-0.2057-mRNA-1	tr|E9G1X5|E9G1X5_DAPPU	84.4	1.6e-118	436	E9G1X5	E9G1X5_DAPPU	Peptidase S1 domain-containing protein	DAPPUDRAFT_127351	Daphnia pulex (Water flea)		GO:0004252; GO:0005615; GO:0006508	extracellular space [GO:0005615]; serine-type endopeptidase activity [GO:0004252]; proteolysis [GO:0006508]	proteolysis [GO:0006508]	extracellular space [GO:0005615]
maker-daph36-augustus-gene-0.2058-mRNA-1	tr|A0A0P6AHW6|A0A0P6AHW6_9CRUS	91.8	1.8e-122	448.7	A0A0P6AHW6	A0A0P6AHW6_9CRUS	D7 protein (Gametocyte-specific factor)	APZ42_024951	Daphnia magna		GO:0046872	metal ion binding [GO:0046872]
maker-daph36-augustus-gene-0.2077-mRNA-1	tr|A0A0P5W354|A0A0P5W354_9CRUS	94.6	8e-134	486.5	A0A0P5W354	A0A0P5W354_9CRUS	FI16517p1 (Translin-associated protein X)	APZ42_011010	Daphnia magna		GO:0005634; GO:0043565	nucleus [GO:0005634]; sequence-specific DNA binding [GO:0043565]		nucleus [GO:0005634]
maker-daph36-augustus-gene-0.2079-mRNA-1	tr|A0A162Q8Q2|A0A162Q8Q2_9CRUS	89.1	1.9e-154	555.1	A0A162Q8Q2	A0A162Q8Q2_9CRUS	Nicotinamide N-methyltransferase	APZ42_014097	Daphnia magna		GO:0008168; GO:0032259	methyltransferase activity [GO:0008168]; methylation [GO:0032259]	methylation [GO:0032259]
maker-daph36-augustus-gene-0.2083-mRNA-1	tr|A0A0P5ZPD6|A0A0P5ZPD6_9CRUS	76.1	2.8e-61	244.6	A0A0P5ZPD6	A0A0P5ZPD6_9CRUS	Uncharacterized protein		Daphnia magna
augustus-daph36-processed-gene-0.510-mRNA-1	tr|E9GGA4|E9GGA4_DAPPU	39.3	1.7e-112	416.8	E9GGA4	E9GGA4_DAPPU	Uncharacterized protein	DAPPUDRAFT_242283	Daphnia pulex (Water flea)
maker-daph36-augustus-gene-0.2102-mRNA-1	tr|A0A162QEW6|A0A162QEW6_9CRUS	86.1	0	1608.6	A0A162QEW6	A0A162QEW6_9CRUS	Angiotensin-converting enzyme, EC 3.4.-.-	APZ42_013867	Daphnia magna	3.4.-.-	GO:0004180; GO:0008237; GO:0008241; GO:0016020; GO:0046872	membrane [GO:0016020]; carboxypeptidase activity [GO:0004180]; metal ion binding [GO:0046872]; metallopeptidase activity [GO:0008237]; peptidyl-dipeptidase activity [GO:0008241]		membrane [GO:0016020]
maker-daph36-augustus-gene-0.2121-mRNA-1	tr|A0A162QEX7|A0A162QEX7_9CRUS	87.3	0	1136.3	A0A162QEX7	A0A162QEX7_9CRUS	Angiotensin-converting enzyme, EC 3.4.-.-	APZ42_013870	Daphnia magna	3.4.-.-	GO:0004180; GO:0008237; GO:0008241; GO:0016020; GO:0046872	membrane [GO:0016020]; carboxypeptidase activity [GO:0004180]; metal ion binding [GO:0046872]; metallopeptidase activity [GO:0008237]; peptidyl-dipeptidase activity [GO:0008241]		membrane [GO:0016020]
maker-daph36-augustus-gene-0.2123-mRNA-1	tr|A0A162QEZ8|A0A162QEZ8_9CRUS	94.8	0	1184.9	A0A162QEZ8	A0A162QEZ8_9CRUS	Uncharacterized protein	APZ42_013873	Daphnia magna		GO:0016021; GO:0022857	integral component of membrane [GO:0016021]; transmembrane transporter activity [GO:0022857]		integral component of membrane [GO:0016021]
maker-daph36-augustus-gene-0.2226-mRNA-1	tr|A0A0P5YAG7|A0A0P5YAG7_9CRUS	55.9	1.6e-141	512.3	A0A0P5YAG7	A0A0P5YAG7_9CRUS	NF-kappa-B-repressing factor		Daphnia magna		GO:0003676	nucleic acid binding [GO:0003676]
maker-daph36-augustus-gene-0.2229-mRNA-1	tr|A0A0P6GAX7|A0A0P6GAX7_9CRUS	94.1	5.7e-44	186.4	A0A0P6GAX7	A0A0P6GAX7_9CRUS	NF-kappa-B-repressing factor (NF-kappa-B-repressing factor-like protein)	APZ42_033132	Daphnia magna
maker-daph36-augustus-gene-0.2232-mRNA-1	tr|A0A164LF35|A0A164LF35_9CRUS	85.2	0	1349.7	A0A164LF35	A0A164LF35_9CRUS	Uncharacterized protein	APZ42_033133	Daphnia magna
maker-daph36-augustus-gene-0.2237-mRNA-1	tr|A0A482DGP9|A0A482DGP9_9CRUS	93.4	9.4e-222	779.2	A0A482DGP9	A0A482DGP9_9CRUS	ATP-binding cassette sub-family G member 1-like isoform X2		Daphnia magna		GO:0005524; GO:0016021; GO:0140359	integral component of membrane [GO:0016021]; ABC-type transporter activity [GO:0140359]; ATP binding [GO:0005524]		integral component of membrane [GO:0016021]
maker-daph36-augustus-gene-0.2258-mRNA-1	tr|A0A482DP83|A0A482DP83_9CRUS	91.5	0	1144.4	A0A482DP83	A0A482DP83_9CRUS	ATP-binding cassette sub-family G member 1-like isoform X3		Daphnia magna		GO:0005524; GO:0016021; GO:0140359	integral component of membrane [GO:0016021]; ABC-type transporter activity [GO:0140359]; ATP binding [GO:0005524]		integral component of membrane [GO:0016021]
maker-daph36-augustus-gene-0.2270-mRNA-1	tr|A0A0P5HBQ2|A0A0P5HBQ2_9CRUS	90	0	1846.2	A0A0P5HBQ2	A0A0P5HBQ2_9CRUS	Uncharacterized protein		Daphnia magna
maker-daph36-augustus-gene-0.2268-mRNA-1	tr|A0A164LEP7|A0A164LEP7_9CRUS	97.9	1.2e-89	339.3	A0A164LEP7	A0A164LEP7_9CRUS	Uncharacterized protein	APZ42_033123	Daphnia magna
maker-daph36-augustus-gene-0.2288-mRNA-1	tr|A0A0P5FP14|A0A0P5FP14_9CRUS	98.9	1.5e-155	558.5	A0A0P5FP14	A0A0P5FP14_9CRUS	Post-GPI attachment to proteins factor (Post-GPI attachment to proteins factor 2)	APZ42_033138	Daphnia magna		GO:0000139; GO:0016021	Golgi membrane [GO:0000139]; integral component of membrane [GO:0016021]		Golgi membrane [GO:0000139]; integral component of membrane [GO:0016021]
maker-daph36-augustus-gene-0.2291-mRNA-1	tr|A0A164LEK4|A0A164LEK4_9CRUS	85.6	1.9e-102	381.7	A0A164LEK4	A0A164LEK4_9CRUS	Prostaglandin D2 synthase-like protein	APZ42_033122	Daphnia magna		GO:0006749	glutathione metabolic process [GO:0006749]	glutathione metabolic process [GO:0006749]
maker-daph36-augustus-gene-0.2293-mRNA-1	tr|A0A4Y7N2Q3|A0A4Y7N2Q3_9CRUS	98.2	3.4e-118	434.1	A0A4Y7N2Q3	A0A4Y7N2Q3_9CRUS	ER membrane protein complex subunit 10	EOG090X0JXR	Daphnia similis		GO:0005783; GO:0016021	endoplasmic reticulum [GO:0005783]; integral component of membrane [GO:0016021]		endoplasmic reticulum [GO:0005783]; integral component of membrane [GO:0016021]
augustus-daph36-processed-gene-0.523-mRNA-1	tr|E9G113|E9G113_DAPPU	65.9	5.6e-52	213.8	E9G113	E9G113_DAPPU	Uncharacterized protein	DAPPUDRAFT_312930	Daphnia pulex (Water flea)		GO:0008010; GO:0062129	chitin-based extracellular matrix [GO:0062129]; structural constituent of chitin-based larval cuticle [GO:0008010]		chitin-based extracellular matrix [GO:0062129]
maker-daph36-augustus-gene-0.2295-mRNA-1	tr|A0A0P6EYP9|A0A0P6EYP9_9CRUS	92.9	0	1639.8	A0A0P6EYP9	A0A0P6EYP9_9CRUS	Chorion peroxidase		Daphnia magna		GO:0004601; GO:0006979; GO:0020037; GO:0048477	heme binding [GO:0020037]; peroxidase activity [GO:0004601]; oogenesis [GO:0048477]; response to oxidative stress [GO:0006979]	oogenesis [GO:0048477]; response to oxidative stress [GO:0006979]
augustus-daph36-processed-gene-0.526-mRNA-1	tr|A0A0P6DH99|A0A0P6DH99_9CRUS	73.6	0	1300.4	A0A0P6DH99	A0A0P6DH99_9CRUS	Chorion peroxidase		Daphnia magna		GO:0004601; GO:0006979; GO:0020037; GO:0048477	heme binding [GO:0020037]; peroxidase activity [GO:0004601]; oogenesis [GO:0048477]; response to oxidative stress [GO:0006979]	oogenesis [GO:0048477]; response to oxidative stress [GO:0006979]
maker-daph36-augustus-gene-0.2341-mRNA-1	tr|A0A0P5YEB4|A0A0P5YEB4_9CRUS	95	0	1775.8	A0A0P5YEB4	A0A0P5YEB4_9CRUS	Cardinal (Chorion peroxidase)	APZ42_033124	Daphnia magna		GO:0004601; GO:0006979; GO:0020037; GO:0048477	heme binding [GO:0020037]; peroxidase activity [GO:0004601]; oogenesis [GO:0048477]; response to oxidative stress [GO:0006979]	oogenesis [GO:0048477]; response to oxidative stress [GO:0006979]
maker-daph36-augustus-gene-0.2311-mRNA-1	tr|A0A164LE46|A0A164LE46_9CRUS	93.9	0	1859.3	A0A164LE46	A0A164LE46_9CRUS	Peroxinectin	APZ42_033083	Daphnia magna		GO:0004601; GO:0006979; GO:0020037; GO:0048477	heme binding [GO:0020037]; peroxidase activity [GO:0004601]; oogenesis [GO:0048477]; response to oxidative stress [GO:0006979]	oogenesis [GO:0048477]; response to oxidative stress [GO:0006979]
maker-daph36-augustus-gene-0.2343-mRNA-1	tr|A0A0P5ZA17|A0A0P5ZA17_9CRUS	99.3	2e-85	326.2	A0A0P5ZA17	A0A0P5ZA17_9CRUS	F-box/LRR-repeat protein (F-box/LRR-repeat protein 20)	APZ42_011883	Daphnia magna
maker-daph36-augustus-gene-0.2345-mRNA-1	tr|A0A0P6GZU4|A0A0P6GZU4_9CRUS	97.1	0	1256.9	A0A0P6GZU4	A0A0P6GZU4_9CRUS	Dymeclin	APZ42_033089	Daphnia magna
maker-daph36-augustus-gene-0.2347-mRNA-1	tr|A0A164LDY0|A0A164LDY0_9CRUS	94.2	1.5e-68	268.9	A0A164LDY0	A0A164LDY0_9CRUS	Uncharacterized protein	APZ42_033106	Daphnia magna
maker-daph36-augustus-gene-0.2348-mRNA-1	tr|A0A0P5SG37|A0A0P5SG37_9CRUS	92	5.1e-211	743.4	A0A0P5SG37	A0A0P5SG37_9CRUS	HMG domain-containing protein		Daphnia magna		GO:0003677; GO:0005634	nucleus [GO:0005634]; DNA binding [GO:0003677]		nucleus [GO:0005634]
maker-daph36-augustus-gene-0.2349-mRNA-1	tr|A0A164LDS2|A0A164LDS2_9CRUS	96.6	5.8e-253	882.9	A0A164LDS2	A0A164LDS2_9CRUS	Spectrin beta chain-like protein	APZ42_033094	Daphnia magna
maker-daph36-augustus-gene-0.2383-mRNA-1	tr|A0A0P5DYW8|A0A0P5DYW8_9CRUS	97.8	0	1096.6	A0A0P5DYW8	A0A0P5DYW8_9CRUS	Diacylglycerol kinase, DAG kinase, EC 2.7.1.107	APZ42_033093	Daphnia magna	2.7.1.107	GO:0003951; GO:0004143; GO:0005524; GO:0007205; GO:0016021	integral component of membrane [GO:0016021]; ATP binding [GO:0005524]; diacylglycerol kinase activity [GO:0004143]; NAD+ kinase activity [GO:0003951]; protein kinase C-activating G protein-coupled receptor signaling pathway [GO:0007205]	protein kinase C-activating G protein-coupled receptor signaling pathway [GO:0007205]	integral component of membrane [GO:0016021]
maker-daph36-augustus-gene-0.2392-mRNA-1	tr|E9G1Y6|E9G1Y6_DAPPU	77.2	1.7e-61	245.7	E9G1Y6	E9G1Y6_DAPPU	Uncharacterized protein	DAPPUDRAFT_307779	Daphnia pulex (Water flea)		GO:0016021	integral component of membrane [GO:0016021]		integral component of membrane [GO:0016021]
maker-daph36-augustus-gene-0.2401-mRNA-1	tr|A0A0P5X926|A0A0P5X926_9CRUS	91.8	2.1e-141	511.5	A0A0P5X926	A0A0P5X926_9CRUS	Uncharacterized protein	APZ42_033097	Daphnia magna		GO:0005739; GO:0006392	mitochondrion [GO:0005739]; transcription elongation from mitochondrial promoter [GO:0006392]	transcription elongation from mitochondrial promoter [GO:0006392]	mitochondrion [GO:0005739]
maker-daph36-augustus-gene-0.2416-mRNA-1	tr|A0A0P5ETS6|A0A0P5ETS6_9CRUS	97.7	6.1e-265	923.3	A0A0P5ETS6	A0A0P5ETS6_9CRUS	Jim zinc finger protein		Daphnia magna
maker-daph36-augustus-gene-0.2434-mRNA-1	tr|A0A4Y7NEV7|A0A4Y7NEV7_9CRUS	84.8	6.8e-10	74.3	A0A4Y7NEV7	A0A4Y7NEV7_9CRUS	EOG090X02SD	EOG090X02SD	Daphnia sinensis		GO:0003824	catalytic activity [GO:0003824]
maker-daph36-augustus-gene-0.2421-mRNA-1	tr|A0A0P5J9U8|A0A0P5J9U8_9CRUS	74.8	3e-42	182.2	A0A0P5J9U8	A0A0P5J9U8_9CRUS	Neurotrimin		Daphnia magna
genemark-daph36-processed-gene-0.225-mRNA-1	tr|A0A0P5BBF9|A0A0P5BBF9_9CRUS	81.3	6.5e-22	112.8	A0A0P5BBF9	A0A0P5BBF9_9CRUS	DNA-directed RNA polymerase subunit beta, EC 2.7.7.6		Daphnia magna	2.7.7.6	GO:0003677; GO:0003899; GO:0006351; GO:0032549; GO:0046872	DNA binding [GO:0003677]; DNA-directed 5'-3' RNA polymerase activity [GO:0003899]; metal ion binding [GO:0046872]; ribonucleoside binding [GO:0032549]; transcription, DNA-templated [GO:0006351]	transcription, DNA-templated [GO:0006351]
maker-daph36-augustus-gene-0.2439-mRNA-1	tr|E9G150|E9G150_DAPPU	74.9	6.1e-146	526.9	E9G150	E9G150_DAPPU	Uncharacterized protein	DAPPUDRAFT_222020	Daphnia pulex (Water flea)		GO:0005634; GO:0005737; GO:0030162; GO:0031625; GO:0043161	cytoplasm [GO:0005737]; nucleus [GO:0005634]; ubiquitin protein ligase binding [GO:0031625]; proteasome-mediated ubiquitin-dependent protein catabolic process [GO:0043161]; regulation of proteolysis [GO:0030162]	proteasome-mediated ubiquitin-dependent protein catabolic process [GO:0043161]; regulation of proteolysis [GO:0030162]	cytoplasm [GO:0005737]; nucleus [GO:0005634]
maker-daph36-augustus-gene-0.2440-mRNA-1	tr|A0A0P5LVX5|A0A0P5LVX5_9CRUS	90.1	0	1209.5	A0A0P5LVX5	A0A0P5LVX5_9CRUS	Sentrin-specific protease	APZ42_033086	Daphnia magna		GO:0008234	cysteine-type peptidase activity [GO:0008234]
maker-daph36-augustus-gene-0.2446-mRNA-1	tr|A0A162T2X2|A0A162T2X2_9CRUS	98.8	0	1265	A0A162T2X2	A0A162T2X2_9CRUS	Lateral signaling target protein 2 homolog	APZ42_011141	Daphnia magna		GO:0046872	metal ion binding [GO:0046872]
maker-daph36-augustus-gene-0.2448-mRNA-1	tr|A0A164LD47|A0A164LD47_9CRUS	93.7	1.9e-213	751.5	A0A164LD47	A0A164LD47_9CRUS	Homeobox domain-containing protein	APZ42_033100	Daphnia magna		GO:0000981; GO:0003677; GO:0005634	nucleus [GO:0005634]; DNA binding [GO:0003677]; DNA-binding transcription factor activity, RNA polymerase II-specific [GO:0000981]		nucleus [GO:0005634]
genemark-daph36-processed-gene-0.230-mRNA-1	tr|A0A0N8DF37|A0A0N8DF37_9CRUS	92	1.2e-49	206.1	A0A0N8DF37	A0A0N8DF37_9CRUS	Putative Transcription factor LBX1 (Transcription factor LBX1)	APZ42_033102	Daphnia magna		GO:0000981; GO:0003677; GO:0005634	nucleus [GO:0005634]; DNA binding [GO:0003677]; DNA-binding transcription factor activity, RNA polymerase II-specific [GO:0000981]		nucleus [GO:0005634]
genemark-daph36-processed-gene-0.231-mRNA-1	tr|A0A0N8DF37|A0A0N8DF37_9CRUS	70.9	3.8e-120	441.4	A0A0N8DF37	A0A0N8DF37_9CRUS	Putative Transcription factor LBX1 (Transcription factor LBX1)	APZ42_033102	Daphnia magna		GO:0000981; GO:0003677; GO:0005634	nucleus [GO:0005634]; DNA binding [GO:0003677]; DNA-binding transcription factor activity, RNA polymerase II-specific [GO:0000981]		nucleus [GO:0005634]
maker-daph36-augustus-gene-0.2450-mRNA-1	tr|A0A0P5W211|A0A0P5W211_9CRUS	78.8	5.5e-77	297	A0A0P5W211	A0A0P5W211_9CRUS	Putative Secreted protein	APZ42_033103	Daphnia magna
augustus-daph36-processed-gene-0.546-mRNA-1	tr|A0A164LCY1|A0A164LCY1_9CRUS	72.9	6.7e-80	307.8	A0A164LCY1	A0A164LCY1_9CRUS	Putative Homeobox expressed in ES cells 1	APZ42_033104	Daphnia magna		GO:0000981; GO:0003677; GO:0005634; GO:0016021	integral component of membrane [GO:0016021]; nucleus [GO:0005634]; DNA binding [GO:0003677]; DNA-binding transcription factor activity, RNA polymerase II-specific [GO:0000981]		integral component of membrane [GO:0016021]; nucleus [GO:0005634]
augustus-daph36-processed-gene-0.547-mRNA-1	tr|A0A0P5DTQ9|A0A0P5DTQ9_9CRUS	92.9	2e-231	811.2	A0A0P5DTQ9	A0A0P5DTQ9_9CRUS	Homeobox Nkx-3.1-like protein (Homeobox protein Nkx-2.5)	APZ42_033101	Daphnia magna		GO:0000981; GO:0003677; GO:0005634	nucleus [GO:0005634]; DNA binding [GO:0003677]; DNA-binding transcription factor activity, RNA polymerase II-specific [GO:0000981]		nucleus [GO:0005634]
augustus-daph36-processed-gene-0.548-mRNA-1	tr|A0A0P6G2P5|A0A0P6G2P5_9CRUS	98	6.9e-251	875.9	A0A0P6G2P5	A0A0P6G2P5_9CRUS	Limbic system-associated membrane protein	APZ42_012047	Daphnia magna		GO:0005886; GO:0007155; GO:0007411	plasma membrane [GO:0005886]; axon guidance [GO:0007411]; cell adhesion [GO:0007155]	axon guidance [GO:0007411]; cell adhesion [GO:0007155]	plasma membrane [GO:0005886]
maker-daph36-augustus-gene-0.2455-mRNA-1	tr|A0A162S0D8|A0A162S0D8_9CRUS	75.9	1.7e-102	382.9	A0A162S0D8	A0A162S0D8_9CRUS	Uncharacterized protein	APZ42_012059	Daphnia magna
augustus-daph36-processed-gene-0.550-mRNA-1	tr|E9G168|E9G168_DAPPU	74.1	8.3e-54	220.3	E9G168	E9G168_DAPPU	Uncharacterized protein	DAPPUDRAFT_312980	Daphnia pulex (Water flea)		GO:0031012; GO:0042302	extracellular matrix [GO:0031012]; structural constituent of cuticle [GO:0042302]		extracellular matrix [GO:0031012]
maker-daph36-augustus-gene-0.2458-mRNA-1	tr|A0A0P5ZID2|A0A0P5ZID2_9CRUS	97.9	3.4e-158	567.4	A0A0P5ZID2	A0A0P5ZID2_9CRUS	Mitochondrial dicarboxylate carrier	APZ42_012037	Daphnia magna		GO:0016021	integral component of membrane [GO:0016021]		integral component of membrane [GO:0016021]
maker-daph36-augustus-gene-0.2460-mRNA-1	tr|A0A0P5B828|A0A0P5B828_9CRUS	92	0	2508.4	A0A0P5B828	A0A0P5B828_9CRUS	Condensin-2 complex subunit D3		Daphnia magna		GO:0005634; GO:0007076	nucleus [GO:0005634]; mitotic chromosome condensation [GO:0007076]	mitotic chromosome condensation [GO:0007076]	nucleus [GO:0005634]
maker-daph36-augustus-gene-0.2463-mRNA-1	tr|A0A0P5UNX4|A0A0P5UNX4_9CRUS	97.7	0	2936.4	A0A0P5UNX4	A0A0P5UNX4_9CRUS	Ras-specific guanine nucleotide-releasing factor 1 (RASGRF1), mRNA protein		Daphnia magna		GO:0005085; GO:0007264; GO:0035023	guanyl-nucleotide exchange factor activity [GO:0005085]; regulation of Rho protein signal transduction [GO:0035023]; small GTPase mediated signal transduction [GO:0007264]	regulation of Rho protein signal transduction [GO:0035023]; small GTPase mediated signal transduction [GO:0007264]
maker-daph36-augustus-gene-0.2474-mRNA-1	tr|A0A162S1B6|A0A162S1B6_9CRUS	97.5	3.8e-71	277.3	A0A162S1B6	A0A162S1B6_9CRUS	Coiled-coil domain-containing protein 12	APZ42_012044	Daphnia magna
genemark-daph36-processed-gene-0.245-mRNA-1	tr|A0A0P6CD94|A0A0P6CD94_9CRUS	77.2	5.3e-39	169.9	A0A0P6CD94	A0A0P6CD94_9CRUS	Uncharacterized protein	APZ42_012067	Daphnia magna		GO:0016021	integral component of membrane [GO:0016021]		integral component of membrane [GO:0016021]
evm-daph36-processed-gene-0.750-mRNA-1	tr|A0A162S1M3|A0A162S1M3_9CRUS	97.4	0	1094.7	A0A162S1M3	A0A162S1M3_9CRUS	Precursor RNA processing 3	APZ42_012049	Daphnia magna		GO:0000398; GO:0046540	U4/U6 x U5 tri-snRNP complex [GO:0046540]; mRNA splicing, via spliceosome [GO:0000398]	mRNA splicing, via spliceosome [GO:0000398]	U4/U6 x U5 tri-snRNP complex [GO:0046540]
maker-daph36-augustus-gene-0.2481-mRNA-1	tr|A0A4Y7NDB6|A0A4Y7NDB6_9CRUS	100	5.6e-128	466.8	A0A4Y7NDB6	A0A4Y7NDB6_9CRUS	Splicing factor, arginine/serine-rich 1	EOG090X0HR1	Daphnia sinensis		GO:0003723; GO:0005634	nucleus [GO:0005634]; RNA binding [GO:0003723]		nucleus [GO:0005634]
maker-daph36-augustus-gene-0.2485-mRNA-1	tr|A0A165AIM5|A0A165AIM5_9CRUS	76.6	4.6e-132	480.7	A0A165AIM5	A0A165AIM5_9CRUS	2-methoxy-6-polyprenyl-1,4-benzoquinol methylase, mitochondrial, EC 2.1.1.201 (Ubiquinone biosynthesis methyltransferase COQ5)	APZ42_016261	Daphnia magna	2.1.1.201	GO:0006744; GO:0031314; GO:0032259; GO:0043333	extrinsic component of mitochondrial inner membrane [GO:0031314]; 2-octaprenyl-6-methoxy-1,4-benzoquinone methylase activity [GO:0043333]; methylation [GO:0032259]; ubiquinone biosynthetic process [GO:0006744]	methylation [GO:0032259]; ubiquinone biosynthetic process [GO:0006744]	extrinsic component of mitochondrial inner membrane [GO:0031314]
maker-daph36-augustus-gene-0.2488-mRNA-1	tr|A0A0P5TEY2|A0A0P5TEY2_9CRUS	93.3	0	1129.8	A0A0P5TEY2	A0A0P5TEY2_9CRUS	Gametogenetin-binding protein (Gametogenetin-binding protein 2)	APZ42_012033	Daphnia magna
maker-daph36-augustus-gene-0.2490-mRNA-1	tr|A0A162S1S2|A0A162S1S2_9CRUS	92.8	6.6e-126	459.9	A0A162S1S2	A0A162S1S2_9CRUS	Uncharacterized protein	APZ42_012054	Daphnia magna
maker-daph36-augustus-gene-0.2492-mRNA-1	tr|A0A0P5SN89|A0A0P5SN89_9CRUS	95.1	6.8e-170	606.7	A0A0P5SN89	A0A0P5SN89_9CRUS	Putative INO80 complex subunit B	APZ42_024447	Daphnia magna		GO:0006338; GO:0031011	Ino80 complex [GO:0031011]; chromatin remodeling [GO:0006338]	chromatin remodeling [GO:0006338]	Ino80 complex [GO:0031011]
maker-daph36-augustus-gene-0.2494-mRNA-1	tr|A0A0P5K982|A0A0P5K982_9CRUS	88	7.7e-295	1022.3	A0A0P5K982	A0A0P5K982_9CRUS	WD repeat-containing protein 76	APZ42_012041	Daphnia magna		GO:0006974	cellular response to DNA damage stimulus [GO:0006974]	cellular response to DNA damage stimulus [GO:0006974]
augustus-daph36-processed-gene-0.563-mRNA-1	tr|E9GVG2|E9GVG2_DAPPU	67.8	9.1e-141	510	E9GVG2	E9GVG2_DAPPU	Fucosyltransferase, EC 2.4.1.-	DAPPUDRAFT_106945	Daphnia pulex (Water flea)	2.4.1.-	GO:0006486; GO:0016021; GO:0032580; GO:0036065; GO:0046920	Golgi cisterna membrane [GO:0032580]; integral component of membrane [GO:0016021]; alpha-(1->3)-fucosyltransferase activity [GO:0046920]; fucosylation [GO:0036065]; protein glycosylation [GO:0006486]	fucosylation [GO:0036065]; protein glycosylation [GO:0006486]	Golgi cisterna membrane [GO:0032580]; integral component of membrane [GO:0016021]
augustus-daph36-processed-gene-0.564-mRNA-1	tr|A0A0P5BBF9|A0A0P5BBF9_9CRUS	58.9	2e-23	119	A0A0P5BBF9	A0A0P5BBF9_9CRUS	DNA-directed RNA polymerase subunit beta, EC 2.7.7.6		Daphnia magna	2.7.7.6	GO:0003677; GO:0003899; GO:0006351; GO:0032549; GO:0046872	DNA binding [GO:0003677]; DNA-directed 5'-3' RNA polymerase activity [GO:0003899]; metal ion binding [GO:0046872]; ribonucleoside binding [GO:0032549]; transcription, DNA-templated [GO:0006351]	transcription, DNA-templated [GO:0006351]
maker-daph36-augustus-gene-0.2502-mRNA-1	tr|A0A0P6E5Z8|A0A0P6E5Z8_9CRUS	96.3	0	2447.2	A0A0P6E5Z8	A0A0P6E5Z8_9CRUS	Developmental regulatory protein wetA		Daphnia magna
maker-daph36-augustus-gene-0.2501-mRNA-1	tr|A0A162S272|A0A162S272_9CRUS	99.6	2.6e-124	454.5	A0A162S272	A0A162S272_9CRUS	GTP cyclohydrolase 1, EC 3.5.4.16 (GTP cyclohydrolase I)	APZ42_012034	Daphnia magna	3.5.4.16	GO:0003934; GO:0006729; GO:0035998; GO:0046654	GTP cyclohydrolase I activity [GO:0003934]; 7,8-dihydroneopterin 3'-triphosphate biosynthetic process [GO:0035998]; tetrahydrobiopterin biosynthetic process [GO:0006729]; tetrahydrofolate biosynthetic process [GO:0046654]	7,8-dihydroneopterin 3'-triphosphate biosynthetic process [GO:0035998]; tetrahydrobiopterin biosynthetic process [GO:0006729]; tetrahydrofolate biosynthetic process [GO:0046654]
maker-daph36-augustus-gene-0.2521-mRNA-1	tr|A0A0P6A7Z4|A0A0P6A7Z4_9CRUS	93.1	0	1590.1	A0A0P6A7Z4	A0A0P6A7Z4_9CRUS	EH domain-binding protein 1 protein 1		Daphnia magna
evm-daph36-processed-gene-0.710-mRNA-1	tr|A0A162NBY1|A0A162NBY1_9CRUS	64.2	1.7e-11	79	A0A162NBY1	A0A162NBY1_9CRUS	GMP synthase	APZ42_015819	Daphnia magna		GO:0003922; GO:0005524	ATP binding [GO:0005524]; GMP synthase (glutamine-hydrolyzing) activity [GO:0003922]
maker-daph36-augustus-gene-0.2546-mRNA-1	tr|A0A0P5UQD5|A0A0P5UQD5_9CRUS	95	4.8e-238	833.2	A0A0P5UQD5	A0A0P5UQD5_9CRUS	Adipocyte plasma membrane-associated protein (Strictosidine synthase 2-like protein)	APZ42_012083	Daphnia magna		GO:0009058; GO:0016021; GO:0016844	integral component of membrane [GO:0016021]; strictosidine synthase activity [GO:0016844]; biosynthetic process [GO:0009058]	biosynthetic process [GO:0009058]	integral component of membrane [GO:0016021]
maker-daph36-augustus-gene-0.2556-mRNA-1	tr|A0A162S314|A0A162S314_9CRUS	96.2	2.2e-281	977.6	A0A162S314	A0A162S314_9CRUS	Putative Ankyrin repeat domain-containing protein 19	APZ42_012104	Daphnia magna
maker-daph36-augustus-gene-0.2561-mRNA-1	tr|A0A0P5ZDC7|A0A0P5ZDC7_9CRUS	98.9	1.2e-150	543.1	A0A0P5ZDC7	A0A0P5ZDC7_9CRUS	DNA-directed RNA polymerase II subunit RPB3	APZ42_012093	Daphnia magna		GO:0003899; GO:0006351; GO:0046983	DNA-directed 5'-3' RNA polymerase activity [GO:0003899]; protein dimerization activity [GO:0046983]; transcription, DNA-templated [GO:0006351]	transcription, DNA-templated [GO:0006351]
genemark-daph36-processed-gene-0.267-mRNA-1	tr|A0A0P5BBF9|A0A0P5BBF9_9CRUS	78.6	2.8e-08	68.2	A0A0P5BBF9	A0A0P5BBF9_9CRUS	DNA-directed RNA polymerase subunit beta, EC 2.7.7.6		Daphnia magna	2.7.7.6	GO:0003677; GO:0003899; GO:0006351; GO:0032549; GO:0046872	DNA binding [GO:0003677]; DNA-directed 5'-3' RNA polymerase activity [GO:0003899]; metal ion binding [GO:0046872]; ribonucleoside binding [GO:0032549]; transcription, DNA-templated [GO:0006351]	transcription, DNA-templated [GO:0006351]
maker-daph36-augustus-gene-0.2566-mRNA-1	tr|E9G1C9|E9G1C9_DAPPU	94.3	0	4471.8	E9G1C9	E9G1C9_DAPPU	Acetyl-CoA carboxylase, EC 6.4.1.2	DAPPUDRAFT_222043	Daphnia pulex (Water flea)	6.4.1.2	GO:0003989; GO:0005524; GO:0006633; GO:0046872; GO:2001295	acetyl-CoA carboxylase activity [GO:0003989]; ATP binding [GO:0005524]; metal ion binding [GO:0046872]; fatty acid biosynthetic process [GO:0006633]; malonyl-CoA biosynthetic process [GO:2001295]	fatty acid biosynthetic process [GO:0006633]; malonyl-CoA biosynthetic process [GO:2001295]
maker-daph36-augustus-gene-0.2568-mRNA-1	tr|A0A0P5D8G0|A0A0P5D8G0_9CRUS	97.2	2.1e-244	854.4	A0A0P5D8G0	A0A0P5D8G0_9CRUS	C-Jun-amino-terminal kinase-interacting protein (JNK-interacting protein 1)	APZ42_012106	Daphnia magna		GO:0016301	kinase activity [GO:0016301]
maker-daph36-augustus-gene-0.2570-mRNA-1	tr|A0A0P6FYD5|A0A0P6FYD5_9CRUS	92.4	3.5e-290	1006.9	A0A0P6FYD5	A0A0P6FYD5_9CRUS	Uncharacterized protein		Daphnia magna
maker-daph36-augustus-gene-0.2573-mRNA-1	tr|A0A0P6BEI1|A0A0P6BEI1_9CRUS	93.7	2.1e-189	671.4	A0A0P6BEI1	A0A0P6BEI1_9CRUS	Elongator complex protein 4	APZ42_012103	Daphnia magna		GO:0002098; GO:0005634; GO:0005737; GO:0033588	cytoplasm [GO:0005737]; elongator holoenzyme complex [GO:0033588]; nucleus [GO:0005634]; tRNA wobble uridine modification [GO:0002098]	tRNA wobble uridine modification [GO:0002098]	cytoplasm [GO:0005737]; elongator holoenzyme complex [GO:0033588]; nucleus [GO:0005634]
maker-daph36-augustus-gene-0.2576-mRNA-1	tr|A0A0P5BN95|A0A0P5BN95_9CRUS	91.9	5.4e-196	693.3	A0A0P5BN95	A0A0P5BN95_9CRUS	Male-specific lethal-3 (Mortality factor 4 1-like protein)	APZ42_012101	Daphnia magna		GO:0003682; GO:0005634; GO:0006325; GO:0006355	nucleus [GO:0005634]; chromatin binding [GO:0003682]; chromatin organization [GO:0006325]; regulation of transcription, DNA-templated [GO:0006355]	chromatin organization [GO:0006325]; regulation of transcription, DNA-templated [GO:0006355]	nucleus [GO:0005634]
augustus-daph36-processed-gene-0.578-mRNA-1	tr|A0A162S3X4|A0A162S3X4_9CRUS	88.9	1.9e-67	265	A0A162S3X4	A0A162S3X4_9CRUS	Coiled-coil domain-containing protein 115	APZ42_012109	Daphnia magna		GO:0070072	vacuolar proton-transporting V-type ATPase complex assembly [GO:0070072]	vacuolar proton-transporting V-type ATPase complex assembly [GO:0070072]
maker-daph36-augustus-gene-0.2578-mRNA-1	tr|A0A162S448|A0A162S448_9CRUS	93.1	0	1087	A0A162S448	A0A162S448_9CRUS	Carboxylic ester hydrolase, EC 3.1.1.-	APZ42_012095	Daphnia magna	3.1.1.-	GO:0052689	carboxylic ester hydrolase activity [GO:0052689]
genemark-daph36-processed-gene-0.276-mRNA-1	tr|A0A4Y7LUU3|A0A4Y7LUU3_9CRUS	55.8	3.1e-14	88.6	A0A4Y7LUU3	A0A4Y7LUU3_9CRUS	EOG090X04UV	EOG090X04UV	Daphnia similis		GO:0005838	proteasome regulatory particle [GO:0005838]		proteasome regulatory particle [GO:0005838]
augustus-daph36-processed-gene-0.580-mRNA-1	tr|A0A164KZD4|A0A164KZD4_9CRUS	95.4	0	1541.9	A0A164KZD4	A0A164KZD4_9CRUS	Cc8K15.2-like protein	APZ42_033558	Daphnia magna
maker-daph36-augustus-gene-0.2582-mRNA-1	tr|A0A0P5ZH20|A0A0P5ZH20_9CRUS	97.8	7.5e-300	1038.9	A0A0P5ZH20	A0A0P5ZH20_9CRUS	Major facilitator superfamily domain-containing protein (Major facilitator superfamily domain-containing protein 1)	APZ42_012086	Daphnia magna		GO:0016021; GO:0022857	integral component of membrane [GO:0016021]; transmembrane transporter activity [GO:0022857]		integral component of membrane [GO:0016021]
maker-daph36-augustus-gene-0.2595-mRNA-1	tr|E9H8J6|E9H8J6_DAPPU	89.4	0	3281.5	E9H8J6	E9H8J6_DAPPU	Uncharacterized protein	DAPPUDRAFT_201347	Daphnia pulex (Water flea)		GO:0005634; GO:0005829; GO:0006281; GO:0010499; GO:0016504; GO:0070577; GO:0070628	cytosol [GO:0005829]; nucleus [GO:0005634]; lysine-acetylated histone binding [GO:0070577]; peptidase activator activity [GO:0016504]; proteasome binding [GO:0070628]; DNA repair [GO:0006281]; proteasomal ubiquitin-independent protein catabolic process [GO:0010499]	DNA repair [GO:0006281]; proteasomal ubiquitin-independent protein catabolic process [GO:0010499]	cytosol [GO:0005829]; nucleus [GO:0005634]
maker-daph36-augustus-gene-0.2618-mRNA-1	tr|A0A162S4C3|A0A162S4C3_9CRUS	93.6	1.6e-244	854.7	A0A162S4C3	A0A162S4C3_9CRUS	Venom serine Protease 34	APZ42_012140	Daphnia magna		GO:0004252; GO:0016021	integral component of membrane [GO:0016021]; serine-type endopeptidase activity [GO:0004252]		integral component of membrane [GO:0016021]
maker-daph36-augustus-gene-0.2611-mRNA-1	tr|A0A162S4D5|A0A162S4D5_9CRUS	99.1	2.6e-110	407.9	A0A162S4D5	A0A162S4D5_9CRUS	FGFR1 oncogene partner 2	APZ42_012155	Daphnia magna
maker-daph36-augustus-gene-0.2627-mRNA-1	tr|A0A0P5CP19|A0A0P5CP19_9CRUS	91.2	0	1352.4	A0A0P5CP19	A0A0P5CP19_9CRUS	Inturned planar cell polarity effector homolog		Daphnia magna		GO:0001736; GO:0005737; GO:0009986; GO:0016192; GO:0060271	cell surface [GO:0009986]; cytoplasm [GO:0005737]; cilium assembly [GO:0060271]; establishment of planar polarity [GO:0001736]; vesicle-mediated transport [GO:0016192]	cilium assembly [GO:0060271]; establishment of planar polarity [GO:0001736]; vesicle-mediated transport [GO:0016192]	cell surface [GO:0009986]; cytoplasm [GO:0005737]
augustus-daph36-processed-gene-0.586-mRNA-1	tr|A0A162S4I1|A0A162S4I1_9CRUS	93.4	6.6e-155	556.6	A0A162S4I1	A0A162S4I1_9CRUS	Putative BTB/POZ domain-containing protein KCTD16	APZ42_012163	Daphnia magna		GO:0051260	protein homooligomerization [GO:0051260]	protein homooligomerization [GO:0051260]
maker-daph36-augustus-gene-0.2632-mRNA-1	tr|A0A0P6FVE1|A0A0P6FVE1_9CRUS	98.4	0	1946.4	A0A0P6FVE1	A0A0P6FVE1_9CRUS	Glutamate [NMDA] receptor subunit 1		Daphnia magna		GO:0004970; GO:0014069; GO:0016021; GO:0042221; GO:0045211	integral component of membrane [GO:0016021]; postsynaptic density [GO:0014069]; postsynaptic membrane [GO:0045211]; ionotropic glutamate receptor activity [GO:0004970]; response to chemical [GO:0042221]	response to chemical [GO:0042221]	integral component of membrane [GO:0016021]; postsynaptic density [GO:0014069]; postsynaptic membrane [GO:0045211]
maker-daph36-augustus-gene-0.2633-mRNA-1	tr|A0A162S4M2|A0A162S4M2_9CRUS	90.4	2.6e-237	830.9	A0A162S4M2	A0A162S4M2_9CRUS	PBPe domain-containing protein	APZ42_012161	Daphnia magna		GO:0015276; GO:0016021	integral component of membrane [GO:0016021]; ligand-gated ion channel activity [GO:0015276]		integral component of membrane [GO:0016021]
maker-daph36-augustus-gene-0.2636-mRNA-1	tr|A0A0P5SB78|A0A0P5SB78_9CRUS	97.2	7.4e-95	356.3	A0A0P5SB78	A0A0P5SB78_9CRUS	Guanosine-3',5'-bis(Diphosphate) 3'-pyrophosphohydrolase MESH1	APZ42_012164	Daphnia magna		GO:0016787	hydrolase activity [GO:0016787]
genemark-daph36-processed-gene-0.290-mRNA-1	tr|A0A0P5I920|A0A0P5I920_9CRUS	70.7	5.9e-139	504.2	A0A0P5I920	A0A0P5I920_9CRUS	Uncharacterized protein		Daphnia magna		GO:0004842; GO:0016887	ATP hydrolysis activity [GO:0016887]; ubiquitin-protein transferase activity [GO:0004842]
maker-daph36-augustus-gene-0.2654-mRNA-1	tr|A0A4Y7NAD0|A0A4Y7NAD0_9CRUS	99.6	2.6e-160	574.3	A0A4Y7NAD0	A0A4Y7NAD0_9CRUS	Autophagy protein 5	EOG090X0BB3	Daphnia sinensis		GO:0016236; GO:0034045	phagophore assembly site membrane [GO:0034045]; macroautophagy [GO:0016236]	macroautophagy [GO:0016236]	phagophore assembly site membrane [GO:0034045]
maker-daph36-augustus-gene-0.2657-mRNA-1	tr|A0A0N8D1I5|A0A0N8D1I5_9CRUS	100	8.4e-40	172.2	A0A0N8D1I5	A0A0N8D1I5_9CRUS	LITAF protein		Daphnia magna		GO:0005765; GO:0016021; GO:0046872	integral component of membrane [GO:0016021]; lysosomal membrane [GO:0005765]; metal ion binding [GO:0046872]		integral component of membrane [GO:0016021]; lysosomal membrane [GO:0005765]
maker-daph36-augustus-gene-0.2662-mRNA-1	tr|A0A0P4ZZK9|A0A0P4ZZK9_9CRUS	87.8	0	2735.7	A0A0P4ZZK9	A0A0P4ZZK9_9CRUS	NFX1-type zinc finger-containing protein		Daphnia magna		GO:0004386	helicase activity [GO:0004386]
augustus-daph36-processed-gene-0.594-mRNA-1	tr|A0A164QZB9|A0A164QZB9_9CRUS	67	5.2e-99	370.9	A0A164QZB9	A0A164QZB9_9CRUS	Uncharacterized protein	APZ42_027893	Daphnia magna
maker-daph36-augustus-gene-0.2674-mRNA-1	tr|A0A0N8D9A3|A0A0N8D9A3_9CRUS	96.1	2.8e-54	220.7	A0A0N8D9A3	A0A0N8D9A3_9CRUS	Putative Gametocyte-specific factor 1	APZ42_012154	Daphnia magna		GO:0046872	metal ion binding [GO:0046872]
maker-daph36-augustus-gene-0.2676-mRNA-1	tr|A0A164TWD9|A0A164TWD9_9CRUS	86.4	1.6e-157	565.5	A0A164TWD9	A0A164TWD9_9CRUS	Uncharacterized protein	APZ42_024610	Daphnia magna
maker-daph36-augustus-gene-0.2710-mRNA-1	tr|A0A0P5J9U8|A0A0P5J9U8_9CRUS	82.3	3e-99	372.1	A0A0P5J9U8	A0A0P5J9U8_9CRUS	Neurotrimin		Daphnia magna
maker-daph36-augustus-gene-0.2757-mRNA-1	tr|A0A0P5LAC7|A0A0P5LAC7_9CRUS	98.3	0	1345.5	A0A0P5LAC7	A0A0P5LAC7_9CRUS	GMP synthase (glutamine-hydrolyzing), EC 6.3.5.2 (Glutamine amidotransferase)	APZ42_012131	Daphnia magna	6.3.5.2	GO:0003922; GO:0005524; GO:0016462	ATP binding [GO:0005524]; GMP synthase (glutamine-hydrolyzing) activity [GO:0003922]; pyrophosphatase activity [GO:0016462]
maker-daph36-augustus-gene-0.2784-mRNA-1	tr|A0A162S5I2|A0A162S5I2_9CRUS	94	3.2e-273	950.3	A0A162S5I2	A0A162S5I2_9CRUS	Alpha-L-fucosidase, EC 3.2.1.51	APZ42_012149	Daphnia magna	3.2.1.51	GO:0004560; GO:0006004	alpha-L-fucosidase activity [GO:0004560]; fucose metabolic process [GO:0006004]	fucose metabolic process [GO:0006004]
maker-daph36-augustus-gene-0.2785-mRNA-1	tr|A0A0P4ZJD0|A0A0P4ZJD0_9CRUS	96.3	0	1607	A0A0P4ZJD0	A0A0P4ZJD0_9CRUS	Guanylate cyclase, EC 4.6.1.2		Daphnia magna	4.6.1.2	GO:0004383; GO:0005525; GO:0005737; GO:0020037; GO:0035556	cytoplasm [GO:0005737]; GTP binding [GO:0005525]; guanylate cyclase activity [GO:0004383]; heme binding [GO:0020037]; intracellular signal transduction [GO:0035556]	intracellular signal transduction [GO:0035556]	cytoplasm [GO:0005737]
maker-daph36-augustus-gene-0.2808-mRNA-1	tr|A0A162S5M2|A0A162S5M2_9CRUS	92.6	4.1e-201	710.3	A0A162S5M2	A0A162S5M2_9CRUS	UPF0160 protein MYG1, mitochondrial	APZ42_012152	Daphnia magna
maker-daph36-augustus-gene-0.2829-mRNA-1	tr|A0A0P5CUF8|A0A0P5CUF8_9CRUS	91.8	8.5e-191	676	A0A0P5CUF8	A0A0P5CUF8_9CRUS	tRNA wybutosine-synthesizing protein 2 homolog, EC 2.5.1.114 (tRNA(Phe) (4-demethylwyosine(37)-C(7)) aminocarboxypropyltransferase)		Daphnia magna	2.5.1.114	GO:0006400; GO:0016021; GO:0102522	integral component of membrane [GO:0016021]; tRNA 4-demethylwyosine alpha-amino-alpha-carboxypropyltransferase activity [GO:0102522]; tRNA modification [GO:0006400]	tRNA modification [GO:0006400]	integral component of membrane [GO:0016021]
evm-daph36-processed-gene-0.709-mRNA-1	tr|E9H8Q4|E9H8Q4_DAPPU	82.9	0	2443.3	E9H8Q4	E9H8Q4_DAPPU	Uncharacterized protein VTG4	VTG4 DAPPUDRAFT_308693	Daphnia pulex (Water flea)		GO:0005319	lipid transporter activity [GO:0005319]
maker-daph36-augustus-gene-0.2831-mRNA-1	tr|A0A0P5TJM5|A0A0P5TJM5_9CRUS	98.1	0	1773.8	A0A0P5TJM5	A0A0P5TJM5_9CRUS	Integrator complex subunit		Daphnia magna		GO:0032039	integrator complex [GO:0032039]		integrator complex [GO:0032039]
maker-daph36-augustus-gene-0.2839-mRNA-1	tr|A0A162S5T5|A0A162S5T5_9CRUS	88.8	1.3e-153	552.7	A0A162S5T5	A0A162S5T5_9CRUS	Smg4_UPF3 domain-containing protein	APZ42_012150	Daphnia magna		GO:0000184; GO:0003676; GO:0005634	nucleus [GO:0005634]; nucleic acid binding [GO:0003676]; nuclear-transcribed mRNA catabolic process, nonsense-mediated decay [GO:0000184]	nuclear-transcribed mRNA catabolic process, nonsense-mediated decay [GO:0000184]	nucleus [GO:0005634]
maker-daph36-augustus-gene-0.2844-mRNA-1	tr|A0A162S5V2|A0A162S5V2_9CRUS	69.3	1.2e-285	992.3	A0A162S5V2	A0A162S5V2_9CRUS	XK-related protein	APZ42_012135	Daphnia magna		GO:0005737; GO:0016021	cytoplasm [GO:0005737]; integral component of membrane [GO:0016021]		cytoplasm [GO:0005737]; integral component of membrane [GO:0016021]
genemark-daph36-processed-gene-0.308-mRNA-1	tr|A0A162S5V2|A0A162S5V2_9CRUS	90.1	5.5e-305	1056.2	A0A162S5V2	A0A162S5V2_9CRUS	XK-related protein	APZ42_012135	Daphnia magna		GO:0005737; GO:0016021	cytoplasm [GO:0005737]; integral component of membrane [GO:0016021]		cytoplasm [GO:0005737]; integral component of membrane [GO:0016021]
maker-daph36-augustus-gene-0.2852-mRNA-1	tr|A0A162S5W6|A0A162S5W6_9CRUS	95.3	0	1563.5	A0A162S5W6	A0A162S5W6_9CRUS	JmjC domain-containing Histone demethylation protein 1	APZ42_012143	Daphnia magna
maker-daph36-augustus-gene-0.2854-mRNA-1	tr|A0A0P5ZEL6|A0A0P5ZEL6_9CRUS	95.1	6.4e-260	906	A0A0P5ZEL6	A0A0P5ZEL6_9CRUS	Aladin	APZ42_011135	Daphnia magna
maker-daph36-augustus-gene-0.2856-mRNA-1	tr|A0A4Y7NG14|A0A4Y7NG14_9CRUS	95.3	1.4e-135	492.3	A0A4Y7NG14	A0A4Y7NG14_9CRUS	Splicing factor YJU2	EOG090X0G3U	Daphnia sinensis		GO:0000349; GO:0046872; GO:0071006	U2-type catalytic step 1 spliceosome [GO:0071006]; metal ion binding [GO:0046872]; generation of catalytic spliceosome for first transesterification step [GO:0000349]	generation of catalytic spliceosome for first transesterification step [GO:0000349]	U2-type catalytic step 1 spliceosome [GO:0071006]
genemark-daph36-processed-gene-0.312-mRNA-1	tr|A0A162S663|A0A162S663_9CRUS	98.8	2.2e-266	927.5	A0A162S663	A0A162S663_9CRUS	Limb region 1 protein	APZ42_012207	Daphnia magna		GO:0016021	integral component of membrane [GO:0016021]		integral component of membrane [GO:0016021]
augustus-daph36-processed-gene-0.610-mRNA-1	tr|A0A162S6C0|A0A162S6C0_9CRUS	89.4	1.4e-120	442.2	A0A162S6C0	A0A162S6C0_9CRUS	Uncharacterized protein	APZ42_012212	Daphnia magna
genemark-daph36-processed-gene-0.314-mRNA-1	tr|A0A2L2YRP6|A0A2L2YRP6_PARTP	27.4	9.4e-29	137.5	A0A2L2YRP6	A0A2L2YRP6_PARTP	G_PROTEIN_RECEP_F1_2 domain-containing protein		Parasteatoda tepidariorum (House spider) (Achaearanea tepidariorum)		GO:0004995; GO:0005886; GO:0016021	integral component of membrane [GO:0016021]; plasma membrane [GO:0005886]; tachykinin receptor activity [GO:0004995]		integral component of membrane [GO:0016021]; plasma membrane [GO:0005886]
genemark-daph36-processed-gene-0.315-mRNA-1	tr|E9GJ77|E9GJ77_DAPPU	84.6	1.5e-191	678.7	E9GJ77	E9GJ77_DAPPU	Lipase	DAPPUDRAFT_318573	Daphnia pulex (Water flea)		GO:0016042; GO:0016788	hydrolase activity, acting on ester bonds [GO:0016788]; lipid catabolic process [GO:0016042]	lipid catabolic process [GO:0016042]
maker-daph36-augustus-gene-0.2870-mRNA-1	tr|A0A162S6J7|A0A162S6J7_9CRUS	90.8	0	1369	A0A162S6J7	A0A162S6J7_9CRUS	NHL repeat-containing protein 2	APZ42_012191	Daphnia magna
maker-daph36-augustus-gene-0.2879-mRNA-1	tr|A0A162S6M9|A0A162S6M9_9CRUS	95.8	9.9e-166	592.8	A0A162S6M9	A0A162S6M9_9CRUS	Putative Myogenic factor 6	APZ42_012209	Daphnia magna		GO:0005634; GO:0006355; GO:0007517; GO:0046983	nucleus [GO:0005634]; protein dimerization activity [GO:0046983]; muscle organ development [GO:0007517]; regulation of transcription, DNA-templated [GO:0006355]	muscle organ development [GO:0007517]; regulation of transcription, DNA-templated [GO:0006355]	nucleus [GO:0005634]
maker-daph36-augustus-gene-0.2888-mRNA-1	tr|A0A0P5J9U8|A0A0P5J9U8_9CRUS	90.1	1.4e-28	136	A0A0P5J9U8	A0A0P5J9U8_9CRUS	Neurotrimin		Daphnia magna
maker-daph36-augustus-gene-0.2898-mRNA-1	tr|A0A0P5J9U8|A0A0P5J9U8_9CRUS	90.1	1.4e-28	136	A0A0P5J9U8	A0A0P5J9U8_9CRUS	Neurotrimin		Daphnia magna
maker-daph36-augustus-gene-0.2908-mRNA-1	tr|A0A0P5J9U8|A0A0P5J9U8_9CRUS	90.1	1.4e-28	136	A0A0P5J9U8	A0A0P5J9U8_9CRUS	Neurotrimin		Daphnia magna
augustus-daph36-processed-gene-0.618-mRNA-1	tr|A0A0P5RXF7|A0A0P5RXF7_9CRUS	93.8	6.4e-73	283.1	A0A0P5RXF7	A0A0P5RXF7_9CRUS	Uncharacterized protein	APZ42_012256	Daphnia magna
maker-daph36-augustus-gene-0.2911-mRNA-1	tr|A0A0P5CJH1|A0A0P5CJH1_9CRUS	93.7	3.8e-236	827	A0A0P5CJH1	A0A0P5CJH1_9CRUS	Zinc/iron regulated transporter-related protein	APZ42_012203	Daphnia magna		GO:0016021; GO:0046873	integral component of membrane [GO:0016021]; metal ion transmembrane transporter activity [GO:0046873]		integral component of membrane [GO:0016021]
maker-daph36-augustus-gene-0.2913-mRNA-1	tr|E9H8S8|E9H8S8_DAPPU	100	5.4e-37	162.9	E9H8S8	E9H8S8_DAPPU	RRM domain-containing protein	DAPPUDRAFT_93311	Daphnia pulex (Water flea)		GO:0003729; GO:0005847; GO:0098789	mRNA cleavage and polyadenylation specificity factor complex [GO:0005847]; mRNA binding [GO:0003729]; pre-mRNA cleavage required for polyadenylation [GO:0098789]	pre-mRNA cleavage required for polyadenylation [GO:0098789]	mRNA cleavage and polyadenylation specificity factor complex [GO:0005847]
maker-daph36-augustus-gene-0.2917-mRNA-1	tr|A0A0P5D2L2|A0A0P5D2L2_9CRUS	89.5	0	3018	A0A0P5D2L2	A0A0P5D2L2_9CRUS	Tight junction protein 1 (Zona occludens 1)		Daphnia magna
maker-daph36-augustus-gene-0.2923-mRNA-1	tr|E9H8T3|E9H8T3_DAPPU	96.7	1.8e-36	161.8	E9H8T3	E9H8T3_DAPPU	CRIB domain-containing protein	DAPPUDRAFT_326794	Daphnia pulex (Water flea)		GO:0005856; GO:0005886; GO:0008360; GO:0031267; GO:0035023	cytoskeleton [GO:0005856]; plasma membrane [GO:0005886]; small GTPase binding [GO:0031267]; regulation of cell shape [GO:0008360]; regulation of Rho protein signal transduction [GO:0035023]	regulation of cell shape [GO:0008360]; regulation of Rho protein signal transduction [GO:0035023]	cytoskeleton [GO:0005856]; plasma membrane [GO:0005886]
maker-daph36-augustus-gene-0.2924-mRNA-1	tr|A0A162S7K9|A0A162S7K9_9CRUS	98.1	3.7e-235	823.5	A0A162S7K9	A0A162S7K9_9CRUS	Aspartate aminotransferase, EC 2.6.1.1	APZ42_012180	Daphnia magna	2.6.1.1	GO:0004069; GO:0006520; GO:0009058; GO:0030170	L-aspartate:2-oxoglutarate aminotransferase activity [GO:0004069]; pyridoxal phosphate binding [GO:0030170]; biosynthetic process [GO:0009058]; cellular amino acid metabolic process [GO:0006520]	biosynthetic process [GO:0009058]; cellular amino acid metabolic process [GO:0006520]
maker-daph36-augustus-gene-0.2945-mRNA-1	tr|A0A0P5Z7J7|A0A0P5Z7J7_9CRUS	95.8	1.8e-201	711.4	A0A0P5Z7J7	A0A0P5Z7J7_9CRUS	Transmembrane protein (Transmembrane protein 129)	APZ42_012204	Daphnia magna		GO:0016021; GO:0061630	integral component of membrane [GO:0016021]; ubiquitin protein ligase activity [GO:0061630]		integral component of membrane [GO:0016021]
maker-daph36-augustus-gene-0.2947-mRNA-1	tr|A0A0P5ZRH4|A0A0P5ZRH4_9CRUS	95.8	5e-285	989.6	A0A0P5ZRH4	A0A0P5ZRH4_9CRUS	Facilitated trehalose transporter Tret1 (Solute carrier family 2, facilitated glucose transporter member)	APZ42_012196	Daphnia magna		GO:0005886; GO:0016021; GO:0051119	integral component of membrane [GO:0016021]; plasma membrane [GO:0005886]; sugar transmembrane transporter activity [GO:0051119]		integral component of membrane [GO:0016021]; plasma membrane [GO:0005886]
maker-daph36-augustus-gene-0.2955-mRNA-1	tr|A0A0P5A3S0|A0A0P5A3S0_9CRUS	95.1	2e-281	977.6	A0A0P5A3S0	A0A0P5A3S0_9CRUS	Solute carrier family 2, facilitated glucose transporter member (Solute carrier family 2, facilitated glucose transporter member 6)	APZ42_012193	Daphnia magna		GO:0005886; GO:0016021; GO:0051119	integral component of membrane [GO:0016021]; plasma membrane [GO:0005886]; sugar transmembrane transporter activity [GO:0051119]		integral component of membrane [GO:0016021]; plasma membrane [GO:0005886]
augustus-daph36-processed-gene-0.627-mRNA-1	tr|A0A0P4ZQ54|A0A0P4ZQ54_9CRUS	96.5	4.9e-246	859.8	A0A0P4ZQ54	A0A0P4ZQ54_9CRUS	Uncharacterized protein	APZ42_017057	Daphnia magna		GO:0016021; GO:0016491	integral component of membrane [GO:0016021]; oxidoreductase activity [GO:0016491]		integral component of membrane [GO:0016021]
augustus-daph36-processed-gene-0.628-mRNA-1	tr|A0A0P5YC26|A0A0P5YC26_9CRUS	93.9	3.9e-145	523.9	A0A0P5YC26	A0A0P5YC26_9CRUS	Fucosyltransferase, EC 2.4.1.-		Daphnia magna	2.4.1.-	GO:0006486; GO:0008417; GO:0016021; GO:0032580	Golgi cisterna membrane [GO:0032580]; integral component of membrane [GO:0016021]; fucosyltransferase activity [GO:0008417]; protein glycosylation [GO:0006486]	protein glycosylation [GO:0006486]	Golgi cisterna membrane [GO:0032580]; integral component of membrane [GO:0016021]
augustus-daph36-processed-gene-0.629-mRNA-1	tr|A0A0P6F6K8|A0A0P6F6K8_9CRUS	95	2e-71	278.1	A0A0P6F6K8	A0A0P6F6K8_9CRUS	Fucosyltransferase, EC 2.4.1.-		Daphnia magna	2.4.1.-	GO:0006486; GO:0008417; GO:0016021; GO:0032580	Golgi cisterna membrane [GO:0032580]; integral component of membrane [GO:0016021]; fucosyltransferase activity [GO:0008417]; protein glycosylation [GO:0006486]	protein glycosylation [GO:0006486]	Golgi cisterna membrane [GO:0032580]; integral component of membrane [GO:0016021]
maker-daph36-augustus-gene-0.2962-mRNA-1	tr|A0A0P5J9U8|A0A0P5J9U8_9CRUS	77.3	3.1e-56	228.8	A0A0P5J9U8	A0A0P5J9U8_9CRUS	Neurotrimin		Daphnia magna
maker-daph36-augustus-gene-0.2981-mRNA-1	tr|A0A0P5Y341|A0A0P5Y341_9CRUS	98.2	0	1685.2	A0A0P5Y341	A0A0P5Y341_9CRUS	Dipeptidyl peptidase (Dipeptidyl peptidase 9)	APZ42_012239	Daphnia magna		GO:0008236	serine-type peptidase activity [GO:0008236]
maker-daph36-augustus-gene-0.2982-mRNA-1	tr|A0A0N8EDQ2|A0A0N8EDQ2_9CRUS	99.8	1.6e-235	825.1	A0A0N8EDQ2	A0A0N8EDQ2_9CRUS	WD40 repeat-containing protein SMU1	APZ42_012237	Daphnia magna		GO:0000398	mRNA splicing, via spliceosome [GO:0000398]	mRNA splicing, via spliceosome [GO:0000398]
maker-daph36-augustus-gene-0.3007-mRNA-1	tr|A0A162CQL1|A0A162CQL1_9CRUS	97.5	4.3e-94	354	A0A162CQL1	A0A162CQL1_9CRUS	Phospholipase A2, EC 3.1.1.4	APZ42_018467	Daphnia magna	3.1.1.4	GO:0004623; GO:0005509; GO:0005576; GO:0006644; GO:0016042; GO:0050482	extracellular region [GO:0005576]; calcium ion binding [GO:0005509]; phospholipase A2 activity [GO:0004623]; arachidonic acid secretion [GO:0050482]; lipid catabolic process [GO:0016042]; phospholipid metabolic process [GO:0006644]	arachidonic acid secretion [GO:0050482]; lipid catabolic process [GO:0016042]; phospholipid metabolic process [GO:0006644]	extracellular region [GO:0005576]
maker-daph36-augustus-gene-0.3012-mRNA-1	tr|A0A162S8A5|A0A162S8A5_9CRUS	97.8	3.2e-127	464.2	A0A162S8A5	A0A162S8A5_9CRUS	Peroxisomal membrane protein 11C	APZ42_012245	Daphnia magna		GO:0005779; GO:0016559	integral component of peroxisomal membrane [GO:0005779]; peroxisome fission [GO:0016559]	peroxisome fission [GO:0016559]	integral component of peroxisomal membrane [GO:0005779]
maker-daph36-augustus-gene-0.3014-mRNA-1	tr|A0A4Y7N322|A0A4Y7N322_9CRUS	97.7	2.5e-167	597.8	A0A4Y7N322	A0A4Y7N322_9CRUS	EOG090X0856	EOG090X0856	Daphnia similis		GO:0016021	integral component of membrane [GO:0016021]		integral component of membrane [GO:0016021]
maker-daph36-augustus-gene-0.3016-mRNA-1	tr|A0A0P5CR54|A0A0P5CR54_9CRUS	88	9.5e-167	596.3	A0A0P5CR54	A0A0P5CR54_9CRUS	Lethal (3)	APZ42_012238	Daphnia magna
maker-daph36-augustus-gene-0.3018-mRNA-1	tr|A0A4Y7NA48|A0A4Y7NA48_9CRUS	100	1.8e-78	301.6	A0A4Y7NA48	A0A4Y7NA48_9CRUS	EOG090X0GKM	EOG090X0GKM	Daphnia sinensis		GO:0005509	calcium ion binding [GO:0005509]
augustus-daph36-processed-gene-0.639-mRNA-1	tr|A0A162S8V0|A0A162S8V0_9CRUS	92.7	1.3e-99	373.2	A0A162S8V0	A0A162S8V0_9CRUS	Uncharacterized protein	APZ42_012254	Daphnia magna
genemark-daph36-processed-gene-0.352-mRNA-1	tr|A0A0N8C0X6|A0A0N8C0X6_9CRUS	66.1	1.8e-09	72	A0A0N8C0X6	A0A0N8C0X6_9CRUS	Uncharacterized protein		Daphnia magna
maker-daph36-augustus-gene-0.3020-mRNA-1	tr|A0A162S915|A0A162S915_9CRUS	93.1	1e-255	892.1	A0A162S915	A0A162S915_9CRUS	Peptidylprolyl isomerase, EC 5.2.1.8	APZ42_012235	Daphnia magna	5.2.1.8	GO:0003676; GO:0003755	nucleic acid binding [GO:0003676]; peptidyl-prolyl cis-trans isomerase activity [GO:0003755]
maker-daph36-augustus-gene-0.3024-mRNA-1	tr|A0A0P6GL54|A0A0P6GL54_9CRUS	89.7	0	1435.2	A0A0P6GL54	A0A0P6GL54_9CRUS	Procollagen-lysine 5-dioxygenase, EC 1.14.11.4		Daphnia magna	1.14.11.4	GO:0005506; GO:0008475; GO:0031418	iron ion binding [GO:0005506]; L-ascorbic acid binding [GO:0031418]; procollagen-lysine 5-dioxygenase activity [GO:0008475]
maker-daph36-augustus-gene-0.3084-mRNA-1	tr|A0A0P5EBN9|A0A0P5EBN9_9CRUS	86.6	6.4e-175	623.2	A0A0P5EBN9	A0A0P5EBN9_9CRUS	Transcription factor IIIA	APZ42_012240	Daphnia magna
maker-daph36-augustus-gene-0.3107-mRNA-1	tr|E9HBN6|E9HBN6_DAPPU	82.3	4.6e-122	447.6	E9HBN6	E9HBN6_DAPPU	UBZ1-type domain-containing protein	DAPPUDRAFT_228160	Daphnia pulex (Water flea)
augustus-daph36-processed-gene-0.645-mRNA-1	tr|A0A0P5EJV0|A0A0P5EJV0_9CRUS	100	1.5e-48	201.4	A0A0P5EJV0	A0A0P5EJV0_9CRUS	Chitin deacetylase 1	APZ42_012230	Daphnia magna		GO:0003824; GO:0005576; GO:0005975; GO:0008061	extracellular region [GO:0005576]; catalytic activity [GO:0003824]; chitin binding [GO:0008061]; carbohydrate metabolic process [GO:0005975]	carbohydrate metabolic process [GO:0005975]	extracellular region [GO:0005576]
augustus-daph423-processed-gene-0.39-mRNA-1	tr|A0A162QAR0|A0A162QAR0_9CRUS	69.7	3.2e-121	444.5	A0A162QAR0	A0A162QAR0_9CRUS	RNA-directed DNA polymerase, EC 2.7.7.49	APZ42_014045	Daphnia magna	2.7.7.49	GO:0003676; GO:0015074; GO:0042575	DNA polymerase complex [GO:0042575]; nucleic acid binding [GO:0003676]; DNA integration [GO:0015074]	DNA integration [GO:0015074]	DNA polymerase complex [GO:0042575]
augustus-daph423-processed-gene-0.40-mRNA-1	tr|E9HQ14|E9HQ14_DAPPU	53.4	3.8e-59	238.4	E9HQ14	E9HQ14_DAPPU	CCHC-type domain-containing protein	DAPPUDRAFT_332471	Daphnia pulex (Water flea)		GO:0003676; GO:0008270	nucleic acid binding [GO:0003676]; zinc ion binding [GO:0008270]
genemark-daph423-processed-gene-0.1-mRNA-1	tr|A0A164MIG6|A0A164MIG6_9CRUS	47	4.7e-255	891	A0A164MIG6	A0A164MIG6_9CRUS	RNA-directed DNA polymerase, EC 2.7.7.49	APZ42_031797	Daphnia magna	2.7.7.49	GO:0003676; GO:0015074; GO:0042575	DNA polymerase complex [GO:0042575]; nucleic acid binding [GO:0003676]; DNA integration [GO:0015074]	DNA integration [GO:0015074]	DNA polymerase complex [GO:0042575]
genemark-daph423-processed-gene-0.2-mRNA-1	tr|A0A164KKE8|A0A164KKE8_9CRUS	72.1	0	1788.9	A0A164KKE8	A0A164KKE8_9CRUS	RNA-directed DNA polymerase, EC 2.7.7.49	APZ42_033950	Daphnia magna	2.7.7.49	GO:0003676; GO:0008270; GO:0015074; GO:0042575	DNA polymerase complex [GO:0042575]; nucleic acid binding [GO:0003676]; zinc ion binding [GO:0008270]; DNA integration [GO:0015074]	DNA integration [GO:0015074]	DNA polymerase complex [GO:0042575]
augustus-daph423-processed-gene-0.44-mRNA-1	tr|A0A0N8DFQ6|A0A0N8DFQ6_9CRUS	51.4	1.7e-235	825.9	A0A0N8DFQ6	A0A0N8DFQ6_9CRUS	CCHC-type domain-containing protein		Daphnia magna		GO:0003676; GO:0008270	nucleic acid binding [GO:0003676]; zinc ion binding [GO:0008270]
genemark-daph423-processed-gene-0.6-mRNA-1	tr|A0A0P5WAS7|A0A0P5WAS7_9CRUS	87	0	1589.7	A0A0P5WAS7	A0A0P5WAS7_9CRUS	RNA-directed DNA polymerase, EC 2.7.7.49		Daphnia magna	2.7.7.49	GO:0003676; GO:0015074; GO:0042575	DNA polymerase complex [GO:0042575]; nucleic acid binding [GO:0003676]; DNA integration [GO:0015074]	DNA integration [GO:0015074]	DNA polymerase complex [GO:0042575]
genemark-daph423-processed-gene-0.7-mRNA-1	tr|A0A0P4ZJF0|A0A0P4ZJF0_9CRUS	33.5	3.2e-09	71.6	A0A0P4ZJF0	A0A0P4ZJF0_9CRUS	RNA-directed DNA polymerase, EC 2.7.7.49		Daphnia magna	2.7.7.49	GO:0003676; GO:0015074; GO:0042575	DNA polymerase complex [GO:0042575]; nucleic acid binding [GO:0003676]; DNA integration [GO:0015074]	DNA integration [GO:0015074]	DNA polymerase complex [GO:0042575]
augustus-daph423-processed-gene-0.48-mRNA-1	tr|A0A0N8AEJ0|A0A0N8AEJ0_9CRUS	54.4	1.2e-178	636.3	A0A0N8AEJ0	A0A0N8AEJ0_9CRUS	Retrovirus-related Pol polyprotein from transposon		Daphnia magna		GO:0016021	integral component of membrane [GO:0016021]		integral component of membrane [GO:0016021]
genemark-daph423-processed-gene-0.11-mRNA-1	tr|A0A162RBB3|A0A162RBB3_9CRUS	86.5	2.5e-112	416	A0A162RBB3	A0A162RBB3_9CRUS	Uncharacterized protein	APZ42_012954	Daphnia magna
maker-daph423-augustus-gene-0.65-mRNA-1	tr|A0A4Y2N6L3|A0A4Y2N6L3_ARAVE	31.9	6.9e-188	668.3	A0A4Y2N6L3	A0A4Y2N6L3_ARAVE	Retrovirus-related Pol polyprotein from transposon TNT 1-94	POLX_449 AVEN_157392_1	Araneus ventricosus (Orbweaver spider) (Epeira ventricosa)		GO:0003676; GO:0008270; GO:0015074; GO:0042575	DNA polymerase complex [GO:0042575]; nucleic acid binding [GO:0003676]; zinc ion binding [GO:0008270]; DNA integration [GO:0015074]	DNA integration [GO:0015074]	DNA polymerase complex [GO:0042575]
genemark-daph423-processed-gene-0.13-mRNA-1	tr|A0A164R2B6|A0A164R2B6_9CRUS	47.8	0	1166.8	A0A164R2B6	A0A164R2B6_9CRUS	RNA-directed DNA polymerase, EC 2.7.7.49	APZ42_027741	Daphnia magna	2.7.7.49	GO:0003676; GO:0008270; GO:0015074; GO:0042575	DNA polymerase complex [GO:0042575]; nucleic acid binding [GO:0003676]; zinc ion binding [GO:0008270]; DNA integration [GO:0015074]	DNA integration [GO:0015074]	DNA polymerase complex [GO:0042575]
genemark-daph423-processed-gene-0.14-mRNA-1	tr|A0A162QDW4|A0A162QDW4_9CRUS	59.7	9e-73	283.9	A0A162QDW4	A0A162QDW4_9CRUS	Uncharacterized protein	APZ42_013880	Daphnia magna		GO:0003676	nucleic acid binding [GO:0003676]
augustus-daph423-processed-gene-0.52-mRNA-1	tr|A0A164SFU2|A0A164SFU2_9CRUS	58.4	3e-117	431.8	A0A164SFU2	A0A164SFU2_9CRUS	Peptidase A2 domain-containing protein	APZ42_026155	Daphnia magna		GO:0004190	aspartic-type endopeptidase activity [GO:0004190]
augustus-daph423-processed-gene-0.53-mRNA-1	tr|A0A164QHJ0|A0A164QHJ0_9CRUS	42.7	1.7e-112	416.4	A0A164QHJ0	A0A164QHJ0_9CRUS	Integrase catalytic domain-containing protein	APZ42_028450	Daphnia magna		GO:0003676; GO:0015074; GO:0042575	DNA polymerase complex [GO:0042575]; nucleic acid binding [GO:0003676]; DNA integration [GO:0015074]	DNA integration [GO:0015074]	DNA polymerase complex [GO:0042575]
augustus-daph423-processed-gene-0.54-mRNA-1	tr|A0A0P5VAL6|A0A0P5VAL6_9CRUS	73.8	1.6e-228	802	A0A0P5VAL6	A0A0P5VAL6_9CRUS	Uncharacterized protein		Daphnia magna
augustus-daph423-processed-gene-0.55-mRNA-1	tr|A0A164P6C0|A0A164P6C0_9CRUS	72.6	1.7e-143	518.8	A0A164P6C0	A0A164P6C0_9CRUS	RNA-directed DNA polymerase, EC 2.7.7.49	APZ42_029940	Daphnia magna	2.7.7.49	GO:0003676; GO:0015074; GO:0016021	integral component of membrane [GO:0016021]; nucleic acid binding [GO:0003676]; DNA integration [GO:0015074]	DNA integration [GO:0015074]	integral component of membrane [GO:0016021]
genemark-daph423-processed-gene-0.20-mRNA-1	tr|A0A0P5YDH1|A0A0P5YDH1_9CRUS	76.8	5.3e-135	491.1	A0A0P5YDH1	A0A0P5YDH1_9CRUS	RNA-directed DNA polymerase, EC 2.7.7.49		Daphnia magna	2.7.7.49	GO:0003676; GO:0015074	nucleic acid binding [GO:0003676]; DNA integration [GO:0015074]	DNA integration [GO:0015074]
augustus-daph423-processed-gene-0.57-mRNA-1	tr|A0A164KKJ4|A0A164KKJ4_9CRUS	45.5	4.7e-163	585.1	A0A164KKJ4	A0A164KKJ4_9CRUS	Integrase catalytic domain-containing protein	APZ42_033952	Daphnia magna		GO:0003676; GO:0015074; GO:0042575	DNA polymerase complex [GO:0042575]; nucleic acid binding [GO:0003676]; DNA integration [GO:0015074]	DNA integration [GO:0015074]	DNA polymerase complex [GO:0042575]
maker-daph365-augustus-gene-0.47-mRNA-1	tr|A0A164SNZ8|A0A164SNZ8_9CRUS	75.9	2.9e-12	83.6	A0A164SNZ8	A0A164SNZ8_9CRUS	Tox-SGS domain-containing protein	APZ42_025865	Daphnia magna
augustus-daph365-processed-gene-0.13-mRNA-1	tr|A0A164QZW2|A0A164QZW2_9CRUS	92.5	8.1e-56	226.9	A0A164QZW2	A0A164QZW2_9CRUS	CUB domain-containing protein	APZ42_027887	Daphnia magna
maker-daph365-augustus-gene-0.66-mRNA-1	tr|A0A0P5XU62|A0A0P5XU62_9CRUS	83.1	3.7e-108	401	A0A0P5XU62	A0A0P5XU62_9CRUS	Uncharacterized protein	APZ42_027882	Daphnia magna		GO:0016021	integral component of membrane [GO:0016021]		integral component of membrane [GO:0016021]
maker-daph365-augustus-gene-0.70-mRNA-1	tr|A0A0P5SG02|A0A0P5SG02_9CRUS	84.5	3e-23	117.1	A0A0P5SG02	A0A0P5SG02_9CRUS	Uncharacterized protein		Daphnia magna
maker-daph365-augustus-gene-0.77-mRNA-1	tr|A0A164QZV1|A0A164QZV1_9CRUS	83.1	2.7e-67	264.6	A0A164QZV1	A0A164QZV1_9CRUS	Uncharacterized protein	APZ42_027880	Daphnia magna		GO:0042302	structural constituent of cuticle [GO:0042302]
maker-daph365-augustus-gene-0.108-mRNA-1	tr|A0A0P6B717|A0A0P6B717_9CRUS	84.8	6.6e-50	206.5	A0A0P6B717	A0A0P6B717_9CRUS	Uncharacterized protein	APZ42_027866	Daphnia magna
genemark-daph365-processed-gene-0.10-mRNA-1	tr|E9HZE2|E9HZE2_DAPPU	75	6.9e-39	169.5	E9HZE2	E9HZE2_DAPPU	Uncharacterized protein	DAPPUDRAFT_336270	Daphnia pulex (Water flea)
maker-daph365-augustus-gene-0.113-mRNA-1	tr|A0A164R017|A0A164R017_9CRUS	94.4	6.3e-236	826.2	A0A164R017	A0A164R017_9CRUS	Katanin p60 ATPase-containing subunit A1, Katanin p60 subunit A1, EC 5.6.1.1 (p60 katanin)	KATNA1 APZ42_027877	Daphnia magna	5.6.1.1	GO:0000922; GO:0005524; GO:0005737; GO:0005813; GO:0005874; GO:0007049; GO:0008017; GO:0008568; GO:0016853; GO:0016887; GO:0051301	centrosome [GO:0005813]; cytoplasm [GO:0005737]; microtubule [GO:0005874]; spindle pole [GO:0000922]; ATP binding [GO:0005524]; ATP hydrolysis activity [GO:0016887]; isomerase activity [GO:0016853]; microtubule binding [GO:0008017]; microtubule-severing ATPase activity [GO:0008568]; cell cycle [GO:0007049]; cell division [GO:0051301]	cell cycle [GO:0007049]; cell division [GO:0051301]	centrosome [GO:0005813]; cytoplasm [GO:0005737]; microtubule [GO:0005874]; spindle pole [GO:0000922]
maker-daph255-augustus-gene-0.32-mRNA-1	tr|A0A162Q1G4|A0A162Q1G4_9CRUS	94.7	8.8e-218	765.8	A0A162Q1G4	A0A162Q1G4_9CRUS	Xyloside xylosyltransferase 1	APZ42_014178	Daphnia magna		GO:0030176; GO:0035252	integral component of endoplasmic reticulum membrane [GO:0030176]; UDP-xylosyltransferase activity [GO:0035252]		integral component of endoplasmic reticulum membrane [GO:0030176]
maker-daph255-augustus-gene-0.33-mRNA-1	tr|A0A164Z757|A0A164Z757_9CRUS	91.8	2.6e-120	442.2	A0A164Z757	A0A164Z757_9CRUS	RNA polymerase II-associated 3-like protein	APZ42_018306	Daphnia magna
maker-daph255-augustus-gene-0.40-mRNA-1	tr|A0A4Y7NC97|A0A4Y7NC97_9CRUS	99.4	2.3e-190	674.5	A0A4Y7NC97	A0A4Y7NC97_9CRUS	EOG090X0DK6	EOG090X0DK6	Daphnia sinensis		GO:0000398	mRNA splicing, via spliceosome [GO:0000398]	mRNA splicing, via spliceosome [GO:0000398]
maker-daph255-augustus-gene-0.58-mRNA-1	tr|E9GB71|E9GB71_DAPPU	80	9.1e-35	156	E9GB71	E9GB71_DAPPU	Uncharacterized protein	DAPPUDRAFT_315898	Daphnia pulex (Water flea)
maker-daph255-augustus-gene-0.61-mRNA-1	tr|A0A164W4E2|A0A164W4E2_9CRUS	93.6	0	1580.5	A0A164W4E2	A0A164W4E2_9CRUS	Epidermal growth factor receptor substrate 15 1-like protein	APZ42_022186	Daphnia magna		GO:0005509	calcium ion binding [GO:0005509]
genemark-daph255-processed-gene-0.825-mRNA-1	tr|A0A164W4L8|A0A164W4L8_9CRUS	99.3	1.2e-73	285.4	A0A164W4L8	A0A164W4L8_9CRUS	Uncharacterized protein	APZ42_022203	Daphnia magna
maker-daph255-augustus-gene-0.98-mRNA-1	tr|A0A164W4W7|A0A164W4W7_9CRUS	83.8	0	1666	A0A164W4W7	A0A164W4W7_9CRUS	Uncharacterized protein	APZ42_022189	Daphnia magna
maker-daph255-augustus-gene-0.210-mRNA-1	tr|A0A482X7N1|A0A482X7N1_LAOST	66.7	6.5e-186	660.6	A0A482X7N1	A0A482X7N1_LAOST	Uncharacterized protein	LSTR_LSTR000182	Laodelphax striatellus (Small brown planthopper) (Delphax striatella)		GO:0051179	localization [GO:0051179]	localization [GO:0051179]
maker-daph255-augustus-gene-0.211-mRNA-1	tr|A0A0P5S916|A0A0P5S916_9CRUS	98	4.9e-260	906.4	A0A0P5S916	A0A0P5S916_9CRUS	Oxysterol-binding protein	APZ42_022233	Daphnia magna		GO:0006869; GO:0008289	lipid binding [GO:0008289]; lipid transport [GO:0006869]	lipid transport [GO:0006869]
maker-daph255-augustus-gene-0.212-mRNA-1	tr|A0A164W575|A0A164W575_9CRUS	89.3	1.8e-263	917.9	A0A164W575	A0A164W575_9CRUS	Uncharacterized protein	APZ42_022239	Daphnia magna		GO:0005272; GO:0016021	integral component of membrane [GO:0016021]; sodium channel activity [GO:0005272]		integral component of membrane [GO:0016021]
maker-daph255-augustus-gene-0.213-mRNA-1	tr|A0A164W599|A0A164W599_9CRUS	87.9	6.9e-120	439.9	A0A164W599	A0A164W599_9CRUS	Uncharacterized protein	APZ42_022250	Daphnia magna		GO:0016021; GO:0030133	integral component of membrane [GO:0016021]; transport vesicle [GO:0030133]		integral component of membrane [GO:0016021]; transport vesicle [GO:0030133]
evm-daph255-processed-gene-0.797-mRNA-1	tr|A0A162C915|A0A162C915_9CRUS	95.6	1.7e-299	1037.7	A0A162C915	A0A162C915_9CRUS	Uncharacterized protein	APZ42_022235	Daphnia magna		GO:0005272; GO:0016021; GO:0030133	integral component of membrane [GO:0016021]; transport vesicle [GO:0030133]; sodium channel activity [GO:0005272]		integral component of membrane [GO:0016021]; transport vesicle [GO:0030133]
augustus-daph255-processed-gene-0.713-mRNA-1	tr|A0A162C915|A0A162C915_9CRUS	96.2	7.6e-186	659.4	A0A162C915	A0A162C915_9CRUS	Uncharacterized protein	APZ42_022235	Daphnia magna		GO:0005272; GO:0016021; GO:0030133	integral component of membrane [GO:0016021]; transport vesicle [GO:0030133]; sodium channel activity [GO:0005272]		integral component of membrane [GO:0016021]; transport vesicle [GO:0030133]
maker-daph255-augustus-gene-0.234-mRNA-1	tr|A0A164W5C1|A0A164W5C1_9CRUS	94.4	1e-143	519.2	A0A164W5C1	A0A164W5C1_9CRUS	Ribulose-phosphate 3-epimerase, EC 5.1.3.1	APZ42_022247	Daphnia magna	5.1.3.1	GO:0004750; GO:0005975; GO:0006098; GO:0046872	D-ribulose-phosphate 3-epimerase activity [GO:0004750]; metal ion binding [GO:0046872]; carbohydrate metabolic process [GO:0005975]; pentose-phosphate shunt [GO:0006098]	carbohydrate metabolic process [GO:0005975]; pentose-phosphate shunt [GO:0006098]
maker-daph255-augustus-gene-0.255-mRNA-1	tr|A0A164ZSY2|A0A164ZSY2_9CRUS	48.1	6.9e-96	360.1	A0A164ZSY2	A0A164ZSY2_9CRUS	DNA-directed RNA polymerase subunit beta, EC 2.7.7.6	APZ42_017262	Daphnia magna	2.7.7.6	GO:0003677; GO:0003899; GO:0006351; GO:0032549; GO:0046872	DNA binding [GO:0003677]; DNA-directed 5'-3' RNA polymerase activity [GO:0003899]; metal ion binding [GO:0046872]; ribonucleoside binding [GO:0032549]; transcription, DNA-templated [GO:0006351]	transcription, DNA-templated [GO:0006351]
maker-daph255-augustus-gene-0.261-mRNA-1	tr|A0A0P5ZE99|A0A0P5ZE99_9CRUS	92.9	6.1e-209	736.5	A0A0P5ZE99	A0A0P5ZE99_9CRUS	Uncharacterized protein	APZ42_022240	Daphnia magna
maker-daph255-augustus-gene-0.266-mRNA-1	tr|A0A164W5H1|A0A164W5H1_9CRUS	90.9	3.8e-258	900.2	A0A164W5H1	A0A164W5H1_9CRUS	Putative Ionotropic receptor 7e	APZ42_022243	Daphnia magna		GO:0004970; GO:0005886; GO:0016021	integral component of membrane [GO:0016021]; plasma membrane [GO:0005886]; ionotropic glutamate receptor activity [GO:0004970]		integral component of membrane [GO:0016021]; plasma membrane [GO:0005886]
augustus-daph255-processed-gene-0.719-mRNA-1	tr|A0A0P5SEF2|A0A0P5SEF2_9CRUS	94.8	2.8e-106	394.4	A0A0P5SEF2	A0A0P5SEF2_9CRUS	Transcription elongation factor A N-terminal and central domain-containing protein (Transcription elongation factor A N-terminal and central domain-containing protein 2)	APZ42_022245	Daphnia magna		GO:0003746	translation elongation factor activity [GO:0003746]
maker-daph255-augustus-gene-0.269-mRNA-1	tr|A0A6J0C8F3|A0A6J0C8F3_NEOLC	90.2	3.2e-37	163.7	A0A6J0C8F3	A0A6J0C8F3_NEOLC	Transcription elongation factor 1 homolog	LOC107227072	Neodiprion lecontei (Redheaded pine sawfly)		GO:0003746; GO:0005634; GO:0046872	nucleus [GO:0005634]; metal ion binding [GO:0046872]; translation elongation factor activity [GO:0003746]		nucleus [GO:0005634]
maker-daph255-augustus-gene-0.271-mRNA-1	tr|A0A0P5WTS4|A0A0P5WTS4_9CRUS	96.4	1e-160	575.9	A0A0P5WTS4	A0A0P5WTS4_9CRUS	Uncharacterized protein	APZ42_022244	Daphnia magna		GO:0000122; GO:0004861; GO:0005634; GO:0005737; GO:0017069	cytoplasm [GO:0005737]; nucleus [GO:0005634]; cyclin-dependent protein serine/threonine kinase inhibitor activity [GO:0004861]; snRNA binding [GO:0017069]; negative regulation of transcription by RNA polymerase II [GO:0000122]	negative regulation of transcription by RNA polymerase II [GO:0000122]	cytoplasm [GO:0005737]; nucleus [GO:0005634]
maker-daph255-augustus-gene-0.277-mRNA-1	tr|A0A4Y7NFG3|A0A4Y7NFG3_9CRUS	98.8	2e-291	1010.7	A0A4Y7NFG3	A0A4Y7NFG3_9CRUS	EOG090X06RW	EOG090X06RW	Daphnia sinensis		GO:0005634; GO:0006397; GO:0008419	nucleus [GO:0005634]; RNA lariat debranching enzyme activity [GO:0008419]; mRNA processing [GO:0006397]	mRNA processing [GO:0006397]	nucleus [GO:0005634]
maker-daph255-augustus-gene-0.278-mRNA-1	tr|E9HYC1|E9HYC1_DAPPU	87.5	4e-141	510.8	E9HYC1	E9HYC1_DAPPU	Uncharacterized protein	DAPPUDRAFT_335707	Daphnia pulex (Water flea)		GO:0004300; GO:0005829; GO:0006635	cytosol [GO:0005829]; enoyl-CoA hydratase activity [GO:0004300]; fatty acid beta-oxidation [GO:0006635]	fatty acid beta-oxidation [GO:0006635]	cytosol [GO:0005829]
maker-daph255-augustus-gene-0.281-mRNA-1	tr|A0A0P5YEM1|A0A0P5YEM1_9CRUS	93.2	0	1143.3	A0A0P5YEM1	A0A0P5YEM1_9CRUS	Condensin-2 complex subunit H2	APZ42_022234	Daphnia magna		GO:0005634; GO:0030261	nucleus [GO:0005634]; chromosome condensation [GO:0030261]	chromosome condensation [GO:0030261]	nucleus [GO:0005634]
maker-daph255-augustus-gene-0.282-mRNA-1	tr|A0A0P5LKB4|A0A0P5LKB4_9CRUS	67.2	4.9e-11	77	A0A0P5LKB4	A0A0P5LKB4_9CRUS	Fs1m3		Daphnia magna
augustus-daph255-processed-gene-0.726-mRNA-1	tr|A0A0P5BKV9|A0A0P5BKV9_9CRUS	71.6	1.7e-20	108.6	A0A0P5BKV9	A0A0P5BKV9_9CRUS	Hexosyltransferase, EC 2.4.1.-		Daphnia magna	2.4.1.-	GO:0008376; GO:0016021; GO:0032580	Golgi cisterna membrane [GO:0032580]; integral component of membrane [GO:0016021]; acetylgalactosaminyltransferase activity [GO:0008376]		Golgi cisterna membrane [GO:0032580]; integral component of membrane [GO:0016021]
maker-daph255-augustus-gene-0.302-mRNA-1	tr|A0A164MCN7|A0A164MCN7_9CRUS	93	1.2e-54	222.2	A0A164MCN7	A0A164MCN7_9CRUS	Uncharacterized protein	APZ42_031890	Daphnia magna
maker-daph255-augustus-gene-0.304-mRNA-1	tr|A0A0P6D0C7|A0A0P6D0C7_9CRUS	97.1	0	3261.5	A0A0P6D0C7	A0A0P6D0C7_9CRUS	Putative Inverted formin-2		Daphnia magna		GO:0003779; GO:0030036	actin binding [GO:0003779]; actin cytoskeleton organization [GO:0030036]	actin cytoskeleton organization [GO:0030036]
maker-daph255-augustus-gene-0.313-mRNA-1	tr|A0A0N8DA49|A0A0N8DA49_9CRUS	99.2	1.4e-128	468.8	A0A0N8DA49	A0A0N8DA49_9CRUS	Gastrin/cholecystokinin type B receptor (Cholecystokinin-2 receptor)		Daphnia magna		GO:0005886; GO:0015054; GO:0016021	integral component of membrane [GO:0016021]; plasma membrane [GO:0005886]; gastrin receptor activity [GO:0015054]		integral component of membrane [GO:0016021]; plasma membrane [GO:0005886]
maker-daph255-augustus-gene-0.315-mRNA-1	tr|A0A164MD87|A0A164MD87_9CRUS	97.3	1.8e-264	921	A0A164MD87	A0A164MD87_9CRUS	Uncharacterized protein	APZ42_031879	Daphnia magna		GO:0016021	integral component of membrane [GO:0016021]		integral component of membrane [GO:0016021]
maker-daph255-augustus-gene-0.332-mRNA-1	tr|E9GRY1|E9GRY1_DAPPU	97.6	8.2e-247	862.4	E9GRY1	E9GRY1_DAPPU	RuvB-like helicase, EC 3.6.4.12	DAPPUDRAFT_213265	Daphnia pulex (Water flea)	3.6.4.12	GO:0000492; GO:0000812; GO:0003678; GO:0005524; GO:0006281; GO:0006338; GO:0006357; GO:0016573; GO:0016887; GO:0031011; GO:0035267; GO:0097255	Ino80 complex [GO:0031011]; NuA4 histone acetyltransferase complex [GO:0035267]; R2TP complex [GO:0097255]; Swr1 complex [GO:0000812]; ATP binding [GO:0005524]; ATP hydrolysis activity [GO:0016887]; DNA helicase activity [GO:0003678]; box C/D snoRNP assembly [GO:0000492]; chromatin remodeling [GO:0006338]; DNA repair [GO:0006281]; histone acetylation [GO:0016573]; regulation of transcription by R…	box C/D snoRNP assembly [GO:0000492]; chromatin remodeling [GO:0006338]; DNA repair [GO:0006281]; histone acetylation [GO:0016573]; regulation of transcription by RNA polymerase II [GO:0006357]	Ino80 complex [GO:0031011]; NuA4 histone acetyltransferase complex [GO:0035267]; R2TP complex [GO:0097255]; Swr1 complex [GO:0000812]
maker-daph255-augustus-gene-0.333-mRNA-1	tr|A0A0U5BQH7|A0A0U5BQH7_9CRUS	97.3	4.1e-47	197.2	A0A0U5BQH7	A0A0U5BQH7_9CRUS	AFTZ-F1	DapmaFtz-F1	Daphnia magna		GO:0004879; GO:0005634; GO:0008270; GO:0043565	nucleus [GO:0005634]; nuclear receptor activity [GO:0004879]; sequence-specific DNA binding [GO:0043565]; zinc ion binding [GO:0008270]		nucleus [GO:0005634]
maker-daph255-augustus-gene-0.325-mRNA-1	tr|A0A0P6F3X0|A0A0P6F3X0_9CRUS	96.7	0	1242.6	A0A0P6F3X0	A0A0P6F3X0_9CRUS	BFTZ-F1 (Nuclear receptor subfamily 5 group A member) (Nuclear receptor subfamily 6 group A member 1)	DapmaFtz-F1 APZ42_031882	Daphnia magna		GO:0004879; GO:0005634; GO:0008270; GO:0043565	nucleus [GO:0005634]; nuclear receptor activity [GO:0004879]; sequence-specific DNA binding [GO:0043565]; zinc ion binding [GO:0008270]		nucleus [GO:0005634]
maker-daph255-augustus-gene-0.342-mRNA-1	tr|A0A4Y7N6S5|A0A4Y7N6S5_9CRUS	99.7	2.5e-189	671	A0A4Y7N6S5	A0A4Y7N6S5_9CRUS	ATPase ASNA1 homolog, EC 3.6.-.- (Arsenical pump-driving ATPase homolog) (Arsenite-stimulated ATPase)	EOG090X08QZ	Daphnia sinensis	3.6.-.-	GO:0005524; GO:0005783; GO:0016887; GO:0045048; GO:0046872	endoplasmic reticulum [GO:0005783]; ATP binding [GO:0005524]; ATP hydrolysis activity [GO:0016887]; metal ion binding [GO:0046872]; protein insertion into ER membrane [GO:0045048]	protein insertion into ER membrane [GO:0045048]	endoplasmic reticulum [GO:0005783]
genemark-daph255-processed-gene-0.863-mRNA-1	tr|A0A164ZVQ4|A0A164ZVQ4_9CRUS	42.4	7.3e-09	70.1	A0A164ZVQ4	A0A164ZVQ4_9CRUS	26S proteasome non-ATPase regulatory subunit 12 (EOG090X04UV)	EOG090X04UV APZ42_017441	Daphnia magna		GO:0005838	proteasome regulatory particle [GO:0005838]		proteasome regulatory particle [GO:0005838]
augustus-daph255-processed-gene-0.736-mRNA-1	tr|A0A164KPU6|A0A164KPU6_9CRUS	88.7	5.2e-251	876.7	A0A164KPU6	A0A164KPU6_9CRUS	DDE-1 domain-containing protein	APZ42_033824	Daphnia magna		GO:0003676	nucleic acid binding [GO:0003676]
augustus-daph255-processed-gene-0.737-mRNA-1	tr|E9GJX1|E9GJX1_DAPPU	36.4	1.1e-109	407.9	E9GJX1	E9GJX1_DAPPU	CCHC-type domain-containing protein	DAPPUDRAFT_318878	Daphnia pulex (Water flea)		GO:0003676; GO:0005813; GO:0005814; GO:0007099; GO:0008270	centriole [GO:0005814]; centrosome [GO:0005813]; nucleic acid binding [GO:0003676]; zinc ion binding [GO:0008270]; centriole replication [GO:0007099]	centriole replication [GO:0007099]	centriole [GO:0005814]; centrosome [GO:0005813]
augustus-daph255-processed-gene-0.738-mRNA-1	tr|A0A164KBZ6|A0A164KBZ6_9CRUS	80.5	2.4e-96	362.1	A0A164KBZ6	A0A164KBZ6_9CRUS	Uncharacterized protein	APZ42_034251	Daphnia magna
genemark-daph255-processed-gene-0.867-mRNA-1	tr|A0A164P5F9|A0A164P5F9_9CRUS	67.9	9.7e-121	443.4	A0A164P5F9	A0A164P5F9_9CRUS	RNA-directed DNA polymerase, EC 2.7.7.49	APZ42_029985	Daphnia magna	2.7.7.49	GO:0003676; GO:0015074; GO:0042575	DNA polymerase complex [GO:0042575]; nucleic acid binding [GO:0003676]; DNA integration [GO:0015074]	DNA integration [GO:0015074]	DNA polymerase complex [GO:0042575]
genemark-daph255-processed-gene-0.868-mRNA-1	tr|E9HT19|E9HT19_DAPPU	48.9	1.5e-233	819.3	E9HT19	E9HT19_DAPPU	Uncharacterized protein	DAPPUDRAFT_333516	Daphnia pulex (Water flea)
augustus-daph255-processed-gene-0.740-mRNA-1	tr|A0A0P5VX88|A0A0P5VX88_9CRUS	53.3	4.6e-88	335.1	A0A0P5VX88	A0A0P5VX88_9CRUS	Ankyrin		Daphnia magna
maker-daph255-augustus-gene-0.346-mRNA-1	tr|A0A0P6EKG7|A0A0P6EKG7_9CRUS	99.6	0	2044.2	A0A0P6EKG7	A0A0P6EKG7_9CRUS	Protein-tyrosine-phosphatase, EC 3.1.3.48		Daphnia magna	3.1.3.48	GO:0004725; GO:0016021; GO:0040011; GO:0042221; GO:0048666	integral component of membrane [GO:0016021]; protein tyrosine phosphatase activity [GO:0004725]; locomotion [GO:0040011]; neuron development [GO:0048666]; response to chemical [GO:0042221]	locomotion [GO:0040011]; neuron development [GO:0048666]; response to chemical [GO:0042221]	integral component of membrane [GO:0016021]
maker-daph255-augustus-gene-0.355-mRNA-1	tr|A0A139WNY5|A0A139WNY5_TRICA	55	7.6e-102	380.6	A0A139WNY5	A0A139WNY5_TRICA	Down syndrome cell adhesion molecule-like protein Dscam2	TcasGA2_TC031517	Tribolium castaneum (Red flour beetle)
maker-daph255-augustus-gene-0.368-mRNA-1	tr|A0A0P5TJT3|A0A0P5TJT3_9CRUS	94.8	9.6e-239	835.5	A0A0P5TJT3	A0A0P5TJT3_9CRUS	WD repeat-containing protein WRAP73	APZ42_014169	Daphnia magna
maker-daph255-augustus-gene-0.375-mRNA-1	tr|A0A162Q182|A0A162Q182_9CRUS	92.2	1.3e-274	954.9	A0A162Q182	A0A162Q182_9CRUS	Peroxisomal N-acetyl-spermine/spermidine oxidase	APZ42_014171	Daphnia magna		GO:0016491	oxidoreductase activity [GO:0016491]
maker-daph255-augustus-gene-0.409-mRNA-1	tr|A0A0P5UEV3|A0A0P5UEV3_9CRUS	96.8	5.8e-107	398.3	A0A0P5UEV3	A0A0P5UEV3_9CRUS	Leucine-rich repeat protein soc-2 homolog (Protein soc-2 homolog) (protein Sur-8 homolog)		Daphnia magna
maker-daph255-augustus-gene-0.406-mRNA-1	tr|A0A162Q156|A0A162Q156_9CRUS	90.3	4.7e-94	353.6	A0A162Q156	A0A162Q156_9CRUS	NADH dehydrogenase [ubiquinone] 1 beta subcomplex subunit 8, mitochondrial	APZ42_014160	Daphnia magna		GO:0005739; GO:0016021	integral component of membrane [GO:0016021]; mitochondrion [GO:0005739]		integral component of membrane [GO:0016021]; mitochondrion [GO:0005739]
maker-daph255-augustus-gene-0.407-mRNA-1	tr|A0A0P5PNL3|A0A0P5PNL3_9CRUS	93.9	2.8e-157	565.5	A0A0P5PNL3	A0A0P5PNL3_9CRUS	Zinc finger protein		Daphnia magna		GO:0003677	DNA binding [GO:0003677]
maker-daph255-augustus-gene-0.408-mRNA-1	tr|A0A0P5JGM6|A0A0P5JGM6_9CRUS	94.3	3.3e-145	524.2	A0A0P5JGM6	A0A0P5JGM6_9CRUS	27 kDa hemolymph protein		Daphnia magna
maker-daph255-augustus-gene-0.445-mRNA-1	tr|A0A0P5PTG6|A0A0P5PTG6_9CRUS	90.5	0	5132.4	A0A0P5PTG6	A0A0P5PTG6_9CRUS	Unc-13 C		Daphnia magna		GO:0005509; GO:0005543; GO:0007268; GO:0019992; GO:0098793	presynapse [GO:0098793]; calcium ion binding [GO:0005509]; diacylglycerol binding [GO:0019992]; phospholipid binding [GO:0005543]; chemical synaptic transmission [GO:0007268]	chemical synaptic transmission [GO:0007268]	presynapse [GO:0098793]
augustus-daph255-processed-gene-0.748-mRNA-1	tr|A0A164W4T3|A0A164W4T3_9CRUS	87.5	1.2e-145	525.8	A0A164W4T3	A0A164W4T3_9CRUS	Putative Phorbol ester/diacylglycerol-binding protein unc-13	APZ42_022192	Daphnia magna		GO:0007268; GO:0019992; GO:0045202	synapse [GO:0045202]; diacylglycerol binding [GO:0019992]; chemical synaptic transmission [GO:0007268]	chemical synaptic transmission [GO:0007268]	synapse [GO:0045202]
augustus-daph255-processed-gene-0.749-mRNA-1	tr|A0A0P5K7T1|A0A0P5K7T1_9CRUS	95.7	0	1474.5	A0A0P5K7T1	A0A0P5K7T1_9CRUS	Putative Unc-13 C		Daphnia magna		GO:0005509; GO:0005543; GO:0007268; GO:0019992; GO:0098793	presynapse [GO:0098793]; calcium ion binding [GO:0005509]; diacylglycerol binding [GO:0019992]; phospholipid binding [GO:0005543]; chemical synaptic transmission [GO:0007268]	chemical synaptic transmission [GO:0007268]	presynapse [GO:0098793]
maker-daph255-augustus-gene-0.450-mRNA-1	tr|A0A0N8ADI5|A0A0N8ADI5_9CRUS	91.4	2.8e-158	567.8	A0A0N8ADI5	A0A0N8ADI5_9CRUS	Phosphatidylethanolamine-binding protein (Putative Phosphatidylethanolamine-binding protein 4)	APZ42_022201	Daphnia magna
augustus-daph255-processed-gene-0.751-mRNA-1	tr|A0A162PKE1|A0A162PKE1_9CRUS	53.4	0	1170.2	A0A162PKE1	A0A162PKE1_9CRUS	Tyr recombinase domain-containing protein	APZ42_014802	Daphnia magna		GO:0003677; GO:0006310; GO:0015074	DNA binding [GO:0003677]; DNA integration [GO:0015074]; DNA recombination [GO:0006310]	DNA integration [GO:0015074]; DNA recombination [GO:0006310]
maker-daph255-augustus-gene-0.452-mRNA-1	tr|A0A0P6A4I5|A0A0P6A4I5_9CRUS	76.9	3.1e-40	174.9	A0A0P6A4I5	A0A0P6A4I5_9CRUS	Uncharacterized protein	APZ42_022251	Daphnia magna
maker-daph255-augustus-gene-0.455-mRNA-1	tr|A0A164W5F2|A0A164W5F2_9CRUS	98.8	0	1443.3	A0A164W5F2	A0A164W5F2_9CRUS	Vesicle-fusing ATPase, EC 3.6.4.6	APZ42_022228	Daphnia magna	3.6.4.6	GO:0005524; GO:0005737; GO:0015031; GO:0016887; GO:0035494; GO:0046872	cytoplasm [GO:0005737]; ATP binding [GO:0005524]; ATP hydrolysis activity [GO:0016887]; metal ion binding [GO:0046872]; protein transport [GO:0015031]; SNARE complex disassembly [GO:0035494]	protein transport [GO:0015031]; SNARE complex disassembly [GO:0035494]	cytoplasm [GO:0005737]
maker-daph255-augustus-gene-0.458-mRNA-1	tr|A0A0P5MWN9|A0A0P5MWN9_9CRUS	82.1	7.5e-40	174.5	A0A0P5MWN9	A0A0P5MWN9_9CRUS	Uncharacterized protein		Daphnia magna
maker-daph255-augustus-gene-0.468-mRNA-1	tr|A0A0N8DPI5|A0A0N8DPI5_9CRUS	83.5	1.3e-41	179.1	A0A0N8DPI5	A0A0N8DPI5_9CRUS	Uncharacterized protein	APZ42_022249	Daphnia magna
maker-daph255-augustus-gene-0.469-mRNA-1	tr|A0A0P5GIQ7|A0A0P5GIQ7_9CRUS	97.9	0	1744.2	A0A0P5GIQ7	A0A0P5GIQ7_9CRUS	Exocyst complex component Sec8		Daphnia magna		GO:0000145; GO:0006612; GO:0006893; GO:0006904; GO:0090522	exocyst [GO:0000145]; Golgi to plasma membrane transport [GO:0006893]; protein targeting to membrane [GO:0006612]; vesicle docking involved in exocytosis [GO:0006904]; vesicle tethering involved in exocytosis [GO:0090522]	Golgi to plasma membrane transport [GO:0006893]; protein targeting to membrane [GO:0006612]; vesicle docking involved in exocytosis [GO:0006904]; vesicle tethering involved in exocytosis [GO:0090522]	exocyst [GO:0000145]
maker-daph255-augustus-gene-0.478-mRNA-1	tr|A0A0N8ECY9|A0A0N8ECY9_9CRUS	91.6	0	1627.8	A0A0N8ECY9	A0A0N8ECY9_9CRUS	Sidestep protein		Daphnia magna		GO:0016021	integral component of membrane [GO:0016021]		integral component of membrane [GO:0016021]
evm-daph255-processed-gene-0.813-mRNA-1	tr|A0A0P5QU34|A0A0P5QU34_9CRUS	81.7	0	1430.2	A0A0P5QU34	A0A0P5QU34_9CRUS	Sidestep protein		Daphnia magna		GO:0016021	integral component of membrane [GO:0016021]		integral component of membrane [GO:0016021]
maker-daph255-augustus-gene-0.480-mRNA-1	tr|A0A164W5U9|A0A164W5U9_9CRUS	94.2	0	1406.7	A0A164W5U9	A0A164W5U9_9CRUS	Phospholipase A-2-activating protein	APZ42_022229	Daphnia magna		GO:0005737	cytoplasm [GO:0005737]		cytoplasm [GO:0005737]
maker-daph255-augustus-gene-0.500-mRNA-1	tr|A0A0P6DUM2|A0A0P6DUM2_9CRUS	98	0	1386.7	A0A0P6DUM2	A0A0P6DUM2_9CRUS	CTTNBP2 N-terminal protein		Daphnia magna
maker-daph255-augustus-gene-0.516-mRNA-1	tr|A0A164W5Z4|A0A164W5Z4_9CRUS	97.5	0	1778.5	A0A164W5Z4	A0A164W5Z4_9CRUS	Vinculin	APZ42_022226	Daphnia magna		GO:0005198; GO:0005737; GO:0005886; GO:0005912; GO:0007155; GO:0015629; GO:0051015	actin cytoskeleton [GO:0015629]; adherens junction [GO:0005912]; cytoplasm [GO:0005737]; plasma membrane [GO:0005886]; actin filament binding [GO:0051015]; structural molecule activity [GO:0005198]; cell adhesion [GO:0007155]	cell adhesion [GO:0007155]	actin cytoskeleton [GO:0015629]; adherens junction [GO:0005912]; cytoplasm [GO:0005737]; plasma membrane [GO:0005886]
maker-daph255-augustus-gene-0.514-mRNA-1	tr|A0A0P4ZIP0|A0A0P4ZIP0_9CRUS	99.2	6.9e-131	476.5	A0A0P4ZIP0	A0A0P4ZIP0_9CRUS	U2 small nuclear ribonucleoprotein A	APZ42_022232	Daphnia magna		GO:0000398; GO:0030620	U2 snRNA binding [GO:0030620]; mRNA splicing, via spliceosome [GO:0000398]	mRNA splicing, via spliceosome [GO:0000398]
maker-daph255-augustus-gene-0.529-mRNA-1	tr|A0A0P5ZQ19|A0A0P5ZQ19_9CRUS	95	3.5e-239	837	A0A0P5ZQ19	A0A0P5ZQ19_9CRUS	Dpr-interacting protein delta	APZ42_022242	Daphnia magna		GO:0016021	integral component of membrane [GO:0016021]		integral component of membrane [GO:0016021]
maker-daph255-augustus-gene-0.531-mRNA-1	tr|A0A0P5EGA2|A0A0P5EGA2_9CRUS	89.9	0	3004.9	A0A0P5EGA2	A0A0P5EGA2_9CRUS	Nuclear pore complex protein Nup98-Nup96	APZ42_022227	Daphnia magna		GO:0005643; GO:0015031; GO:0017056; GO:0031965; GO:0051028	nuclear membrane [GO:0031965]; nuclear pore [GO:0005643]; structural constituent of nuclear pore [GO:0017056]; mRNA transport [GO:0051028]; protein transport [GO:0015031]	mRNA transport [GO:0051028]; protein transport [GO:0015031]	nuclear membrane [GO:0031965]; nuclear pore [GO:0005643]
maker-daph255-augustus-gene-0.535-mRNA-1	tr|A0A0P5V737|A0A0P5V737_9CRUS	96.5	0	1453.3	A0A0P5V737	A0A0P5V737_9CRUS	Anaphase-promoting complex subunit 4	APZ42_022261	Daphnia magna		GO:0005680; GO:0007049; GO:0030071; GO:0031145; GO:0051301	anaphase-promoting complex [GO:0005680]; anaphase-promoting complex-dependent catabolic process [GO:0031145]; cell cycle [GO:0007049]; cell division [GO:0051301]; regulation of mitotic metaphase/anaphase transition [GO:0030071]	anaphase-promoting complex-dependent catabolic process [GO:0031145]; cell cycle [GO:0007049]; cell division [GO:0051301]; regulation of mitotic metaphase/anaphase transition [GO:0030071]	anaphase-promoting complex [GO:0005680]
maker-daph255-augustus-gene-0.545-mRNA-1	tr|A0A0P5BBF9|A0A0P5BBF9_9CRUS	36.7	3.4e-85	325.1	A0A0P5BBF9	A0A0P5BBF9_9CRUS	DNA-directed RNA polymerase subunit beta, EC 2.7.7.6		Daphnia magna	2.7.7.6	GO:0003677; GO:0003899; GO:0006351; GO:0032549; GO:0046872	DNA binding [GO:0003677]; DNA-directed 5'-3' RNA polymerase activity [GO:0003899]; metal ion binding [GO:0046872]; ribonucleoside binding [GO:0032549]; transcription, DNA-templated [GO:0006351]	transcription, DNA-templated [GO:0006351]
maker-daph255-augustus-gene-0.555-mRNA-1	tr|A0A0P5LA94|A0A0P5LA94_9CRUS	96.4	2.5e-73	284.6	A0A0P5LA94	A0A0P5LA94_9CRUS	Microtubule-associated protein Jupiter		Daphnia magna		GO:0005634; GO:0005737; GO:0005819; GO:0005874	cytoplasm [GO:0005737]; microtubule [GO:0005874]; nucleus [GO:0005634]; spindle [GO:0005819]		cytoplasm [GO:0005737]; microtubule [GO:0005874]; nucleus [GO:0005634]; spindle [GO:0005819]
maker-daph255-augustus-gene-0.560-mRNA-1	tr|A0A0N8BMI8|A0A0N8BMI8_9CRUS	89.9	0	1545.8	A0A0N8BMI8	A0A0N8BMI8_9CRUS	Spondin-1 (F-spondin)		Daphnia magna		GO:0004867; GO:0005576; GO:0007155; GO:0046872	extracellular region [GO:0005576]; metal ion binding [GO:0046872]; serine-type endopeptidase inhibitor activity [GO:0004867]; cell adhesion [GO:0007155]	cell adhesion [GO:0007155]	extracellular region [GO:0005576]
maker-daph255-augustus-gene-0.562-mRNA-1	tr|A0A026W4B9|A0A026W4B9_OOCBI	37.3	1.4e-11	80.1	A0A026W4B9	A0A026W4B9_OOCBI	PDGF_2 domain-containing protein	X777_11377	Ooceraea biroi (Clonal raider ant) (Cerapachys biroi)		GO:0005576; GO:0008083; GO:0016020	extracellular region [GO:0005576]; membrane [GO:0016020]; growth factor activity [GO:0008083]		extracellular region [GO:0005576]; membrane [GO:0016020]
maker-daph255-augustus-gene-0.569-mRNA-1	tr|A0A4Y7N6T7|A0A4Y7N6T7_9CRUS	99.5	1.4e-96	362.1	A0A4Y7N6T7	A0A4Y7N6T7_9CRUS	EOG090X0APJ	EOG090X0APJ	Daphnia sinensis		GO:0019843	rRNA binding [GO:0019843]
maker-daph255-augustus-gene-0.570-mRNA-1	tr|A0A0P6B3T4|A0A0P6B3T4_9CRUS	94.2	1.5e-65	258.8	A0A0P6B3T4	A0A0P6B3T4_9CRUS	D site-binding protein (Transcription factor atf1)	APZ42_031887	Daphnia magna		GO:0003677; GO:0003700; GO:0005634; GO:0006357	nucleus [GO:0005634]; DNA binding [GO:0003677]; DNA-binding transcription factor activity [GO:0003700]; regulation of transcription by RNA polymerase II [GO:0006357]	regulation of transcription by RNA polymerase II [GO:0006357]	nucleus [GO:0005634]
maker-daph255-augustus-gene-0.578-mRNA-1	tr|A0A0P5SVE3|A0A0P5SVE3_9CRUS	96.2	4.3e-264	920.2	A0A0P5SVE3	A0A0P5SVE3_9CRUS	Zinc finger X-linked duplicated C variant ZXDC2	APZ42_031883	Daphnia magna
augustus-daph255-processed-gene-0.774-mRNA-1	tr|E9GDR7|E9GDR7_DAPPU	81.3	1.5e-17	98.6	E9GDR7	E9GDR7_DAPPU	DNA-directed RNA polymerase subunit beta, EC 2.7.7.6	DAPPUDRAFT_316708	Daphnia pulex (Water flea)	2.7.7.6	GO:0003677; GO:0003899; GO:0005666; GO:0006351; GO:0032549; GO:0046872	RNA polymerase III complex [GO:0005666]; DNA binding [GO:0003677]; DNA-directed 5'-3' RNA polymerase activity [GO:0003899]; metal ion binding [GO:0046872]; ribonucleoside binding [GO:0032549]; transcription, DNA-templated [GO:0006351]	transcription, DNA-templated [GO:0006351]	RNA polymerase III complex [GO:0005666]
maker-daph255-augustus-gene-0.591-mRNA-1	tr|A0A0P6FRT9|A0A0P6FRT9_9CRUS	76.1	8.8e-46	193.4	A0A0P6FRT9	A0A0P6FRT9_9CRUS	Uncharacterized protein	APZ42_031873	Daphnia magna
maker-daph255-augustus-gene-0.609-mRNA-1	tr|A0A164MDI7|A0A164MDI7_9CRUS	76	1.3e-63	252.7	A0A164MDI7	A0A164MDI7_9CRUS	Uncharacterized protein	APZ42_031878	Daphnia magna
maker-daph255-augustus-gene-0.610-mRNA-1	tr|A0A0P5ZI68|A0A0P5ZI68_9CRUS	85	1.2e-101	379.4	A0A0P5ZI68	A0A0P5ZI68_9CRUS	Uncharacterized protein	APZ42_031888	Daphnia magna
maker-daph255-augustus-gene-0.611-mRNA-1	tr|E9GRZ5|E9GRZ5_DAPPU	57.4	1.8e-21	111.7	E9GRZ5	E9GRZ5_DAPPU	Uncharacterized protein	DAPPUDRAFT_321120	Daphnia pulex (Water flea)
maker-daph255-augustus-gene-0.612-mRNA-1	tr|A0A0P5W1D9|A0A0P5W1D9_9CRUS	94.7	3.3e-32	147.5	A0A0P5W1D9	A0A0P5W1D9_9CRUS	Uncharacterized protein	APZ42_014380	Daphnia magna
maker-daph255-augustus-gene-0.681-mRNA-1	tr|A0A0P5LDK1|A0A0P5LDK1_9CRUS	88.1	4e-31	144.1	A0A0P5LDK1	A0A0P5LDK1_9CRUS	Uncharacterized protein	APZ42_014381	Daphnia magna
augustus-daph255-processed-gene-0.780-mRNA-1	tr|A0A164MDL6|A0A164MDL6_9CRUS	92.3	1.7e-28	135.2	A0A164MDL6	A0A164MDL6_9CRUS	Uncharacterized protein	APZ42_031871	Daphnia magna
genemark-daph255-processed-gene-0.924-mRNA-1	tr|A0A164M2D4|A0A164M2D4_9CRUS	65.7	2e-293	1019.2	A0A164M2D4	A0A164M2D4_9CRUS	Uncharacterized protein	APZ42_032348	Daphnia magna
genemark-daph265-processed-gene-0.19-mRNA-1	tr|A0A164T7P9|A0A164T7P9_9CRUS	50.9	6.3e-125	457.6	A0A164T7P9	A0A164T7P9_9CRUS	CCHC-type domain-containing protein	APZ42_025352	Daphnia magna		GO:0003676; GO:0008270	nucleic acid binding [GO:0003676]; zinc ion binding [GO:0008270]
genemark-daph265-processed-gene-0.20-mRNA-1	tr|A0A164K020|A0A164K020_9CRUS	50.6	7.5e-260	907.1	A0A164K020	A0A164K020_9CRUS	Ricin B-type lectin domain-containing protein	APZ42_034598	Daphnia magna
augustus-daph265-processed-gene-0.2-mRNA-1	tr|A0A164QY04|A0A164QY04_9CRUS	64.2	3.4e-106	395.2	A0A164QY04	A0A164QY04_9CRUS	Uncharacterized protein	APZ42_027940	Daphnia magna
genemark-daph265-processed-gene-0.22-mRNA-1	tr|A0A164F4P2|A0A164F4P2_9CRUS	73.5	3.5e-55	224.6	A0A164F4P2	A0A164F4P2_9CRUS	DUF5641 domain-containing protein	APZ42_007726	Daphnia magna
augustus-daph265-processed-gene-0.4-mRNA-1	tr|A0A164R528|A0A164R528_9CRUS	62.4	8e-109	403.7	A0A164R528	A0A164R528_9CRUS	Integrase catalytic domain-containing protein	APZ42_027729	Daphnia magna		GO:0003676; GO:0015074	nucleic acid binding [GO:0003676]; DNA integration [GO:0015074]	DNA integration [GO:0015074]
genemark-daph265-processed-gene-0.24-mRNA-1	tr|A0A0P4ZTQ7|A0A0P4ZTQ7_9CRUS	84.2	0	1983	A0A0P4ZTQ7	A0A0P4ZTQ7_9CRUS	RNA-directed DNA polymerase, EC 2.7.7.49		Daphnia magna	2.7.7.49	GO:0003676; GO:0015074; GO:0042575	DNA polymerase complex [GO:0042575]; nucleic acid binding [GO:0003676]; DNA integration [GO:0015074]	DNA integration [GO:0015074]	DNA polymerase complex [GO:0042575]
augustus-daph265-processed-gene-0.7-mRNA-1	tr|A0A162RYV0|A0A162RYV0_9CRUS	52.8	3.6e-19	104.8	A0A162RYV0	A0A162RYV0_9CRUS	Uncharacterized protein	APZ42_012334	Daphnia magna
augustus-daph265-processed-gene-0.8-mRNA-1	tr|A0A164TDV8|A0A164TDV8_9CRUS	59.4	7.8e-24	120.6	A0A164TDV8	A0A164TDV8_9CRUS	Uncharacterized protein	APZ42_025163	Daphnia magna		GO:0016021	integral component of membrane [GO:0016021]		integral component of membrane [GO:0016021]
genemark-daph265-processed-gene-0.27-mRNA-1	tr|A0A0P4ZTQ7|A0A0P4ZTQ7_9CRUS	88.7	0	1782.7	A0A0P4ZTQ7	A0A0P4ZTQ7_9CRUS	RNA-directed DNA polymerase, EC 2.7.7.49		Daphnia magna	2.7.7.49	GO:0003676; GO:0015074; GO:0042575	DNA polymerase complex [GO:0042575]; nucleic acid binding [GO:0003676]; DNA integration [GO:0015074]	DNA integration [GO:0015074]	DNA polymerase complex [GO:0042575]
maker-daph265-augustus-gene-0.11-mRNA-1	tr|A0A164PWV2|A0A164PWV2_9CRUS	43.7	5.6e-14	87	A0A164PWV2	A0A164PWV2_9CRUS	C2H2-type domain-containing protein	APZ42_029111	Daphnia magna		GO:0003676; GO:0042575; GO:0044260	DNA polymerase complex [GO:0042575]; nucleic acid binding [GO:0003676]; cellular macromolecule metabolic process [GO:0044260]	cellular macromolecule metabolic process [GO:0044260]	DNA polymerase complex [GO:0042575]
genemark-daph240-processed-gene-0.21-mRNA-1	tr|E9G6A9|E9G6A9_DAPPU	55.6	3.4e-75	292.4	E9G6A9	E9G6A9_DAPPU	Uncharacterized protein	DAPPUDRAFT_222808	Daphnia pulex (Water flea)
genemark-daph240-processed-gene-0.22-mRNA-1	tr|A0A164V6A8|A0A164V6A8_9CRUS	75.7	1.3e-213	752.7	A0A164V6A8	A0A164V6A8_9CRUS	RNA-directed DNA polymerase, EC 2.7.7.49	APZ42_023095	Daphnia magna	2.7.7.49	GO:0003676; GO:0004190; GO:0015074	aspartic-type endopeptidase activity [GO:0004190]; nucleic acid binding [GO:0003676]; DNA integration [GO:0015074]	DNA integration [GO:0015074]
augustus-daph240-processed-gene-0.10-mRNA-1	tr|A0A164V6A8|A0A164V6A8_9CRUS	91.3	1.7e-163	585.5	A0A164V6A8	A0A164V6A8_9CRUS	RNA-directed DNA polymerase, EC 2.7.7.49	APZ42_023095	Daphnia magna	2.7.7.49	GO:0003676; GO:0004190; GO:0015074	aspartic-type endopeptidase activity [GO:0004190]; nucleic acid binding [GO:0003676]; DNA integration [GO:0015074]	DNA integration [GO:0015074]
augustus-daph240-processed-gene-0.11-mRNA-1	tr|A0A164V6A8|A0A164V6A8_9CRUS	84.6	4.7e-120	440.7	A0A164V6A8	A0A164V6A8_9CRUS	RNA-directed DNA polymerase, EC 2.7.7.49	APZ42_023095	Daphnia magna	2.7.7.49	GO:0003676; GO:0004190; GO:0015074	aspartic-type endopeptidase activity [GO:0004190]; nucleic acid binding [GO:0003676]; DNA integration [GO:0015074]	DNA integration [GO:0015074]
augustus-daph240-processed-gene-0.12-mRNA-1	tr|A0A164V6A8|A0A164V6A8_9CRUS	88.4	2.7e-205	724.9	A0A164V6A8	A0A164V6A8_9CRUS	RNA-directed DNA polymerase, EC 2.7.7.49	APZ42_023095	Daphnia magna	2.7.7.49	GO:0003676; GO:0004190; GO:0015074	aspartic-type endopeptidase activity [GO:0004190]; nucleic acid binding [GO:0003676]; DNA integration [GO:0015074]	DNA integration [GO:0015074]
augustus-daph240-processed-gene-0.13-mRNA-1	tr|A0A162CU89|A0A162CU89_9CRUS	60.9	3.9e-08	68.6	A0A162CU89	A0A162CU89_9CRUS	Uncharacterized protein	APZ42_004979	Daphnia magna		GO:0016021	integral component of membrane [GO:0016021]		integral component of membrane [GO:0016021]
genemark-daph240-processed-gene-0.29-mRNA-1	tr|A0A164YLY3|A0A164YLY3_9CRUS	63.5	4.4e-138	501.1	A0A164YLY3	A0A164YLY3_9CRUS	J domain-containing protein	APZ42_019038	Daphnia magna
augustus-daph240-processed-gene-0.17-mRNA-1	tr|A0A162R031|A0A162R031_9CRUS	82.6	7.6e-260	906	A0A162R031	A0A162R031_9CRUS	Uncharacterized protein	APZ42_013298	Daphnia magna		GO:0016021	integral component of membrane [GO:0016021]		integral component of membrane [GO:0016021]
augustus-daph240-processed-gene-0.18-mRNA-1	tr|A0A162BNZ8|A0A162BNZ8_9CRUS	51.6	1.2e-10	76.3	A0A162BNZ8	A0A162BNZ8_9CRUS	Uncharacterized protein	APZ42_010485	Daphnia magna
genemark-daph240-processed-gene-0.32-mRNA-1	tr|A0A164SAA4|A0A164SAA4_9CRUS	95.8	1.1e-299	1038.5	A0A164SAA4	A0A164SAA4_9CRUS	RNA-directed DNA polymerase, EC 2.7.7.49	APZ42_026526	Daphnia magna	2.7.7.49	GO:0003676; GO:0015074; GO:0042575	DNA polymerase complex [GO:0042575]; nucleic acid binding [GO:0003676]; DNA integration [GO:0015074]	DNA integration [GO:0015074]	DNA polymerase complex [GO:0042575]
genemark-daph329-processed-gene-0.1-mRNA-1	tr|A0A6P7W9Q0|A0A6P7W9Q0_IXOSC	35.1	3.7e-26	129.8	A0A6P7W9Q0	A0A6P7W9Q0_IXOSC	uncharacterized protein LOC115328350	LOC115328350	Ixodes scapularis (Black-legged tick) (Deer tick)
genemark-daph329-processed-gene-0.2-mRNA-1	tr|A0A162QV59|A0A162QV59_9CRUS	87.8	2.5e-69	271.6	A0A162QV59	A0A162QV59_9CRUS	Peptidase A2 domain-containing protein	APZ42_013470	Daphnia magna		GO:0003676; GO:0004190; GO:0008270	aspartic-type endopeptidase activity [GO:0004190]; nucleic acid binding [GO:0003676]; zinc ion binding [GO:0008270]
genemark-daph329-processed-gene-0.3-mRNA-1	tr|A0A162QAR0|A0A162QAR0_9CRUS	46.7	2.3e-52	215.3	A0A162QAR0	A0A162QAR0_9CRUS	RNA-directed DNA polymerase, EC 2.7.7.49	APZ42_014045	Daphnia magna	2.7.7.49	GO:0003676; GO:0015074; GO:0042575	DNA polymerase complex [GO:0042575]; nucleic acid binding [GO:0003676]; DNA integration [GO:0015074]	DNA integration [GO:0015074]	DNA polymerase complex [GO:0042575]
augustus-daph329-processed-gene-0.28-mRNA-1	tr|A0A164QHJ0|A0A164QHJ0_9CRUS	56.1	1.5e-83	319.7	A0A164QHJ0	A0A164QHJ0_9CRUS	Integrase catalytic domain-containing protein	APZ42_028450	Daphnia magna		GO:0003676; GO:0015074; GO:0042575	DNA polymerase complex [GO:0042575]; nucleic acid binding [GO:0003676]; DNA integration [GO:0015074]	DNA integration [GO:0015074]	DNA polymerase complex [GO:0042575]
augustus-daph329-processed-gene-0.29-mRNA-1	tr|A0A164QY04|A0A164QY04_9CRUS	57.4	6e-89	337.8	A0A164QY04	A0A164QY04_9CRUS	Uncharacterized protein	APZ42_027940	Daphnia magna
augustus-daph329-processed-gene-0.30-mRNA-1	tr|A0A162F0Y7|A0A162F0Y7_9CRUS	73.6	2.4e-90	341.7	A0A162F0Y7	A0A162F0Y7_9CRUS	Uncharacterized protein	APZ42_004126	Daphnia magna		GO:0016021	integral component of membrane [GO:0016021]		integral component of membrane [GO:0016021]
augustus-daph329-processed-gene-0.31-mRNA-1	tr|A0A164K020|A0A164K020_9CRUS	52.2	3.5e-205	724.9	A0A164K020	A0A164K020_9CRUS	Ricin B-type lectin domain-containing protein	APZ42_034598	Daphnia magna
genemark-daph329-processed-gene-0.8-mRNA-1	tr|A0A164N5U3|A0A164N5U3_9CRUS	66.3	7e-264	920.6	A0A164N5U3	A0A164N5U3_9CRUS	Reverse transcriptase domain-containing protein	APZ42_031079	Daphnia magna		GO:0003676	nucleic acid binding [GO:0003676]
augustus-daph329-processed-gene-0.34-mRNA-1	tr|A0A164R528|A0A164R528_9CRUS	61	4.3e-143	518.5	A0A164R528	A0A164R528_9CRUS	Integrase catalytic domain-containing protein	APZ42_027729	Daphnia magna		GO:0003676; GO:0015074	nucleic acid binding [GO:0003676]; DNA integration [GO:0015074]	DNA integration [GO:0015074]
augustus-daph329-processed-gene-0.35-mRNA-1	tr|A0A164RVY8|A0A164RVY8_9CRUS	65.7	3.3e-169	604.7	A0A164RVY8	A0A164RVY8_9CRUS	RNA-directed DNA polymerase, EC 2.7.7.49	APZ42_026894	Daphnia magna	2.7.7.49	GO:0003676; GO:0015074; GO:0042575	DNA polymerase complex [GO:0042575]; nucleic acid binding [GO:0003676]; DNA integration [GO:0015074]	DNA integration [GO:0015074]	DNA polymerase complex [GO:0042575]
augustus-daph329-processed-gene-0.36-mRNA-1	tr|A0A164R2B6|A0A164R2B6_9CRUS	46.5	2e-167	599.4	A0A164R2B6	A0A164R2B6_9CRUS	RNA-directed DNA polymerase, EC 2.7.7.49	APZ42_027741	Daphnia magna	2.7.7.49	GO:0003676; GO:0008270; GO:0015074; GO:0042575	DNA polymerase complex [GO:0042575]; nucleic acid binding [GO:0003676]; zinc ion binding [GO:0008270]; DNA integration [GO:0015074]	DNA integration [GO:0015074]	DNA polymerase complex [GO:0042575]
augustus-daph329-processed-gene-0.37-mRNA-1	tr|A0A164W7C8|A0A164W7C8_9CRUS	86.6	1.3e-226	797	A0A164W7C8	A0A164W7C8_9CRUS	Uncharacterized protein	APZ42_021944	Daphnia magna
augustus-daph329-processed-gene-0.38-mRNA-1	tr|A0A162QDW4|A0A162QDW4_9CRUS	54.7	4.1e-58	235	A0A162QDW4	A0A162QDW4_9CRUS	Uncharacterized protein	APZ42_013880	Daphnia magna		GO:0003676	nucleic acid binding [GO:0003676]
genemark-daph329-processed-gene-0.12-mRNA-1	tr|A0A162QAR0|A0A162QAR0_9CRUS	38.3	9.9e-168	600.5	A0A162QAR0	A0A162QAR0_9CRUS	RNA-directed DNA polymerase, EC 2.7.7.49	APZ42_014045	Daphnia magna	2.7.7.49	GO:0003676; GO:0015074; GO:0042575	DNA polymerase complex [GO:0042575]; nucleic acid binding [GO:0003676]; DNA integration [GO:0015074]	DNA integration [GO:0015074]	DNA polymerase complex [GO:0042575]
augustus-daph329-processed-gene-0.41-mRNA-1	tr|A0A164KQB8|A0A164KQB8_9CRUS	83	3.8e-15	91.3	A0A164KQB8	A0A164KQB8_9CRUS	Uncharacterized protein	APZ42_033800	Daphnia magna
genemark-daph329-processed-gene-0.14-mRNA-1	tr|A0A164KQB8|A0A164KQB8_9CRUS	85.5	1.4e-185	659.1	A0A164KQB8	A0A164KQB8_9CRUS	Uncharacterized protein	APZ42_033800	Daphnia magna
augustus-daph329-processed-gene-0.43-mRNA-1	tr|A0A164KM90|A0A164KM90_9CRUS	79.1	1.2e-171	612.8	A0A164KM90	A0A164KM90_9CRUS	RNA-directed DNA polymerase, EC 2.7.7.49	APZ42_033841	Daphnia magna	2.7.7.49	GO:0003676; GO:0015074; GO:0016021; GO:0042575	DNA polymerase complex [GO:0042575]; integral component of membrane [GO:0016021]; nucleic acid binding [GO:0003676]; DNA integration [GO:0015074]	DNA integration [GO:0015074]	DNA polymerase complex [GO:0042575]; integral component of membrane [GO:0016021]
genemark-daph329-processed-gene-0.16-mRNA-1	tr|A0A165AJE7|A0A165AJE7_9CRUS	73.1	6.1e-240	840.5	A0A165AJE7	A0A165AJE7_9CRUS	RNA-directed DNA polymerase, EC 2.7.7.49	APZ42_016190	Daphnia magna	2.7.7.49	GO:0003676; GO:0015074; GO:0042575	DNA polymerase complex [GO:0042575]; nucleic acid binding [GO:0003676]; DNA integration [GO:0015074]	DNA integration [GO:0015074]	DNA polymerase complex [GO:0042575]
genemark-daph394-processed-gene-0.0-mRNA-1	tr|A0A0P4ZJF0|A0A0P4ZJF0_9CRUS	58.1	1.5e-57	232.6	A0A0P4ZJF0	A0A0P4ZJF0_9CRUS	RNA-directed DNA polymerase, EC 2.7.7.49		Daphnia magna	2.7.7.49	GO:0003676; GO:0015074; GO:0042575	DNA polymerase complex [GO:0042575]; nucleic acid binding [GO:0003676]; DNA integration [GO:0015074]	DNA integration [GO:0015074]	DNA polymerase complex [GO:0042575]
genemark-daph394-processed-gene-0.1-mRNA-1	tr|A0A164QY75|A0A164QY75_9CRUS	85.9	6.8e-78	300.1	A0A164QY75	A0A164QY75_9CRUS	Uncharacterized protein	APZ42_027971	Daphnia magna
genemark-daph394-processed-gene-0.2-mRNA-1	tr|A0A162CAD1|A0A162CAD1_9CRUS	66.4	0	1531.9	A0A162CAD1	A0A162CAD1_9CRUS	Uncharacterized protein	APZ42_034559	Daphnia magna
augustus-daph394-processed-gene-0.234-mRNA-1	tr|A0A162R7L6|A0A162R7L6_9CRUS	42.9	1.4e-17	99.4	A0A162R7L6	A0A162R7L6_9CRUS	Uncharacterized protein	APZ42_013092	Daphnia magna
genemark-daph394-processed-gene-0.4-mRNA-1	tr|A0A164L560|A0A164L560_9CRUS	62.6	1.8e-50	208.8	A0A164L560	A0A164L560_9CRUS	Ty3_capsid domain-containing protein	APZ42_033382	Daphnia magna
genemark-daph394-processed-gene-0.5-mRNA-1	tr|A0A164KAX3|A0A164KAX3_9CRUS	47.7	2.2e-22	115.5	A0A164KAX3	A0A164KAX3_9CRUS	Ty3_capsid domain-containing protein	APZ42_034228	Daphnia magna
genemark-daph394-processed-gene-0.6-mRNA-1	tr|A0A164V673|A0A164V673_9CRUS	41.8	1.8e-118	436.8	A0A164V673	A0A164V673_9CRUS	RNA-directed DNA polymerase, EC 2.7.7.49	APZ42_023100	Daphnia magna	2.7.7.49	GO:0003676; GO:0015074; GO:0042575	DNA polymerase complex [GO:0042575]; nucleic acid binding [GO:0003676]; DNA integration [GO:0015074]	DNA integration [GO:0015074]	DNA polymerase complex [GO:0042575]
genemark-daph394-processed-gene-0.7-mRNA-1	tr|A0A164N215|A0A164N215_9CRUS	43.1	5.7e-132	481.9	A0A164N215	A0A164N215_9CRUS	Uncharacterized protein	APZ42_031201	Daphnia magna		GO:0016021	integral component of membrane [GO:0016021]		integral component of membrane [GO:0016021]
augustus-daph394-processed-gene-0.239-mRNA-1	tr|A0A0P5WAS7|A0A0P5WAS7_9CRUS	87	0	1644.4	A0A0P5WAS7	A0A0P5WAS7_9CRUS	RNA-directed DNA polymerase, EC 2.7.7.49		Daphnia magna	2.7.7.49	GO:0003676; GO:0015074; GO:0042575	DNA polymerase complex [GO:0042575]; nucleic acid binding [GO:0003676]; DNA integration [GO:0015074]	DNA integration [GO:0015074]	DNA polymerase complex [GO:0042575]
genemark-daph394-processed-gene-0.12-mRNA-1	tr|A0A0N8AEJ0|A0A0N8AEJ0_9CRUS	40.6	3e-109	405.2	A0A0N8AEJ0	A0A0N8AEJ0_9CRUS	Retrovirus-related Pol polyprotein from transposon		Daphnia magna		GO:0016021	integral component of membrane [GO:0016021]		integral component of membrane [GO:0016021]
augustus-daph394-processed-gene-0.243-mRNA-1	tr|A0A164N5U3|A0A164N5U3_9CRUS	68.1	7.8e-262	914.4	A0A164N5U3	A0A164N5U3_9CRUS	Reverse transcriptase domain-containing protein	APZ42_031079	Daphnia magna		GO:0003676	nucleic acid binding [GO:0003676]
augustus-daph394-processed-gene-0.244-mRNA-1	tr|A0A164NRD0|A0A164NRD0_9CRUS	78.3	1.7e-41	179.9	A0A164NRD0	A0A164NRD0_9CRUS	Uncharacterized protein	APZ42_030455	Daphnia magna
augustus-daph394-processed-gene-0.245-mRNA-1	tr|A0A164QY04|A0A164QY04_9CRUS	60.2	3.2e-74	288.5	A0A164QY04	A0A164QY04_9CRUS	Uncharacterized protein	APZ42_027940	Daphnia magna
genemark-daph394-processed-gene-0.19-mRNA-1	tr|A0A164R9X5|A0A164R9X5_9CRUS	46.8	1.9e-90	342.8	A0A164R9X5	A0A164R9X5_9CRUS	Uncharacterized protein	APZ42_027533	Daphnia magna
genemark-daph394-processed-gene-0.20-mRNA-1	tr|A0A164SPS9|A0A164SPS9_9CRUS	50.2	2.1e-142	516.2	A0A164SPS9	A0A164SPS9_9CRUS	MADF domain-containing protein	APZ42_025848	Daphnia magna
genemark-daph394-processed-gene-0.21-mRNA-1	tr|A0A164JED8|A0A164JED8_9CRUS	67.9	1.4e-30	141.7	A0A164JED8	A0A164JED8_9CRUS	Uncharacterized protein	APZ42_000761	Daphnia magna
genemark-daph394-processed-gene-0.22-mRNA-1	tr|A0A164N0I7|A0A164N0I7_9CRUS	61.7	7e-79	303.9	A0A164N0I7	A0A164N0I7_9CRUS	Uncharacterized protein	APZ42_031251	Daphnia magna
augustus-daph394-processed-gene-0.248-mRNA-1	tr|A0A164J6H0|A0A164J6H0_9CRUS	78.3	1.2e-53	219.2	A0A164J6H0	A0A164J6H0_9CRUS	zf-RVT domain-containing protein	APZ42_001091	Daphnia magna
maker-daph394-augustus-gene-0.337-mRNA-1	tr|A0A0P5LVY3|A0A0P5LVY3_9CRUS	86.4	4.3e-95	357.5	A0A0P5LVY3	A0A0P5LVY3_9CRUS	Craniofacial development protein 1 (Bucentaur)		Daphnia magna
maker-daph394-augustus-gene-0.339-mRNA-1	tr|A0A0P5S6G5|A0A0P5S6G5_9CRUS	94.7	0	1152.9	A0A0P5S6G5	A0A0P5S6G5_9CRUS	Pre-mRNA-splicing factor CWC22		Daphnia magna		GO:0003723	RNA binding [GO:0003723]
augustus-daph394-processed-gene-0.252-mRNA-1	tr|A0A162RBJ8|A0A162RBJ8_9CRUS	35.7	2.5e-87	332.8	A0A162RBJ8	A0A162RBJ8_9CRUS	BEN domain-containing protein	APZ42_012944	Daphnia magna		GO:0003677	DNA binding [GO:0003677]
augustus-daph394-processed-gene-0.253-mRNA-1	tr|E9GGL2|E9GGL2_DAPPU	60.7	1.6e-186	662.5	E9GGL2	E9GGL2_DAPPU	Uncharacterized protein	DAPPUDRAFT_317650	Daphnia pulex (Water flea)
augustus-daph394-processed-gene-0.254-mRNA-1	tr|A0A164GDU6|A0A164GDU6_9CRUS	71.3	3.6e-75	291.2	A0A164GDU6	A0A164GDU6_9CRUS	Uncharacterized protein	APZ42_005557	Daphnia magna
augustus-daph394-processed-gene-0.255-mRNA-1	tr|A0A162RJD2|A0A162RJD2_9CRUS	74.2	2.9e-34	154.5	A0A162RJD2	A0A162RJD2_9CRUS	Uncharacterized protein	APZ42_012720	Daphnia magna
genemark-daph394-processed-gene-0.31-mRNA-1	tr|A0A164SPW5|A0A164SPW5_9CRUS	54.6	1.5e-14	89.4	A0A164SPW5	A0A164SPW5_9CRUS	Cc8L18.2-like protein	APZ42_025846	Daphnia magna
maker-daph394-augustus-gene-0.341-mRNA-1	tr|A0A4Y7MNI8|A0A4Y7MNI8_9CRUS	96.6	0	1109.4	A0A4Y7MNI8	A0A4Y7MNI8_9CRUS	Heparosan-N-sulfate-glucuronate 5-epimerase, EC 5.1.3.17	EOG090X0272	Daphnia magna	5.1.3.17	GO:0015012; GO:0030210; GO:0047464	heparosan-N-sulfate-glucuronate 5-epimerase activity [GO:0047464]; heparan sulfate proteoglycan biosynthetic process [GO:0015012]; heparin biosynthetic process [GO:0030210]	heparan sulfate proteoglycan biosynthetic process [GO:0015012]; heparin biosynthetic process [GO:0030210]
genemark-daph394-processed-gene-0.33-mRNA-1	tr|A0A162R5Q4|A0A162R5Q4_9CRUS	38.3	4e-09	70.9	A0A162R5Q4	A0A162R5Q4_9CRUS	Uncharacterized protein	APZ42_013100	Daphnia magna		GO:0003676; GO:0042575; GO:0044260	DNA polymerase complex [GO:0042575]; nucleic acid binding [GO:0003676]; cellular macromolecule metabolic process [GO:0044260]	cellular macromolecule metabolic process [GO:0044260]	DNA polymerase complex [GO:0042575]
genemark-daph394-processed-gene-0.34-mRNA-1	tr|A0A162R5Q4|A0A162R5Q4_9CRUS	64	2.7e-20	109.4	A0A162R5Q4	A0A162R5Q4_9CRUS	Uncharacterized protein	APZ42_013100	Daphnia magna		GO:0003676; GO:0042575; GO:0044260	DNA polymerase complex [GO:0042575]; nucleic acid binding [GO:0003676]; cellular macromolecule metabolic process [GO:0044260]	cellular macromolecule metabolic process [GO:0044260]	DNA polymerase complex [GO:0042575]
genemark-daph394-processed-gene-0.35-mRNA-1	tr|A0A164TFX3|A0A164TFX3_9CRUS	33.7	1.8e-16	96.7	A0A164TFX3	A0A164TFX3_9CRUS	Uncharacterized protein	APZ42_025120	Daphnia magna
augustus-daph394-processed-gene-0.258-mRNA-1	tr|A0A168EMR1|A0A168EMR1_9CRUS	50.7	2.8e-50	209.5	A0A168EMR1	A0A168EMR1_9CRUS	Dimer_Tnp_hAT domain-containing protein	APZ42_003597	Daphnia magna		GO:0046983	protein dimerization activity [GO:0046983]
genemark-daph394-processed-gene-0.39-mRNA-1	tr|A0A164TBR5|A0A164TBR5_9CRUS	62.2	3.8e-60	241.1	A0A164TBR5	A0A164TBR5_9CRUS	Uncharacterized protein	APZ42_025237	Daphnia magna		GO:0004803; GO:0006313	transposase activity [GO:0004803]; transposition, DNA-mediated [GO:0006313]	transposition, DNA-mediated [GO:0006313]
augustus-daph394-processed-gene-0.260-mRNA-1	tr|A0A164TBR5|A0A164TBR5_9CRUS	77.3	3e-49	204.5	A0A164TBR5	A0A164TBR5_9CRUS	Uncharacterized protein	APZ42_025237	Daphnia magna		GO:0004803; GO:0006313	transposase activity [GO:0004803]; transposition, DNA-mediated [GO:0006313]	transposition, DNA-mediated [GO:0006313]
maker-daph394-augustus-gene-0.357-mRNA-1	tr|E9H5W1|E9H5W1_DAPPU	74.1	3.1e-105	391.3	E9H5W1	E9H5W1_DAPPU	Putative lipoyltransferase 2, mitochondrial, EC 2.3.1.181	DAPPUDRAFT_308051	Daphnia pulex (Water flea)	2.3.1.181	GO:0005739; GO:0009249; GO:0033819; GO:0102555	mitochondrion [GO:0005739]; lipoyl(octanoyl) transferase activity [GO:0033819]; octanoyl transferase activity (acting on glycine-cleavage complex H protein) [GO:0102555]; protein lipoylation [GO:0009249]	protein lipoylation [GO:0009249]	mitochondrion [GO:0005739]
augustus-daph394-processed-gene-0.261-mRNA-1	tr|A0A162NWD6|A0A162NWD6_9CRUS	72.3	4.8e-248	867.5	A0A162NWD6	A0A162NWD6_9CRUS	Tyr recombinase domain-containing protein	APZ42_015524	Daphnia magna		GO:0003677; GO:0006310; GO:0015074	DNA binding [GO:0003677]; DNA integration [GO:0015074]; DNA recombination [GO:0006310]	DNA integration [GO:0015074]; DNA recombination [GO:0006310]
augustus-daph394-processed-gene-0.263-mRNA-1	tr|A0A0P5P9X4|A0A0P5P9X4_9CRUS	88.7	2.1e-65	258.1	A0A0P5P9X4	A0A0P5P9X4_9CRUS	Glucose dehydrogenase (FAD, quinone)		Daphnia magna		GO:0016614; GO:0050660	flavin adenine dinucleotide binding [GO:0050660]; oxidoreductase activity, acting on CH-OH group of donors [GO:0016614]
augustus-daph394-processed-gene-0.264-mRNA-1	tr|A0A164GDU6|A0A164GDU6_9CRUS	69.9	3.3e-55	224.6	A0A164GDU6	A0A164GDU6_9CRUS	Uncharacterized protein	APZ42_005557	Daphnia magna
genemark-daph394-processed-gene-0.47-mRNA-1	tr|A0A0P4ZTQ7|A0A0P4ZTQ7_9CRUS	84.1	0	1982.2	A0A0P4ZTQ7	A0A0P4ZTQ7_9CRUS	RNA-directed DNA polymerase, EC 2.7.7.49		Daphnia magna	2.7.7.49	GO:0003676; GO:0015074; GO:0042575	DNA polymerase complex [GO:0042575]; nucleic acid binding [GO:0003676]; DNA integration [GO:0015074]	DNA integration [GO:0015074]	DNA polymerase complex [GO:0042575]
augustus-daph394-processed-gene-0.269-mRNA-1	tr|A0A0P5D6M7|A0A0P5D6M7_9CRUS	71.1	4.5e-228	800.4	A0A0P5D6M7	A0A0P5D6M7_9CRUS	Retrovirus-related Pol polyprotein from transposon		Daphnia magna		GO:0016021	integral component of membrane [GO:0016021]		integral component of membrane [GO:0016021]
maker-daph394-augustus-gene-0.365-mRNA-1	tr|A0A6J1LQX8|A0A6J1LQX8_DROHY	100	4.9e-52	213.8	A0A6J1LQX8	A0A6J1LQX8_DROHY	Calmodulin	LOC111597919	Drosophila hydei (Fruit fly)		GO:0005509; GO:0019722	calcium ion binding [GO:0005509]; calcium-mediated signaling [GO:0019722]	calcium-mediated signaling [GO:0019722]
maker-daph394-augustus-gene-0.369-mRNA-1	tr|A0A4Y7N5R3|A0A4Y7N5R3_9CRUS	99.3	3.5e-171	610.5	A0A4Y7N5R3	A0A4Y7N5R3_9CRUS	EOG090X09ZA	EOG090X09ZA	Daphnia similis		GO:0005509	calcium ion binding [GO:0005509]
genemark-daph394-processed-gene-0.53-mRNA-1	tr|E9G6A9|E9G6A9_DAPPU	41.8	5.3e-48	201.8	E9G6A9	E9G6A9_DAPPU	Uncharacterized protein	DAPPUDRAFT_222808	Daphnia pulex (Water flea)
genemark-daph394-processed-gene-0.54-mRNA-1	tr|A0A162P3V3|A0A162P3V3_9CRUS	79.3	2.9e-290	1008.1	A0A162P3V3	A0A162P3V3_9CRUS	MULE domain-containing protein	APZ42_015025	Daphnia magna
genemark-daph394-processed-gene-0.56-mRNA-1	tr|A0A162RLS4|A0A162RLS4_9CRUS	85.3	5.5e-25	123.2	A0A162RLS4	A0A162RLS4_9CRUS	DDE Tnp4 domain-containing protein	APZ42_012635	Daphnia magna		GO:0046872	metal ion binding [GO:0046872]
genemark-daph394-processed-gene-0.58-mRNA-1	tr|E9HVT5|E9HVT5_DAPPU	33.6	1.2e-07	67	E9HVT5	E9HVT5_DAPPU	Uncharacterized protein	DAPPUDRAFT_334540 DAPPUDRAFT_334545	Daphnia pulex (Water flea)
genemark-daph394-processed-gene-0.61-mRNA-1	tr|A0A168EJY6|A0A168EJY6_9CRUS	74.5	7.4e-13	82	A0A168EJY6	A0A168EJY6_9CRUS	Uncharacterized protein	APZ42_003713	Daphnia magna
augustus-daph394-processed-gene-0.278-mRNA-1	tr|A0A164FB22|A0A164FB22_9CRUS	67.6	1.9e-33	152.9	A0A164FB22	A0A164FB22_9CRUS	JmjC domain-containing protein	APZ42_007414	Daphnia magna
genemark-daph394-processed-gene-0.64-mRNA-1	tr|A0A164M693|A0A164M693_9CRUS	51.8	1.4e-44	189.5	A0A164M693	A0A164M693_9CRUS	Uncharacterized protein	APZ42_032214	Daphnia magna
augustus-daph394-processed-gene-0.279-mRNA-1	tr|A0A162EAF0|A0A162EAF0_9CRUS	95.1	4.4e-12	80.9	A0A162EAF0	A0A162EAF0_9CRUS	Uncharacterized protein	APZ42_000954	Daphnia magna
genemark-daph394-processed-gene-0.66-mRNA-1	tr|E9I190|E9I190_DAPPU	45	2.5e-24	121.7	E9I190	E9I190_DAPPU	Uncharacterized protein	DAPPUDRAFT_337218	Daphnia pulex (Water flea)
genemark-daph394-processed-gene-0.67-mRNA-1	tr|E9HMJ1|E9HMJ1_DAPPU	49.5	5e-61	244.6	E9HMJ1	E9HMJ1_DAPPU	Phospholip_A2_4 domain-containing protein	DAPPUDRAFT_115788	Daphnia pulex (Water flea)		GO:0005198	structural molecule activity [GO:0005198]
genemark-daph394-processed-gene-0.68-mRNA-1	tr|E9GGL3|E9GGL3_DAPPU	58.2	8.1e-35	156.8	E9GGL3	E9GGL3_DAPPU	Uncharacterized protein	DAPPUDRAFT_102499	Daphnia pulex (Water flea)
genemark-daph394-processed-gene-0.69-mRNA-1	tr|E9GHD5|E9GHD5_DAPPU	85.2	1.9e-19	104.8	E9GHD5	E9GHD5_DAPPU	Uncharacterized protein	DAPPUDRAFT_317931	Daphnia pulex (Water flea)
genemark-daph394-processed-gene-0.70-mRNA-1	tr|A0A164R707|A0A164R707_9CRUS	97.8	2.9e-41	178.3	A0A164R707	A0A164R707_9CRUS	Uncharacterized protein	APZ42_027678	Daphnia magna
genemark-daph394-processed-gene-0.71-mRNA-1	tr|A0A164R707|A0A164R707_9CRUS	96.7	5.6e-111	410.2	A0A164R707	A0A164R707_9CRUS	Uncharacterized protein	APZ42_027678	Daphnia magna
genemark-daph394-processed-gene-0.72-mRNA-1	tr|A0A164R707|A0A164R707_9CRUS	98.5	9.7e-126	459.9	A0A164R707	A0A164R707_9CRUS	Uncharacterized protein	APZ42_027678	Daphnia magna
genemark-daph394-processed-gene-0.73-mRNA-1	tr|A0A0P5ZIN0|A0A0P5ZIN0_9CRUS	57.6	1.4e-29	140.2	A0A0P5ZIN0	A0A0P5ZIN0_9CRUS	Uncharacterized protein	APZ42_026209	Daphnia magna		GO:0016021	integral component of membrane [GO:0016021]		integral component of membrane [GO:0016021]
augustus-daph394-processed-gene-0.281-mRNA-1	tr|A0A164V6A8|A0A164V6A8_9CRUS	40.4	5.3e-219	771.5	A0A164V6A8	A0A164V6A8_9CRUS	RNA-directed DNA polymerase, EC 2.7.7.49	APZ42_023095	Daphnia magna	2.7.7.49	GO:0003676; GO:0004190; GO:0015074	aspartic-type endopeptidase activity [GO:0004190]; nucleic acid binding [GO:0003676]; DNA integration [GO:0015074]	DNA integration [GO:0015074]
augustus-daph394-processed-gene-0.282-mRNA-1	tr|A0A164KBT5|A0A164KBT5_9CRUS	68.2	4e-306	1060.4	A0A164KBT5	A0A164KBT5_9CRUS	RNA-directed DNA polymerase, EC 2.7.7.49	APZ42_034250	Daphnia magna	2.7.7.49	GO:0003676; GO:0008270; GO:0015074; GO:0016021	integral component of membrane [GO:0016021]; nucleic acid binding [GO:0003676]; zinc ion binding [GO:0008270]; DNA integration [GO:0015074]	DNA integration [GO:0015074]	integral component of membrane [GO:0016021]
augustus-daph394-processed-gene-0.283-mRNA-1	tr|A0A0P5D6M7|A0A0P5D6M7_9CRUS	68.9	1.4e-215	758.8	A0A0P5D6M7	A0A0P5D6M7_9CRUS	Retrovirus-related Pol polyprotein from transposon		Daphnia magna		GO:0016021	integral component of membrane [GO:0016021]		integral component of membrane [GO:0016021]
genemark-daph394-processed-gene-0.78-mRNA-1	tr|A0A0P4ZTQ7|A0A0P4ZTQ7_9CRUS	84.2	0	1983	A0A0P4ZTQ7	A0A0P4ZTQ7_9CRUS	RNA-directed DNA polymerase, EC 2.7.7.49		Daphnia magna	2.7.7.49	GO:0003676; GO:0015074; GO:0042575	DNA polymerase complex [GO:0042575]; nucleic acid binding [GO:0003676]; DNA integration [GO:0015074]	DNA integration [GO:0015074]	DNA polymerase complex [GO:0042575]
augustus-daph394-processed-gene-0.288-mRNA-1	tr|A0A0P5CCY5|A0A0P5CCY5_9CRUS	78.6	6.6e-71	276.9	A0A0P5CCY5	A0A0P5CCY5_9CRUS	Transcription initiation factor TFIID subunit (Transcription initiation factor TFIID subunit 6)	APZ42_027379	Daphnia magna		GO:0000124; GO:0003743; GO:0005669; GO:0006367; GO:0016251; GO:0046695; GO:0046982	SAGA complex [GO:0000124]; SLIK (SAGA-like) complex [GO:0046695]; transcription factor TFIID complex [GO:0005669]; protein heterodimerization activity [GO:0046982]; RNA polymerase II general transcription initiation factor activity [GO:0016251]; translation initiation factor activity [GO:0003743]; transcription initiation from RNA polymerase II promoter [GO:0006367]	transcription initiation from RNA polymerase II promoter [GO:0006367]	SAGA complex [GO:0000124]; SLIK (SAGA-like) complex [GO:0046695]; transcription factor TFIID complex [GO:0005669]
genemark-daph394-processed-gene-0.80-mRNA-1	tr|A0A0P5CCY5|A0A0P5CCY5_9CRUS	80.9	1.9e-37	164.9	A0A0P5CCY5	A0A0P5CCY5_9CRUS	Transcription initiation factor TFIID subunit (Transcription initiation factor TFIID subunit 6)	APZ42_027379	Daphnia magna		GO:0000124; GO:0003743; GO:0005669; GO:0006367; GO:0016251; GO:0046695; GO:0046982	SAGA complex [GO:0000124]; SLIK (SAGA-like) complex [GO:0046695]; transcription factor TFIID complex [GO:0005669]; protein heterodimerization activity [GO:0046982]; RNA polymerase II general transcription initiation factor activity [GO:0016251]; translation initiation factor activity [GO:0003743]; transcription initiation from RNA polymerase II promoter [GO:0006367]	transcription initiation from RNA polymerase II promoter [GO:0006367]	SAGA complex [GO:0000124]; SLIK (SAGA-like) complex [GO:0046695]; transcription factor TFIID complex [GO:0005669]
genemark-daph394-processed-gene-0.82-mRNA-1	tr|A0A164MZM0|A0A164MZM0_9CRUS	69.6	1.6e-17	99.4	A0A164MZM0	A0A164MZM0_9CRUS	Uncharacterized protein	APZ42_031268	Daphnia magna
genemark-daph394-processed-gene-0.83-mRNA-1	tr|A0A164Q0U5|A0A164Q0U5_9CRUS	37	6.6e-41	177.9	A0A164Q0U5	A0A164Q0U5_9CRUS	Uncharacterized protein	APZ42_028968	Daphnia magna
genemark-daph394-processed-gene-0.84-mRNA-1	tr|E9HJV9|E9HJV9_DAPPU	69.9	8.6e-24	119.8	E9HJV9	E9HJV9_DAPPU	Uncharacterized protein	DAPPUDRAFT_260773	Daphnia pulex (Water flea)
augustus-daph394-processed-gene-0.290-mRNA-1	tr|A0A164MNN6|A0A164MNN6_9CRUS	90.6	7.3e-95	357.1	A0A164MNN6	A0A164MNN6_9CRUS	DUF5641 domain-containing protein	APZ42_031649	Daphnia magna		GO:0003676	nucleic acid binding [GO:0003676]
genemark-daph394-processed-gene-0.86-mRNA-1	tr|A0A164QSE6|A0A164QSE6_9CRUS	67.1	0	1137.9	A0A164QSE6	A0A164QSE6_9CRUS	ATP-dependent DNA helicase, EC 3.6.4.12	APZ42_028147	Daphnia magna	3.6.4.12	GO:0000723; GO:0003678; GO:0005524; GO:0006281; GO:0006310; GO:0016887	ATP binding [GO:0005524]; ATP hydrolysis activity [GO:0016887]; DNA helicase activity [GO:0003678]; DNA recombination [GO:0006310]; DNA repair [GO:0006281]; telomere maintenance [GO:0000723]	DNA recombination [GO:0006310]; DNA repair [GO:0006281]; telomere maintenance [GO:0000723]
augustus-daph394-processed-gene-0.293-mRNA-1	tr|A0A164QY75|A0A164QY75_9CRUS	90.1	6.4e-71	277.3	A0A164QY75	A0A164QY75_9CRUS	Uncharacterized protein	APZ42_027971	Daphnia magna
augustus-daph394-processed-gene-0.294-mRNA-1	tr|A0A162RZK0|A0A162RZK0_9CRUS	47.4	2e-124	456.1	A0A162RZK0	A0A162RZK0_9CRUS	Reverse transcriptase domain-containing protein	APZ42_012281	Daphnia magna		GO:0003824	catalytic activity [GO:0003824]
genemark-daph394-processed-gene-0.89-mRNA-1	tr|A0A164HB04|A0A164HB04_9CRUS	71.3	1.5e-152	550.1	A0A164HB04	A0A164HB04_9CRUS	Integrase catalytic domain-containing protein	APZ42_004011	Daphnia magna		GO:0003676; GO:0015074	nucleic acid binding [GO:0003676]; DNA integration [GO:0015074]	DNA integration [GO:0015074]
genemark-daph394-processed-gene-0.90-mRNA-1	tr|A0A165AJG0|A0A165AJG0_9CRUS	45.3	1.1e-65	260.8	A0A165AJG0	A0A165AJG0_9CRUS	DUF5641 domain-containing protein	APZ42_016189	Daphnia magna
genemark-daph394-processed-gene-0.91-mRNA-1	tr|A0A164D9A0|A0A164D9A0_9CRUS	85	1.4e-112	416.4	A0A164D9A0	A0A164D9A0_9CRUS	Uncharacterized protein	APZ42_010707	Daphnia magna
augustus-daph394-processed-gene-0.298-mRNA-1	tr|A0A164H8F5|A0A164H8F5_9CRUS	58.8	8.8e-40	173.7	A0A164H8F5	A0A164H8F5_9CRUS	Uncharacterized protein	APZ42_004155	Daphnia magna
genemark-daph394-processed-gene-0.95-mRNA-1	tr|A0A164N215|A0A164N215_9CRUS	65.4	6.1e-126	461.1	A0A164N215	A0A164N215_9CRUS	Uncharacterized protein	APZ42_031201	Daphnia magna		GO:0016021	integral component of membrane [GO:0016021]		integral component of membrane [GO:0016021]
genemark-daph394-processed-gene-0.96-mRNA-1	tr|A0A164K020|A0A164K020_9CRUS	50.1	5.2e-99	370.9	A0A164K020	A0A164K020_9CRUS	Ricin B-type lectin domain-containing protein	APZ42_034598	Daphnia magna
augustus-daph394-processed-gene-0.301-mRNA-1	tr|A0A164R528|A0A164R528_9CRUS	52.2	4.8e-85	325.1	A0A164R528	A0A164R528_9CRUS	Integrase catalytic domain-containing protein	APZ42_027729	Daphnia magna		GO:0003676; GO:0015074	nucleic acid binding [GO:0003676]; DNA integration [GO:0015074]	DNA integration [GO:0015074]
genemark-daph394-processed-gene-0.98-mRNA-1	tr|A0A164LIQ4|A0A164LIQ4_9CRUS	43	3.3e-38	169.1	A0A164LIQ4	A0A164LIQ4_9CRUS	Uncharacterized protein	APZ42_032992	Daphnia magna
genemark-daph394-processed-gene-0.99-mRNA-1	tr|A0A0P5Q9W1|A0A0P5Q9W1_9CRUS	82.3	3.8e-146	527.7	A0A0P5Q9W1	A0A0P5Q9W1_9CRUS	Reverse transcriptase		Daphnia magna		GO:0003964	RNA-directed DNA polymerase activity [GO:0003964]
augustus-daph394-processed-gene-0.303-mRNA-1	tr|A0A164DQP7|A0A164DQP7_9CRUS	84.7	1.3e-37	165.2	A0A164DQP7	A0A164DQP7_9CRUS	Reverse transcriptase domain-containing protein	APZ42_009871	Daphnia magna
augustus-daph394-processed-gene-0.304-mRNA-1	tr|A0A164HJ10|A0A164HJ10_9CRUS	84.8	1.9e-33	151.4	A0A164HJ10	A0A164HJ10_9CRUS	Reverse transcriptase domain-containing protein	APZ42_003464	Daphnia magna
genemark-daph394-processed-gene-0.102-mRNA-1	tr|A0A0P5Q9W1|A0A0P5Q9W1_9CRUS	56.4	4.6e-92	347.8	A0A0P5Q9W1	A0A0P5Q9W1_9CRUS	Reverse transcriptase		Daphnia magna		GO:0003964	RNA-directed DNA polymerase activity [GO:0003964]
genemark-daph394-processed-gene-0.103-mRNA-1	tr|A0A0P5Q9W1|A0A0P5Q9W1_9CRUS	78.9	1.1e-40	175.6	A0A0P5Q9W1	A0A0P5Q9W1_9CRUS	Reverse transcriptase		Daphnia magna		GO:0003964	RNA-directed DNA polymerase activity [GO:0003964]
genemark-daph394-processed-gene-0.104-mRNA-1	tr|A0A0P5Q9W1|A0A0P5Q9W1_9CRUS	70.2	0	1212.2	A0A0P5Q9W1	A0A0P5Q9W1_9CRUS	Reverse transcriptase		Daphnia magna		GO:0003964	RNA-directed DNA polymerase activity [GO:0003964]
genemark-daph394-processed-gene-0.105-mRNA-1	tr|A0A0P5Q9W1|A0A0P5Q9W1_9CRUS	46.2	3.8e-58	235	A0A0P5Q9W1	A0A0P5Q9W1_9CRUS	Reverse transcriptase		Daphnia magna		GO:0003964	RNA-directed DNA polymerase activity [GO:0003964]
genemark-daph394-processed-gene-0.106-mRNA-1	tr|A0A0P5Q9W1|A0A0P5Q9W1_9CRUS	67	1.2e-99	372.9	A0A0P5Q9W1	A0A0P5Q9W1_9CRUS	Reverse transcriptase		Daphnia magna		GO:0003964	RNA-directed DNA polymerase activity [GO:0003964]
maker-daph394-augustus-gene-0.374-mRNA-1	tr|E9HFQ5|E9HFQ5_DAPPU	90.1	0	4826.5	E9HFQ5	E9HFQ5_DAPPU	Ubiquitinyl hydrolase 1, EC 3.4.19.12	DAPPUDRAFT_329113	Daphnia pulex (Water flea)	3.4.19.12	GO:0004197; GO:0004843; GO:0005634; GO:0005829; GO:0006511; GO:0016579	cytosol [GO:0005829]; nucleus [GO:0005634]; cysteine-type endopeptidase activity [GO:0004197]; thiol-dependent deubiquitinase [GO:0004843]; protein deubiquitination [GO:0016579]; ubiquitin-dependent protein catabolic process [GO:0006511]	protein deubiquitination [GO:0016579]; ubiquitin-dependent protein catabolic process [GO:0006511]	cytosol [GO:0005829]; nucleus [GO:0005634]
maker-daph394-augustus-gene-0.376-mRNA-1	tr|A0A4Y7MEE5|A0A4Y7MEE5_9CRUS	91.1	1.5e-153	552	A0A4Y7MEE5	A0A4Y7MEE5_9CRUS	Protein-S-isoprenylcysteine O-methyltransferase, EC 2.1.1.100	EOG090X0CFU	Daphnia lumholtzi	2.1.1.100	GO:0004671; GO:0005789; GO:0016021	endoplasmic reticulum membrane [GO:0005789]; integral component of membrane [GO:0016021]; protein C-terminal S-isoprenylcysteine carboxyl O-methyltransferase activity [GO:0004671]		endoplasmic reticulum membrane [GO:0005789]; integral component of membrane [GO:0016021]
genemark-daph394-processed-gene-0.111-mRNA-1	tr|A0A162QU76|A0A162QU76_9CRUS	50.8	8.3e-65	258.1	A0A162QU76	A0A162QU76_9CRUS	BEN domain-containing protein	APZ42_013480	Daphnia magna		GO:0003677; GO:0003714; GO:0045666; GO:0045746	DNA binding [GO:0003677]; transcription corepressor activity [GO:0003714]; negative regulation of Notch signaling pathway [GO:0045746]; positive regulation of neuron differentiation [GO:0045666]	negative regulation of Notch signaling pathway [GO:0045746]; positive regulation of neuron differentiation [GO:0045666]
augustus-daph394-processed-gene-0.312-mRNA-1	tr|A0A4Y7N914|A0A4Y7N914_9CRUS	84.7	2.1e-70	275	A0A4Y7N914	A0A4Y7N914_9CRUS	Protein-S-isoprenylcysteine O-methyltransferase, EC 2.1.1.100	EOG090X0CFU	Daphnia sinensis	2.1.1.100	GO:0004671; GO:0005789; GO:0016021	endoplasmic reticulum membrane [GO:0005789]; integral component of membrane [GO:0016021]; protein C-terminal S-isoprenylcysteine carboxyl O-methyltransferase activity [GO:0004671]		endoplasmic reticulum membrane [GO:0005789]; integral component of membrane [GO:0016021]
augustus-daph394-processed-gene-0.313-mRNA-1	tr|A0A164TKT7|A0A164TKT7_9CRUS	73	2.7e-26	128.6	A0A164TKT7	A0A164TKT7_9CRUS	Cc8K15.2-like protein	APZ42_024971	Daphnia magna
augustus-daph394-processed-gene-0.314-mRNA-1	tr|A0A0P6I2U7|A0A0P6I2U7_9CRUS	93.6	1.9e-41	177.9	A0A0P6I2U7	A0A0P6I2U7_9CRUS	DDE Tnp4 domain-containing protein		Daphnia magna		GO:0004518; GO:0046872	metal ion binding [GO:0046872]; nuclease activity [GO:0004518]
maker-daph394-augustus-gene-0.382-mRNA-1	tr|A0A0P4Y8S8|A0A0P4Y8S8_9CRUS	94.5	0	2560	A0A0P4Y8S8	A0A0P4Y8S8_9CRUS	Girdin		Daphnia magna		GO:0005737; GO:0005856; GO:0030705	cytoplasm [GO:0005737]; cytoskeleton [GO:0005856]; cytoskeleton-dependent intracellular transport [GO:0030705]	cytoskeleton-dependent intracellular transport [GO:0030705]	cytoplasm [GO:0005737]; cytoskeleton [GO:0005856]
augustus-daph394-processed-gene-0.316-mRNA-1	tr|A0A0P5EWW9|A0A0P5EWW9_9CRUS	89.2	3.4e-55	224.2	A0A0P5EWW9	A0A0P5EWW9_9CRUS	Uncharacterized protein		Daphnia magna		GO:0016021	integral component of membrane [GO:0016021]		integral component of membrane [GO:0016021]
maker-daph394-augustus-gene-0.384-mRNA-1	tr|A0A164N2P5|A0A164N2P5_9CRUS	94.7	1.3e-45	192.2	A0A164N2P5	A0A164N2P5_9CRUS	CDGSH iron-sulfur domain-containing protein 3, mitochondrial	APZ42_031174	Daphnia magna		GO:0005737; GO:0043231; GO:0046872; GO:0051537	cytoplasm [GO:0005737]; intracellular membrane-bounded organelle [GO:0043231]; 2 iron, 2 sulfur cluster binding [GO:0051537]; metal ion binding [GO:0046872]		cytoplasm [GO:0005737]; intracellular membrane-bounded organelle [GO:0043231]
genemark-daph394-processed-gene-0.120-mRNA-1	tr|A0A164TI62|A0A164TI62_9CRUS	72.8	1.6e-66	262.3	A0A164TI62	A0A164TI62_9CRUS	DUF4806 domain-containing protein	APZ42_025042	Daphnia magna		GO:0016021	integral component of membrane [GO:0016021]		integral component of membrane [GO:0016021]
genemark-daph394-processed-gene-0.123-mRNA-1	tr|A0A0P5V4F7|A0A0P5V4F7_9CRUS	51.5	5.5e-33	150.6	A0A0P5V4F7	A0A0P5V4F7_9CRUS	RNA-directed DNA polymerase, EC 2.7.7.49		Daphnia magna	2.7.7.49	GO:0003676; GO:0015074; GO:0042575	DNA polymerase complex [GO:0042575]; nucleic acid binding [GO:0003676]; DNA integration [GO:0015074]	DNA integration [GO:0015074]	DNA polymerase complex [GO:0042575]
genemark-daph394-processed-gene-0.124-mRNA-1	tr|A0A0P5V4F7|A0A0P5V4F7_9CRUS	50.4	3.3e-298	1034.2	A0A0P5V4F7	A0A0P5V4F7_9CRUS	RNA-directed DNA polymerase, EC 2.7.7.49		Daphnia magna	2.7.7.49	GO:0003676; GO:0015074; GO:0042575	DNA polymerase complex [GO:0042575]; nucleic acid binding [GO:0003676]; DNA integration [GO:0015074]	DNA integration [GO:0015074]	DNA polymerase complex [GO:0042575]
genemark-daph394-processed-gene-0.125-mRNA-1	tr|A0A164DWE2|A0A164DWE2_9CRUS	80.8	1.2e-37	166.8	A0A164DWE2	A0A164DWE2_9CRUS	Uncharacterized protein	APZ42_009642	Daphnia magna
genemark-daph394-processed-gene-0.126-mRNA-1	tr|A0A164KA86|A0A164KA86_9CRUS	38.5	1.2e-13	87	A0A164KA86	A0A164KA86_9CRUS	Uncharacterized protein	APZ42_034264	Daphnia magna
augustus-daph394-processed-gene-0.319-mRNA-1	tr|A0A164Q2Z7|A0A164Q2Z7_9CRUS	100	1.2e-25	125.9	A0A164Q2Z7	A0A164Q2Z7_9CRUS	Uncharacterized protein	APZ42_028933	Daphnia magna		GO:0004803; GO:0006313	transposase activity [GO:0004803]; transposition, DNA-mediated [GO:0006313]	transposition, DNA-mediated [GO:0006313]
maker-daph394-augustus-gene-0.386-mRNA-1	tr|A0A0P5ZSG8|A0A0P5ZSG8_9CRUS	86.6	0	1745.7	A0A0P5ZSG8	A0A0P5ZSG8_9CRUS	Protein NRDE2	APZ42_020968	Daphnia magna		GO:0005634	nucleus [GO:0005634]		nucleus [GO:0005634]
genemark-daph394-processed-gene-0.133-mRNA-1	tr|A0A164SMC2|A0A164SMC2_9CRUS	55.1	4.7e-22	114	A0A164SMC2	A0A164SMC2_9CRUS	Dimer_Tnp_hAT domain-containing protein	APZ42_025927	Daphnia magna		GO:0046983	protein dimerization activity [GO:0046983]
augustus-daph394-processed-gene-0.323-mRNA-1	tr|A0A0P6AN56|A0A0P6AN56_9CRUS	86.3	7e-66	260.4	A0A0P6AN56	A0A0P6AN56_9CRUS	Polyprotein of retroviral origin		Daphnia magna		GO:0003676; GO:0008270	nucleic acid binding [GO:0003676]; zinc ion binding [GO:0008270]
genemark-daph394-processed-gene-0.136-mRNA-1	tr|A0A162DBJ0|A0A162DBJ0_9CRUS	67.5	7.3e-119	437.2	A0A162DBJ0	A0A162DBJ0_9CRUS	Pol-like protein	APZ42_026204	Daphnia magna		GO:0003676; GO:0004523; GO:0042575; GO:0044260	DNA polymerase complex [GO:0042575]; nucleic acid binding [GO:0003676]; RNA-DNA hybrid ribonuclease activity [GO:0004523]; cellular macromolecule metabolic process [GO:0044260]	cellular macromolecule metabolic process [GO:0044260]	DNA polymerase complex [GO:0042575]
genemark-daph394-processed-gene-0.138-mRNA-1	tr|A0A164EQ75|A0A164EQ75_9CRUS	34.7	9.3e-24	120.2	A0A164EQ75	A0A164EQ75_9CRUS	Uncharacterized protein	APZ42_008332	Daphnia magna
augustus-daph394-processed-gene-0.324-mRNA-1	tr|A0A164INL4|A0A164INL4_9CRUS	94.6	4.6e-41	176.8	A0A164INL4	A0A164INL4_9CRUS	Uncharacterized protein	APZ42_001888	Daphnia magna
genemark-daph394-processed-gene-0.141-mRNA-1	tr|A0A164K1G1|A0A164K1G1_9CRUS	67.3	0	1274.2	A0A164K1G1	A0A164K1G1_9CRUS	RT_RNaseH domain-containing protein	APZ42_034560	Daphnia magna
evm-daph394-processed-gene-0.210-mRNA-1	tr|A0A0P5DUN1|A0A0P5DUN1_9CRUS	98	0	1595.5	A0A0P5DUN1	A0A0P5DUN1_9CRUS	Tetratricopeptide repeat protein 7A	APZ42_018255	Daphnia magna
maker-daph394-augustus-gene-0.390-mRNA-1	tr|A0A164Z851|A0A164Z851_9CRUS	84.4	2.3e-110	408.3	A0A164Z851	A0A164Z851_9CRUS	Uncharacterized protein	APZ42_018260	Daphnia magna
augustus-daph394-processed-gene-0.329-mRNA-1	tr|A0A162D0N1|A0A162D0N1_9CRUS	91.1	7.5e-97	364	A0A162D0N1	A0A162D0N1_9CRUS	Uncharacterized protein	APZ42_008321	Daphnia magna
augustus-daph394-processed-gene-0.330-mRNA-1	tr|A0A0P5VI40|A0A0P5VI40_9CRUS	78.6	1.4e-136	495.7	A0A0P5VI40	A0A0P5VI40_9CRUS	Nuclear receptor (Retinoid x receptor)	APZ42_024580	Daphnia magna		GO:0003700; GO:0005634; GO:0008270; GO:0043565	nucleus [GO:0005634]; DNA-binding transcription factor activity [GO:0003700]; sequence-specific DNA binding [GO:0043565]; zinc ion binding [GO:0008270]		nucleus [GO:0005634]
genemark-daph394-processed-gene-0.149-mRNA-1	tr|A0A164R7U0|A0A164R7U0_9CRUS	58.9	1.3e-26	130.2	A0A164R7U0	A0A164R7U0_9CRUS	Uncharacterized protein	APZ42_027620	Daphnia magna
genemark-daph394-processed-gene-0.157-mRNA-1	tr|A0A164LAH5|A0A164LAH5_9CRUS	57.9	1.3e-39	173.3	A0A164LAH5	A0A164LAH5_9CRUS	Uncharacterized protein	APZ42_033216	Daphnia magna
maker-daph394-augustus-gene-0.392-mRNA-1	tr|A0A0P6HFI3|A0A0P6HFI3_9CRUS	94.1	1.2e-150	542.3	A0A0P6HFI3	A0A0P6HFI3_9CRUS	Cell adhesion molecule	APZ42_014388	Daphnia magna
genemark-daph239-processed-gene-0.2-mRNA-1	tr|A0A162C9T5|A0A162C9T5_9CRUS	86.1	1.7e-08	68.6	A0A162C9T5	A0A162C9T5_9CRUS	Uncharacterized protein	APZ42_000230	Daphnia magna
genemark-daph239-processed-gene-0.4-mRNA-1	tr|A0A162C9T5|A0A162C9T5_9CRUS	86.1	2.6e-08	68.6	A0A162C9T5	A0A162C9T5_9CRUS	Uncharacterized protein	APZ42_000230	Daphnia magna
genemark-daph239-processed-gene-0.6-mRNA-1	tr|A0A162C9T5|A0A162C9T5_9CRUS	86.1	3.2e-08	68.6	A0A162C9T5	A0A162C9T5_9CRUS	Uncharacterized protein	APZ42_000230	Daphnia magna
genemark-daph420-processed-gene-0.3-mRNA-1	tr|A0A165AJE7|A0A165AJE7_9CRUS	80.6	2.4e-283	985.3	A0A165AJE7	A0A165AJE7_9CRUS	RNA-directed DNA polymerase, EC 2.7.7.49	APZ42_016190	Daphnia magna	2.7.7.49	GO:0003676; GO:0015074; GO:0042575	DNA polymerase complex [GO:0042575]; nucleic acid binding [GO:0003676]; DNA integration [GO:0015074]	DNA integration [GO:0015074]	DNA polymerase complex [GO:0042575]
augustus-daph420-processed-gene-0.83-mRNA-1	tr|A0A164T8E9|A0A164T8E9_9CRUS	42.7	2.9e-155	558.9	A0A164T8E9	A0A164T8E9_9CRUS	RNA-directed DNA polymerase, EC 2.7.7.49	APZ42_025307	Daphnia magna	2.7.7.49
augustus-daph420-processed-gene-0.84-mRNA-1	tr|A0A164P6F2|A0A164P6F2_9CRUS	50.6	8.8e-223	783.5	A0A164P6F2	A0A164P6F2_9CRUS	RNA-directed DNA polymerase, EC 2.7.7.49	APZ42_029938	Daphnia magna	2.7.7.49	GO:0003676; GO:0015074; GO:0042575	DNA polymerase complex [GO:0042575]; nucleic acid binding [GO:0003676]; DNA integration [GO:0015074]	DNA integration [GO:0015074]	DNA polymerase complex [GO:0042575]
genemark-daph445-processed-gene-0.0-mRNA-1	tr|A0A164MP52|A0A164MP52_9CRUS	82	6.7e-14	85.5	A0A164MP52	A0A164MP52_9CRUS	Uncharacterized protein	APZ42_031655	Daphnia magna
augustus-daph445-processed-gene-0.90-mRNA-1	tr|E9HVZ0|E9HVZ0_DAPPU	67.7	1.8e-121	446	E9HVZ0	E9HVZ0_DAPPU	Uncharacterized protein	DAPPUDRAFT_118553	Daphnia pulex (Water flea)
augustus-daph445-processed-gene-0.91-mRNA-1	tr|A0A0P4ZJF0|A0A0P4ZJF0_9CRUS	33.4	8.1e-75	292	A0A0P4ZJF0	A0A0P4ZJF0_9CRUS	RNA-directed DNA polymerase, EC 2.7.7.49		Daphnia magna	2.7.7.49	GO:0003676; GO:0015074; GO:0042575	DNA polymerase complex [GO:0042575]; nucleic acid binding [GO:0003676]; DNA integration [GO:0015074]	DNA integration [GO:0015074]	DNA polymerase complex [GO:0042575]
genemark-daph445-processed-gene-0.5-mRNA-1	tr|A0A1Y1N3G5|A0A1Y1N3G5_PHOPY	27.7	7.6e-32	148.3	A0A1Y1N3G5	A0A1Y1N3G5_PHOPY	Integrase catalytic domain-containing protein		Photinus pyralis (Common eastern firefly) (Lampyris pyralis)		GO:0003676; GO:0015074; GO:0042575	DNA polymerase complex [GO:0042575]; nucleic acid binding [GO:0003676]; DNA integration [GO:0015074]	DNA integration [GO:0015074]	DNA polymerase complex [GO:0042575]
augustus-daph445-processed-gene-0.93-mRNA-1	tr|A0A164DWA0|A0A164DWA0_9CRUS	69.4	7.6e-22	112.8	A0A164DWA0	A0A164DWA0_9CRUS	Uncharacterized protein	APZ42_009648	Daphnia magna
augustus-daph445-processed-gene-0.94-mRNA-1	tr|A0A164GRU2|A0A164GRU2_9CRUS	78	7.6e-10	72.8	A0A164GRU2	A0A164GRU2_9CRUS	Uncharacterized protein	APZ42_004914	Daphnia magna
augustus-daph445-processed-gene-0.95-mRNA-1	tr|A0A164KKX0|A0A164KKX0_9CRUS	57.1	1.5e-122	449.5	A0A164KKX0	A0A164KKX0_9CRUS	Uncharacterized protein	APZ42_033938	Daphnia magna
augustus-daph445-processed-gene-0.96-mRNA-1	tr|A0A162R5Q4|A0A162R5Q4_9CRUS	43.2	4e-43	184.9	A0A162R5Q4	A0A162R5Q4_9CRUS	Uncharacterized protein	APZ42_013100	Daphnia magna		GO:0003676; GO:0042575; GO:0044260	DNA polymerase complex [GO:0042575]; nucleic acid binding [GO:0003676]; cellular macromolecule metabolic process [GO:0044260]	cellular macromolecule metabolic process [GO:0044260]	DNA polymerase complex [GO:0042575]
genemark-daph445-processed-gene-0.10-mRNA-1	tr|A0A164T4Z6|A0A164T4Z6_9CRUS	58	2.6e-116	428.7	A0A164T4Z6	A0A164T4Z6_9CRUS	RNA-directed DNA polymerase, EC 2.7.7.49	APZ42_025383	Daphnia magna	2.7.7.49	GO:0003676; GO:0004190; GO:0015074; GO:0042575	DNA polymerase complex [GO:0042575]; aspartic-type endopeptidase activity [GO:0004190]; nucleic acid binding [GO:0003676]; DNA integration [GO:0015074]	DNA integration [GO:0015074]	DNA polymerase complex [GO:0042575]
genemark-daph445-processed-gene-0.11-mRNA-1	tr|A0A164T6R0|A0A164T6R0_9CRUS	83.8	8e-85	323.2	A0A164T6R0	A0A164T6R0_9CRUS	RNA-directed DNA polymerase, EC 2.7.7.49	APZ42_025334	Daphnia magna	2.7.7.49	GO:0003676; GO:0015074; GO:0046983	nucleic acid binding [GO:0003676]; protein dimerization activity [GO:0046983]; DNA integration [GO:0015074]	DNA integration [GO:0015074]
genemark-daph445-processed-gene-0.12-mRNA-1	tr|A0A162QDX4|A0A162QDX4_9CRUS	69.8	2.6e-65	258.1	A0A162QDX4	A0A162QDX4_9CRUS	Uncharacterized protein	APZ42_013882	Daphnia magna		GO:0016021	integral component of membrane [GO:0016021]		integral component of membrane [GO:0016021]
genemark-daph445-processed-gene-0.13-mRNA-1	tr|A0A164IVG6|A0A164IVG6_9CRUS	83.3	3.8e-43	184.1	A0A164IVG6	A0A164IVG6_9CRUS	Histone-lysine N-methyltransferase NSD2-like protein	APZ42_001602	Daphnia magna		GO:0008168; GO:0032259	methyltransferase activity [GO:0008168]; methylation [GO:0032259]	methylation [GO:0032259]
genemark-daph445-processed-gene-0.14-mRNA-1	tr|A0A162R894|A0A162R894_9CRUS	59.7	1.7e-141	512.3	A0A162R894	A0A162R894_9CRUS	RNA-directed DNA polymerase, EC 2.7.7.49	APZ42_013048	Daphnia magna	2.7.7.49	GO:0003676	nucleic acid binding [GO:0003676]
genemark-daph445-processed-gene-0.15-mRNA-1	tr|E9GUF0|E9GUF0_DAPPU	58.1	2e-07	66.2	E9GUF0	E9GUF0_DAPPU	Uncharacterized protein	DAPPUDRAFT_248573	Daphnia pulex (Water flea)
genemark-daph445-processed-gene-0.17-mRNA-1	tr|A0A3Q7IFR1|A0A3Q7IFR1_SOLLC	42.5	1.6e-22	115.9	A0A3Q7IFR1	A0A3Q7IFR1_SOLLC	Pectinesterase, EC 3.1.1.11		Solanum lycopersicum (Tomato) (Lycopersicon esculentum)	3.1.1.11	GO:0030599; GO:0042545; GO:0045330; GO:0045490; GO:0046910	aspartyl esterase activity [GO:0045330]; pectinesterase activity [GO:0030599]; pectinesterase inhibitor activity [GO:0046910]; cell wall modification [GO:0042545]; pectin catabolic process [GO:0045490]	cell wall modification [GO:0042545]; pectin catabolic process [GO:0045490]
augustus-daph445-processed-gene-0.99-mRNA-1	tr|A0A162R7J0|A0A162R7J0_9CRUS	49.5	3e-37	166	A0A162R7J0	A0A162R7J0_9CRUS	Uncharacterized protein	APZ42_013063	Daphnia magna		GO:0006396	RNA processing [GO:0006396]	RNA processing [GO:0006396]
augustus-daph445-processed-gene-0.100-mRNA-1	tr|A0A162BXH3|A0A162BXH3_9CRUS	87.1	1.5e-79	305.4	A0A162BXH3	A0A162BXH3_9CRUS	Uncharacterized protein	APZ42_005806	Daphnia magna
augustus-daph445-processed-gene-0.101-mRNA-1	tr|A0A164L325|A0A164L325_9CRUS	73.7	1.7e-153	553.1	A0A164L325	A0A164L325_9CRUS	Uncharacterized protein	APZ42_033447	Daphnia magna
augustus-daph445-processed-gene-0.102-mRNA-1	tr|A0A085MSJ2|A0A085MSJ2_9BILA	38	1.8e-57	233.8	A0A085MSJ2	A0A085MSJ2_9BILA	Integrase catalytic domain-containing protein	M514_27632	Trichuris suis (pig whipworm)		GO:0003676; GO:0015074; GO:0042575	DNA polymerase complex [GO:0042575]; nucleic acid binding [GO:0003676]; DNA integration [GO:0015074]	DNA integration [GO:0015074]	DNA polymerase complex [GO:0042575]
augustus-daph445-processed-gene-0.103-mRNA-1	tr|A0A162QH48|A0A162QH48_9CRUS	62.7	2.5e-59	238.8	A0A162QH48	A0A162QH48_9CRUS	Dimer_Tnp_hAT domain-containing protein	APZ42_013850	Daphnia magna		GO:0003676; GO:0046983	nucleic acid binding [GO:0003676]; protein dimerization activity [GO:0046983]
augustus-daph445-processed-gene-0.105-mRNA-1	tr|A0A085MSJ2|A0A085MSJ2_9BILA	35.9	1.4e-11	80.1	A0A085MSJ2	A0A085MSJ2_9BILA	Integrase catalytic domain-containing protein	M514_27632	Trichuris suis (pig whipworm)		GO:0003676; GO:0015074; GO:0042575	DNA polymerase complex [GO:0042575]; nucleic acid binding [GO:0003676]; DNA integration [GO:0015074]	DNA integration [GO:0015074]	DNA polymerase complex [GO:0042575]
genemark-daph445-processed-gene-0.25-mRNA-1	tr|A0A162SCA3|A0A162SCA3_9CRUS	65.3	1.3e-166	595.9	A0A162SCA3	A0A162SCA3_9CRUS	Uncharacterized protein	APZ42_011930	Daphnia magna		GO:0003677; GO:0006310; GO:0015074	DNA binding [GO:0003677]; DNA integration [GO:0015074]; DNA recombination [GO:0006310]	DNA integration [GO:0015074]; DNA recombination [GO:0006310]
augustus-daph445-processed-gene-0.108-mRNA-1	tr|A0A162SCA3|A0A162SCA3_9CRUS	92.3	1.2e-142	515.8	A0A162SCA3	A0A162SCA3_9CRUS	Uncharacterized protein	APZ42_011930	Daphnia magna		GO:0003677; GO:0006310; GO:0015074	DNA binding [GO:0003677]; DNA integration [GO:0015074]; DNA recombination [GO:0006310]	DNA integration [GO:0015074]; DNA recombination [GO:0006310]
genemark-daph445-processed-gene-0.27-mRNA-1	tr|A0A162SCA3|A0A162SCA3_9CRUS	97.5	2.1e-35	158.7	A0A162SCA3	A0A162SCA3_9CRUS	Uncharacterized protein	APZ42_011930	Daphnia magna		GO:0003677; GO:0006310; GO:0015074	DNA binding [GO:0003677]; DNA integration [GO:0015074]; DNA recombination [GO:0006310]	DNA integration [GO:0015074]; DNA recombination [GO:0006310]
augustus-daph445-processed-gene-0.109-mRNA-1	tr|E9GF76|E9GF76_DAPPU	77.5	1.8e-20	107.8	E9GF76	E9GF76_DAPPU	Uncharacterized protein	DAPPUDRAFT_241842	Daphnia pulex (Water flea)
maker-daph445-augustus-gene-0.133-mRNA-1	tr|E9H4B1|E9H4B1_DAPPU	74.6	5.3e-45	190.3	E9H4B1	E9H4B1_DAPPU	Uncharacterized protein	DAPPUDRAFT_253191	Daphnia pulex (Water flea)		GO:0003723; GO:0005737; GO:0016021	cytoplasm [GO:0005737]; integral component of membrane [GO:0016021]; RNA binding [GO:0003723]		cytoplasm [GO:0005737]; integral component of membrane [GO:0016021]
augustus-daph445-processed-gene-0.111-mRNA-1	tr|A0A164T667|A0A164T667_9CRUS	74.6	1.3e-225	792.3	A0A164T667	A0A164T667_9CRUS	RNA-directed DNA polymerase, EC 2.7.7.49	APZ42_025362	Daphnia magna	2.7.7.49	GO:0003676; GO:0015074; GO:0042575	DNA polymerase complex [GO:0042575]; nucleic acid binding [GO:0003676]; DNA integration [GO:0015074]	DNA integration [GO:0015074]	DNA polymerase complex [GO:0042575]
genemark-daph445-processed-gene-0.30-mRNA-1	tr|E9HFP8|E9HFP8_DAPPU	70.8	7.6e-133	484.2	E9HFP8	E9HFP8_DAPPU	Retrotrans_gag domain-containing protein	DAPPUDRAFT_228655	Daphnia pulex (Water flea)		GO:0003676; GO:0008270	nucleic acid binding [GO:0003676]; zinc ion binding [GO:0008270]
augustus-daph445-processed-gene-0.114-mRNA-1	tr|A0A164T5I9|A0A164T5I9_9CRUS	65.9	4.9e-50	207.6	A0A164T5I9	A0A164T5I9_9CRUS	CCHC-type domain-containing protein	APZ42_025365	Daphnia magna		GO:0003676; GO:0008270	nucleic acid binding [GO:0003676]; zinc ion binding [GO:0008270]
genemark-daph445-processed-gene-0.32-mRNA-1	tr|A0A164MYV3|A0A164MYV3_9CRUS	70.1	1.5e-24	122.5	A0A164MYV3	A0A164MYV3_9CRUS	Uncharacterized protein	APZ42_031309	Daphnia magna
genemark-daph445-processed-gene-0.33-mRNA-1	tr|A0A0P5D6M7|A0A0P5D6M7_9CRUS	49.1	1.2e-128	469.5	A0A0P5D6M7	A0A0P5D6M7_9CRUS	Retrovirus-related Pol polyprotein from transposon		Daphnia magna		GO:0016021	integral component of membrane [GO:0016021]		integral component of membrane [GO:0016021]
genemark-daph445-processed-gene-0.36-mRNA-1	tr|A0A0P4ZTQ7|A0A0P4ZTQ7_9CRUS	69.6	0	1546.6	A0A0P4ZTQ7	A0A0P4ZTQ7_9CRUS	RNA-directed DNA polymerase, EC 2.7.7.49		Daphnia magna	2.7.7.49	GO:0003676; GO:0015074; GO:0042575	DNA polymerase complex [GO:0042575]; nucleic acid binding [GO:0003676]; DNA integration [GO:0015074]	DNA integration [GO:0015074]	DNA polymerase complex [GO:0042575]
genemark-daph445-processed-gene-0.38-mRNA-1	tr|A0A164FKJ5|A0A164FKJ5_9CRUS	40.7	1e-12	83.6	A0A164FKJ5	A0A164FKJ5_9CRUS	Uncharacterized protein	APZ42_007005	Daphnia magna
augustus-daph445-processed-gene-0.121-mRNA-1	tr|A0A164L325|A0A164L325_9CRUS	44.7	2.7e-188	669.8	A0A164L325	A0A164L325_9CRUS	Uncharacterized protein	APZ42_033447	Daphnia magna
augustus-daph445-processed-gene-0.122-mRNA-1	tr|A0A162CU50|A0A162CU50_9CRUS	51.4	1.8e-18	102.1	A0A162CU50	A0A162CU50_9CRUS	Uncharacterized protein	APZ42_005032	Daphnia magna
genemark-daph445-processed-gene-0.42-mRNA-1	tr|A0A168EME6|A0A168EME6_9CRUS	77.7	4e-45	191.4	A0A168EME6	A0A168EME6_9CRUS	TE: Transposable element Tcb1 Transposase	APZ42_003605	Daphnia magna		GO:0003676	nucleic acid binding [GO:0003676]
augustus-daph445-processed-gene-0.124-mRNA-1	tr|A0A164DQS1|A0A164DQS1_9CRUS	84.8	2.8e-29	138.7	A0A164DQS1	A0A164DQS1_9CRUS	Uncharacterized protein	APZ42_009870	Daphnia magna
genemark-daph445-processed-gene-0.45-mRNA-1	tr|A0A164MP09|A0A164MP09_9CRUS	93.9	1.2e-46	195.7	A0A164MP09	A0A164MP09_9CRUS	Histone-lysine N-methyltransferase NSD2-like protein	APZ42_031650	Daphnia magna		GO:0004190; GO:0008168; GO:0032259	aspartic-type endopeptidase activity [GO:0004190]; methyltransferase activity [GO:0008168]; methylation [GO:0032259]	methylation [GO:0032259]
augustus-daph445-processed-gene-0.125-mRNA-1	tr|A0A164MZM0|A0A164MZM0_9CRUS	45.2	5.8e-32	147.1	A0A164MZM0	A0A164MZM0_9CRUS	Uncharacterized protein	APZ42_031268	Daphnia magna
genemark-daph445-processed-gene-0.48-mRNA-1	tr|A0A164Q0U5|A0A164Q0U5_9CRUS	49.7	2.4e-27	131.7	A0A164Q0U5	A0A164Q0U5_9CRUS	Uncharacterized protein	APZ42_028968	Daphnia magna
genemark-daph445-processed-gene-0.49-mRNA-1	tr|A0A162C2K1|A0A162C2K1_9CRUS	51.4	2.2e-24	122.1	A0A162C2K1	A0A162C2K1_9CRUS	Uncharacterized protein	APZ42_003484	Daphnia magna
genemark-daph445-processed-gene-0.53-mRNA-1	tr|A0A162RCC4|A0A162RCC4_9CRUS	90.9	1e-84	324.7	A0A162RCC4	A0A162RCC4_9CRUS	Uncharacterized protein	APZ42_012920	Daphnia magna
genemark-daph445-processed-gene-0.54-mRNA-1	tr|E9H4B1|E9H4B1_DAPPU	56.3	2.7e-108	401.7	E9H4B1	E9H4B1_DAPPU	Uncharacterized protein	DAPPUDRAFT_253191	Daphnia pulex (Water flea)		GO:0003723; GO:0005737; GO:0016021	cytoplasm [GO:0005737]; integral component of membrane [GO:0016021]; RNA binding [GO:0003723]		cytoplasm [GO:0005737]; integral component of membrane [GO:0016021]
augustus-daph445-processed-gene-0.130-mRNA-1	tr|A0A164T667|A0A164T667_9CRUS	60.2	2e-247	865.1	A0A164T667	A0A164T667_9CRUS	RNA-directed DNA polymerase, EC 2.7.7.49	APZ42_025362	Daphnia magna	2.7.7.49	GO:0003676; GO:0015074; GO:0042575	DNA polymerase complex [GO:0042575]; nucleic acid binding [GO:0003676]; DNA integration [GO:0015074]	DNA integration [GO:0015074]	DNA polymerase complex [GO:0042575]
augustus-daph445-processed-gene-0.131-mRNA-1	tr|A0A164TGI2|A0A164TGI2_9CRUS	44.2	3e-114	422.5	A0A164TGI2	A0A164TGI2_9CRUS	RT_RNaseH_2 domain-containing protein	APZ42_025090	Daphnia magna
augustus-daph445-processed-gene-0.132-mRNA-1	tr|E9HFP8|E9HFP8_DAPPU	55.4	4.2e-153	551.2	E9HFP8	E9HFP8_DAPPU	Retrotrans_gag domain-containing protein	DAPPUDRAFT_228655	Daphnia pulex (Water flea)		GO:0003676; GO:0008270	nucleic acid binding [GO:0003676]; zinc ion binding [GO:0008270]
augustus-daph369-processed-gene-0.19-mRNA-1	tr|A0A164R528|A0A164R528_9CRUS	62.5	9.2e-141	510.4	A0A164R528	A0A164R528_9CRUS	Integrase catalytic domain-containing protein	APZ42_027729	Daphnia magna		GO:0003676; GO:0015074	nucleic acid binding [GO:0003676]; DNA integration [GO:0015074]	DNA integration [GO:0015074]
genemark-daph369-processed-gene-0.9-mRNA-1	tr|A0A0P5YDH1|A0A0P5YDH1_9CRUS	76.8	2e-134	489.2	A0A0P5YDH1	A0A0P5YDH1_9CRUS	RNA-directed DNA polymerase, EC 2.7.7.49		Daphnia magna	2.7.7.49	GO:0003676; GO:0015074	nucleic acid binding [GO:0003676]; DNA integration [GO:0015074]	DNA integration [GO:0015074]
genemark-daph369-processed-gene-0.10-mRNA-1	tr|A0A164K020|A0A164K020_9CRUS	54.6	3.5e-284	988	A0A164K020	A0A164K020_9CRUS	Ricin B-type lectin domain-containing protein	APZ42_034598	Daphnia magna
augustus-daph369-processed-gene-0.23-mRNA-1	tr|A0A164QY04|A0A164QY04_9CRUS	68.4	1.4e-97	365.9	A0A164QY04	A0A164QY04_9CRUS	Uncharacterized protein	APZ42_027940	Daphnia magna
genemark-daph369-processed-gene-0.13-mRNA-1	tr|A0A164T6J3|A0A164T6J3_9CRUS	70.7	0	1967.2	A0A164T6J3	A0A164T6J3_9CRUS	DDE-1 domain-containing protein	APZ42_025329	Daphnia magna		GO:0003676	nucleic acid binding [GO:0003676]
augustus-daph369-processed-gene-0.25-mRNA-1	tr|A0A164DWB5|A0A164DWB5_9CRUS	92.1	3.3e-63	250.8	A0A164DWB5	A0A164DWB5_9CRUS	Uncharacterized protein	APZ42_009647	Daphnia magna
genemark-daph369-processed-gene-0.15-mRNA-1	tr|A0A164PWV2|A0A164PWV2_9CRUS	52.1	3.2e-18	101.3	A0A164PWV2	A0A164PWV2_9CRUS	C2H2-type domain-containing protein	APZ42_029111	Daphnia magna		GO:0003676; GO:0042575; GO:0044260	DNA polymerase complex [GO:0042575]; nucleic acid binding [GO:0003676]; cellular macromolecule metabolic process [GO:0044260]	cellular macromolecule metabolic process [GO:0044260]	DNA polymerase complex [GO:0042575]
genemark-daph369-processed-gene-0.16-mRNA-1	tr|A0A164DWB5|A0A164DWB5_9CRUS	75.9	9.5e-24	119.4	A0A164DWB5	A0A164DWB5_9CRUS	Uncharacterized protein	APZ42_009647	Daphnia magna
augustus-daph369-processed-gene-0.27-mRNA-1	tr|A0A164T6R0|A0A164T6R0_9CRUS	82.8	9.9e-212	746.9	A0A164T6R0	A0A164T6R0_9CRUS	RNA-directed DNA polymerase, EC 2.7.7.49	APZ42_025334	Daphnia magna	2.7.7.49	GO:0003676; GO:0015074; GO:0046983	nucleic acid binding [GO:0003676]; protein dimerization activity [GO:0046983]; DNA integration [GO:0015074]	DNA integration [GO:0015074]
genemark-daph369-processed-gene-0.18-mRNA-1	tr|A0A162R5Q4|A0A162R5Q4_9CRUS	55.5	1.5e-302	1048.9	A0A162R5Q4	A0A162R5Q4_9CRUS	Uncharacterized protein	APZ42_013100	Daphnia magna		GO:0003676; GO:0042575; GO:0044260	DNA polymerase complex [GO:0042575]; nucleic acid binding [GO:0003676]; cellular macromolecule metabolic process [GO:0044260]	cellular macromolecule metabolic process [GO:0044260]	DNA polymerase complex [GO:0042575]
genemark-daph51-processed-gene-0.38-mRNA-1	tr|A0A0N8DB87|A0A0N8DB87_9CRUS	98.6	1.4e-174	622.1	A0A0N8DB87	A0A0N8DB87_9CRUS	Fragile X mental retardation syndrome-related protein		Daphnia magna		GO:0003729; GO:0005737; GO:0006417	cytoplasm [GO:0005737]; mRNA binding [GO:0003729]; regulation of translation [GO:0006417]	regulation of translation [GO:0006417]	cytoplasm [GO:0005737]
maker-daph51-augustus-gene-0.133-mRNA-1	tr|A0A0P6GKA5|A0A0P6GKA5_9CRUS	92.3	5e-305	1056.2	A0A0P6GKA5	A0A0P6GKA5_9CRUS	Pre-mRNA-splicing factor SLU7	APZ42_026161	Daphnia magna		GO:0000386; GO:0000398; GO:0005681; GO:0030628	spliceosomal complex [GO:0005681]; pre-mRNA 3'-splice site binding [GO:0030628]; second spliceosomal transesterification activity [GO:0000386]; mRNA splicing, via spliceosome [GO:0000398]	mRNA splicing, via spliceosome [GO:0000398]	spliceosomal complex [GO:0005681]
genemark-daph51-processed-gene-0.42-mRNA-1	tr|A0A164JHK5|A0A164JHK5_9CRUS	79.3	5.6e-127	464.5	A0A164JHK5	A0A164JHK5_9CRUS	Uncharacterized protein	APZ42_000633	Daphnia magna
genemark-daph51-processed-gene-0.43-mRNA-1	tr|A0A164MQX8|A0A164MQX8_9CRUS	66.4	0	1401.3	A0A164MQX8	A0A164MQX8_9CRUS	RNA-directed DNA polymerase, EC 2.7.7.49	APZ42_031616	Daphnia magna	2.7.7.49	GO:0003676; GO:0015074; GO:0042575	DNA polymerase complex [GO:0042575]; nucleic acid binding [GO:0003676]; DNA integration [GO:0015074]	DNA integration [GO:0015074]	DNA polymerase complex [GO:0042575]
augustus-daph51-processed-gene-0.162-mRNA-1	tr|A0A164M9K4|A0A164M9K4_9CRUS	84.1	1.4e-110	409.5	A0A164M9K4	A0A164M9K4_9CRUS	Reverse transcriptase domain-containing protein	APZ42_032111	Daphnia magna		GO:0016021	integral component of membrane [GO:0016021]		integral component of membrane [GO:0016021]
genemark-daph51-processed-gene-0.47-mRNA-1	tr|A0A164QY75|A0A164QY75_9CRUS	60.7	1.3e-20	109.8	A0A164QY75	A0A164QY75_9CRUS	Uncharacterized protein	APZ42_027971	Daphnia magna
augustus-daph51-processed-gene-0.165-mRNA-1	tr|A0A162RN22|A0A162RN22_9CRUS	43.6	1.6e-17	99.8	A0A162RN22	A0A162RN22_9CRUS	Uncharacterized protein	APZ42_012584	Daphnia magna
genemark-daph51-processed-gene-0.49-mRNA-1	tr|A0A162BQF9|A0A162BQF9_9CRUS	79.5	3.3e-66	263.5	A0A162BQF9	A0A162BQF9_9CRUS	Uncharacterized protein	APZ42_009690	Daphnia magna
genemark-daph51-processed-gene-0.50-mRNA-1	tr|A0A164MR25|A0A164MR25_9CRUS	64.8	0	1365.5	A0A164MR25	A0A164MR25_9CRUS	RNA-directed DNA polymerase, EC 2.7.7.49	APZ42_031618	Daphnia magna	2.7.7.49	GO:0003676; GO:0015074; GO:0042575	DNA polymerase complex [GO:0042575]; nucleic acid binding [GO:0003676]; DNA integration [GO:0015074]	DNA integration [GO:0015074]	DNA polymerase complex [GO:0042575]
augustus-daph51-processed-gene-0.169-mRNA-1	tr|A0A162QJ21|A0A162QJ21_9CRUS	75.1	4.5e-172	614	A0A162QJ21	A0A162QJ21_9CRUS	Integrase catalytic domain-containing protein	APZ42_013743	Daphnia magna		GO:0003676; GO:0015074; GO:0016021	integral component of membrane [GO:0016021]; nucleic acid binding [GO:0003676]; DNA integration [GO:0015074]	DNA integration [GO:0015074]	integral component of membrane [GO:0016021]
maker-daph51-augustus-gene-0.135-mRNA-1	tr|A0A0P6D0R4|A0A0P6D0R4_9CRUS	100	7.6e-277	962.2	A0A0P6D0R4	A0A0P6D0R4_9CRUS	Mothers against decapentaplegic homolog, MAD homolog, Mothers against DPP homolog (SMAD family member)		Daphnia magna		GO:0003677; GO:0005634; GO:0005667; GO:0005737; GO:0006355; GO:0007179; GO:0009791; GO:0046872; GO:0050793; GO:0051239	cytoplasm [GO:0005737]; nucleus [GO:0005634]; transcription regulator complex [GO:0005667]; DNA binding [GO:0003677]; metal ion binding [GO:0046872]; post-embryonic development [GO:0009791]; regulation of developmental process [GO:0050793]; regulation of multicellular organismal process [GO:0051239]; regulation of transcription, DNA-templated [GO:0006355]; transforming growth factor beta receptor…	post-embryonic development [GO:0009791]; regulation of developmental process [GO:0050793]; regulation of multicellular organismal process [GO:0051239]; regulation of transcription, DNA-templated [GO:0006355]; transforming growth factor beta receptor signaling pathway [GO:0007179]	cytoplasm [GO:0005737]; nucleus [GO:0005634]; transcription regulator complex [GO:0005667]
maker-daph51-augustus-gene-0.137-mRNA-1	tr|A0A0P5X6U3|A0A0P5X6U3_9CRUS	98.8	6.3e-137	496.5	A0A0P5X6U3	A0A0P5X6U3_9CRUS	Tetraspanin	APZ42_024722	Daphnia magna		GO:0016021	integral component of membrane [GO:0016021]		integral component of membrane [GO:0016021]
augustus-daph51-processed-gene-0.174-mRNA-1	tr|A0A164KBT5|A0A164KBT5_9CRUS	71.8	2.9e-229	804.7	A0A164KBT5	A0A164KBT5_9CRUS	RNA-directed DNA polymerase, EC 2.7.7.49	APZ42_034250	Daphnia magna	2.7.7.49	GO:0003676; GO:0008270; GO:0015074; GO:0016021	integral component of membrane [GO:0016021]; nucleic acid binding [GO:0003676]; zinc ion binding [GO:0008270]; DNA integration [GO:0015074]	DNA integration [GO:0015074]	integral component of membrane [GO:0016021]
augustus-daph51-processed-gene-0.175-mRNA-1	tr|A0A162QAB5|A0A162QAB5_9CRUS	90.5	3.5e-54	221.5	A0A162QAB5	A0A162QAB5_9CRUS	Uncharacterized protein	APZ42_014027	Daphnia magna
genemark-daph51-processed-gene-0.61-mRNA-1	tr|A0A164SAA4|A0A164SAA4_9CRUS	78.1	0	1361.3	A0A164SAA4	A0A164SAA4_9CRUS	RNA-directed DNA polymerase, EC 2.7.7.49	APZ42_026526	Daphnia magna	2.7.7.49	GO:0003676; GO:0015074; GO:0042575	DNA polymerase complex [GO:0042575]; nucleic acid binding [GO:0003676]; DNA integration [GO:0015074]	DNA integration [GO:0015074]	DNA polymerase complex [GO:0042575]
augustus-daph51-processed-gene-0.177-mRNA-1	tr|A0A164KBT5|A0A164KBT5_9CRUS	74.5	1.7e-49	205.3	A0A164KBT5	A0A164KBT5_9CRUS	RNA-directed DNA polymerase, EC 2.7.7.49	APZ42_034250	Daphnia magna	2.7.7.49	GO:0003676; GO:0008270; GO:0015074; GO:0016021	integral component of membrane [GO:0016021]; nucleic acid binding [GO:0003676]; zinc ion binding [GO:0008270]; DNA integration [GO:0015074]	DNA integration [GO:0015074]	integral component of membrane [GO:0016021]
augustus-daph51-processed-gene-0.178-mRNA-1	tr|A0A164KBT5|A0A164KBT5_9CRUS	83.1	6.8e-270	939.5	A0A164KBT5	A0A164KBT5_9CRUS	RNA-directed DNA polymerase, EC 2.7.7.49	APZ42_034250	Daphnia magna	2.7.7.49	GO:0003676; GO:0008270; GO:0015074; GO:0016021	integral component of membrane [GO:0016021]; nucleic acid binding [GO:0003676]; zinc ion binding [GO:0008270]; DNA integration [GO:0015074]	DNA integration [GO:0015074]	integral component of membrane [GO:0016021]
augustus-daph51-processed-gene-0.179-mRNA-1	tr|A0A164TJC8|A0A164TJC8_9CRUS	69	4e-25	124	A0A164TJC8	A0A164TJC8_9CRUS	Uncharacterized protein	APZ42_025010	Daphnia magna
genemark-daph51-processed-gene-0.64-mRNA-1	tr|A0A085NQS3|A0A085NQS3_9BILA	39.4	0	1164.8	A0A085NQS3	A0A085NQS3_9BILA	Integrase catalytic domain-containing protein	M514_10175	Trichuris suis (pig whipworm)		GO:0003676; GO:0008270; GO:0015074; GO:0042575	DNA polymerase complex [GO:0042575]; nucleic acid binding [GO:0003676]; zinc ion binding [GO:0008270]; DNA integration [GO:0015074]	DNA integration [GO:0015074]	DNA polymerase complex [GO:0042575]
genemark-daph51-processed-gene-0.65-mRNA-1	tr|A0A164KBE4|A0A164KBE4_9CRUS	40	1.2e-12	83.2	A0A164KBE4	A0A164KBE4_9CRUS	Uncharacterized protein	APZ42_034230	Daphnia magna
genemark-daph51-processed-gene-0.66-mRNA-1	tr|A0A164TKU1|A0A164TKU1_9CRUS	72.6	8.5e-78	299.7	A0A164TKU1	A0A164TKU1_9CRUS	C2H2-type domain-containing protein	APZ42_024972	Daphnia magna
augustus-daph51-processed-gene-0.182-mRNA-1	tr|A0A164R528|A0A164R528_9CRUS	67.9	1.3e-86	329.7	A0A164R528	A0A164R528_9CRUS	Integrase catalytic domain-containing protein	APZ42_027729	Daphnia magna		GO:0003676; GO:0015074	nucleic acid binding [GO:0003676]; DNA integration [GO:0015074]	DNA integration [GO:0015074]
genemark-daph51-processed-gene-0.68-mRNA-1	tr|A0A164K020|A0A164K020_9CRUS	47.3	4.8e-83	317.8	A0A164K020	A0A164K020_9CRUS	Ricin B-type lectin domain-containing protein	APZ42_034598	Daphnia magna
genemark-daph51-processed-gene-0.69-mRNA-1	tr|A0A164K020|A0A164K020_9CRUS	50.7	1.7e-77	299.7	A0A164K020	A0A164K020_9CRUS	Ricin B-type lectin domain-containing protein	APZ42_034598	Daphnia magna
augustus-daph51-processed-gene-0.183-mRNA-1	tr|A0A164ET79|A0A164ET79_9CRUS	72.9	6.7e-38	167.5	A0A164ET79	A0A164ET79_9CRUS	Retrotrans_gag domain-containing protein	APZ42_008197	Daphnia magna
genemark-daph51-processed-gene-0.72-mRNA-1	tr|A0A164FD99|A0A164FD99_9CRUS	60.8	2.7e-17	98.6	A0A164FD99	A0A164FD99_9CRUS	J domain-containing protein	APZ42_007308	Daphnia magna
genemark-daph51-processed-gene-0.73-mRNA-1	tr|A0A164YLY3|A0A164YLY3_9CRUS	53.2	5.5e-36	160.6	A0A164YLY3	A0A164YLY3_9CRUS	J domain-containing protein	APZ42_019038	Daphnia magna
augustus-daph51-processed-gene-0.188-mRNA-1	tr|A0A164QWP0|A0A164QWP0_9CRUS	59.3	6.3e-33	150.2	A0A164QWP0	A0A164QWP0_9CRUS	Uncharacterized protein	APZ42_028002	Daphnia magna		GO:0016021	integral component of membrane [GO:0016021]		integral component of membrane [GO:0016021]
genemark-daph51-processed-gene-0.83-mRNA-1	tr|A0A164YLY3|A0A164YLY3_9CRUS	63	1.8e-136	495.7	A0A164YLY3	A0A164YLY3_9CRUS	J domain-containing protein	APZ42_019038	Daphnia magna
maker-daph51-augustus-gene-0.150-mRNA-1	tr|A0A0P5CCY5|A0A0P5CCY5_9CRUS	82.6	3.2e-41	178.3	A0A0P5CCY5	A0A0P5CCY5_9CRUS	Transcription initiation factor TFIID subunit (Transcription initiation factor TFIID subunit 6)	APZ42_027379	Daphnia magna		GO:0000124; GO:0003743; GO:0005669; GO:0006367; GO:0016251; GO:0046695; GO:0046982	SAGA complex [GO:0000124]; SLIK (SAGA-like) complex [GO:0046695]; transcription factor TFIID complex [GO:0005669]; protein heterodimerization activity [GO:0046982]; RNA polymerase II general transcription initiation factor activity [GO:0016251]; translation initiation factor activity [GO:0003743]; transcription initiation from RNA polymerase II promoter [GO:0006367]	transcription initiation from RNA polymerase II promoter [GO:0006367]	SAGA complex [GO:0000124]; SLIK (SAGA-like) complex [GO:0046695]; transcription factor TFIID complex [GO:0005669]
maker-daph51-augustus-gene-0.146-mRNA-1	tr|A0A0P5CCY5|A0A0P5CCY5_9CRUS	84.8	1.8e-54	221.9	A0A0P5CCY5	A0A0P5CCY5_9CRUS	Transcription initiation factor TFIID subunit (Transcription initiation factor TFIID subunit 6)	APZ42_027379	Daphnia magna		GO:0000124; GO:0003743; GO:0005669; GO:0006367; GO:0016251; GO:0046695; GO:0046982	SAGA complex [GO:0000124]; SLIK (SAGA-like) complex [GO:0046695]; transcription factor TFIID complex [GO:0005669]; protein heterodimerization activity [GO:0046982]; RNA polymerase II general transcription initiation factor activity [GO:0016251]; translation initiation factor activity [GO:0003743]; transcription initiation from RNA polymerase II promoter [GO:0006367]	transcription initiation from RNA polymerase II promoter [GO:0006367]	SAGA complex [GO:0000124]; SLIK (SAGA-like) complex [GO:0046695]; transcription factor TFIID complex [GO:0005669]
augustus-daph51-processed-gene-0.194-mRNA-1	tr|A0A164PWE6|A0A164PWE6_9CRUS	53.4	2.9e-69	272.3	A0A164PWE6	A0A164PWE6_9CRUS	Uncharacterized protein	APZ42_029119	Daphnia magna
genemark-daph51-processed-gene-0.87-mRNA-1	tr|A0A085NQS3|A0A085NQS3_9BILA	36.8	3.8e-246	861.7	A0A085NQS3	A0A085NQS3_9BILA	Integrase catalytic domain-containing protein	M514_10175	Trichuris suis (pig whipworm)		GO:0003676; GO:0008270; GO:0015074; GO:0042575	DNA polymerase complex [GO:0042575]; nucleic acid binding [GO:0003676]; zinc ion binding [GO:0008270]; DNA integration [GO:0015074]	DNA integration [GO:0015074]	DNA polymerase complex [GO:0042575]
genemark-daph51-processed-gene-0.88-mRNA-1	tr|A0A164SVM8|A0A164SVM8_9CRUS	48	4.3e-73	284.6	A0A164SVM8	A0A164SVM8_9CRUS	CCHC-type domain-containing protein	APZ42_025648	Daphnia magna		GO:0003676; GO:0008270; GO:0016021	integral component of membrane [GO:0016021]; nucleic acid binding [GO:0003676]; zinc ion binding [GO:0008270]		integral component of membrane [GO:0016021]
augustus-daph51-processed-gene-0.196-mRNA-1	tr|A0A162RXA7|A0A162RXA7_9CRUS	49.1	5e-214	753.8	A0A162RXA7	A0A162RXA7_9CRUS	RNA-directed DNA polymerase, EC 2.7.7.49	APZ42_012348	Daphnia magna	2.7.7.49	GO:0003676; GO:0015074; GO:0042575	DNA polymerase complex [GO:0042575]; nucleic acid binding [GO:0003676]; DNA integration [GO:0015074]	DNA integration [GO:0015074]	DNA polymerase complex [GO:0042575]
genemark-daph51-processed-gene-0.92-mRNA-1	tr|A0A164V2D9|A0A164V2D9_9CRUS	46.7	6.1e-07	63.2	A0A164V2D9	A0A164V2D9_9CRUS	Putative Histone-lysine N-methyltransferase NSD2	APZ42_023302	Daphnia magna		GO:0003676; GO:0008168; GO:0032259	methyltransferase activity [GO:0008168]; nucleic acid binding [GO:0003676]; methylation [GO:0032259]	methylation [GO:0032259]
genemark-daph51-processed-gene-0.94-mRNA-1	tr|A0A164W9G7|A0A164W9G7_9CRUS	56.7	1e-28	136.7	A0A164W9G7	A0A164W9G7_9CRUS	Uncharacterized protein	APZ42_021822	Daphnia magna
genemark-daph51-processed-gene-0.95-mRNA-1	tr|A0A164RQ26|A0A164RQ26_9CRUS	47.2	3.1e-40	175.3	A0A164RQ26	A0A164RQ26_9CRUS	Reverse transcriptase domain-containing protein	APZ42_027054	Daphnia magna		GO:0003676	nucleic acid binding [GO:0003676]
genemark-daph51-processed-gene-0.96-mRNA-1	tr|A0A0P5U2R3|A0A0P5U2R3_9CRUS	60.6	1.8e-77	299.7	A0A0P5U2R3	A0A0P5U2R3_9CRUS	RNA-directed DNA polymerase, EC 2.7.7.49		Daphnia magna	2.7.7.49	GO:0003676; GO:0008270; GO:0015074; GO:0042575	DNA polymerase complex [GO:0042575]; nucleic acid binding [GO:0003676]; zinc ion binding [GO:0008270]; DNA integration [GO:0015074]	DNA integration [GO:0015074]	DNA polymerase complex [GO:0042575]
augustus-daph51-processed-gene-0.199-mRNA-1	tr|A0A164V4I2|A0A164V4I2_9CRUS	69.9	1e-94	356.3	A0A164V4I2	A0A164V4I2_9CRUS	RNA-directed DNA polymerase, EC 2.7.7.49	APZ42_023219	Daphnia magna	2.7.7.49	GO:0003676; GO:0015074; GO:0042575	DNA polymerase complex [GO:0042575]; nucleic acid binding [GO:0003676]; DNA integration [GO:0015074]	DNA integration [GO:0015074]	DNA polymerase complex [GO:0042575]
genemark-daph51-processed-gene-0.98-mRNA-1	tr|A0A164V4I2|A0A164V4I2_9CRUS	49.6	5.6e-193	684.5	A0A164V4I2	A0A164V4I2_9CRUS	RNA-directed DNA polymerase, EC 2.7.7.49	APZ42_023219	Daphnia magna	2.7.7.49	GO:0003676; GO:0015074; GO:0042575	DNA polymerase complex [GO:0042575]; nucleic acid binding [GO:0003676]; DNA integration [GO:0015074]	DNA integration [GO:0015074]	DNA polymerase complex [GO:0042575]
genemark-daph51-processed-gene-0.99-mRNA-1	tr|A0A164DCG2|A0A164DCG2_9CRUS	54.4	4e-25	124.4	A0A164DCG2	A0A164DCG2_9CRUS	Putative Histone-lysine N-methyltransferase NSD2	APZ42_010535	Daphnia magna		GO:0008168; GO:0032259	methyltransferase activity [GO:0008168]; methylation [GO:0032259]	methylation [GO:0032259]
maker-daph51-augustus-gene-0.155-mRNA-1	tr|A0A0N8DVZ6|A0A0N8DVZ6_9CRUS	95.7	0	1242.6	A0A0N8DVZ6	A0A0N8DVZ6_9CRUS	PAN2-PAN3 deadenylation complex subunit PAN3 (PAB1P-dependent poly(A)-specific ribonuclease) (Poly(A)-nuclease deadenylation complex subunit 3, PAN deadenylation complex subunit 3)	PAN3	Daphnia magna		GO:0000289; GO:0000932; GO:0003723; GO:0004672; GO:0005524; GO:0006397; GO:0010606; GO:0031251; GO:0046872	P-body [GO:0000932]; PAN complex [GO:0031251]; ATP binding [GO:0005524]; metal ion binding [GO:0046872]; protein kinase activity [GO:0004672]; RNA binding [GO:0003723]; mRNA processing [GO:0006397]; nuclear-transcribed mRNA poly(A) tail shortening [GO:0000289]; positive regulation of cytoplasmic mRNA processing body assembly [GO:0010606]	mRNA processing [GO:0006397]; nuclear-transcribed mRNA poly(A) tail shortening [GO:0000289]; positive regulation of cytoplasmic mRNA processing body assembly [GO:0010606]	P-body [GO:0000932]; PAN complex [GO:0031251]
augustus-daph51-processed-gene-0.203-mRNA-1	tr|A0A164N573|A0A164N573_9CRUS	61.5	2.4e-108	402.1	A0A164N573	A0A164N573_9CRUS	RNA-directed DNA polymerase, EC 2.7.7.49	APZ42_031097	Daphnia magna	2.7.7.49	GO:0003676; GO:0015074; GO:0042575	DNA polymerase complex [GO:0042575]; nucleic acid binding [GO:0003676]; DNA integration [GO:0015074]	DNA integration [GO:0015074]	DNA polymerase complex [GO:0042575]
augustus-daph51-processed-gene-0.204-mRNA-1	tr|A0A164MPC5|A0A164MPC5_9CRUS	86.7	0	1403.7	A0A164MPC5	A0A164MPC5_9CRUS	Uncharacterized protein	APZ42_031640	Daphnia magna		GO:0003676; GO:0008270	nucleic acid binding [GO:0003676]; zinc ion binding [GO:0008270]
augustus-daph51-processed-gene-0.205-mRNA-1	tr|A0A164Q0W5|A0A164Q0W5_9CRUS	79.5	5.8e-22	113.2	A0A164Q0W5	A0A164Q0W5_9CRUS	Reverse transcriptase domain-containing protein	APZ42_028972	Daphnia magna
augustus-daph51-processed-gene-0.207-mRNA-1	tr|A0A0P6EMK4|A0A0P6EMK4_9CRUS	64.8	1.2e-87	333.2	A0A0P6EMK4	A0A0P6EMK4_9CRUS	RNA-directed DNA polymerase, EC 2.7.7.49		Daphnia magna	2.7.7.49	GO:0003676; GO:0015074; GO:0042575	DNA polymerase complex [GO:0042575]; nucleic acid binding [GO:0003676]; DNA integration [GO:0015074]	DNA integration [GO:0015074]	DNA polymerase complex [GO:0042575]
genemark-daph51-processed-gene-0.106-mRNA-1	tr|A0A0P6EV13|A0A0P6EV13_9CRUS	70.4	0	1426.8	A0A0P6EV13	A0A0P6EV13_9CRUS	RNA-directed DNA polymerase, EC 2.7.7.49		Daphnia magna	2.7.7.49	GO:0003676; GO:0015074; GO:0042575	DNA polymerase complex [GO:0042575]; nucleic acid binding [GO:0003676]; DNA integration [GO:0015074]	DNA integration [GO:0015074]	DNA polymerase complex [GO:0042575]
genemark-daph51-processed-gene-0.107-mRNA-1	tr|A0A164T0I2|A0A164T0I2_9CRUS	47.2	2.4e-99	372.5	A0A164T0I2	A0A164T0I2_9CRUS	RNA-directed DNA polymerase, EC 2.7.7.49	APZ42_025501	Daphnia magna	2.7.7.49	GO:0003676; GO:0015074; GO:0042575	DNA polymerase complex [GO:0042575]; nucleic acid binding [GO:0003676]; DNA integration [GO:0015074]	DNA integration [GO:0015074]	DNA polymerase complex [GO:0042575]
genemark-daph51-processed-gene-0.108-mRNA-1	tr|E9HKZ0|E9HKZ0_DAPPU	66.1	9.6e-37	162.9	E9HKZ0	E9HKZ0_DAPPU	Uncharacterized protein	DAPPUDRAFT_115315	Daphnia pulex (Water flea)
genemark-daph51-processed-gene-0.109-mRNA-1	tr|A0A162RML6|A0A162RML6_9CRUS	49.6	1.7e-123	453.4	A0A162RML6	A0A162RML6_9CRUS	RNA-directed DNA polymerase, EC 2.7.7.49	APZ42_012567	Daphnia magna	2.7.7.49	GO:0003676; GO:0015074; GO:0042575	DNA polymerase complex [GO:0042575]; nucleic acid binding [GO:0003676]; DNA integration [GO:0015074]	DNA integration [GO:0015074]	DNA polymerase complex [GO:0042575]
genemark-daph51-processed-gene-0.110-mRNA-1	tr|A0A162RM07|A0A162RM07_9CRUS	60.6	6.5e-35	158.3	A0A162RM07	A0A162RM07_9CRUS	RNA-directed DNA polymerase, EC 2.7.7.49	APZ42_012631	Daphnia magna	2.7.7.49	GO:0003677; GO:0003964; GO:0004190; GO:0004519; GO:0042575	DNA polymerase complex [GO:0042575]; aspartic-type endopeptidase activity [GO:0004190]; DNA binding [GO:0003677]; endonuclease activity [GO:0004519]; RNA-directed DNA polymerase activity [GO:0003964]		DNA polymerase complex [GO:0042575]
genemark-daph51-processed-gene-0.111-mRNA-1	tr|A0A0P6GQB1|A0A0P6GQB1_9CRUS	37	8.6e-91	344.4	A0A0P6GQB1	A0A0P6GQB1_9CRUS	Retrovirus-related Pol polyprotein from transposon TNT 1-94		Daphnia magna		GO:0003676; GO:0015074; GO:0042575	DNA polymerase complex [GO:0042575]; nucleic acid binding [GO:0003676]; DNA integration [GO:0015074]	DNA integration [GO:0015074]	DNA polymerase complex [GO:0042575]
genemark-daph51-processed-gene-0.113-mRNA-1	tr|A0A162T255|A0A162T255_9CRUS	34.1	8.4e-61	244.6	A0A162T255	A0A162T255_9CRUS	Integrase catalytic domain-containing protein	APZ42_011147	Daphnia magna		GO:0003676; GO:0015074; GO:0016021; GO:0042575	DNA polymerase complex [GO:0042575]; integral component of membrane [GO:0016021]; nucleic acid binding [GO:0003676]; DNA integration [GO:0015074]	DNA integration [GO:0015074]	DNA polymerase complex [GO:0042575]; integral component of membrane [GO:0016021]
genemark-daph51-processed-gene-0.115-mRNA-1	tr|A0A162R047|A0A162R047_9CRUS	49.3	3.1e-93	352.1	A0A162R047	A0A162R047_9CRUS	Uncharacterized protein	APZ42_013300	Daphnia magna
augustus-daph51-processed-gene-0.218-mRNA-1	tr|A0A162CU89|A0A162CU89_9CRUS	60.9	3.9e-08	68.6	A0A162CU89	A0A162CU89_9CRUS	Uncharacterized protein	APZ42_004979	Daphnia magna		GO:0016021	integral component of membrane [GO:0016021]		integral component of membrane [GO:0016021]
augustus-daph51-processed-gene-0.219-mRNA-1	tr|A0A164V6A8|A0A164V6A8_9CRUS	88.4	2.7e-205	724.9	A0A164V6A8	A0A164V6A8_9CRUS	RNA-directed DNA polymerase, EC 2.7.7.49	APZ42_023095	Daphnia magna	2.7.7.49	GO:0003676; GO:0004190; GO:0015074	aspartic-type endopeptidase activity [GO:0004190]; nucleic acid binding [GO:0003676]; DNA integration [GO:0015074]	DNA integration [GO:0015074]
augustus-daph51-processed-gene-0.220-mRNA-1	tr|A0A164V6A8|A0A164V6A8_9CRUS	84.6	4.7e-120	440.7	A0A164V6A8	A0A164V6A8_9CRUS	RNA-directed DNA polymerase, EC 2.7.7.49	APZ42_023095	Daphnia magna	2.7.7.49	GO:0003676; GO:0004190; GO:0015074	aspartic-type endopeptidase activity [GO:0004190]; nucleic acid binding [GO:0003676]; DNA integration [GO:0015074]	DNA integration [GO:0015074]
augustus-daph51-processed-gene-0.221-mRNA-1	tr|A0A164SFU2|A0A164SFU2_9CRUS	47.6	4.8e-45	191	A0A164SFU2	A0A164SFU2_9CRUS	Peptidase A2 domain-containing protein	APZ42_026155	Daphnia magna		GO:0004190	aspartic-type endopeptidase activity [GO:0004190]
augustus-daph51-processed-gene-0.222-mRNA-1	tr|A0A164T6R0|A0A164T6R0_9CRUS	93.3	1.4e-57	231.9	A0A164T6R0	A0A164T6R0_9CRUS	RNA-directed DNA polymerase, EC 2.7.7.49	APZ42_025334	Daphnia magna	2.7.7.49	GO:0003676; GO:0015074; GO:0046983	nucleic acid binding [GO:0003676]; protein dimerization activity [GO:0046983]; DNA integration [GO:0015074]	DNA integration [GO:0015074]
augustus-daph51-processed-gene-0.223-mRNA-1	tr|A0A162R5Q4|A0A162R5Q4_9CRUS	72.3	1.8e-48	202.2	A0A162R5Q4	A0A162R5Q4_9CRUS	Uncharacterized protein	APZ42_013100	Daphnia magna		GO:0003676; GO:0042575; GO:0044260	DNA polymerase complex [GO:0042575]; nucleic acid binding [GO:0003676]; cellular macromolecule metabolic process [GO:0044260]	cellular macromolecule metabolic process [GO:0044260]	DNA polymerase complex [GO:0042575]
genemark-daph51-processed-gene-0.127-mRNA-1	tr|B2CN78|B2CN78_DAPPU	37.5	1.5e-65	260.4	B2CN78	B2CN78_DAPPU	Integrase		Daphnia pulex (Water flea)		GO:0003676; GO:0015074	nucleic acid binding [GO:0003676]; DNA integration [GO:0015074]	DNA integration [GO:0015074]
augustus-daph51-processed-gene-0.225-mRNA-1	tr|A0A164KKX0|A0A164KKX0_9CRUS	75.7	8.7e-39	169.9	A0A164KKX0	A0A164KKX0_9CRUS	Uncharacterized protein	APZ42_033938	Daphnia magna
genemark-daph51-processed-gene-0.129-mRNA-1	tr|A0A164MP52|A0A164MP52_9CRUS	63.4	2.7e-29	138.7	A0A164MP52	A0A164MP52_9CRUS	Uncharacterized protein	APZ42_031655	Daphnia magna
evm-daph278-processed-gene-2.62-mRNA-1	tr|A0A0P6F2V1|A0A0P6F2V1_9CRUS	99	5.1e-116	426.8	A0A0P6F2V1	A0A0P6F2V1_9CRUS	Transgelin		Daphnia magna
maker-daph278-augustus-gene-2.78-mRNA-1	tr|A0A0P4XZX0|A0A0P4XZX0_9CRUS	97.6	0	2770.7	A0A0P4XZX0	A0A0P4XZX0_9CRUS	VWFA and cache domain-containing protein (VWFA and cache domain-containing protein 1)	APZ42_020447	Daphnia magna		GO:0016021	integral component of membrane [GO:0016021]		integral component of membrane [GO:0016021]
maker-daph278-augustus-gene-2.100-mRNA-1	tr|A0A0P5WH55|A0A0P5WH55_9CRUS	95.5	0	2436	A0A0P5WH55	A0A0P5WH55_9CRUS	Aldehyde oxidase (Indole-3-acetaldehyde oxidase)	APZ42_020438	Daphnia magna		GO:0005506; GO:0005777; GO:0016491; GO:0051537; GO:0071949	peroxisome [GO:0005777]; 2 iron, 2 sulfur cluster binding [GO:0051537]; FAD binding [GO:0071949]; iron ion binding [GO:0005506]; oxidoreductase activity [GO:0016491]		peroxisome [GO:0005777]
maker-daph278-augustus-gene-2.115-mRNA-1	tr|A0A0P5YWK4|A0A0P5YWK4_9CRUS	95.9	8.3e-285	988.8	A0A0P5YWK4	A0A0P5YWK4_9CRUS	Probable glutamate--tRNA ligase, mitochondrial, EC 6.1.1.17 (Glutamyl-tRNA synthetase)	APZ42_020463	Daphnia magna	6.1.1.17	GO:0000049; GO:0004818; GO:0005524; GO:0006424; GO:0008270; GO:0110165	cellular anatomical entity [GO:0110165]; ATP binding [GO:0005524]; glutamate-tRNA ligase activity [GO:0004818]; tRNA binding [GO:0000049]; zinc ion binding [GO:0008270]; glutamyl-tRNA aminoacylation [GO:0006424]	glutamyl-tRNA aminoacylation [GO:0006424]	cellular anatomical entity [GO:0110165]
maker-daph278-augustus-gene-2.116-mRNA-1	tr|A0A0P5Z4N6|A0A0P5Z4N6_9CRUS	95.5	2.7e-55	224.2	A0A0P5Z4N6	A0A0P5Z4N6_9CRUS	NADH dehydrogenase [ubiquinone] 1 beta subcomplex subunit 7	APZ42_020450	Daphnia magna		GO:0005743; GO:0005758; GO:0070469	mitochondrial inner membrane [GO:0005743]; mitochondrial intermembrane space [GO:0005758]; respirasome [GO:0070469]		mitochondrial inner membrane [GO:0005743]; mitochondrial intermembrane space [GO:0005758]; respirasome [GO:0070469]
maker-daph278-augustus-gene-2.117-mRNA-1	tr|A0A164XI70|A0A164XI70_9CRUS	95.4	2.5e-253	884	A0A164XI70	A0A164XI70_9CRUS	Cholesterol 7-desaturase, EC 1.14.19.21	APZ42_020462	Daphnia magna	1.14.19.21	GO:0008203; GO:0016021; GO:0016491; GO:0046872; GO:0051537	integral component of membrane [GO:0016021]; 2 iron, 2 sulfur cluster binding [GO:0051537]; metal ion binding [GO:0046872]; oxidoreductase activity [GO:0016491]; cholesterol metabolic process [GO:0008203]	cholesterol metabolic process [GO:0008203]	integral component of membrane [GO:0016021]
maker-daph278-augustus-gene-2.127-mRNA-1	tr|A0A0P5N6W6|A0A0P5N6W6_9CRUS	100	3.8e-122	447.2	A0A0P5N6W6	A0A0P5N6W6_9CRUS	GTP-binding nuclear protein		Daphnia magna		GO:0003924; GO:0005525; GO:0005634; GO:0006913; GO:0015031	nucleus [GO:0005634]; GTP binding [GO:0005525]; GTPase activity [GO:0003924]; nucleocytoplasmic transport [GO:0006913]; protein transport [GO:0015031]	nucleocytoplasmic transport [GO:0006913]; protein transport [GO:0015031]	nucleus [GO:0005634]
augustus-daph278-processed-gene-2.1067-mRNA-1	tr|A0A4Y7ND43|A0A4Y7ND43_9CRUS	98.9	5.6e-139	503.4	A0A4Y7ND43	A0A4Y7ND43_9CRUS	EOG090X02D0	EOG090X02D0	Daphnia sinensis
maker-daph278-augustus-gene-2.132-mRNA-1	tr|A0A0P5T966|A0A0P5T966_9CRUS	99.5	1.7e-108	401.7	A0A0P5T966	A0A0P5T966_9CRUS	E2 ubiquitin-conjugating enzyme, EC 2.3.2.23	APZ42_020458	Daphnia magna	2.3.2.23	GO:0005524; GO:0061631	ATP binding [GO:0005524]; ubiquitin conjugating enzyme activity [GO:0061631]
genemark-daph278-processed-gene-2.892-mRNA-1	tr|A0A0P5ELA9|A0A0P5ELA9_9CRUS	89	1.5e-287	998	A0A0P5ELA9	A0A0P5ELA9_9CRUS	Uncharacterized protein	APZ42_020466	Daphnia magna		GO:0000723; GO:0043047	single-stranded telomeric DNA binding [GO:0043047]; telomere maintenance [GO:0000723]	telomere maintenance [GO:0000723]
maker-daph278-augustus-gene-2.136-mRNA-1	tr|A0A0P5QH77|A0A0P5QH77_9CRUS	96.3	2.4e-190	674.5	A0A0P5QH77	A0A0P5QH77_9CRUS	GDP-fucose transporter 1	APZ42_020459	Daphnia magna		GO:0005457; GO:0005794; GO:0016021; GO:0036085	Golgi apparatus [GO:0005794]; integral component of membrane [GO:0016021]; GDP-fucose transmembrane transporter activity [GO:0005457]; GDP-fucose import into Golgi lumen [GO:0036085]	GDP-fucose import into Golgi lumen [GO:0036085]	Golgi apparatus [GO:0005794]; integral component of membrane [GO:0016021]
genemark-daph278-processed-gene-2.894-mRNA-1	tr|A0A0P5YAJ4|A0A0P5YAJ4_9CRUS	97.5	4.7e-288	999.6	A0A0P5YAJ4	A0A0P5YAJ4_9CRUS	F-box/LRR-repeat protein		Daphnia magna
maker-daph278-augustus-gene-2.140-mRNA-1	tr|A0A164XIT2|A0A164XIT2_9CRUS	87.1	0	2365.1	A0A164XIT2	A0A164XIT2_9CRUS	Bromo domain-containing protein	APZ42_020483	Daphnia magna
augustus-daph278-processed-gene-2.1073-mRNA-1	tr|A0A164FBS1|A0A164FBS1_9CRUS	73.2	1.1e-13	86.7	A0A164FBS1	A0A164FBS1_9CRUS	Uncharacterized protein	APZ42_007383	Daphnia magna
genemark-daph278-processed-gene-2.897-mRNA-1	tr|A0A6P3Y3D9|A0A6P3Y3D9_DINQU	62	9.5e-07	62.4	A0A6P3Y3D9	A0A6P3Y3D9_DINQU	small integral membrane protein 13	LOC106749921	Dinoponera quadriceps (South American ant)		GO:0016021	integral component of membrane [GO:0016021]		integral component of membrane [GO:0016021]
maker-daph278-augustus-gene-2.143-mRNA-1	tr|A0A0N8AS57|A0A0N8AS57_9CRUS	91.7	2.5e-181	644.4	A0A0N8AS57	A0A0N8AS57_9CRUS	D-aspartate oxidase		Daphnia magna		GO:0003884; GO:0046416; GO:0071949	D-amino-acid oxidase activity [GO:0003884]; FAD binding [GO:0071949]; D-amino acid metabolic process [GO:0046416]	D-amino acid metabolic process [GO:0046416]
maker-daph278-augustus-gene-2.145-mRNA-1	tr|A0A0P5C3N2|A0A0P5C3N2_9CRUS	100	4.3e-63	251.1	A0A0P5C3N2	A0A0P5C3N2_9CRUS	Small nuclear ribonucleoprotein-associated protein	APZ42_028383	Daphnia magna		GO:0003723; GO:0005634; GO:0006397	nucleus [GO:0005634]; RNA binding [GO:0003723]; mRNA processing [GO:0006397]	mRNA processing [GO:0006397]	nucleus [GO:0005634]
maker-daph278-augustus-gene-2.147-mRNA-1	tr|A0A0N8EDQ4|A0A0N8EDQ4_9CRUS	99.6	2.7e-141	511.1	A0A0N8EDQ4	A0A0N8EDQ4_9CRUS	Prohibitin	APZ42_028382	Daphnia magna		GO:0005743	mitochondrial inner membrane [GO:0005743]		mitochondrial inner membrane [GO:0005743]
maker-daph278-augustus-gene-2.154-mRNA-1	tr|A0A0P5QJ04|A0A0P5QJ04_9CRUS	97	0	1777.3	A0A0P5QJ04	A0A0P5QJ04_9CRUS	E3 ubiquitin-protein ligase MARCH6	APZ42_018479	Daphnia magna		GO:0008270; GO:0016021; GO:0016874	integral component of membrane [GO:0016021]; ligase activity [GO:0016874]; zinc ion binding [GO:0008270]		integral component of membrane [GO:0016021]
augustus-daph278-processed-gene-2.1079-mRNA-1	tr|A0A0N8C0X6|A0A0N8C0X6_9CRUS	63.6	5.3e-09	69.7	A0A0N8C0X6	A0A0N8C0X6_9CRUS	Uncharacterized protein		Daphnia magna
augustus-daph278-processed-gene-2.1080-mRNA-1	tr|A0A164FBS1|A0A164FBS1_9CRUS	73.7	4.4e-14	89	A0A164FBS1	A0A164FBS1_9CRUS	Uncharacterized protein	APZ42_007383	Daphnia magna
maker-daph278-augustus-gene-2.170-mRNA-1	tr|A0A0N8AI53|A0A0N8AI53_9CRUS	82.1	9.7e-52	212.6	A0A0N8AI53	A0A0N8AI53_9CRUS	Cytochrome b5 (Cytochrome b5 type B)	APZ42_028389	Daphnia magna		GO:0020037; GO:0046872	heme binding [GO:0020037]; metal ion binding [GO:0046872]
maker-daph278-augustus-gene-2.172-mRNA-1	tr|A0A0P5N418|A0A0P5N418_9CRUS	92.8	2.6e-134	488	A0A0P5N418	A0A0P5N418_9CRUS	Transcription factor AP-1	APZ42_028391	Daphnia magna		GO:0003677; GO:0003700; GO:0005634; GO:0006357	nucleus [GO:0005634]; DNA binding [GO:0003677]; DNA-binding transcription factor activity [GO:0003700]; regulation of transcription by RNA polymerase II [GO:0006357]	regulation of transcription by RNA polymerase II [GO:0006357]	nucleus [GO:0005634]
maker-daph278-augustus-gene-2.174-mRNA-1	tr|A0A0P5RJ47|A0A0P5RJ47_9CRUS	76.1	7.5e-178	633.3	A0A0P5RJ47	A0A0P5RJ47_9CRUS	Purine nucleoside phosphorylase, EC 2.4.2.1 (Inosine phosphorylase) (Inosine-guanosine phosphorylase)	APZ42_028347	Daphnia magna	2.4.2.1	GO:0004731; GO:0009116; GO:0047975	guanosine phosphorylase activity [GO:0047975]; purine-nucleoside phosphorylase activity [GO:0004731]; nucleoside metabolic process [GO:0009116]	nucleoside metabolic process [GO:0009116]
augustus-daph278-processed-gene-2.1084-mRNA-1	tr|A0A164QRG1|A0A164QRG1_9CRUS	95.2	0	1655.6	A0A164QRG1	A0A164QRG1_9CRUS	Aminopeptidase, EC 3.4.11.-	APZ42_028352	Daphnia magna	3.4.11.-	GO:0004177; GO:0008237; GO:0008270	aminopeptidase activity [GO:0004177]; metallopeptidase activity [GO:0008237]; zinc ion binding [GO:0008270]
maker-daph278-augustus-gene-2.191-mRNA-1	tr|A0A0P6DF90|A0A0P6DF90_9CRUS	93.4	0	1644.4	A0A0P6DF90	A0A0P6DF90_9CRUS	Ss-alanyl conjugating enzyme		Daphnia magna
maker-daph278-augustus-gene-2.192-mRNA-1	tr|A0A0P4YGL6|A0A0P4YGL6_9CRUS	89	0	1548.9	A0A0P4YGL6	A0A0P4YGL6_9CRUS	Ss-alanyl conjugating enzyme		Daphnia magna
maker-daph278-augustus-gene-2.211-mRNA-1	tr|A0A162RB84|A0A162RB84_9CRUS	86.4	0	1489.9	A0A162RB84	A0A162RB84_9CRUS	B box-type domain-containing protein	APZ42_012953	Daphnia magna		GO:0008270	zinc ion binding [GO:0008270]
maker-daph278-augustus-gene-2.215-mRNA-1	tr|A0A162RB95|A0A162RB95_9CRUS	62.2	9e-148	533.5	A0A162RB95	A0A162RB95_9CRUS	Uncharacterized protein	APZ42_012956	Daphnia magna
maker-daph278-augustus-gene-2.217-mRNA-1	tr|A0A0P6FFW7|A0A0P6FFW7_9CRUS	99.6	6.5e-139	503.1	A0A0P6FFW7	A0A0P6FFW7_9CRUS	Uncharacterized protein	APZ42_028365	Daphnia magna
maker-daph278-augustus-gene-2.255-mRNA-1	tr|A0A0P5QT73|A0A0P5QT73_9CRUS	91.8	0	1068.5	A0A0P5QT73	A0A0P5QT73_9CRUS	Mini-chromosome maintenance complex-binding protein		Daphnia magna		GO:0005634	nucleus [GO:0005634]		nucleus [GO:0005634]
augustus-daph278-processed-gene-2.1093-mRNA-1	tr|A0A0N7ZXS4|A0A0N7ZXS4_9CRUS	78.9	2e-17	100.9	A0A0N7ZXS4	A0A0N7ZXS4_9CRUS	Dipeptidase, EC 3.4.13.19		Daphnia magna	3.4.13.19	GO:0031225; GO:0046872; GO:0070573	anchored component of membrane [GO:0031225]; metal ion binding [GO:0046872]; metallodipeptidase activity [GO:0070573]		anchored component of membrane [GO:0031225]
genemark-daph278-processed-gene-2.920-mRNA-1	tr|A0A0P5BBF9|A0A0P5BBF9_9CRUS	81.9	6.8e-37	164.1	A0A0P5BBF9	A0A0P5BBF9_9CRUS	DNA-directed RNA polymerase subunit beta, EC 2.7.7.6		Daphnia magna	2.7.7.6	GO:0003677; GO:0003899; GO:0006351; GO:0032549; GO:0046872	DNA binding [GO:0003677]; DNA-directed 5'-3' RNA polymerase activity [GO:0003899]; metal ion binding [GO:0046872]; ribonucleoside binding [GO:0032549]; transcription, DNA-templated [GO:0006351]	transcription, DNA-templated [GO:0006351]
maker-daph278-augustus-gene-2.276-mRNA-1	tr|E9G5V8|E9G5V8_DAPPU	70.2	5.3e-103	384	E9G5V8	E9G5V8_DAPPU	CS domain-containing protein	DAPPUDRAFT_222740	Daphnia pulex (Water flea)		GO:0005737; GO:0006457; GO:0051082	cytoplasm [GO:0005737]; unfolded protein binding [GO:0051082]; protein folding [GO:0006457]	protein folding [GO:0006457]	cytoplasm [GO:0005737]
maker-daph278-augustus-gene-2.278-mRNA-1	tr|A0A0P5J062|A0A0P5J062_9CRUS	97.2	1.4e-285	991.5	A0A0P5J062	A0A0P5J062_9CRUS	Protein tweety homolog	APZ42_023708	Daphnia magna		GO:0005254; GO:0005886; GO:0006821; GO:0034707	chloride channel complex [GO:0034707]; plasma membrane [GO:0005886]; chloride channel activity [GO:0005254]; chloride transport [GO:0006821]	chloride transport [GO:0006821]	chloride channel complex [GO:0034707]; plasma membrane [GO:0005886]
maker-daph278-augustus-gene-2.281-mRNA-1	tr|A0A0P6GHS2|A0A0P6GHS2_9CRUS	88.9	6e-300	1039.3	A0A0P6GHS2	A0A0P6GHS2_9CRUS	Alkaline phosphatase, EC 3.1.3.1		Daphnia magna	3.1.3.1	GO:0004035	alkaline phosphatase activity [GO:0004035]
maker-daph278-augustus-gene-2.282-mRNA-1	tr|A0A164UQ45|A0A164UQ45_9CRUS	93.3	5.4e-257	896.3	A0A164UQ45	A0A164UQ45_9CRUS	Adenine DNA glycosylase, EC 3.2.2.31	APZ42_023717	Daphnia magna	3.2.2.31	GO:0000701; GO:0003677; GO:0006284; GO:0046872; GO:0051539	4 iron, 4 sulfur cluster binding [GO:0051539]; DNA binding [GO:0003677]; metal ion binding [GO:0046872]; purine-specific mismatch base pair DNA N-glycosylase activity [GO:0000701]; base-excision repair [GO:0006284]	base-excision repair [GO:0006284]
maker-daph278-augustus-gene-2.286-mRNA-1	tr|A0A164UPR8|A0A164UPR8_9CRUS	94.8	1.3e-230	808.5	A0A164UPR8	A0A164UPR8_9CRUS	Putative Target of EGR1 protein 1	APZ42_023688	Daphnia magna		GO:0003676; GO:0046872	metal ion binding [GO:0046872]; nucleic acid binding [GO:0003676]
maker-daph278-augustus-gene-2.304-mRNA-1	tr|E9G5T5|E9G5T5_DAPPU	88.9	0	3689.4	E9G5T5	E9G5T5_DAPPU	Uncharacterized protein	DAPPUDRAFT_194077	Daphnia pulex (Water flea)		GO:0005085; GO:0007264; GO:0043547	guanyl-nucleotide exchange factor activity [GO:0005085]; positive regulation of GTPase activity [GO:0043547]; small GTPase mediated signal transduction [GO:0007264]	positive regulation of GTPase activity [GO:0043547]; small GTPase mediated signal transduction [GO:0007264]
genemark-daph278-processed-gene-2.931-mRNA-1	tr|A0A0P6FB75|A0A0P6FB75_9CRUS	44.3	1.8e-89	339.7	A0A0P6FB75	A0A0P6FB75_9CRUS	DNA-directed RNA polymerase subunit beta, EC 2.7.7.6		Daphnia magna	2.7.7.6	GO:0003677; GO:0003899; GO:0006351; GO:0032549; GO:0046872	DNA binding [GO:0003677]; DNA-directed 5'-3' RNA polymerase activity [GO:0003899]; metal ion binding [GO:0046872]; ribonucleoside binding [GO:0032549]; transcription, DNA-templated [GO:0006351]	transcription, DNA-templated [GO:0006351]
genemark-daph278-processed-gene-2.933-mRNA-1	tr|A0A0N8C0X6|A0A0N8C0X6_9CRUS	63.6	2.4e-08	69.7	A0A0N8C0X6	A0A0N8C0X6_9CRUS	Uncharacterized protein		Daphnia magna
maker-daph278-augustus-gene-2.325-mRNA-1	tr|E9G5T2|E9G5T2_DAPPU	99.4	1.8e-93	351.7	E9G5T2	E9G5T2_DAPPU	Uncharacterized protein	DAPPUDRAFT_230571	Daphnia pulex (Water flea)		GO:0003924; GO:0005525; GO:0005794; GO:0006886; GO:0016192	Golgi apparatus [GO:0005794]; GTP binding [GO:0005525]; GTPase activity [GO:0003924]; intracellular protein transport [GO:0006886]; vesicle-mediated transport [GO:0016192]	intracellular protein transport [GO:0006886]; vesicle-mediated transport [GO:0016192]	Golgi apparatus [GO:0005794]
maker-daph278-augustus-gene-2.327-mRNA-1	tr|A0A164YCY9|A0A164YCY9_9CRUS	99.8	3.2e-237	830.5	A0A164YCY9	A0A164YCY9_9CRUS	Uncharacterized protein	APZ42_019382	Daphnia magna
maker-daph278-augustus-gene-2.329-mRNA-1	tr|A0A0N8CXJ5|A0A0N8CXJ5_9CRUS	96.7	5.8e-288	999.2	A0A0N8CXJ5	A0A0N8CXJ5_9CRUS	Trehalase, EC 3.2.1.28 (Alpha-trehalose glucohydrolase)	APZ42_023682	Daphnia magna	3.2.1.28	GO:0004555; GO:0005991	alpha,alpha-trehalase activity [GO:0004555]; trehalose metabolic process [GO:0005991]	trehalose metabolic process [GO:0005991]
maker-daph278-augustus-gene-2.332-mRNA-1	tr|A0A0P5WY07|A0A0P5WY07_9CRUS	61.4	1.9e-09	71.6	A0A0P5WY07	A0A0P5WY07_9CRUS	Uncharacterized protein	APZ42_034510	Daphnia magna
genemark-daph278-processed-gene-2.942-mRNA-1	tr|A0A0P5BBF9|A0A0P5BBF9_9CRUS	82.2	5.7e-37	163.3	A0A0P5BBF9	A0A0P5BBF9_9CRUS	DNA-directed RNA polymerase subunit beta, EC 2.7.7.6		Daphnia magna	2.7.7.6	GO:0003677; GO:0003899; GO:0006351; GO:0032549; GO:0046872	DNA binding [GO:0003677]; DNA-directed 5'-3' RNA polymerase activity [GO:0003899]; metal ion binding [GO:0046872]; ribonucleoside binding [GO:0032549]; transcription, DNA-templated [GO:0006351]	transcription, DNA-templated [GO:0006351]
maker-daph278-augustus-gene-2.336-mRNA-1	tr|A0A4Y7NDW3|A0A4Y7NDW3_9CRUS	99.7	3.4e-164	587.4	A0A4Y7NDW3	A0A4Y7NDW3_9CRUS	EOG090X0AQP	EOG090X0AQP	Daphnia sinensis		GO:0005484; GO:0006886; GO:0016021; GO:0016192; GO:0031201	integral component of membrane [GO:0016021]; SNARE complex [GO:0031201]; SNAP receptor activity [GO:0005484]; intracellular protein transport [GO:0006886]; vesicle-mediated transport [GO:0016192]	intracellular protein transport [GO:0006886]; vesicle-mediated transport [GO:0016192]	integral component of membrane [GO:0016021]; SNARE complex [GO:0031201]
maker-daph278-augustus-gene-2.339-mRNA-1	tr|A0A164UP26|A0A164UP26_9CRUS	96.1	0	1638.2	A0A164UP26	A0A164UP26_9CRUS	Uncharacterized protein	APZ42_023685	Daphnia magna		GO:0003676; GO:0008270	nucleic acid binding [GO:0003676]; zinc ion binding [GO:0008270]
maker-daph278-augustus-gene-2.342-mRNA-1	tr|A0A0P5FAX4|A0A0P5FAX4_9CRUS	94.5	5.5e-53	216.5	A0A0P5FAX4	A0A0P5FAX4_9CRUS	Ribosomal protein 63, mitochondrial	APZ42_023680	Daphnia magna		GO:0005761	mitochondrial ribosome [GO:0005761]		mitochondrial ribosome [GO:0005761]
maker-daph278-augustus-gene-2.344-mRNA-1	tr|A0A164UNT3|A0A164UNT3_9CRUS	92.2	0	3198.3	A0A164UNT3	A0A164UNT3_9CRUS	Uncharacterized protein	APZ42_023675	Daphnia magna
maker-daph278-augustus-gene-2.356-mRNA-1	tr|A0A0N8AV70|A0A0N8AV70_9CRUS	92.3	6.2e-34	153.3	A0A0N8AV70	A0A0N8AV70_9CRUS	DNA-directed RNA polymerase III subunit RPC4		Daphnia magna		GO:0003677; GO:0003899; GO:0005666; GO:0006383	RNA polymerase III complex [GO:0005666]; DNA binding [GO:0003677]; DNA-directed 5'-3' RNA polymerase activity [GO:0003899]; transcription by RNA polymerase III [GO:0006383]	transcription by RNA polymerase III [GO:0006383]	RNA polymerase III complex [GO:0005666]
augustus-daph278-processed-gene-2.1118-mRNA-1	tr|A0A0P4YRQ9|A0A0P4YRQ9_9CRUS	81.7	2.3e-84	321.6	A0A0P4YRQ9	A0A0P4YRQ9_9CRUS	Pleckstrin domain family B member 1		Daphnia magna
maker-daph278-augustus-gene-2.361-mRNA-1	tr|A0A0N8AV70|A0A0N8AV70_9CRUS	92.3	6.2e-34	153.3	A0A0N8AV70	A0A0N8AV70_9CRUS	DNA-directed RNA polymerase III subunit RPC4		Daphnia magna		GO:0003677; GO:0003899; GO:0005666; GO:0006383	RNA polymerase III complex [GO:0005666]; DNA binding [GO:0003677]; DNA-directed 5'-3' RNA polymerase activity [GO:0003899]; transcription by RNA polymerase III [GO:0006383]	transcription by RNA polymerase III [GO:0006383]	RNA polymerase III complex [GO:0005666]
maker-daph278-augustus-gene-2.363-mRNA-1	tr|A0A162QF77|A0A162QF77_9CRUS	93.7	1.6e-207	731.9	A0A162QF77	A0A162QF77_9CRUS	DNA-directed RNA polymerase III subunit RPC4	APZ42_013798	Daphnia magna		GO:0003677; GO:0003899; GO:0005666; GO:0006383	RNA polymerase III complex [GO:0005666]; DNA binding [GO:0003677]; DNA-directed 5'-3' RNA polymerase activity [GO:0003899]; transcription by RNA polymerase III [GO:0006383]	transcription by RNA polymerase III [GO:0006383]	RNA polymerase III complex [GO:0005666]
maker-daph278-augustus-gene-2.366-mRNA-1	tr|A0A162QF91|A0A162QF91_9CRUS	98.8	8.2e-177	629.4	A0A162QF91	A0A162QF91_9CRUS	Erlin-1	APZ42_013800	Daphnia magna		GO:0005783; GO:0016021; GO:0031625	endoplasmic reticulum [GO:0005783]; integral component of membrane [GO:0016021]; ubiquitin protein ligase binding [GO:0031625]		endoplasmic reticulum [GO:0005783]; integral component of membrane [GO:0016021]
augustus-daph278-processed-gene-2.1124-mRNA-1	tr|A0A162QFB8|A0A162QFB8_9CRUS	91.8	0	1446.4	A0A162QFB8	A0A162QFB8_9CRUS	Putative Tonalli	APZ42_013802	Daphnia magna		GO:0008270	zinc ion binding [GO:0008270]
genemark-daph278-processed-gene-2.962-mRNA-1	tr|A0A0P5RRM2|A0A0P5RRM2_9CRUS	65.4	1e-14	92	A0A0P5RRM2	A0A0P5RRM2_9CRUS	Dipeptidase, EC 3.4.13.19		Daphnia magna	3.4.13.19	GO:0031225; GO:0046872; GO:0070573	anchored component of membrane [GO:0031225]; metal ion binding [GO:0046872]; metallodipeptidase activity [GO:0070573]		anchored component of membrane [GO:0031225]
maker-daph278-augustus-gene-2.382-mRNA-1	tr|A0A0N8AAU1|A0A0N8AAU1_9CRUS	62	1.3e-25	126.3	A0A0N8AAU1	A0A0N8AAU1_9CRUS	Fs1m3		Daphnia magna
genemark-daph278-processed-gene-2.964-mRNA-1	tr|A0A0N8AAU1|A0A0N8AAU1_9CRUS	72.7	1.1e-15	92	A0A0N8AAU1	A0A0N8AAU1_9CRUS	Fs1m3		Daphnia magna
maker-daph278-augustus-gene-2.387-mRNA-1	tr|A0A164WKX8|A0A164WKX8_9CRUS	84.5	6.3e-184	653.3	A0A164WKX8	A0A164WKX8_9CRUS	Uncharacterized protein	APZ42_021534	Daphnia magna
maker-daph278-augustus-gene-2.390-mRNA-1	tr|A0A0P5W618|A0A0P5W618_9CRUS	94.1	1.4e-259	904.8	A0A0P5W618	A0A0P5W618_9CRUS	Beta-1,4-mannosyl-glycoprotein 4-beta-N-acetylglucosaminyltransferase	APZ42_013805	Daphnia magna		GO:0003830; GO:0006487; GO:0016021	integral component of membrane [GO:0016021]; beta-1,4-mannosylglycoprotein 4-beta-N-acetylglucosaminyltransferase activity [GO:0003830]; protein N-linked glycosylation [GO:0006487]	protein N-linked glycosylation [GO:0006487]	integral component of membrane [GO:0016021]
maker-daph278-augustus-gene-2.396-mRNA-1	tr|A0A0P6ASE0|A0A0P6ASE0_9CRUS	98	3.1e-299	1036.9	A0A0P6ASE0	A0A0P6ASE0_9CRUS	Estrogen-related receptor splice variant	APZ42_013799	Daphnia magna		GO:0003700; GO:0005634; GO:0008270; GO:0043565	nucleus [GO:0005634]; DNA-binding transcription factor activity [GO:0003700]; sequence-specific DNA binding [GO:0043565]; zinc ion binding [GO:0008270]		nucleus [GO:0005634]
maker-daph278-augustus-gene-2.401-mRNA-1	tr|A0A0P5QGP6|A0A0P5QGP6_9CRUS	96.1	0	1966.8	A0A0P5QGP6	A0A0P5QGP6_9CRUS	5'-3' exoribonuclease, EC 3.1.13.-		Daphnia magna	3.1.13.-	GO:0003676; GO:0004534; GO:0005634; GO:0006397	nucleus [GO:0005634]; 5'-3' exoribonuclease activity [GO:0004534]; nucleic acid binding [GO:0003676]; mRNA processing [GO:0006397]	mRNA processing [GO:0006397]	nucleus [GO:0005634]
augustus-daph278-processed-gene-2.1134-mRNA-1	tr|A0A0N8AAU1|A0A0N8AAU1_9CRUS	36.3	1.6e-37	166.4	A0A0N8AAU1	A0A0N8AAU1_9CRUS	Fs1m3		Daphnia magna
maker-daph278-augustus-gene-2.423-mRNA-1	tr|A0A164XI17|A0A164XI17_9CRUS	94	2.1e-97	364.8	A0A164XI17	A0A164XI17_9CRUS	Ferredoxin 2	APZ42_020470	Daphnia magna		GO:0051537; GO:0140647	2 iron, 2 sulfur cluster binding [GO:0051537]; P450-containing electron transport chain [GO:0140647]	P450-containing electron transport chain [GO:0140647]
maker-daph278-augustus-gene-2.429-mRNA-1	tr|A0A162RNC5|A0A162RNC5_9CRUS	72.2	1.6e-13	85.1	A0A162RNC5	A0A162RNC5_9CRUS	THAP-type domain-containing protein	APZ42_012570	Daphnia magna		GO:0003677	DNA binding [GO:0003677]
maker-daph278-augustus-gene-2.434-mRNA-1	tr|A0A0P5FE93|A0A0P5FE93_9CRUS	93.4	1.9e-162	581.6	A0A0P5FE93	A0A0P5FE93_9CRUS	NFATC2-interacting protein	APZ42_020468	Daphnia magna
maker-daph278-augustus-gene-2.435-mRNA-1	tr|A0A0P5YRA0|A0A0P5YRA0_9CRUS	95.9	0	1479.2	A0A0P5YRA0	A0A0P5YRA0_9CRUS	Angiomotin		Daphnia magna
maker-daph278-augustus-gene-2.491-mRNA-1	tr|A0A0P5URF5|A0A0P5URF5_9CRUS	95.6	0	1263.4	A0A0P5URF5	A0A0P5URF5_9CRUS	UV radiation resistance-associated protein		Daphnia magna
maker-daph278-augustus-gene-2.492-mRNA-1	tr|A0A164XIC7|A0A164XIC7_9CRUS	89.8	1e-82	316.2	A0A164XIC7	A0A164XIC7_9CRUS	Chitin-binding type-2 domain-containing protein	APZ42_020452	Daphnia magna		GO:0005576; GO:0008061	extracellular region [GO:0005576]; chitin binding [GO:0008061]		extracellular region [GO:0005576]
maker-daph278-augustus-gene-2.437-mRNA-1	tr|A0A0P5Z906|A0A0P5Z906_9CRUS	97.3	2.4e-259	904	A0A0P5Z906	A0A0P5Z906_9CRUS	Uncharacterized protein	APZ42_020444	Daphnia magna
maker-daph278-augustus-gene-2.552-mRNA-1	tr|A0A0P5DXX0|A0A0P5DXX0_9CRUS	99.3	0	3236.4	A0A0P5DXX0	A0A0P5DXX0_9CRUS	Protein-tyrosine-phosphatase, EC 3.1.3.48	APZ42_020440	Daphnia magna	3.1.3.48	GO:0004725; GO:0016021; GO:0040011; GO:0042221; GO:0048666	integral component of membrane [GO:0016021]; protein tyrosine phosphatase activity [GO:0004725]; locomotion [GO:0040011]; neuron development [GO:0048666]; response to chemical [GO:0042221]	locomotion [GO:0040011]; neuron development [GO:0048666]; response to chemical [GO:0042221]	integral component of membrane [GO:0016021]
maker-daph278-augustus-gene-2.588-mRNA-1	tr|A0A0P5CVF5|A0A0P5CVF5_9CRUS	89.5	2.6e-269	937.6	A0A0P5CVF5	A0A0P5CVF5_9CRUS	Caprin-1	APZ42_020441	Daphnia magna
maker-daph278-augustus-gene-2.590-mRNA-1	tr|A0A0N8D7R6|A0A0N8D7R6_9CRUS	97.3	3e-91	344.4	A0A0N8D7R6	A0A0N8D7R6_9CRUS	UPF0547 protein	APZ42_020473	Daphnia magna
maker-daph278-augustus-gene-2.592-mRNA-1	tr|A0A0P5Z6W3|A0A0P5Z6W3_9CRUS	96.8	2e-194	688	A0A0P5Z6W3	A0A0P5Z6W3_9CRUS	Presenilins-associated rhomboid protein, mitochondrial (Rhomboid-like protein)	APZ42_020454	Daphnia magna		GO:0004252; GO:0016021	integral component of membrane [GO:0016021]; serine-type endopeptidase activity [GO:0004252]		integral component of membrane [GO:0016021]
maker-daph278-augustus-gene-2.594-mRNA-1	tr|A0A164SFA2|A0A164SFA2_9CRUS	65	1.4e-08	68.9	A0A164SFA2	A0A164SFA2_9CRUS	Uncharacterized protein	APZ42_026179	Daphnia magna
maker-daph278-augustus-gene-2.598-mRNA-1	tr|A0A0P5F9C8|A0A0P5F9C8_9CRUS	90.2	2.8e-127	464.5	A0A0P5F9C8	A0A0P5F9C8_9CRUS	Protein FAM60A	APZ42_020467	Daphnia magna
maker-daph278-augustus-gene-2.597-mRNA-1	tr|A0A164XIN3|A0A164XIN3_9CRUS	97.7	1.2e-112	415.6	A0A164XIN3	A0A164XIN3_9CRUS	Ras-related protein Rab-21	APZ42_020460	Daphnia magna		GO:0003924; GO:0005525; GO:0015031; GO:0016020; GO:0032482	membrane [GO:0016020]; GTP binding [GO:0005525]; GTPase activity [GO:0003924]; protein transport [GO:0015031]; Rab protein signal transduction [GO:0032482]	protein transport [GO:0015031]; Rab protein signal transduction [GO:0032482]	membrane [GO:0016020]
maker-daph278-augustus-gene-2.612-mRNA-1	tr|A0A164XIQ4|A0A164XIQ4_9CRUS	94.9	0	1221.5	A0A164XIQ4	A0A164XIQ4_9CRUS	Putative Ribonucleoprotein PTB-binding 2	APZ42_020461	Daphnia magna		GO:0003723	RNA binding [GO:0003723]
maker-daph278-augustus-gene-2.614-mRNA-1	tr|A0A0N8AAT2|A0A0N8AAT2_9CRUS	98.1	0	1247.3	A0A0N8AAT2	A0A0N8AAT2_9CRUS	Uncharacterized protein	APZ42_020446	Daphnia magna		GO:0016021	integral component of membrane [GO:0016021]		integral component of membrane [GO:0016021]
maker-daph278-augustus-gene-2.628-mRNA-1	tr|A0A0P5RHT7|A0A0P5RHT7_9CRUS	98.9	0	3262.6	A0A0P5RHT7	A0A0P5RHT7_9CRUS	Chitin synthase, EC 2.4.1.16		Daphnia magna	2.4.1.16	GO:0004100; GO:0016021	integral component of membrane [GO:0016021]; chitin synthase activity [GO:0004100]		integral component of membrane [GO:0016021]
maker-daph278-augustus-gene-2.641-mRNA-1	tr|A0A164QS24|A0A164QS24_9CRUS	99.8	0	1741.5	A0A164QS24	A0A164QS24_9CRUS	Importin subunit beta	APZ42_028384	Daphnia magna		GO:0005634; GO:0005737; GO:0006606; GO:0031267	cytoplasm [GO:0005737]; nucleus [GO:0005634]; small GTPase binding [GO:0031267]; protein import into nucleus [GO:0006606]	protein import into nucleus [GO:0006606]	cytoplasm [GO:0005737]; nucleus [GO:0005634]
maker-daph278-augustus-gene-2.650-mRNA-1	tr|A0A0N8E5F3|A0A0N8E5F3_9CRUS	97.2	1.8e-205	725.3	A0A0N8E5F3	A0A0N8E5F3_9CRUS	Nuclear receptor domain-containing protein		Daphnia magna		GO:0003700; GO:0005634; GO:0008270; GO:0043565	nucleus [GO:0005634]; DNA-binding transcription factor activity [GO:0003700]; sequence-specific DNA binding [GO:0043565]; zinc ion binding [GO:0008270]		nucleus [GO:0005634]
maker-daph278-augustus-gene-2.652-mRNA-1	tr|A0A164QRV5|A0A164QRV5_9CRUS	91.7	8.2e-149	536.6	A0A164QRV5	A0A164QRV5_9CRUS	Transcriptional regulator knirps-related-like protein	APZ42_028393	Daphnia magna		GO:0003700; GO:0005634; GO:0008270; GO:0043565	nucleus [GO:0005634]; DNA-binding transcription factor activity [GO:0003700]; sequence-specific DNA binding [GO:0043565]; zinc ion binding [GO:0008270]		nucleus [GO:0005634]
maker-daph278-augustus-gene-2.655-mRNA-1	tr|A0A0P4WYQ2|A0A0P4WYQ2_9CRUS	98.2	2.2e-257	897.5	A0A0P4WYQ2	A0A0P4WYQ2_9CRUS	Molybdate-anion transporter (Major facilitator superfamily domain-containing protein 5) (Molybdate transporter 2 homolog)		Daphnia magna		GO:0005886; GO:0015098; GO:0016021	integral component of membrane [GO:0016021]; plasma membrane [GO:0005886]; molybdate ion transmembrane transporter activity [GO:0015098]		integral component of membrane [GO:0016021]; plasma membrane [GO:0005886]
maker-daph278-augustus-gene-2.657-mRNA-1	tr|A0A0N7ZTD8|A0A0N7ZTD8_9CRUS	98.5	6.8e-218	766.1	A0A0N7ZTD8	A0A0N7ZTD8_9CRUS	Glucose-fructose oxidoreductase domain-containing protein (Glucose-fructose oxidoreductase domain-containing protein 1)	APZ42_028390	Daphnia magna		GO:0000166	nucleotide binding [GO:0000166]
maker-daph278-augustus-gene-2.662-mRNA-1	tr|A0A4Y7NH68|A0A4Y7NH68_9CRUS	99.6	1.8e-254	887.9	A0A4Y7NH68	A0A4Y7NH68_9CRUS	EOG090X0ARF	EOG090X0ARF	Daphnia sinensis
maker-daph278-augustus-gene-2.673-mRNA-1	tr|A0A0P6I5Y1|A0A0P6I5Y1_9CRUS	97.9	1.2e-214	755.4	A0A0P6I5Y1	A0A0P6I5Y1_9CRUS	26S proteasome non-ATPase regulatory subunit 6		Daphnia magna		GO:0000502; GO:0030234	proteasome complex [GO:0000502]; enzyme regulator activity [GO:0030234]		proteasome complex [GO:0000502]
maker-daph278-augustus-gene-2.674-mRNA-1	tr|A0A162CQK3|A0A162CQK3_9CRUS	83.9	8e-44	186	A0A162CQK3	A0A162CQK3_9CRUS	Ubiquinol-cytochrome-c reductase complex assembly factor 2 (Mitochondrial nucleoid factor 1) (Mitochondrial protein M19)	APZ42_018480	Daphnia magna		GO:0016021; GO:0034551; GO:0042645	integral component of membrane [GO:0016021]; mitochondrial nucleoid [GO:0042645]; mitochondrial respiratory chain complex III assembly [GO:0034551]	mitochondrial respiratory chain complex III assembly [GO:0034551]	integral component of membrane [GO:0016021]; mitochondrial nucleoid [GO:0042645]
maker-daph278-augustus-gene-2.677-mRNA-1	tr|A0A0P5X4J5|A0A0P5X4J5_9CRUS	93.1	1.1e-109	406	A0A0P5X4J5	A0A0P5X4J5_9CRUS	Fanconi anemia-associated protein of 24 kDa		Daphnia magna		GO:0036297; GO:0043240	Fanconi anaemia nuclear complex [GO:0043240]; interstrand cross-link repair [GO:0036297]	interstrand cross-link repair [GO:0036297]	Fanconi anaemia nuclear complex [GO:0043240]
augustus-daph278-processed-gene-2.1158-mRNA-1	tr|A0A4Y7N7K8|A0A4Y7N7K8_9CRUS	99.5	8.8e-296	1025.4	A0A4Y7N7K8	A0A4Y7N7K8_9CRUS	EOG090X08WB	EOG090X08WB	Daphnia sinensis
genemark-daph278-processed-gene-2.1005-mRNA-1	tr|A0A0P6C309|A0A0P6C309_9CRUS	92.6	4.8e-256	893.3	A0A0P6C309	A0A0P6C309_9CRUS	5-hydroxytryptamine receptor 2B (Alpha-1B adrenergic receptor)	APZ42_028368	Daphnia magna		GO:0004930; GO:0016021	integral component of membrane [GO:0016021]; G protein-coupled receptor activity [GO:0004930]		integral component of membrane [GO:0016021]
maker-daph278-augustus-gene-2.685-mRNA-1	tr|A0A4Y7NFG4|A0A4Y7NFG4_9CRUS	100	1.3e-179	639	A0A4Y7NFG4	A0A4Y7NFG4_9CRUS	EOG090X09EZ	EOG090X09EZ	Daphnia sinensis		GO:0005789; GO:0016021	endoplasmic reticulum membrane [GO:0005789]; integral component of membrane [GO:0016021]		endoplasmic reticulum membrane [GO:0005789]; integral component of membrane [GO:0016021]
maker-daph278-augustus-gene-2.687-mRNA-1	tr|A0A0N8CE48|A0A0N8CE48_9CRUS	81.2	8.6e-44	186	A0A0N8CE48	A0A0N8CE48_9CRUS	Putative Cell growth-regulating nucleolar protein	APZ42_028366	Daphnia magna
evm-daph278-processed-gene-2.69-mRNA-1	tr|A0A0P6E358|A0A0P6E358_9CRUS	97.7	0	1415.6	A0A0P6E358	A0A0P6E358_9CRUS	Calpain-3		Daphnia magna		GO:0004198; GO:0005509	calcium ion binding [GO:0005509]; calcium-dependent cysteine-type endopeptidase activity [GO:0004198]
maker-daph278-augustus-gene-2.721-mRNA-1	tr|A0A164UQE4|A0A164UQE4_9CRUS	98.4	5.7e-287	996.1	A0A164UQE4	A0A164UQE4_9CRUS	Fumarate hydratase, EC 4.2.1.2	APZ42_023703	Daphnia magna	4.2.1.2	GO:0004333; GO:0006099; GO:0006106; GO:0045239	tricarboxylic acid cycle enzyme complex [GO:0045239]; fumarate hydratase activity [GO:0004333]; fumarate metabolic process [GO:0006106]; tricarboxylic acid cycle [GO:0006099]	fumarate metabolic process [GO:0006106]; tricarboxylic acid cycle [GO:0006099]	tricarboxylic acid cycle enzyme complex [GO:0045239]
genemark-daph278-processed-gene-2.1012-mRNA-1	tr|E9G5V3|E9G5V3_DAPPU	46.6	2.2e-64	256.5	E9G5V3	E9G5V3_DAPPU	Uncharacterized protein	DAPPUDRAFT_314364	Daphnia pulex (Water flea)
maker-daph278-augustus-gene-2.748-mRNA-1	tr|A0A162DGT0|A0A162DGT0_9CRUS	95.8	1.7e-216	761.5	A0A162DGT0	A0A162DGT0_9CRUS	Transmembrane protein 120A	APZ42_023707	Daphnia magna		GO:0016021	integral component of membrane [GO:0016021]		integral component of membrane [GO:0016021]
maker-daph278-augustus-gene-2.733-mRNA-1	tr|A0A0P5D881|A0A0P5D881_9CRUS	92.9	0	1848.2	A0A0P5D881	A0A0P5D881_9CRUS	DNA-binding protein SMUBP-2		Daphnia magna		GO:0003677; GO:0004386; GO:0005524; GO:0008270	ATP binding [GO:0005524]; DNA binding [GO:0003677]; helicase activity [GO:0004386]; zinc ion binding [GO:0008270]
augustus-daph278-processed-gene-2.1167-mRNA-1	tr|A0A0P5B1I2|A0A0P5B1I2_9CRUS	90.4	1.4e-228	802	A0A0P5B1I2	A0A0P5B1I2_9CRUS	Uncharacterized protein	APZ42_023718	Daphnia magna
maker-daph278-augustus-gene-2.762-mRNA-1	tr|A0A0P6A3X5|A0A0P6A3X5_9CRUS	96	4.9e-142	514.2	A0A0P6A3X5	A0A0P6A3X5_9CRUS	Slowpoke-binding protein		Daphnia magna
maker-daph278-augustus-gene-2.766-mRNA-1	tr|A0A162PNM4|A0A162PNM4_9CRUS	93	5.4e-249	869.8	A0A162PNM4	A0A162PNM4_9CRUS	6-phosphogluconate dehydrogenase, decarboxylating, EC 1.1.1.44	APZ42_014694	Daphnia magna	1.1.1.44	GO:0004616; GO:0006098; GO:0019521; GO:0050661	NADP binding [GO:0050661]; phosphogluconate dehydrogenase (decarboxylating) activity [GO:0004616]; D-gluconate metabolic process [GO:0019521]; pentose-phosphate shunt [GO:0006098]	D-gluconate metabolic process [GO:0019521]; pentose-phosphate shunt [GO:0006098]
augustus-daph278-processed-gene-2.1171-mRNA-1	tr|A0A0N8C0X6|A0A0N8C0X6_9CRUS	68.9	6.8e-08	68.2	A0A0N8C0X6	A0A0N8C0X6_9CRUS	Uncharacterized protein		Daphnia magna
maker-daph278-augustus-gene-2.784-mRNA-1	tr|A0A164ZSY2|A0A164ZSY2_9CRUS	45.2	1e-92	349.7	A0A164ZSY2	A0A164ZSY2_9CRUS	DNA-directed RNA polymerase subunit beta, EC 2.7.7.6	APZ42_017262	Daphnia magna	2.7.7.6	GO:0003677; GO:0003899; GO:0006351; GO:0032549; GO:0046872	DNA binding [GO:0003677]; DNA-directed 5'-3' RNA polymerase activity [GO:0003899]; metal ion binding [GO:0046872]; ribonucleoside binding [GO:0032549]; transcription, DNA-templated [GO:0006351]	transcription, DNA-templated [GO:0006351]
maker-daph278-augustus-gene-2.791-mRNA-1	tr|A0A0P5G5L8|A0A0P5G5L8_9CRUS	96	2.2e-229	805.1	A0A0P5G5L8	A0A0P5G5L8_9CRUS	NADH dehydrogenase 1 alpha subcomplex subunit (NADH dehydrogenase [ubiquinone] 1 alpha subcomplex subunit 9, mitochondrial)	APZ42_023673	Daphnia magna		GO:0003824	catalytic activity [GO:0003824]
maker-daph278-augustus-gene-2.800-mRNA-1	tr|A0A0P5SNM7|A0A0P5SNM7_9CRUS	89.7	0	1325.5	A0A0P5SNM7	A0A0P5SNM7_9CRUS	Biorientation of chromosomes in cell division protein 1 1 (Putative Biorientation of chromosomes in cell division protein 1)	APZ42_023686	Daphnia magna		GO:0051301	cell division [GO:0051301]	cell division [GO:0051301]
augustus-daph278-processed-gene-2.1175-mRNA-1	tr|A0A0P5CG85|A0A0P5CG85_9CRUS	88.6	0	1542.7	A0A0P5CG85	A0A0P5CG85_9CRUS	HEAT repeat-containing protein	APZ42_019381	Daphnia magna		GO:0006974; GO:0008283	cell population proliferation [GO:0008283]; cellular response to DNA damage stimulus [GO:0006974]	cell population proliferation [GO:0008283]; cellular response to DNA damage stimulus [GO:0006974]
evm-daph278-processed-gene-2.63-mRNA-1	tr|A0A0P6H5K6|A0A0P6H5K6_9CRUS	91.6	0	1178.3	A0A0P6H5K6	A0A0P6H5K6_9CRUS	Zinc finger CCCH domain-containing protein		Daphnia magna		GO:0046872	metal ion binding [GO:0046872]
augustus-daph278-processed-gene-2.1177-mRNA-1	tr|C3UNG8|C3UNG8_9CRUS	91.3	0	2029.6	C3UNG8	C3UNG8_9CRUS	Nitric oxide synthase, EC 1.14.13.39	NOS2	Daphnia magna	1.14.13.39	GO:0004517; GO:0005516; GO:0006809; GO:0010181; GO:0020037; GO:0046872; GO:0050660; GO:0050661	calmodulin binding [GO:0005516]; flavin adenine dinucleotide binding [GO:0050660]; FMN binding [GO:0010181]; heme binding [GO:0020037]; metal ion binding [GO:0046872]; NADP binding [GO:0050661]; nitric-oxide synthase activity [GO:0004517]; nitric oxide biosynthetic process [GO:0006809]	nitric oxide biosynthetic process [GO:0006809]
maker-daph278-augustus-gene-2.819-mRNA-1	tr|A0A0N8AAU1|A0A0N8AAU1_9CRUS	45.1	2e-69	272.7	A0A0N8AAU1	A0A0N8AAU1_9CRUS	Fs1m3		Daphnia magna
maker-daph278-augustus-gene-2.825-mRNA-1	tr|A0A164UPF0|A0A164UPF0_9CRUS	96.3	1.3e-290	1008.1	A0A164UPF0	A0A164UPF0_9CRUS	Oxidative stress-induced growth inhibitor 2	APZ42_023679	Daphnia magna		GO:0016491	oxidoreductase activity [GO:0016491]
maker-daph278-augustus-gene-2.826-mRNA-1	tr|A0A0P4X2H9|A0A0P4X2H9_9CRUS	92.3	3.4e-289	1003.4	A0A0P4X2H9	A0A0P4X2H9_9CRUS	Bifunctional polynucleotide phosphatase/kinase	APZ42_023684	Daphnia magna		GO:0006281; GO:0046403; GO:0046404	polydeoxyribonucleotide 5'-hydroxyl-kinase activity [GO:0046404]; polynucleotide 3'-phosphatase activity [GO:0046403]; DNA repair [GO:0006281]	DNA repair [GO:0006281]
maker-daph278-augustus-gene-2.835-mRNA-1	tr|A0A0P5WCR5|A0A0P5WCR5_9CRUS	90.1	0	1614	A0A0P5WCR5	A0A0P5WCR5_9CRUS	Tiptop		Daphnia magna		GO:0000122; GO:0003677; GO:0005634; GO:0046872; GO:0048730; GO:0048749	nucleus [GO:0005634]; DNA binding [GO:0003677]; metal ion binding [GO:0046872]; compound eye development [GO:0048749]; epidermis morphogenesis [GO:0048730]; negative regulation of transcription by RNA polymerase II [GO:0000122]	compound eye development [GO:0048749]; epidermis morphogenesis [GO:0048730]; negative regulation of transcription by RNA polymerase II [GO:0000122]	nucleus [GO:0005634]
maker-daph278-augustus-gene-2.839-mRNA-1	tr|A0A0P6IBC2|A0A0P6IBC2_9CRUS	99.9	0	1562	A0A0P6IBC2	A0A0P6IBC2_9CRUS	Armadillo segment polarity protein		Daphnia magna		GO:0005886; GO:0007155; GO:0016055; GO:0045296	plasma membrane [GO:0005886]; cadherin binding [GO:0045296]; cell adhesion [GO:0007155]; Wnt signaling pathway [GO:0016055]	cell adhesion [GO:0007155]; Wnt signaling pathway [GO:0016055]	plasma membrane [GO:0005886]
maker-daph278-augustus-gene-2.841-mRNA-1	tr|A0A0N8BSC3|A0A0N8BSC3_9CRUS	93	1.3e-247	865.1	A0A0N8BSC3	A0A0N8BSC3_9CRUS	Cysteine desulfurase, mitochondrial, EC 2.8.1.7	APZ42_023674	Daphnia magna	2.8.1.7	GO:0030170; GO:0031071; GO:0044571; GO:0046872; GO:0051536	cysteine desulfurase activity [GO:0031071]; iron-sulfur cluster binding [GO:0051536]; metal ion binding [GO:0046872]; pyridoxal phosphate binding [GO:0030170]; [2Fe-2S] cluster assembly [GO:0044571]	[2Fe-2S] cluster assembly [GO:0044571]
maker-daph278-augustus-gene-2.844-mRNA-1	tr|A0A0P5ZEV9|A0A0P5ZEV9_9CRUS	93	0	1136.7	A0A0P5ZEV9	A0A0P5ZEV9_9CRUS	Apoptosis-inducing factor		Daphnia magna		GO:0016491; GO:0046872; GO:0050660; GO:0051537	2 iron, 2 sulfur cluster binding [GO:0051537]; flavin adenine dinucleotide binding [GO:0050660]; metal ion binding [GO:0046872]; oxidoreductase activity [GO:0016491]
augustus-daph278-processed-gene-2.1188-mRNA-1	tr|A0A162SAE3|A0A162SAE3_9CRUS	54	1.5e-77	299.7	A0A162SAE3	A0A162SAE3_9CRUS	Uncharacterized protein	APZ42_012023	Daphnia magna
augustus-daph278-processed-gene-2.1189-mRNA-1	tr|A0A162SAE3|A0A162SAE3_9CRUS	54	1.5e-77	299.7	A0A162SAE3	A0A162SAE3_9CRUS	Uncharacterized protein	APZ42_012023	Daphnia magna
augustus-daph278-processed-gene-2.1190-mRNA-1	tr|A0A162QFD4|A0A162QFD4_9CRUS	97.3	9.4e-116	426	A0A162QFD4	A0A162QFD4_9CRUS	Melanocyte-stimulating hormone receptor	APZ42_013809	Daphnia magna		GO:0004930; GO:0016021	integral component of membrane [GO:0016021]; G protein-coupled receptor activity [GO:0004930]		integral component of membrane [GO:0016021]
augustus-daph278-processed-gene-2.1191-mRNA-1	tr|A0A162QFD4|A0A162QFD4_9CRUS	81.4	9.2e-109	403.3	A0A162QFD4	A0A162QFD4_9CRUS	Melanocyte-stimulating hormone receptor	APZ42_013809	Daphnia magna		GO:0004930; GO:0016021	integral component of membrane [GO:0016021]; G protein-coupled receptor activity [GO:0004930]		integral component of membrane [GO:0016021]
genemark-daph278-processed-gene-2.1050-mRNA-1	tr|A0A0P5BBF9|A0A0P5BBF9_9CRUS	68.8	5.7e-19	104.8	A0A0P5BBF9	A0A0P5BBF9_9CRUS	DNA-directed RNA polymerase subunit beta, EC 2.7.7.6		Daphnia magna	2.7.7.6	GO:0003677; GO:0003899; GO:0006351; GO:0032549; GO:0046872	DNA binding [GO:0003677]; DNA-directed 5'-3' RNA polymerase activity [GO:0003899]; metal ion binding [GO:0046872]; ribonucleoside binding [GO:0032549]; transcription, DNA-templated [GO:0006351]	transcription, DNA-templated [GO:0006351]
maker-daph278-augustus-gene-2.864-mRNA-1	tr|A0A162QFE9|A0A162QFE9_9CRUS	77.4	6.9e-209	736.5	A0A162QFE9	A0A162QFE9_9CRUS	Uncharacterized protein	APZ42_013796	Daphnia magna		GO:0006886; GO:0006888; GO:0008270; GO:0030127	COPII vesicle coat [GO:0030127]; zinc ion binding [GO:0008270]; endoplasmic reticulum to Golgi vesicle-mediated transport [GO:0006888]; intracellular protein transport [GO:0006886]	endoplasmic reticulum to Golgi vesicle-mediated transport [GO:0006888]; intracellular protein transport [GO:0006886]	COPII vesicle coat [GO:0030127]
augustus-daph278-processed-gene-2.1195-mRNA-1	tr|A0A162QFG1|A0A162QFG1_9CRUS	92.9	2.8e-128	468	A0A162QFG1	A0A162QFG1_9CRUS	Thioredoxin-related transmembrane protein 1	APZ42_013804	Daphnia magna		GO:0016021	integral component of membrane [GO:0016021]		integral component of membrane [GO:0016021]
maker-daph278-augustus-gene-2.868-mRNA-1	tr|A0A162QFI1|A0A162QFI1_9CRUS	100	3.4e-49	203.8	A0A162QFI1	A0A162QFI1_9CRUS	Uncharacterized protein	APZ42_013812	Daphnia magna
maker-daph278-augustus-gene-2.872-mRNA-1	tr|A0A0P4YNS9|A0A0P4YNS9_9CRUS	96.6	0	2206	A0A0P4YNS9	A0A0P4YNS9_9CRUS	Nidogen-1 (Nidogen-2)	APZ42_013793	Daphnia magna		GO:0005509; GO:0005604; GO:0007160; GO:0016020	basement membrane [GO:0005604]; membrane [GO:0016020]; calcium ion binding [GO:0005509]; cell-matrix adhesion [GO:0007160]	cell-matrix adhesion [GO:0007160]	basement membrane [GO:0005604]; membrane [GO:0016020]
maker-daph278-augustus-gene-2.874-mRNA-1	tr|A0A0P5ZHS0|A0A0P5ZHS0_9CRUS	96.7	0	2456.4	A0A0P5ZHS0	A0A0P5ZHS0_9CRUS	Methionine synthase, EC 2.1.1.13 (5-methyltetrahydrofolate--homocysteine methyltransferase)	APZ42_013795	Daphnia magna	2.1.1.13	GO:0008270; GO:0008705; GO:0031419; GO:0032259; GO:0042558	cobalamin binding [GO:0031419]; methionine synthase activity [GO:0008705]; zinc ion binding [GO:0008270]; methylation [GO:0032259]; pteridine-containing compound metabolic process [GO:0042558]	methylation [GO:0032259]; pteridine-containing compound metabolic process [GO:0042558]
augustus-daph278-processed-gene-2.1199-mRNA-1	tr|A0A162QFU9|A0A162QFU9_9CRUS	98.8	1.8e-215	758.4	A0A162QFU9	A0A162QFU9_9CRUS	Homeobox protein Nkx-2.4	APZ42_013807	Daphnia magna		GO:0000981; GO:0003677; GO:0005634	nucleus [GO:0005634]; DNA binding [GO:0003677]; DNA-binding transcription factor activity, RNA polymerase II-specific [GO:0000981]		nucleus [GO:0005634]
genemark-daph278-processed-gene-2.1057-mRNA-1	tr|A0A0N8AAU1|A0A0N8AAU1_9CRUS	47.5	4.9e-36	162.5	A0A0N8AAU1	A0A0N8AAU1_9CRUS	Fs1m3		Daphnia magna
genemark-daph278-processed-gene-2.1058-mRNA-1	tr|A0A0P5LKB4|A0A0P5LKB4_9CRUS	50	9.9e-10	75.1	A0A0P5LKB4	A0A0P5LKB4_9CRUS	Fs1m3		Daphnia magna
augustus-daph278-processed-gene-2.1203-mRNA-1	tr|A0A0P5PTI8|A0A0P5PTI8_9CRUS	78	2e-172	615.1	A0A0P5PTI8	A0A0P5PTI8_9CRUS	Uncharacterized protein		Daphnia magna
maker-daph278-augustus-gene-0.96-mRNA-1	tr|A0A0P5VMX9|A0A0P5VMX9_9CRUS	62.1	6.8e-52	214.5	A0A0P5VMX9	A0A0P5VMX9_9CRUS	Mitochondrial inner membrane protein OXA1L	APZ42_015548	Daphnia magna		GO:0016021; GO:0032977	integral component of membrane [GO:0016021]; membrane insertase activity [GO:0032977]		integral component of membrane [GO:0016021]
genemark-daph278-processed-gene-0.1656-mRNA-1	tr|A0A0P5VMX9|A0A0P5VMX9_9CRUS	54.4	2e-30	142.5	A0A0P5VMX9	A0A0P5VMX9_9CRUS	Mitochondrial inner membrane protein OXA1L	APZ42_015548	Daphnia magna		GO:0016021; GO:0032977	integral component of membrane [GO:0016021]; membrane insertase activity [GO:0032977]		integral component of membrane [GO:0016021]
maker-daph278-augustus-gene-0.140-mRNA-1	tr|A0A164MAB3|A0A164MAB3_9CRUS	80.1	7.2e-287	996.9	A0A164MAB3	A0A164MAB3_9CRUS	Uncharacterized protein	APZ42_032062	Daphnia magna		GO:0004521; GO:0004674; GO:0005524; GO:0030968	ATP binding [GO:0005524]; endoribonuclease activity [GO:0004521]; protein serine/threonine kinase activity [GO:0004674]; endoplasmic reticulum unfolded protein response [GO:0030968]	endoplasmic reticulum unfolded protein response [GO:0030968]
maker-daph278-augustus-gene-0.145-mRNA-1	tr|A0A164FTB9|A0A164FTB9_9CRUS	99.1	8.2e-55	222.6	A0A164FTB9	A0A164FTB9_9CRUS	Uncharacterized protein	APZ42_006577	Daphnia magna
maker-daph278-augustus-gene-0.147-mRNA-1	tr|A0A0P6FZV7|A0A0P6FZV7_9CRUS	95.1	5.9e-161	576.6	A0A0P6FZV7	A0A0P6FZV7_9CRUS	Cilia- and flagella-associated protein 418		Daphnia magna		GO:0001917; GO:0005737	cytoplasm [GO:0005737]; photoreceptor inner segment [GO:0001917]		cytoplasm [GO:0005737]; photoreceptor inner segment [GO:0001917]
maker-daph278-augustus-gene-0.157-mRNA-1	tr|A0A162NX26|A0A162NX26_9CRUS	99.3	2.9e-251	877.1	A0A162NX26	A0A162NX26_9CRUS	Ubiquitin-conjugating enzyme E2 D4	APZ42_014846	Daphnia magna		GO:0051537; GO:0140647	2 iron, 2 sulfur cluster binding [GO:0051537]; P450-containing electron transport chain [GO:0140647]	P450-containing electron transport chain [GO:0140647]
maker-daph278-augustus-gene-0.158-mRNA-1	tr|A0A0P5HL83|A0A0P5HL83_9CRUS	97.2	4.7e-281	976.5	A0A0P5HL83	A0A0P5HL83_9CRUS	Coiled-coil domain-containing protein 102A		Daphnia magna
maker-daph278-augustus-gene-0.162-mRNA-1	tr|A0A0P6B2P1|A0A0P6B2P1_9CRUS	95.6	3.9e-249	870.2	A0A0P6B2P1	A0A0P6B2P1_9CRUS	Poly(RC)-binding protein		Daphnia magna		GO:0003723; GO:0008190; GO:0045727	eukaryotic initiation factor 4E binding [GO:0008190]; RNA binding [GO:0003723]; positive regulation of translation [GO:0045727]	positive regulation of translation [GO:0045727]
maker-daph278-augustus-gene-0.167-mRNA-1	tr|A0A4Y7N9V3|A0A4Y7N9V3_9CRUS	99	5.6e-231	809.7	A0A4Y7N9V3	A0A4Y7N9V3_9CRUS	EOG090X0CWG	EOG090X0CWG	Daphnia sinensis
maker-daph278-augustus-gene-0.198-mRNA-1	tr|A0A162NXG9|A0A162NXG9_9CRUS	86	2.9e-112	414.5	A0A162NXG9	A0A162NXG9_9CRUS	Chitin-binding type-4 domain-containing protein	APZ42_014850	Daphnia magna		GO:0016021	integral component of membrane [GO:0016021]		integral component of membrane [GO:0016021]
maker-daph278-augustus-gene-0.199-mRNA-1	tr|A0A0P5MBB3|A0A0P5MBB3_9CRUS	90.7	7.9e-129	469.5	A0A0P5MBB3	A0A0P5MBB3_9CRUS	Chitin-binding type-4 domain-containing protein		Daphnia magna		GO:0016021	integral component of membrane [GO:0016021]		integral component of membrane [GO:0016021]
maker-daph278-augustus-gene-0.227-mRNA-1	tr|A0A0P5GD72|A0A0P5GD72_9CRUS	91.2	1.3e-123	452.2	A0A0P5GD72	A0A0P5GD72_9CRUS	Chitin-binding type-4 domain-containing protein		Daphnia magna
maker-daph278-augustus-gene-0.229-mRNA-1	tr|A0A162NXI9|A0A162NXI9_9CRUS	77.6	1.2e-186	662.5	A0A162NXI9	A0A162NXI9_9CRUS	Chitin-binding type-4 domain-containing protein	APZ42_014829	Daphnia magna
maker-daph278-augustus-gene-0.231-mRNA-1	tr|A0A0N8C9H5|A0A0N8C9H5_9CRUS	93.2	1.4e-119	438.7	A0A0N8C9H5	A0A0N8C9H5_9CRUS	RE24790p		Daphnia magna
augustus-daph278-processed-gene-0.1879-mRNA-1	tr|A0A0P5YMZ4|A0A0P5YMZ4_9CRUS	91	0	1104.4	A0A0P5YMZ4	A0A0P5YMZ4_9CRUS	Sulfite oxidase, EC 1.8.3.1	APZ42_017098	Daphnia magna	1.8.3.1	GO:0006790; GO:0008482; GO:0020037; GO:0030151; GO:0043546	heme binding [GO:0020037]; molybdenum ion binding [GO:0030151]; molybdopterin cofactor binding [GO:0043546]; sulfite oxidase activity [GO:0008482]; sulfur compound metabolic process [GO:0006790]	sulfur compound metabolic process [GO:0006790]
maker-daph278-augustus-gene-0.264-mRNA-1	tr|A0A0P5BBF9|A0A0P5BBF9_9CRUS	78.1	1.7e-22	114.8	A0A0P5BBF9	A0A0P5BBF9_9CRUS	DNA-directed RNA polymerase subunit beta, EC 2.7.7.6		Daphnia magna	2.7.7.6	GO:0003677; GO:0003899; GO:0006351; GO:0032549; GO:0046872	DNA binding [GO:0003677]; DNA-directed 5'-3' RNA polymerase activity [GO:0003899]; metal ion binding [GO:0046872]; ribonucleoside binding [GO:0032549]; transcription, DNA-templated [GO:0006351]	transcription, DNA-templated [GO:0006351]
maker-daph278-augustus-gene-0.257-mRNA-1	tr|A0A0P5BBF9|A0A0P5BBF9_9CRUS	88.9	1.9e-34	154.8	A0A0P5BBF9	A0A0P5BBF9_9CRUS	DNA-directed RNA polymerase subunit beta, EC 2.7.7.6		Daphnia magna	2.7.7.6	GO:0003677; GO:0003899; GO:0006351; GO:0032549; GO:0046872	DNA binding [GO:0003677]; DNA-directed 5'-3' RNA polymerase activity [GO:0003899]; metal ion binding [GO:0046872]; ribonucleoside binding [GO:0032549]; transcription, DNA-templated [GO:0006351]	transcription, DNA-templated [GO:0006351]
maker-daph278-augustus-gene-0.255-mRNA-1	tr|A0A0P5BBF9|A0A0P5BBF9_9CRUS	82.6	3.8e-24	121.3	A0A0P5BBF9	A0A0P5BBF9_9CRUS	DNA-directed RNA polymerase subunit beta, EC 2.7.7.6		Daphnia magna	2.7.7.6	GO:0003677; GO:0003899; GO:0006351; GO:0032549; GO:0046872	DNA binding [GO:0003677]; DNA-directed 5'-3' RNA polymerase activity [GO:0003899]; metal ion binding [GO:0046872]; ribonucleoside binding [GO:0032549]; transcription, DNA-templated [GO:0006351]	transcription, DNA-templated [GO:0006351]
maker-daph278-augustus-gene-0.239-mRNA-1	tr|E9GDR7|E9GDR7_DAPPU	76.9	6.6e-29	136.3	E9GDR7	E9GDR7_DAPPU	DNA-directed RNA polymerase subunit beta, EC 2.7.7.6	DAPPUDRAFT_316708	Daphnia pulex (Water flea)	2.7.7.6	GO:0003677; GO:0003899; GO:0005666; GO:0006351; GO:0032549; GO:0046872	RNA polymerase III complex [GO:0005666]; DNA binding [GO:0003677]; DNA-directed 5'-3' RNA polymerase activity [GO:0003899]; metal ion binding [GO:0046872]; ribonucleoside binding [GO:0032549]; transcription, DNA-templated [GO:0006351]	transcription, DNA-templated [GO:0006351]	RNA polymerase III complex [GO:0005666]
augustus-daph278-processed-gene-0.1883-mRNA-1	tr|A0A162NXU8|A0A162NXU8_9CRUS	73	3.5e-35	157.5	A0A162NXU8	A0A162NXU8_9CRUS	Uncharacterized protein	APZ42_014845	Daphnia magna
maker-daph278-augustus-gene-0.276-mRNA-1	tr|A0A162NY31|A0A162NY31_9CRUS	99	7e-44	186	A0A162NY31	A0A162NY31_9CRUS	Transcription and mRNA export factor ENY2 (Enhancer of yellow 2 transcription factor homolog)	APZ42_014847	Daphnia magna		GO:0000124; GO:0003713; GO:0005643; GO:0006325; GO:0006368; GO:0006406; GO:0015031; GO:0016578; GO:0070390; GO:0071819	DUBm complex [GO:0071819]; nuclear pore [GO:0005643]; SAGA complex [GO:0000124]; transcription export complex 2 [GO:0070390]; transcription coactivator activity [GO:0003713]; chromatin organization [GO:0006325]; histone deubiquitination [GO:0016578]; mRNA export from nucleus [GO:0006406]; protein transport [GO:0015031]; transcription elongation from RNA polymerase II promoter [GO:0006368]	chromatin organization [GO:0006325]; histone deubiquitination [GO:0016578]; mRNA export from nucleus [GO:0006406]; protein transport [GO:0015031]; transcription elongation from RNA polymerase II promoter [GO:0006368]	DUBm complex [GO:0071819]; nuclear pore [GO:0005643]; SAGA complex [GO:0000124]; transcription export complex 2 [GO:0070390]
augustus-daph278-processed-gene-0.1885-mRNA-1	tr|A0A0P5L4Q8|A0A0P5L4Q8_9CRUS	80.5	3.1e-195	691.4	A0A0P5L4Q8	A0A0P5L4Q8_9CRUS	Core-binding factor, runt domain, alpha subunit 2		Daphnia magna		GO:0003714; GO:0005634; GO:0006351; GO:0046872	nucleus [GO:0005634]; metal ion binding [GO:0046872]; transcription corepressor activity [GO:0003714]; transcription, DNA-templated [GO:0006351]	transcription, DNA-templated [GO:0006351]	nucleus [GO:0005634]
maker-daph278-augustus-gene-0.284-mRNA-1	tr|A0A0P5JJF0|A0A0P5JJF0_9CRUS	87.8	0	1792.3	A0A0P5JJF0	A0A0P5JJF0_9CRUS	C-Maf-inducing protein		Daphnia magna
maker-daph278-augustus-gene-0.291-mRNA-1	tr|A0A0N8BFH5|A0A0N8BFH5_9CRUS	91	0	1395.9	A0A0N8BFH5	A0A0N8BFH5_9CRUS	BMP-binding endothelial regulator protein		Daphnia magna		GO:0016021	integral component of membrane [GO:0016021]		integral component of membrane [GO:0016021]
maker-daph278-augustus-gene-0.299-mRNA-1	tr|A0A0P6GFG1|A0A0P6GFG1_9CRUS	98.3	0	1275.8	A0A0P6GFG1	A0A0P6GFG1_9CRUS	WD repeat-containing protein		Daphnia magna
augustus-daph278-processed-gene-0.1888-mRNA-1	tr|A0A162NYH1|A0A162NYH1_9CRUS	97.4	7.3e-189	669.8	A0A162NYH1	A0A162NYH1_9CRUS	Transcription factor kayak	APZ42_014840	Daphnia magna		GO:0003677; GO:0003700; GO:0006357	DNA binding [GO:0003677]; DNA-binding transcription factor activity [GO:0003700]; regulation of transcription by RNA polymerase II [GO:0006357]	regulation of transcription by RNA polymerase II [GO:0006357]
maker-daph278-augustus-gene-0.311-mRNA-1	tr|A0A0P5ZP47|A0A0P5ZP47_9CRUS	91.5	0	1483.8	A0A0P5ZP47	A0A0P5ZP47_9CRUS	Tetratricopeptide repeat protein (Tetratricopeptide repeat protein 27)	APZ42_014880	Daphnia magna
maker-daph278-augustus-gene-0.314-mRNA-1	tr|A0A162NYQ8|A0A162NYQ8_9CRUS	85.2	3.3e-260	907.1	A0A162NYQ8	A0A162NYQ8_9CRUS	Chloride channel CLIC-like protein 1	APZ42_014891	Daphnia magna		GO:0016021	integral component of membrane [GO:0016021]		integral component of membrane [GO:0016021]
maker-daph278-augustus-gene-0.321-mRNA-1	tr|A0A0P5VUR1|A0A0P5VUR1_9CRUS	92.2	0	2145.2	A0A0P5VUR1	A0A0P5VUR1_9CRUS	Centrosomin-like protein (Golgin subfamily A member)	APZ42_014875	Daphnia magna		GO:0000226; GO:0005737; GO:0005815	cytoplasm [GO:0005737]; microtubule organizing center [GO:0005815]; microtubule cytoskeleton organization [GO:0000226]	microtubule cytoskeleton organization [GO:0000226]	cytoplasm [GO:0005737]; microtubule organizing center [GO:0005815]
maker-daph278-augustus-gene-0.329-mRNA-1	tr|A0A162NYX3|A0A162NYX3_9CRUS	90	0	1858.6	A0A162NYX3	A0A162NYX3_9CRUS	Putative Aminopeptidase N	APZ42_014876	Daphnia magna		GO:0004177; GO:0008237; GO:0008270; GO:0016021	integral component of membrane [GO:0016021]; aminopeptidase activity [GO:0004177]; metallopeptidase activity [GO:0008237]; zinc ion binding [GO:0008270]		integral component of membrane [GO:0016021]
maker-daph278-augustus-gene-0.360-mRNA-1	tr|A0A0P5E159|A0A0P5E159_9CRUS	93	0	1854.7	A0A0P5E159	A0A0P5E159_9CRUS	Protease m1 zinc metalloprotease		Daphnia magna		GO:0008237; GO:0008270	metallopeptidase activity [GO:0008237]; zinc ion binding [GO:0008270]
maker-daph278-augustus-gene-0.361-mRNA-1	tr|A0A162NZ08|A0A162NZ08_9CRUS	91.6	7.6e-171	609.8	A0A162NZ08	A0A162NZ08_9CRUS	Endoplasmic reticulum aminopeptidase 1	APZ42_014872	Daphnia magna		GO:0004177; GO:0008237; GO:0008270	aminopeptidase activity [GO:0004177]; metallopeptidase activity [GO:0008237]; zinc ion binding [GO:0008270]
maker-daph278-augustus-gene-0.362-mRNA-1	tr|A0A0P5KQ51|A0A0P5KQ51_9CRUS	93.7	0	1245.3	A0A0P5KQ51	A0A0P5KQ51_9CRUS	Protease m1 zinc metalloprotease		Daphnia magna		GO:0008237; GO:0008270	metallopeptidase activity [GO:0008237]; zinc ion binding [GO:0008270]
augustus-daph278-processed-gene-0.1895-mRNA-1	tr|A0A0P5PXK7|A0A0P5PXK7_9CRUS	91.8	0	1864.4	A0A0P5PXK7	A0A0P5PXK7_9CRUS	Protease m1 zinc metalloprotease		Daphnia magna		GO:0008237; GO:0008270; GO:0016021	integral component of membrane [GO:0016021]; metallopeptidase activity [GO:0008237]; zinc ion binding [GO:0008270]		integral component of membrane [GO:0016021]
augustus-daph278-processed-gene-0.1896-mRNA-1	tr|A0A162NZF1|A0A162NZF1_9CRUS	87.7	1.4e-55	225.3	A0A162NZF1	A0A162NZF1_9CRUS	NPL domain-containing protein	APZ42_014899	Daphnia magna
genemark-daph278-processed-gene-0.1693-mRNA-1	tr|A0A0P5R756|A0A0P5R756_9CRUS	64.4	2e-29	138.3	A0A0P5R756	A0A0P5R756_9CRUS	Uncharacterized protein		Daphnia magna
maker-daph278-augustus-gene-0.386-mRNA-1	tr|A0A0P6GMH7|A0A0P6GMH7_9CRUS	93.5	0	1830.5	A0A0P6GMH7	A0A0P6GMH7_9CRUS	Condensin complex subunit		Daphnia magna		GO:0000796; GO:0007076; GO:0051301	condensin complex [GO:0000796]; cell division [GO:0051301]; mitotic chromosome condensation [GO:0007076]	cell division [GO:0051301]; mitotic chromosome condensation [GO:0007076]	condensin complex [GO:0000796]
maker-daph278-augustus-gene-0.400-mRNA-1	tr|A0A0P5VFM0|A0A0P5VFM0_9CRUS	99	2.2e-171	611.3	A0A0P5VFM0	A0A0P5VFM0_9CRUS	Mitochondrial 2-oxoglutarate/malate carrier protein	APZ42_014871	Daphnia magna		GO:0016021	integral component of membrane [GO:0016021]		integral component of membrane [GO:0016021]
maker-daph278-augustus-gene-0.393-mRNA-1	tr|E9HM82|E9HM82_DAPPU	87.2	2e-51	211.5	E9HM82	E9HM82_DAPPU	Uncharacterized protein	DAPPUDRAFT_331351	Daphnia pulex (Water flea)
maker-daph278-augustus-gene-0.404-mRNA-1	tr|E9HM81|E9HM81_DAPPU	81.9	5.4e-38	167.5	E9HM81	E9HM81_DAPPU	Uncharacterized protein	DAPPUDRAFT_302188	Daphnia pulex (Water flea)
maker-daph278-augustus-gene-0.410-mRNA-1	tr|A0A0P5HDQ7|A0A0P5HDQ7_9CRUS	94.6	1.5e-52	215.3	A0A0P5HDQ7	A0A0P5HDQ7_9CRUS	Eukaryotic translation initiation factor 4 gamma		Daphnia magna		GO:0003743	translation initiation factor activity [GO:0003743]
maker-daph278-augustus-gene-0.409-mRNA-1	tr|A0A0P5HDQ7|A0A0P5HDQ7_9CRUS	89.7	0	2509.6	A0A0P5HDQ7	A0A0P5HDQ7_9CRUS	Eukaryotic translation initiation factor 4 gamma		Daphnia magna		GO:0003743	translation initiation factor activity [GO:0003743]
maker-daph278-augustus-gene-0.417-mRNA-1	tr|A0A0P5X5X2|A0A0P5X5X2_9CRUS	86.8	2.9e-132	481.1	A0A0P5X5X2	A0A0P5X5X2_9CRUS	Proteasome inhibitor PI31 subunit	APZ42_014874	Daphnia magna		GO:0000502; GO:0004866; GO:0005783; GO:0043161; GO:0070628	endoplasmic reticulum [GO:0005783]; proteasome complex [GO:0000502]; endopeptidase inhibitor activity [GO:0004866]; proteasome binding [GO:0070628]; proteasome-mediated ubiquitin-dependent protein catabolic process [GO:0043161]	proteasome-mediated ubiquitin-dependent protein catabolic process [GO:0043161]	endoplasmic reticulum [GO:0005783]; proteasome complex [GO:0000502]
maker-daph278-augustus-gene-0.539-mRNA-1	tr|A0A0P5FH80|A0A0P5FH80_9CRUS	95.1	9.3e-153	549.3	A0A0P5FH80	A0A0P5FH80_9CRUS	Vacuolar protein sorting-associated protein VTA1	APZ42_014887	Daphnia magna		GO:0010008; GO:0015031; GO:0032511	endosome membrane [GO:0010008]; late endosome to vacuole transport via multivesicular body sorting pathway [GO:0032511]; protein transport [GO:0015031]	late endosome to vacuole transport via multivesicular body sorting pathway [GO:0032511]; protein transport [GO:0015031]	endosome membrane [GO:0010008]
maker-daph278-augustus-gene-0.506-mRNA-1	tr|A0A0P6ANM0|A0A0P6ANM0_9CRUS	95.5	7.9e-200	706.1	A0A0P6ANM0	A0A0P6ANM0_9CRUS	Major facilitator superfamily domain-containing protein		Daphnia magna		GO:0016021; GO:0022857	integral component of membrane [GO:0016021]; transmembrane transporter activity [GO:0022857]		integral component of membrane [GO:0016021]
maker-daph278-augustus-gene-0.557-mRNA-1	tr|E9HPJ5|E9HPJ5_DAPPU	75	1.8e-23	117.9	E9HPJ5	E9HPJ5_DAPPU	DUF4536 domain-containing protein	DAPPUDRAFT_302732	Daphnia pulex (Water flea)		GO:0016021	integral component of membrane [GO:0016021]		integral component of membrane [GO:0016021]
maker-daph278-augustus-gene-0.559-mRNA-1	tr|A0A0P5X5X2|A0A0P5X5X2_9CRUS	86.8	2.9e-132	481.1	A0A0P5X5X2	A0A0P5X5X2_9CRUS	Proteasome inhibitor PI31 subunit	APZ42_014874	Daphnia magna		GO:0000502; GO:0004866; GO:0005783; GO:0043161; GO:0070628	endoplasmic reticulum [GO:0005783]; proteasome complex [GO:0000502]; endopeptidase inhibitor activity [GO:0004866]; proteasome binding [GO:0070628]; proteasome-mediated ubiquitin-dependent protein catabolic process [GO:0043161]	proteasome-mediated ubiquitin-dependent protein catabolic process [GO:0043161]	endoplasmic reticulum [GO:0005783]; proteasome complex [GO:0000502]
[truncated: 20,041 more rows]
