# Supplementary material for: Genome Assembly of a Relict Arabian Species of Daphnia O. F. Müller (Crustacea: Cladocera) Adapted to the Desert Life
Source: Int J Mol Sci. 2023 Jan 3;24(1):889. doi: 10.3390/ijms24010889 (PMC9820869; doi:10.3390/ijms24010889)
Supplement: Supplementary file 1 [file ijms-24-00889-s001.zip › sup_tables/Table_S6_Interpro_annotation.xlsx]

## Sheet: daph.all.maker.proteins.fasta.i
Table S6. Interpro annotation
Protein_id	Length	Pfam	Descripton	Start	End	E-value	Interpro_id	Description	Gene_ontology
augustus-daph385-processed-gene-0.174-mRNA-1	952	PF00018	SH3 domain	182	228	1.9e-09	IPR001452	SH3 domain	GO:0005515
augustus-daph385-processed-gene-0.174-mRNA-1	952	PF00169	PH domain	388	489	2.5e-14	IPR001849	Pleckstrin homology domain	-
augustus-daph385-processed-gene-0.174-mRNA-1	952	PF00616	GTPase-activator protein for Ras-like GTPase	754	852	9.6e-20	IPR001936	Ras GTPase-activating domain	GO:0043087
augustus-daph385-processed-gene-0.174-mRNA-1	952	PF00168	C2 domain	508	604	3.2e-12	IPR000008	C2 domain	-
augustus-daph385-processed-gene-0.174-mRNA-1	952	PF00017	SH2 domain	79	153	1.2e-15	IPR000980	SH2 domain	-
augustus-daph385-processed-gene-0.174-mRNA-1	952	PF00017	SH2 domain	248	321	9.1e-16	IPR000980	SH2 domain	-
maker-daph32-augustus-gene-1.1087-mRNA-1	659	PF00012	Hsp70 protein	33	638	2.4e-264	IPR013126	Heat shock protein 70 family	GO:0005524|GO:0016887
augustus-daph194-processed-gene-0.215-mRNA-1	331	PF00685	Sulfotransferase domain	166	250	6.1e-05	IPR000863	Sulfotransferase domain	GO:0008146
maker-daph179-augustus-gene-1.955-mRNA-1	304	PF12906	RING-variant domain	24	78	1.5e-11	IPR011016	Zinc finger, RING-CH-type	GO:0008270
augustus-daph281-processed-gene-0.2309-mRNA-1	561	PF01773	Na+ dependent nucleoside transporter N-terminus	153	226	2e-22	IPR002668	Concentrative nucleoside transporter N-terminal domain	-
augustus-daph281-processed-gene-0.2309-mRNA-1	561	PF07662	Na+ dependent nucleoside transporter C-terminus	345	555	5.9e-78	IPR011657	Concentrative nucleoside transporter C-terminal domain	-
augustus-daph281-processed-gene-0.2309-mRNA-1	561	PF07670	Nucleoside recognition	243	339	4.5e-08	IPR011642	Nucleoside transporter/FeoB GTPase, Gate domain	-
maker-daph389-augustus-gene-1.4129-mRNA-1	827	PF12457	Tuftelin interacting protein N terminal	4	106	2e-20	IPR022159	Tuftelin interacting protein, N-terminal domain	-
maker-daph389-augustus-gene-1.4129-mRNA-1	827	PF01585	G-patch domain	159	202	2.4e-13	IPR000467	G-patch domain	GO:0003676
maker-daph389-augustus-gene-1.4129-mRNA-1	827	PF07842	GC-rich sequence DNA-binding factor-like protein	398	677	1.7e-73	IPR022783	GCF, C-terminal	-
genemark-daph53-processed-gene-0.2434-mRNA-1	364	PF11527	The ARF-like 2 binding protein BART	50	164	1.6e-25	IPR023379	BART domain	-
maker-daph18-augustus-gene-0.296-mRNA-1	116	PF12796	Ankyrin repeats (3 copies)	8	90	7.6e-12	IPR020683	Ankyrin repeat-containing domain	-
augustus-daph410-processed-gene-1.1896-mRNA-1	161	PF13405	EF-hand domain	12	41	9.4e-06	IPR002048	EF-hand domain	GO:0005509
augustus-daph410-processed-gene-1.1896-mRNA-1	161	PF13499	EF-hand domain pair	102	159	2.1e-14	IPR002048	EF-hand domain	GO:0005509
maker-daph407-augustus-gene-0.962-mRNA-1	532	PF00501	AMP-binding enzyme	34	434	1.7e-102	IPR000873	AMP-dependent synthetase/ligase	-
maker-daph407-augustus-gene-0.962-mRNA-1	532	PF13193	AMP-binding enzyme C-terminal domain	443	519	1.2e-14	IPR025110	AMP-binding enzyme, C-terminal domain	-
evm-daph428-processed-gene-0.170-mRNA-1	1775	PF00102	Protein-tyrosine phosphatase	1490	1729	9.6e-76	IPR000242	PTP type protein phosphatase	GO:0004725|GO:0006470
maker-daph117-augustus-gene-0.203-mRNA-1	240	PF00535	Glycosyl transferase family 2	8	178	7.9e-38	IPR001173	Glycosyltransferase 2-like	-
maker-daph18-augustus-gene-0.238-mRNA-1	2282	PF12145	Eukaryotic Mediator 12 subunit domain	331	755	1e-143	IPR021990	Mediator complex, subunit Med12, LCEWAV-domain	-
maker-daph18-augustus-gene-0.238-mRNA-1	2282	PF09497	Transcription mediator complex subunit Med12	111	159	2.3e-14	IPR019035	Mediator complex, subunit Med12	GO:0003712|GO:0006357|GO:0016592
augustus-daph119-processed-gene-0.26-mRNA-1	541	PF03732	Retrotransposon gag protein	392	504	2.2e-05	IPR005162	Retrotransposon gag domain	-
augustus-daph177-processed-gene-0.32-mRNA-1	541	PF03732	Retrotransposon gag protein	392	504	2.2e-05	IPR005162	Retrotransposon gag domain	-
genemark-daph223-processed-gene-0.383-mRNA-1	197	PF14223	gag-polypeptide of LTR copia-type	67	196	2.6e-31	-	-
genemark-daph317-processed-gene-0.5-mRNA-1	1850	PF17919	RNase H-like domain found in reverse transcriptase	894	930	3.3e-07	IPR041577	Reverse transcriptase/retrotransposon-derived protein, RNase H-like domain	-
genemark-daph317-processed-gene-0.5-mRNA-1	1850	PF00078	Reverse transcriptase (RNA-dependent DNA polymerase)	701	857	5.5e-28	IPR000477	Reverse transcriptase domain	-
genemark-daph317-processed-gene-0.5-mRNA-1	1850	PF13975	gag-polyprotein putative aspartyl protease	391	474	5.1e-07	-	-
genemark-daph317-processed-gene-0.5-mRNA-1	1850	PF12259	Baculovirus F protein	1263	1700	4.5e-13	IPR022048	Envelope fusion protein-like	-
maker-daph32-augustus-gene-0.1498-mRNA-1	1047	PF01074	Glycosyl hydrolases family 38 N-terminal domain	263	513	4.5e-83	IPR000602	Glycoside hydrolase family 38, N-terminal domain	GO:0004559|GO:0006013
maker-daph32-augustus-gene-0.1498-mRNA-1	1047	PF07748	Glycosyl hydrolases family 38 C-terminal domain	690	899	8.3e-49	IPR011682	Glycosyl hydrolase family 38, C-terminal	GO:0004559|GO:0006013
maker-daph32-augustus-gene-0.1498-mRNA-1	1047	PF09261	Alpha mannosidase middle domain	525	625	8.8e-22	IPR015341	Glycoside hydrolase family 38, central domain	GO:0004559|GO:0006013
maker-daph32-augustus-gene-0.1498-mRNA-1	1047	PF17677	Glycosyl hydrolases family 38 C-terminal beta sandwich domain	959	1043	7.1e-06	IPR041147	Glycosyl hydrolases family 38, C-terminal beta sandwich domain	-
augustus-daph410-processed-gene-1.1798-mRNA-1	910	PF00792	Phosphoinositide 3-kinase C2	62	204	5.2e-32	IPR002420	Phosphatidylinositol 3-kinase, C2 domain	-
augustus-daph410-processed-gene-1.1798-mRNA-1	910	PF00613	Phosphoinositide 3-kinase family, accessory domain (PIK domain)	291	547	1.7e-55	IPR001263	Phosphoinositide 3-kinase, accessory (PIK) domain	-
augustus-daph410-processed-gene-1.1798-mRNA-1	910	PF00454	Phosphatidylinositol 3- and 4-kinase	654	854	5.8e-47	IPR000403	Phosphatidylinositol 3-/4-kinase, catalytic domain	-
genemark-daph393-processed-gene-0.82-mRNA-1	380	PF16212	Phospholipid-translocating P-type ATPase C-terminal	155	242	1.4e-14	IPR032630	P-type ATPase, C-terminal	-
augustus-daph397-processed-gene-0.6-mRNA-1	1242	PF00078	Reverse transcriptase (RNA-dependent DNA polymerase)	523	776	7.7e-31	IPR000477	Reverse transcriptase domain	-
maker-daph389-augustus-gene-1.3364-mRNA-1	268	PF04193	PQ loop repeat	166	218	5.7e-06	IPR006603	PQ-loop repeat	-
maker-daph389-augustus-gene-1.3364-mRNA-1	268	PF04193	PQ loop repeat	36	95	3.1e-13	IPR006603	PQ-loop repeat	-
maker-daph407-augustus-gene-0.1197-mRNA-1	615	PF00569	Zinc finger, ZZ type	236	276	4.6e-06	IPR000433	Zinc finger, ZZ-type	GO:0008270
maker-daph407-augustus-gene-0.1197-mRNA-1	615	PF09068	EF hand	11	131	8.4e-26	IPR015153	EF-hand domain, type 1	-
maker-daph407-augustus-gene-0.1197-mRNA-1	615	PF09069	EF-hand	136	227	3.4e-18	IPR015154	EF-hand domain, type 2	-
augustus-daph394-processed-gene-0.243-mRNA-1	1993	PF00098	Zinc knuckle	544	558	9.3e-05	IPR001878	Zinc finger, CCHC-type	GO:0003676|GO:0008270
augustus-daph394-processed-gene-0.243-mRNA-1	1993	PF17917	RNase H-like domain found in reverse transcriptase	1007	1129	3.7e-34	IPR041373	Reverse transcriptase, RNase H-like domain	-
augustus-daph394-processed-gene-0.243-mRNA-1	1993	PF00665	Integrase core domain	1295	1389	1.5e-10	IPR001584	Integrase, catalytic core	GO:0015074
augustus-daph394-processed-gene-0.243-mRNA-1	1993	PF00078	Reverse transcriptase (RNA-dependent DNA polymerase)	759	919	1.6e-34	IPR000477	Reverse transcriptase domain	-
augustus-daph394-processed-gene-0.243-mRNA-1	1993	PF03732	Retrotransposon gag protein	206	287	2.1e-06	IPR005162	Retrotransposon gag domain	-
maker-daph386-augustus-gene-0.3568-mRNA-1	550	PF07714	Protein tyrosine and serine/threonine kinase	27	271	3.4e-55	IPR001245	Serine-threonine/tyrosine-protein kinase, catalytic domain	GO:0004672|GO:0006468
maker-daph376-augustus-gene-0.201-mRNA-1	408	PF03561	Allantoicase repeat	233	391	1.8e-41	IPR015908	Allantoicase domain	GO:0000256|GO:0004037
maker-daph376-augustus-gene-0.201-mRNA-1	408	PF03561	Allantoicase repeat	37	210	1.9e-47	IPR015908	Allantoicase domain	GO:0000256|GO:0004037
genemark-daph284-processed-gene-0.15-mRNA-1	459	PF00665	Integrase core domain	320	412	5.6e-09	IPR001584	Integrase, catalytic core	GO:0015074
genemark-daph284-processed-gene-0.15-mRNA-1	459	PF17917	RNase H-like domain found in reverse transcriptase	44	145	1.6e-29	IPR041373	Reverse transcriptase, RNase H-like domain	-
genemark-daph284-processed-gene-0.15-mRNA-1	459	PF17921	Integrase zinc binding domain	244	302	6.9e-19	IPR041588	Integrase zinc-binding domain	-
augustus-daph284-processed-gene-0.1-mRNA-1	459	PF00665	Integrase core domain	320	412	5.6e-09	IPR001584	Integrase, catalytic core	GO:0015074
augustus-daph284-processed-gene-0.1-mRNA-1	459	PF17917	RNase H-like domain found in reverse transcriptase	44	145	1.6e-29	IPR041373	Reverse transcriptase, RNase H-like domain	-
augustus-daph284-processed-gene-0.1-mRNA-1	459	PF17921	Integrase zinc binding domain	244	302	6.9e-19	IPR041588	Integrase zinc-binding domain	-
augustus-daph322-processed-gene-0.36-mRNA-1	1077	PF00078	Reverse transcriptase (RNA-dependent DNA polymerase)	347	500	1e-16	IPR000477	Reverse transcriptase domain	-
augustus-daph322-processed-gene-0.36-mRNA-1	1077	PF00589	Phage integrase family	968	1061	2e-07	IPR002104	Integrase, catalytic domain	GO:0003677|GO:0006310|GO:0015074
maker-daph204-augustus-gene-0.629-mRNA-1	252	PF00010	Helix-loop-helix DNA-binding domain	153	208	5.7e-16	IPR011598	Myc-type, basic helix-loop-helix (bHLH) domain	GO:0046983
maker-daph120-augustus-gene-0.1033-mRNA-1	1762	PF00271	Helicase conserved C-terminal domain	1365	1499	3.3e-12	IPR001650	Helicase, C-terminal	-
maker-daph120-augustus-gene-0.1033-mRNA-1	1762	PF00176	SNF2 family N-terminal domain	933	1224	1e-52	IPR000330	SNF2, N-terminal	GO:0005524|GO:0070615
maker-daph120-augustus-gene-0.1033-mRNA-1	1762	PF17981	Cysteine Rich ADD domain	107	154	1.3e-13	IPR041430	ATRX, ADD domain	-
evm-daph278-processed-gene-0.24-mRNA-1	879	PF00069	Protein kinase domain	73	324	2.4e-75	IPR000719	Protein kinase domain	GO:0004672|GO:0005524|GO:0006468
27413|Reactome: R-HSA-428540|Reactome: R-HSA-428542|Reactome: R-HSA-428890|Reactome: R-HSA-429947|Reactome: R-HSA-430116|Reactome: R-HSA-432040|Reactome: R-HSA-432142|Reactome: R-HSA-432722|Reactome: R-HSA-437239|Reactome: R-HSA-438066|Reactome: R-HSA-4419969|Reactome: R-HSA-4420097|Reactome: R-HSA-442720|Reactome: R-HSA-442729|Reactome: R-HSA-442742|Reactome: R-HSA-442982|Reactome: R-HSA-444257|…
R-SCE-1358803|Reactome: R-SCE-141430|Reactome: R-SCE-1474151|Reactome: R-SCE-1489509|Reactome: R-SCE-156711|Reactome: R-SCE-162658|Reactome: R-SCE-1632852|Reactome: R-SCE-163615|Reactome: R-SCE-163680|Reactome: R-SCE-164378|Reactome: R-SCE-165158|Reactome: R-SCE-1660514|Reactome: R-SCE-1660516|Reactome: R-SCE-1660517|Reactome: R-SCE-166208|Reactome: R-SCE-168638|Reactome: R-SCE-170968|Reactome: R…
evm-daph278-processed-gene-0.24-mRNA-1	879	PF02149	Kinase associated domain 1	837	879	3.8e-19	IPR001772	Kinase associated domain 1 (KA1)	-
maker-daph17-augustus-gene-0.458-mRNA-1	147	PF01176	Translation initiation factor 1A / IF-1	32	93	2.4e-22	IPR006196	RNA-binding domain, S1, IF1 type	GO:0003723|GO:0003743|GO:0006413
augustus-daph386-processed-gene-0.5132-mRNA-1	310	PF00562	RNA polymerase Rpb2, domain 6	217	292	7.1e-15	IPR007120	DNA-directed RNA polymerase, subunit 2, hybrid-binding domain	GO:0003677|GO:0003899|GO:0006351
augustus-daph386-processed-gene-0.5132-mRNA-1	310	PF04563	RNA polymerase beta subunit	5	194	4.4e-11	IPR007644	RNA polymerase, beta subunit, protrusion	GO:0003677|GO:0003899|GO:0006351
maker-daph255-augustus-gene-0.213-mRNA-1	247	PF14927	Neurensin	72	233	1.8e-32	-	-
maker-daph227-augustus-gene-0.338-mRNA-1	183	PF12937	F-box-like	53	89	1.8e-07	IPR001810	F-box domain	GO:0005515
maker-daph194-augustus-gene-0.1930-mRNA-1	522	PF00067	Cytochrome P450	41	495	2.5e-92	IPR001128	Cytochrome P450	GO:0004497|GO:0005506|GO:0016705|GO:0020037
augustus-daph117-processed-gene-0.1-mRNA-1	270	PF00096	Zinc finger, C2H2 type	128	150	4.7e-06	IPR013087	Zinc finger C2H2-type	-
augustus-daph117-processed-gene-0.1-mRNA-1	270	PF00096	Zinc finger, C2H2 type	185	207	8.7e-06	IPR013087	Zinc finger C2H2-type	-
augustus-daph117-processed-gene-0.1-mRNA-1	270	PF00096	Zinc finger, C2H2 type	213	235	3.1e-06	IPR013087	Zinc finger C2H2-type	-
augustus-daph117-processed-gene-0.1-mRNA-1	270	PF13912	C2H2-type zinc finger	161	181	0.03	-	-
maker-daph275-augustus-gene-0.899-mRNA-1	359	PF08241	Methyltransferase domain	87	179	5e-16	IPR013216	Methyltransferase type 11	GO:0008168
maker-daph275-augustus-gene-0.366-mRNA-1	769	PF16033	Domain of unknown function (DUF4789)	506	599	7e-19	IPR031993	Domain of unknown function DUF4789	-
maker-daph415-augustus-gene-0.696-mRNA-1	4665	PF02210	Laminin G domain	3895	4022	5e-25	IPR001791	Laminin G domain	-
maker-daph415-augustus-gene-0.696-mRNA-1	4665	PF00047	Immunoglobulin domain	2801	2863	0.0001	IPR013151	Immunoglobulin	-
maker-daph415-augustus-gene-0.696-mRNA-1	4665	PF00052	Laminin B (Domain IV)	2106	2241	7.2e-39	IPR000034	Laminin IV	-
maker-daph415-augustus-gene-0.696-mRNA-1	4665	PF00052	Laminin B (Domain IV)	1579	1713	8.8e-30	IPR000034	Laminin IV	-
maker-daph415-augustus-gene-0.696-mRNA-1	4665	PF00052	Laminin B (Domain IV)	2450	2587	4.8e-34	IPR000034	Laminin IV	-
maker-daph415-augustus-gene-0.696-mRNA-1	4665	PF13927	Immunoglobulin domain	3690	3756	2.3e-08	-	-
maker-daph415-augustus-gene-0.696-mRNA-1	4665	PF13927	Immunoglobulin domain	2979	3049	1.2e-08	-	-
maker-daph415-augustus-gene-0.696-mRNA-1	4665	PF13927	Immunoglobulin domain	3789	3849	1.1e-08	-	-
maker-daph415-augustus-gene-0.696-mRNA-1	4665	PF13927	Immunoglobulin domain	1378	1454	4.9e-11	-	-
maker-daph415-augustus-gene-0.696-mRNA-1	4665	PF13927	Immunoglobulin domain	3251	3330	2.8e-12	-	-
maker-daph415-augustus-gene-0.696-mRNA-1	4665	PF13927	Immunoglobulin domain	3159	3234	8.2e-08	-	-
maker-daph415-augustus-gene-0.696-mRNA-1	4665	PF13927	Immunoglobulin domain	2883	2951	1.9e-13	-	-
maker-daph415-augustus-gene-0.696-mRNA-1	4665	PF13927	Immunoglobulin domain	3556	3618	2.3e-08	-	-
maker-daph415-augustus-gene-0.696-mRNA-1	4665	PF00053	Laminin EGF domain	2333	2380	3.6e-06	IPR002049	Laminin EGF domain	-
maker-daph415-augustus-gene-0.696-mRNA-1	4665	PF00053	Laminin EGF domain	1714	1740	0.0015	IPR002049	Laminin EGF domain	-
maker-daph415-augustus-gene-0.696-mRNA-1	4665	PF00053	Laminin EGF domain	2588	2612	0.009	IPR002049	Laminin EGF domain	-
maker-daph415-augustus-gene-0.696-mRNA-1	4665	PF00053	Laminin EGF domain	2242	2264	0.034	IPR002049	Laminin EGF domain	-
maker-daph415-augustus-gene-0.696-mRNA-1	4665	PF00053	Laminin EGF domain	2276	2323	3.9e-07	IPR002049	Laminin EGF domain	-
maker-daph415-augustus-gene-0.696-mRNA-1	4665	PF00057	Low-density lipoprotein receptor domain class A	833	869	8.2e-07	IPR002172	Low-density lipoprotein (LDL) receptor class A repeat	GO:0005515
maker-daph415-augustus-gene-0.696-mRNA-1	4665	PF00057	Low-density lipoprotein receptor domain class A	953	987	5.4e-07	IPR002172	Low-density lipoprotein (LDL) receptor class A repeat	GO:0005515
maker-daph415-augustus-gene-0.696-mRNA-1	4665	PF00057	Low-density lipoprotein receptor domain class A	540	574	1.2e-05	IPR002172	Low-density lipoprotein (LDL) receptor class A repeat	GO:0005515
maker-daph415-augustus-gene-0.696-mRNA-1	4665	PF00057	Low-density lipoprotein receptor domain class A	584	620	2.1e-08	IPR002172	Low-density lipoprotein (LDL) receptor class A repeat	GO:0005515
maker-daph415-augustus-gene-0.696-mRNA-1	4665	PF00057	Low-density lipoprotein receptor domain class A	909	945	6.7e-08	IPR002172	Low-density lipoprotein (LDL) receptor class A repeat	GO:0005515
maker-daph415-augustus-gene-0.696-mRNA-1	4665	PF00057	Low-density lipoprotein receptor domain class A	1258	1293	2.3e-09	IPR002172	Low-density lipoprotein (LDL) receptor class A repeat	GO:0005515
maker-daph415-augustus-gene-0.696-mRNA-1	4665	PF00057	Low-density lipoprotein receptor domain class A	1951	1986	1.1e-06	IPR002172	Low-density lipoprotein (LDL) receptor class A repeat	GO:0005515
maker-daph415-augustus-gene-0.696-mRNA-1	4665	PF00057	Low-density lipoprotein receptor domain class A	792	827	1.7e-08	IPR002172	Low-density lipoprotein (LDL) receptor class A repeat	GO:0005515
maker-daph415-augustus-gene-0.696-mRNA-1	4665	PF00057	Low-density lipoprotein receptor domain class A	1076	1112	9.3e-11	IPR002172	Low-density lipoprotein (LDL) receptor class A repeat	GO:0005515
maker-daph415-augustus-gene-0.696-mRNA-1	4665	PF00057	Low-density lipoprotein receptor domain class A	1116	1151	2.9e-08	IPR002172	Low-density lipoprotein (LDL) receptor class A repeat	GO:0005515
maker-daph415-augustus-gene-0.696-mRNA-1	4665	PF00057	Low-density lipoprotein receptor domain class A	1340	1376	3.7e-09	IPR002172	Low-density lipoprotein (LDL) receptor class A repeat	GO:0005515
maker-daph415-augustus-gene-0.696-mRNA-1	4665	PF00057	Low-density lipoprotein receptor domain class A	496	531	3.5e-08	IPR002172	Low-density lipoprotein (LDL) receptor class A repeat	GO:0005515
maker-daph415-augustus-gene-0.696-mRNA-1	4665	PF00057	Low-density lipoprotein receptor domain class A	3638	3673	2e-09	IPR002172	Low-density lipoprotein (LDL) receptor class A repeat	GO:0005515
maker-daph415-augustus-gene-0.696-mRNA-1	4665	PF00057	Low-density lipoprotein receptor domain class A	1794	1830	2.3e-06	IPR002172	Low-density lipoprotein (LDL) receptor class A repeat	GO:0005515
maker-daph415-augustus-gene-0.696-mRNA-1	4665	PF00057	Low-density lipoprotein receptor domain class A	1912	1948	2.7e-05	IPR002172	Low-density lipoprotein (LDL) receptor class A repeat	GO:0005515
maker-daph415-augustus-gene-0.696-mRNA-1	4665	PF00057	Low-density lipoprotein receptor domain class A	1038	1073	2.1e-08	IPR002172	Low-density lipoprotein (LDL) receptor class A repeat	GO:0005515
maker-daph415-augustus-gene-0.696-mRNA-1	4665	PF00057	Low-density lipoprotein receptor domain class A	872	907	5.8e-10	IPR002172	Low-density lipoprotein (LDL) receptor class A repeat	GO:0005515
maker-daph415-augustus-gene-0.696-mRNA-1	4665	PF00057	Low-density lipoprotein receptor domain class A	1298	1332	6e-11	IPR002172	Low-density lipoprotein (LDL) receptor class A repeat	GO:0005515
maker-daph415-augustus-gene-0.696-mRNA-1	4665	PF00057	Low-density lipoprotein receptor domain class A	1000	1036	8.8e-09	IPR002172	Low-density lipoprotein (LDL) receptor class A repeat	GO:0005515
maker-daph415-augustus-gene-0.696-mRNA-1	4665	PF00057	Low-density lipoprotein receptor domain class A	622	657	2.7e-07	IPR002172	Low-density lipoprotein (LDL) receptor class A repeat	GO:0005515
maker-daph415-augustus-gene-0.696-mRNA-1	4665	PF01390	SEA domain	169	261	7.1e-06	IPR000082	SEA domain	-
maker-daph415-augustus-gene-0.696-mRNA-1	4665	PF00008	EGF-like domain	4303	4336	6.1e-06	IPR000742	EGF-like domain	-
maker-daph415-augustus-gene-0.696-mRNA-1	4665	PF00008	EGF-like domain	4044	4075	1.8e-06	IPR000742	EGF-like domain	-
maker-daph415-augustus-gene-0.696-mRNA-1	4665	PF07679	Immunoglobulin I-set domain	3071	3154	9.2e-13	IPR013098	Immunoglobulin I-set	-
maker-daph415-augustus-gene-0.696-mRNA-1	4665	PF07679	Immunoglobulin I-set domain	3459	3541	3e-12	IPR013098	Immunoglobulin I-set	-
maker-daph415-augustus-gene-0.696-mRNA-1	4665	PF00054	Laminin G domain	4416	4546	2.4e-27	IPR001791	Laminin G domain	-
maker-daph415-augustus-gene-0.696-mRNA-1	4665	PF00054	Laminin G domain	4157	4283	3e-19	IPR001791	Laminin G domain	-
maker-daph410-augustus-gene-0.688-mRNA-1	123	PF02991	Autophagy protein Atg8 ubiquitin like	17	122	1.5e-41	IPR004241	Autophagy protein Atg8 ubiquitin-like	-
maker-daph225-augustus-gene-0.458-mRNA-1	114	PF03931	Skp1 family, tetramerisation domain	20	82	5.8e-11	IPR016073	SKP1 component, POZ domain	GO:0006511
augustus-daph323-processed-gene-0.76-mRNA-1	245	PF00379	Insect cuticle protein	48	98	8.9e-06	IPR000618	Insect cuticle protein	-
maker-daph386-augustus-gene-0.4078-mRNA-1	357	PF06400	Alpha-2-macroglobulin RAP, N-terminal domain	14	129	1.9e-40	IPR009066	Alpha-2-macroglobulin receptor-associated protein, domain 1	-
maker-daph386-augustus-gene-0.4078-mRNA-1	357	PF06401	Alpha-2-macroglobulin RAP, C-terminal domain	147	357	1.4e-70	IPR010483	Alpha-2-macroglobulin RAP, C-terminal	GO:0005783|GO:0008201|GO:0050750
maker-daph278-augustus-gene-0.722-mRNA-1	439	PF00764	Arginosuccinate synthase	8	141	1.3e-50	IPR001518	Argininosuccinate synthase	GO:0004055|GO:0005524|GO:0006526
maker-daph278-augustus-gene-0.722-mRNA-1	439	PF00764	Arginosuccinate synthase	166	431	2.9e-95	IPR001518	Argininosuccinate synthase	GO:0004055|GO:0005524|GO:0006526
maker-daph22-augustus-gene-0.189-mRNA-1	1069	PF03522	Solute carrier family 12	663	1069	5.3e-149	IPR018491	SLC12A transporter, C-terminal	GO:0006811|GO:0016020|GO:0022857
maker-daph22-augustus-gene-0.189-mRNA-1	1069	PF00324	Amino acid permease	146	654	4.6e-94	IPR004841	Amino acid permease/ SLC12A domain	GO:0016020|GO:0055085
genemark-daph69-processed-gene-0.1342-mRNA-1	532	PF00001	7 transmembrane receptor (rhodopsin family)	136	409	3.2e-46	IPR000276	G protein-coupled receptor, rhodopsin-like	GO:0004930|GO:0007186|GO:0016021
genemark-daph319-processed-gene-0.949-mRNA-1	141	PF01607	Chitin binding Peritrophin-A domain	42	78	2.6e-08	IPR002557	Chitin binding domain	GO:0005576|GO:0008061
maker-daph68-augustus-gene-0.412-mRNA-1	534	PF18031	Ubiquitin carboxyl-terminal hydrolases	450	495	3.2e-16	IPR041507	Peptidase C12, C-terminal domain	-
maker-daph68-augustus-gene-0.412-mRNA-1	534	PF01088	Ubiquitin carboxyl-terminal hydrolase, family 1	20	231	9.4e-65	IPR001578	Peptidase C12, ubiquitin carboxyl-terminal hydrolase	GO:0004843|GO:0006511
maker-daph357-augustus-gene-1.444-mRNA-1	546	PF13640	2OG-Fe(II) oxygenase superfamily	413	519	4.8e-16	IPR005123	Oxoglutarate/iron-dependent dioxygenase	GO:0016491
maker-daph357-augustus-gene-1.444-mRNA-1	546	PF08336	Prolyl 4-Hydroxylase alpha-subunit, N-terminal region	26	156	5.8e-26	IPR013547	Prolyl 4-hydroxylase alpha-subunit, N-terminal	GO:0004656|GO:0005783
maker-daph53-augustus-gene-0.1300-mRNA-1	282	PF14811	Protein of unknown function TPD sequence-motif	134	269	3.7e-53	IPR029404	CDAN1-interacting nuclease 1	-
augustus-daph39-processed-gene-0.12-mRNA-1	1241	PF00078	Reverse transcriptase (RNA-dependent DNA polymerase)	522	775	1.5e-33	IPR000477	Reverse transcriptase domain	-
genemark-daph343-processed-gene-0.2-mRNA-1	1241	PF00078	Reverse transcriptase (RNA-dependent DNA polymerase)	522	775	1.5e-33	IPR000477	Reverse transcriptase domain	-
maker-daph327-augustus-gene-0.324-mRNA-1	403	PF00629	MAM domain, meprin/A5/mu	82	235	1.5e-09	IPR000998	MAM domain	GO:0016020
maker-daph327-augustus-gene-0.324-mRNA-1	403	PF00059	Lectin C-type domain	289	402	3.8e-07	IPR001304	C-type lectin-like	-
maker-daph53-augustus-gene-0.1401-mRNA-1	1046	PF13855	Leucine rich repeat	193	253	4e-09	IPR001611	Leucine-rich repeat	GO:0005515
maker-daph53-augustus-gene-0.1401-mRNA-1	1046	PF13855	Leucine rich repeat	99	157	6.6e-08	IPR001611	Leucine-rich repeat	GO:0005515
augustus-daph281-processed-gene-0.2334-mRNA-1	450	PF00350	Dynamin family	62	229	4.6e-07	IPR022812	Dynamin superfamily	-
maker-daph99-augustus-gene-0.175-mRNA-1	1351	PF00640	Phosphotyrosine interaction domain (PTB/PID)	68	189	3.2e-07	IPR006020	PTB/PI domain	-
maker-daph220-augustus-gene-0.67-mRNA-1	439	PF05997	Nucleolar protein,Nop52	32	242	4.1e-65	IPR010301	Nucleolar, Nop52	GO:0006364|GO:0030688
evm-daph278-processed-gene-1.1728-mRNA-1	563	PF00939	Sodium:sulfate symporter transmembrane region	16	545	2.1e-95	IPR001898	Solute carrier family 13	GO:0016020|GO:0022857|GO:0055085
maker-daph319-augustus-gene-0.879-mRNA-1	656	PF13637	Ankyrin repeats (many copies)	567	616	2.4e-08	-	-
maker-daph319-augustus-gene-0.879-mRNA-1	656	PF12796	Ankyrin repeats (3 copies)	471	557	4e-12	IPR020683	Ankyrin repeat-containing domain	-
maker-daph319-augustus-gene-0.879-mRNA-1	656	PF17763	Glutaminase/Asparaginase C-terminal domain	303	419	4.3e-27	IPR040919	Asparaginase/glutaminase, C-terminal	-
maker-daph319-augustus-gene-0.879-mRNA-1	656	PF00710	Asparaginase, N-terminal	68	283	1.7e-62	IPR027474	L-asparaginase, N-terminal	-
augustus-daph210-processed-gene-0.138-mRNA-1	1140	PF00386	C1q domain	1000	1132	1.3e-12	IPR001073	C1q domain	-
augustus-daph210-processed-gene-0.138-mRNA-1	1140	PF00386	C1q domain	739	855	5.4e-08	IPR001073	C1q domain	-
augustus-daph210-processed-gene-0.138-mRNA-1	1140	PF01762	Galactosyltransferase	124	310	9.2e-35	IPR002659	Glycosyl transferase, family 31	GO:0006486|GO:0016020|GO:0016758
augustus-daph210-processed-gene-0.138-mRNA-1	1140	PF01410	Fibrillar collagen C-terminal domain	468	572	1e-12	IPR000885	Fibrillar collagen, C-terminal	GO:0005201
maker-daph45-augustus-gene-0.143-mRNA-1	205	PF02892	BED zinc finger	77	114	1.5e-05	IPR003656	Zinc finger, BED-type	GO:0003677
augustus-daph361-processed-gene-0.497-mRNA-1	597	PF00400	WD domain, G-beta repeat	457	497	0.015	IPR001680	WD40 repeat	GO:0005515
augustus-daph361-processed-gene-0.497-mRNA-1	597	PF00400	WD domain, G-beta repeat	557	586	0.0013	IPR001680	WD40 repeat	GO:0005515
augustus-daph361-processed-gene-0.497-mRNA-1	597	PF00400	WD domain, G-beta repeat	22	49	0.11	IPR001680	WD40 repeat	GO:0005515
augustus-daph354-processed-gene-0.168-mRNA-1	1623	PF07727	Reverse transcriptase (RNA-dependent DNA polymerase)	1128	1369	1.4e-68	IPR013103	Reverse transcriptase, RNA-dependent DNA polymerase	-
augustus-daph354-processed-gene-0.168-mRNA-1	1623	PF13976	GAG-pre-integrase domain	639	710	1.4e-12	IPR025724	GAG-pre-integrase domain	-
augustus-daph354-processed-gene-0.168-mRNA-1	1623	PF00665	Integrase core domain	725	824	3e-11	IPR001584	Integrase, catalytic core	GO:0015074
augustus-daph354-processed-gene-0.168-mRNA-1	1623	PF14223	gag-polypeptide of LTR copia-type	247	380	1.2e-27	-	-
augustus-daph4-processed-gene-0.60-mRNA-1	198	PF01775	Ribosomal proteins 50S-L18Ae/60S-L20/60S-L18A	7	131	8.4e-56	IPR023573	Ribosomal protein 50S-L18Ae/60S-L20/60S-L18A	GO:0003735|GO:0005840|GO:0006412
maker-daph206-augustus-gene-0.1268-mRNA-1	232	PF08231	SYF2 splicing factor	81	227	1.2e-47	IPR013260	mRNA splicing factor SYF2	-
augustus-daph234-processed-gene-0.97-mRNA-1	591	PF08241	Methyltransferase domain	386	475	1.2e-11	IPR013216	Methyltransferase type 11	GO:0008168
augustus-daph234-processed-gene-0.97-mRNA-1	591	PF00076	RNA recognition motif. (a.k.a. RRM, RBD, or RNP domain)	48	102	6.8e-05	IPR000504	RNA recognition motif domain	GO:0003676
augustus-daph234-processed-gene-0.97-mRNA-1	591	PF13532	2OG-Fe(II) oxygenase superfamily	170	312	1.2e-18	IPR027450	Alpha-ketoglutarate-dependent dioxygenase AlkB-like	-
genemark-daph223-processed-gene-0.499-mRNA-1	233	PF13975	gag-polyprotein putative aspartyl protease	108	197	2.4e-07	-	-
maker-daph382-augustus-gene-0.32-mRNA-1	149	PF11527	The ARF-like 2 binding protein BART	24	132	1.5e-26	IPR023379	BART domain	-
augustus-daph137-processed-gene-0.9-mRNA-1	497	PF05585	Putative peptidase (DUF1758)	237	394	3.5e-06	IPR008737	Peptidase aspartic, putative	-
maker-daph385-augustus-gene-0.1031-mRNA-1	209	PF03227	Gamma interferon inducible lysosomal thiol reductase (GILT)	28	129	1e-31	IPR004911	Gamma interferon inducible lysosomal thiol reductase GILT	GO:0016671
genemark-daph62-processed-gene-0.35-mRNA-1	1677	PF03564	Protein of unknown function (DUF1759)	159	297	2.3e-18	IPR005312	Protein of unknown function DUF1759	-
genemark-daph62-processed-gene-0.35-mRNA-1	1677	PF17921	Integrase zinc binding domain	1347	1401	1.8e-09	IPR041588	Integrase zinc-binding domain	-
genemark-daph62-processed-gene-0.35-mRNA-1	1677	PF18701	Family of unknown function (DUF5641)	1579	1670	1.1e-28	IPR040676	Domain of unknown function DUF5641	-
genemark-daph62-processed-gene-0.35-mRNA-1	1677	PF05380	Pao retrotransposon peptidase	958	1119	4.1e-55	IPR008042	Retrotransposon, Pao	-
augustus-daph206-processed-gene-0.83-mRNA-1	859	PF05192	MutS domain III	240	556	9.2e-15	IPR007696	DNA mismatch repair protein MutS, core	GO:0005524|GO:0006298|GO:0030983
augustus-daph206-processed-gene-0.83-mRNA-1	859	PF00488	MutS domain V	613	804	1.2e-44	IPR000432	DNA mismatch repair protein MutS, C-terminal	GO:0005524|GO:0006298|GO:0030983
maker-daph353-augustus-gene-0.425-mRNA-1	383	PF00386	C1q domain	255	360	8.3e-10	IPR001073	C1q domain	-
maker-daph389-augustus-gene-0.484-mRNA-1	1637	PF00005	ABC transporter	649	783	1.6e-20	IPR003439	ABC transporter-like	GO:0005524
maker-daph389-augustus-gene-0.484-mRNA-1	1637	PF00005	ABC transporter	1416	1563	6.3e-30	IPR003439	ABC transporter-like	GO:0005524
maker-daph389-augustus-gene-0.484-mRNA-1	1637	PF00664	ABC transporter transmembrane region	319	589	6e-39	IPR011527	ABC transporter type 1, transmembrane domain	GO:0005524|GO:0016021|GO:0042626|GO:0055085
maker-daph389-augustus-gene-0.484-mRNA-1	1637	PF00664	ABC transporter transmembrane region	992	1116	4e-15	IPR011527	ABC transporter type 1, transmembrane domain	GO:0005524|GO:0016021|GO:0042626|GO:0055085
maker-daph389-augustus-gene-0.484-mRNA-1	1637	PF00664	ABC transporter transmembrane region	1124	1347	1.4e-40	IPR011527	ABC transporter type 1, transmembrane domain	GO:0005524|GO:0016021|GO:0042626|GO:0055085
maker-daph187-augustus-gene-0.1234-mRNA-1	858	PF02820	mbt repeat	45	112	3e-11	IPR004092	Mbt repeat	GO:0005634|GO:0006355
maker-daph187-augustus-gene-0.1234-mRNA-1	858	PF02820	mbt repeat	265	302	5.4e-05	IPR004092	Mbt repeat	GO:0005634|GO:0006355
maker-daph187-augustus-gene-0.1234-mRNA-1	858	PF02820	mbt repeat	147	225	1.3e-12	IPR004092	Mbt repeat	GO:0005634|GO:0006355
maker-daph187-augustus-gene-0.1234-mRNA-1	858	PF02820	mbt repeat	339	410	4.4e-12	IPR004092	Mbt repeat	GO:0005634|GO:0006355
maker-daph187-augustus-gene-0.1234-mRNA-1	858	PF12140	SLED domain	468	582	2.2e-32	IPR021987	SLED domain	-
maker-daph32-augustus-gene-0.533-mRNA-1	227	PF16077	Spaetzle	127	223	2.3e-27	IPR032104	Spaetzle	-
maker-daph303-augustus-gene-0.111-mRNA-1	805	PF06818	Fez1	701	755	3.9e-10	-	-
maker-daph303-augustus-gene-0.111-mRNA-1	805	PF06818	Fez1	605	661	4.7e-14	-	-
augustus-daph278-processed-gene-2.1190-mRNA-1	224	PF00001	7 transmembrane receptor (rhodopsin family)	1	56	2.1e-07	IPR000276	G protein-coupled receptor, rhodopsin-like	GO:0004930|GO:0007186|GO:0016021
maker-daph92-augustus-gene-0.1514-mRNA-1	616	PF00076	RNA recognition motif. (a.k.a. RRM, RBD, or RNP domain)	55	115	4.2e-11	IPR000504	RNA recognition motif domain	GO:0003676
maker-daph335-augustus-gene-0.209-mRNA-1	124	PF01147	Crustacean CHH/MIH/GIH neurohormone family	47	109	1.5e-26	IPR031098	Crustacean CHH/MIH/GIH neurohormone family	-
maker-daph209-augustus-gene-0.213-mRNA-1	359	PF00651	BTB/POZ domain	22	126	3e-22	IPR000210	BTB/POZ domain	GO:0005515
maker-daph225-augustus-gene-0.868-mRNA-1	235	PF00035	Double-stranded RNA binding motif	156	217	1.1e-11	IPR014720	Double-stranded RNA-binding domain	-
maker-daph225-augustus-gene-0.868-mRNA-1	235	PF00035	Double-stranded RNA binding motif	41	105	1.9e-06	IPR014720	Double-stranded RNA-binding domain	-
maker-daph210-augustus-gene-0.1756-mRNA-1	224	PF07841	DM4/DM12 family	69	149	3.1e-17	IPR006631	Protein of unknown function DM4/12	-
maker-daph195-augustus-gene-0.148-mRNA-1	268	PF00335	Tetraspanin family	10	260	4e-48	IPR018499	Tetraspanin/Peripherin	GO:0016021
maker-daph431-augustus-gene-0.1998-mRNA-1	802	PF00571	CBS domain	745	790	2e-06	IPR000644	CBS domain	-
maker-daph431-augustus-gene-0.1998-mRNA-1	802	PF00571	CBS domain	645	703	4.7e-06	IPR000644	CBS domain	-
maker-daph431-augustus-gene-0.1998-mRNA-1	802	PF00654	Voltage gated chloride channel	211	610	6.5e-93	IPR001807	Chloride channel, voltage gated	GO:0005247|GO:0006821|GO:0016020|GO:0055085
maker-daph389-augustus-gene-1.4623-mRNA-1	459	PF03782	AMOP domain	293	446	7.8e-14	IPR005533	AMOP domain	-
maker-daph389-augustus-gene-0.420-mRNA-1	426	PF00155	Aminotransferase class I and II	69	407	9.8e-15	IPR004839	Aminotransferase, class I/classII	GO:0009058|GO:0030170
maker-daph357-augustus-gene-0.1019-mRNA-1	176	PF00210	Ferritin-like domain	15	160	6.2e-33	IPR008331	Ferritin/DPS protein domain	GO:0008199
genemark-daph82-processed-gene-0.71-mRNA-1	1393	PF00589	Phage integrase family	1212	1376	1.6e-09	IPR002104	Integrase, catalytic domain	GO:0003677|GO:0006310|GO:0015074
genemark-daph82-processed-gene-0.71-mRNA-1	1393	PF00078	Reverse transcriptase (RNA-dependent DNA polymerase)	564	726	1.2e-18	IPR000477	Reverse transcriptase domain	-
maker-daph389-augustus-gene-1.2551-mRNA-1	532	PF01588	Putative tRNA binding domain	374	469	4.8e-29	IPR002547	tRNA-binding domain	GO:0000049
maker-daph389-augustus-gene-1.2551-mRNA-1	532	PF00579	tRNA synthetases class I (W and Y)	38	329	2.1e-66	IPR002305	Aminoacyl-tRNA synthetase, class Ic	GO:0000166|GO:0004812|GO:0005524|GO:0006418
maker-daph429-augustus-gene-0.1685-mRNA-1	671	PF04003	Dip2/Utp12 Family	464	565	4.4e-15	IPR007148	Small-subunit processome, Utp12	-
maker-daph429-augustus-gene-0.1685-mRNA-1	671	PF12894	Anaphase-promoting complex subunit 4 WD40 domain	86	160	9.5e-08	IPR024977	Anaphase-promoting complex subunit 4, WD40 domain	-
maker-daph385-augustus-gene-0.501-mRNA-1	214	PF14497	Glutathione S-transferase, C-terminal domain	104	198	1.6e-15	IPR004046	Glutathione S-transferase, C-terminal	-
maker-daph385-augustus-gene-0.501-mRNA-1	214	PF02798	Glutathione S-transferase, N-terminal domain	4	79	1e-14	IPR004045	Glutathione S-transferase, N-terminal	GO:0005515|GO:0006749
maker-daph92-augustus-gene-0.2319-mRNA-1	1053	PF07562	Nine Cysteines Domain of family 3 GPCR	588	638	3.3e-11	IPR011500	GPCR, family 3, nine cysteines domain	GO:0004930|GO:0007186
maker-daph92-augustus-gene-0.2319-mRNA-1	1053	PF00003	7 transmembrane sweet-taste receptor of 3 GCPR	671	906	1.3e-60	IPR017978	GPCR family 3, C-terminal	GO:0004930|GO:0007186|GO:0016021
maker-daph92-augustus-gene-0.2319-mRNA-1	1053	PF01094	Receptor family ligand binding region	93	548	2e-85	IPR001828	Receptor, ligand binding region	-
genemark-daph44-processed-gene-0.83-mRNA-1	862	PF00637	Region in Clathrin and VPS	592	723	2e-09	IPR000547	Clathrin, heavy chain/VPS, 7-fold repeat	GO:0006886|GO:0016192
genemark-daph44-processed-gene-0.83-mRNA-1	862	PF10367	Vacuolar sorting protein 39 domain 2	734	842	9.9e-21	IPR019453	Vacuolar sorting protein 39/Transforming growth factor beta receptor-associated domain 2	-
genemark-daph44-processed-gene-0.83-mRNA-1	862	PF00780	CNH domain	113	327	3.4e-12	IPR001180	Citron homology (CNH) domain	-
augustus-daph410-processed-gene-1.1871-mRNA-1	654	PF00010	Helix-loop-helix DNA-binding domain	23	82	2e-13	IPR011598	Myc-type, basic helix-loop-helix (bHLH) domain	GO:0046983
maker-daph383-augustus-gene-0.5-mRNA-1	490	PF01490	Transmembrane amino acid transporter protein	56	458	2e-46	IPR013057	Amino acid transporter, transmembrane domain	-
genemark-daph431-processed-gene-0.2813-mRNA-1	422	PF03435	Saccharopine dehydrogenase NADP binding domain	7	139	1.2e-18	IPR005097	Saccharopine dehydrogenase, NADP binding domain	GO:0016491
maker-daph179-augustus-gene-0.72-mRNA-1	844	PF00093	von Willebrand factor type C domain	568	632	8.9e-10	IPR001007	VWFC domain	GO:0005515
maker-daph179-augustus-gene-0.72-mRNA-1	844	PF00093	von Willebrand factor type C domain	473	537	1.4e-07	IPR001007	VWFC domain	GO:0005515
augustus-daph274-processed-gene-0.48-mRNA-1	1426	PF00078	Reverse transcriptase (RNA-dependent DNA polymerase)	601	721	6.1e-09	IPR000477	Reverse transcriptase domain	-
augustus-daph274-processed-gene-0.48-mRNA-1	1426	PF17921	Integrase zinc binding domain	1043	1095	1.4e-08	IPR041588	Integrase zinc-binding domain	-
augustus-daph274-processed-gene-0.48-mRNA-1	1426	PF17917	RNase H-like domain found in reverse transcriptase	810	920	2.8e-22	IPR041373	Reverse transcriptase, RNase H-like domain	-
maker-daph31-augustus-gene-0.859-mRNA-1	199	PF03232	Ubiquinone biosynthesis protein COQ7	33	199	4.3e-72	IPR011566	Ubiquinone biosynthesis protein Coq7	GO:0004497|GO:0006744
augustus-daph172-processed-gene-0.1-mRNA-1	238	PF12259	Baculovirus F protein	47	198	1.7e-05	IPR022048	Envelope fusion protein-like	-
augustus-daph378-processed-gene-0.94-mRNA-1	689	PF00084	Sushi repeat (SCR repeat)	200	258	2.1e-07	IPR000436	Sushi/SCR/CCP domain	-
augustus-daph378-processed-gene-0.94-mRNA-1	689	PF00084	Sushi repeat (SCR repeat)	63	112	0.0002	IPR000436	Sushi/SCR/CCP domain	-
maker-daph4-augustus-gene-0.1421-mRNA-1	370	PF04855	SNF5 / SMARCB1 / INI1	164	232	4.4e-24	IPR006939	SNF5/SMARCB1/INI1	GO:0000228|GO:0006338
maker-daph4-augustus-gene-0.1421-mRNA-1	370	PF04855	SNF5 / SMARCB1 / INI1	242	359	6.1e-29	IPR006939	SNF5/SMARCB1/INI1	GO:0000228|GO:0006338
maker-daph194-augustus-gene-0.2175-mRNA-1	394	PF00108	Thiolase, N-terminal domain	6	263	3e-102	IPR020616	Thiolase, N-terminal	GO:0016747
maker-daph194-augustus-gene-0.2175-mRNA-1	394	PF02803	Thiolase, C-terminal domain	271	393	5.5e-47	IPR020617	Thiolase, C-terminal	GO:0016747
maker-daph235-augustus-gene-0.134-mRNA-1	384	PF00001	7 transmembrane receptor (rhodopsin family)	50	303	3.4e-35	IPR000276	G protein-coupled receptor, rhodopsin-like	GO:0004930|GO:0007186|GO:0016021
maker-daph359-augustus-gene-0.397-mRNA-1	303	PF00085	Thioredoxin	161	268	1e-11	IPR013766	Thioredoxin domain	-
augustus-daph355-processed-gene-0.818-mRNA-1	2277	PF03564	Protein of unknown function (DUF1759)	584	725	4.4e-12	IPR005312	Protein of unknown function DUF1759	-
augustus-daph355-processed-gene-0.818-mRNA-1	2277	PF18701	Family of unknown function (DUF5641)	2097	2193	2.3e-27	IPR040676	Domain of unknown function DUF5641	-
augustus-daph355-processed-gene-0.818-mRNA-1	2277	PF17921	Integrase zinc binding domain	1820	1873	7.3e-08	IPR041588	Integrase zinc-binding domain	-
augustus-daph355-processed-gene-0.818-mRNA-1	2277	PF05380	Pao retrotransposon peptidase	1433	1594	5e-55	IPR008042	Retrotransposon, Pao	-
maker-daph92-augustus-gene-0.1342-mRNA-1	508	PF00067	Cytochrome P450	41	492	1.8e-91	IPR001128	Cytochrome P450	GO:0004497|GO:0005506|GO:0016705|GO:0020037
maker-daph99-augustus-gene-0.207-mRNA-1	817	PF15539	CAF1 complex subunit p150, region binding to CAF1-p60 at C-term	518	716	1.1e-09	IPR029105	Chromatin assembly factor 1 subunit p150, C-terminal	-
maker-daph99-augustus-gene-0.207-mRNA-1	817	PF12253	Chromatin assembly factor 1 subunit A	393	463	4e-23	IPR022043	Chromatin assembly factor 1 subunit A	-
maker-daph225-augustus-gene-0.309-mRNA-1	735	PF10168	Nuclear pore component	9	732	3.9e-148	IPR019321	Nucleoporin Nup88	-
maker-daph433-augustus-gene-0.38-mRNA-1	1528	PF10545	Alcohol dehydrogenase transcription factor Myb/SANT-like	227	310	2.4e-12	IPR006578	MADF domain	-
maker-daph433-augustus-gene-0.38-mRNA-1	1528	PF05693	Glycogen synthase	376	1018	0	IPR008631	Glycogen synthase	GO:0004373|GO:0005978
maker-daph433-augustus-gene-0.38-mRNA-1	1528	PF10269	Transmembrane Fragile-X-F protein	31	169	5.4e-25	IPR019396	Transmembrane Fragile-X-F-associated protein	-
maker-daph433-augustus-gene-0.38-mRNA-1	1528	PF01399	PCI domain	1395	1497	7.1e-26	IPR000717	Proteasome component (PCI) domain	-
maker-daph382-augustus-gene-1.336-mRNA-1	303	PF01607	Chitin binding Peritrophin-A domain	91	134	1.1e-07	IPR002557	Chitin binding domain	GO:0005576|GO:0008061
genemark-daph236-processed-gene-0.19-mRNA-1	720	PF05380	Pao retrotransposon peptidase	1	49	4.7e-08	IPR008042	Retrotransposon, Pao	-
genemark-daph236-processed-gene-0.19-mRNA-1	720	PF18701	Family of unknown function (DUF5641)	518	613	9.4e-29	IPR040676	Domain of unknown function DUF5641	-
maker-daph274-augustus-gene-0.1548-mRNA-1	900	PF17921	Integrase zinc binding domain	467	520	5e-06	IPR041588	Integrase zinc-binding domain	-
maker-daph274-augustus-gene-0.1548-mRNA-1	900	PF18701	Family of unknown function (DUF5641)	725	804	1.1e-12	IPR040676	Domain of unknown function DUF5641	-
maker-daph274-augustus-gene-0.1548-mRNA-1	900	PF05380	Pao retrotransposon peptidase	111	269	6.2e-38	IPR008042	Retrotransposon, Pao	-
genemark-daph342-processed-gene-0.4-mRNA-1	513	PF06098	Radial spoke protein 3	322	504	5.2e-22	IPR009290	Radial spoke 3	-
maker-daph210-augustus-gene-0.1807-mRNA-1	246	PF01607	Chitin binding Peritrophin-A domain	22	75	5.4e-13	IPR002557	Chitin binding domain	GO:0005576|GO:0008061
maker-daph210-augustus-gene-0.1807-mRNA-1	246	PF01607	Chitin binding Peritrophin-A domain	90	139	3.3e-12	IPR002557	Chitin binding domain	GO:0005576|GO:0008061
maker-daph210-augustus-gene-0.1807-mRNA-1	246	PF01607	Chitin binding Peritrophin-A domain	172	218	6.1e-13	IPR002557	Chitin binding domain	GO:0005576|GO:0008061
augustus-daph58-processed-gene-0.21-mRNA-1	359	PF00001	7 transmembrane receptor (rhodopsin family)	44	331	5.3e-16	IPR000276	G protein-coupled receptor, rhodopsin-like	GO:0004930|GO:0007186|GO:0016021
augustus-daph357-processed-gene-1.1309-mRNA-1	244	PF03564	Protein of unknown function (DUF1759)	141	239	2.5e-06	IPR005312	Protein of unknown function DUF1759	-
maker-daph55-augustus-gene-0.1664-mRNA-1	173	PF09349	OHCU decarboxylase	11	166	2.3e-38	IPR018020	Oxo-4-hydroxy-4-carboxy-5-ureidoimidazoline decarboxylase	-
augustus-daph120-processed-gene-0.1518-mRNA-1	474	PF07767	Nop53 (60S ribosomal biogenesis)	28	427	5.8e-79	IPR011687	Ribosome biogenesis protein Nop53/GLTSCR2	-
augustus-daph223-processed-gene-0.1-mRNA-1	403	PF12796	Ankyrin repeats (3 copies)	319	367	1.3e-06	IPR020683	Ankyrin repeat-containing domain	-
augustus-daph223-processed-gene-0.1-mRNA-1	403	PF12796	Ankyrin repeats (3 copies)	227	312	3.1e-12	IPR020683	Ankyrin repeat-containing domain	-
maker-daph376-augustus-gene-0.322-mRNA-1	252	PF01429	Methyl-CpG binding domain	8	67	1.7e-19	IPR001739	Methyl-CpG DNA binding	GO:0003677
maker-daph376-augustus-gene-0.322-mRNA-1	252	PF14048	C-terminal domain of methyl-CpG binding protein 2 and 3	160	249	3.7e-29	IPR025884	Methyl-CpG binding protein 2/3, C-terminal domain	-
maker-daph376-augustus-gene-0.322-mRNA-1	252	PF16564	p55-binding region of Methyl-CpG-binding domain proteins MBD	83	151	2.6e-27	IPR032343	Methyl-CpG-binding domain protein 2/3, p55-binding region	-
maker-daph193-augustus-gene-0.655-mRNA-1	352	PF00722	Glycosyl hydrolases family 16	121	252	4.3e-19	IPR000757	Glycoside hydrolase family 16	GO:0004553|GO:0005975
maker-daph386-augustus-gene-0.2754-mRNA-1	673	PF02014	Reeler domain	34	161	1.7e-31	IPR002861	Reeler domain	-
maker-daph386-augustus-gene-0.2754-mRNA-1	673	PF03188	Eukaryotic cytochrome b561	431	563	3.5e-05	IPR006593	Cytochrome b561/ferric reductase transmembrane	-
maker-daph386-augustus-gene-0.2754-mRNA-1	673	PF03351	DOMON domain	275	392	7.1e-20	IPR005018	DOMON domain	-
genemark-daph206-processed-gene-0.258-mRNA-1	396	PF00226	DnaJ domain	314	379	3.6e-16	IPR001623	DnaJ domain	-
maker-daph92-augustus-gene-0.1502-mRNA-1	389	PF00188	Cysteine-rich secretory protein family	202	356	6.4e-24	IPR014044	CAP domain	-
genemark-daph80-processed-gene-0.40-mRNA-1	515	PF00665	Integrase core domain	75	174	6.2e-17	IPR001584	Integrase, catalytic core	GO:0015074
augustus-daph12-processed-gene-0.66-mRNA-1	232	PF00098	Zinc knuckle	178	195	0.00053	IPR001878	Zinc finger, CCHC-type	GO:0003676|GO:0008270
augustus-daph12-processed-gene-0.66-mRNA-1	232	PF00098	Zinc knuckle	136	153	1.5e-05	IPR001878	Zinc finger, CCHC-type	GO:0003676|GO:0008270
maker-daph274-augustus-gene-0.1632-mRNA-1	218	PF03067	Lytic polysaccharide mono-oxygenase, cellulose-degrading	23	215	2.7e-29	IPR004302	Cellulose/chitin-binding protein, N-terminal	-
maker-daph199-augustus-gene-0.817-mRNA-1	326	PF00089	Trypsin	215	317	1.8e-25	IPR001254	Serine proteases, trypsin domain	GO:0004252|GO:0006508
maker-daph199-augustus-gene-0.817-mRNA-1	326	PF00089	Trypsin	35	178	1.6e-21	IPR001254	Serine proteases, trypsin domain	GO:0004252|GO:0006508
maker-daph383-augustus-gene-0.2599-mRNA-1	424	PF17872	AAA lid domain	224	264	1.2e-05	IPR041083	AAA lid domain	-
maker-daph383-augustus-gene-0.2599-mRNA-1	424	PF09079	CDC6, C terminal winged helix domain	329	404	1.9e-13	IPR015163	Cdc6, C-terminal	-
maker-daph383-augustus-gene-0.2599-mRNA-1	424	PF13401	AAA domain	56	177	1.6e-12	IPR003593	AAA+ ATPase domain	-
augustus-daph179-processed-gene-1.1628-mRNA-1	123	PF00125	Core histone H2A/H2B/H3/H4	11	98	8.6e-24	IPR007125	Histone H2A/H2B/H3	GO:0003677
augustus-daph86-processed-gene-1.213-mRNA-1	123	PF00125	Core histone H2A/H2B/H3/H4	11	98	8.6e-24	IPR007125	Histone H2A/H2B/H3	GO:0003677
augustus-daph380-processed-gene-0.41-mRNA-1	123	PF00125	Core histone H2A/H2B/H3/H4	11	98	8.6e-24	IPR007125	Histone H2A/H2B/H3	GO:0003677
augustus-daph338-processed-gene-0.1-mRNA-1	123	PF00125	Core histone H2A/H2B/H3/H4	11	98	8.6e-24	IPR007125	Histone H2A/H2B/H3	GO:0003677
augustus-daph86-processed-gene-0.387-mRNA-1	123	PF00125	Core histone H2A/H2B/H3/H4	11	98	8.6e-24	IPR007125	Histone H2A/H2B/H3	GO:0003677
augustus-daph179-processed-gene-1.1414-mRNA-1	123	PF00125	Core histone H2A/H2B/H3/H4	11	98	8.6e-24	IPR007125	Histone H2A/H2B/H3	GO:0003677
augustus-daph179-processed-gene-1.1417-mRNA-1	123	PF00125	Core histone H2A/H2B/H3/H4	11	98	8.6e-24	IPR007125	Histone H2A/H2B/H3	GO:0003677
augustus-daph380-processed-gene-0.46-mRNA-1	123	PF00125	Core histone H2A/H2B/H3/H4	11	98	8.6e-24	IPR007125	Histone H2A/H2B/H3	GO:0003677
maker-daph131-augustus-gene-0.429-mRNA-1	134	PF00379	Insect cuticle protein	45	94	4.7e-11	IPR000618	Insect cuticle protein	-
maker-daph106-augustus-gene-0.274-mRNA-1	1978	PF02494	HYR domain	1580	1659	3e-17	IPR003410	HYR domain	-
maker-daph106-augustus-gene-0.274-mRNA-1	1978	PF07645	Calcium-binding EGF domain	1244	1284	6e-07	IPR001881	EGF-like calcium-binding domain	GO:0005509
maker-daph106-augustus-gene-0.274-mRNA-1	1978	PF07645	Calcium-binding EGF domain	1093	1130	5.3e-08	IPR001881	EGF-like calcium-binding domain	GO:0005509
maker-daph106-augustus-gene-0.274-mRNA-1	1978	PF07645	Calcium-binding EGF domain	1169	1204	0.00019	IPR001881	EGF-like calcium-binding domain	GO:0005509
maker-daph106-augustus-gene-0.274-mRNA-1	1978	PF07645	Calcium-binding EGF domain	771	813	2.3e-05	IPR001881	EGF-like calcium-binding domain	GO:0005509
maker-daph106-augustus-gene-0.274-mRNA-1	1978	PF07645	Calcium-binding EGF domain	1132	1164	1.2e-06	IPR001881	EGF-like calcium-binding domain	GO:0005509
maker-daph106-augustus-gene-0.274-mRNA-1	1978	PF07645	Calcium-binding EGF domain	857	901	4e-08	IPR001881	EGF-like calcium-binding domain	GO:0005509
maker-daph106-augustus-gene-0.274-mRNA-1	1978	PF07645	Calcium-binding EGF domain	407	437	0.0019	IPR001881	EGF-like calcium-binding domain	GO:0005509
maker-daph106-augustus-gene-0.274-mRNA-1	1978	PF07645	Calcium-binding EGF domain	1056	1089	2.5e-05	IPR001881	EGF-like calcium-binding domain	GO:0005509
maker-daph106-augustus-gene-0.274-mRNA-1	1978	PF07645	Calcium-binding EGF domain	903	938	1.1e-06	IPR001881	EGF-like calcium-binding domain	GO:0005509
maker-daph106-augustus-gene-0.274-mRNA-1	1978	PF07645	Calcium-binding EGF domain	978	1016	2.8e-08	IPR001881	EGF-like calcium-binding domain	GO:0005509
maker-daph106-augustus-gene-0.274-mRNA-1	1978	PF07645	Calcium-binding EGF domain	494	527	0.00083	IPR001881	EGF-like calcium-binding domain	GO:0005509
maker-daph106-augustus-gene-0.274-mRNA-1	1978	PF07645	Calcium-binding EGF domain	1018	1053	1.3e-06	IPR001881	EGF-like calcium-binding domain	GO:0005509
maker-daph106-augustus-gene-0.274-mRNA-1	1978	PF07645	Calcium-binding EGF domain	941	971	0.00011	IPR001881	EGF-like calcium-binding domain	GO:0005509
maker-daph106-augustus-gene-0.274-mRNA-1	1978	PF07645	Calcium-binding EGF domain	1206	1242	5.4e-07	IPR001881	EGF-like calcium-binding domain	GO:0005509
maker-daph106-augustus-gene-0.274-mRNA-1	1978	PF12662	Complement Clr-like EGF-like	348	369	2.9e-06	IPR026823	Complement Clr-like EGF domain	-
maker-daph106-augustus-gene-0.274-mRNA-1	1978	PF00084	Sushi repeat (SCR repeat)	1433	1492	5.9e-05	IPR000436	Sushi/SCR/CCP domain	-
maker-daph106-augustus-gene-0.274-mRNA-1	1978	PF00084	Sushi repeat (SCR repeat)	1388	1427	5.9e-05	IPR000436	Sushi/SCR/CCP domain	-
maker-daph106-augustus-gene-0.274-mRNA-1	1978	PF14670	Coagulation Factor Xa inhibitory site	1290	1325	5.6e-09	-	-
maker-daph106-augustus-gene-0.274-mRNA-1	1978	PF14670	Coagulation Factor Xa inhibitory site	691	727	5.2e-09	-	-
maker-daph106-augustus-gene-0.274-mRNA-1	1978	PF14670	Coagulation Factor Xa inhibitory site	456	492	2.9e-09	-	-
maker-daph106-augustus-gene-0.274-mRNA-1	1978	PF14670	Coagulation Factor Xa inhibitory site	733	769	1.6e-08	-	-
maker-daph106-augustus-gene-0.274-mRNA-1	1978	PF14670	Coagulation Factor Xa inhibitory site	819	855	2.4e-10	-	-
maker-daph106-augustus-gene-0.274-mRNA-1	1978	PF14670	Coagulation Factor Xa inhibitory site	370	405	3.6e-08	-	-
maker-daph364-augustus-gene-0.937-mRNA-1	660	PF00501	AMP-binding enzyme	77	526	8.5e-107	IPR000873	AMP-dependent synthetase/ligase	-
maker-daph17-augustus-gene-0.463-mRNA-1	482	PF17862	AAA+ lid domain	395	430	2.7e-11	IPR041569	AAA ATPase, AAA+ lid domain	-
maker-daph17-augustus-gene-0.463-mRNA-1	482	PF09336	Vps4 C terminal oligomerisation domain	445	480	6.9e-08	IPR015415	Vps4 oligomerisation, C-terminal	-
maker-daph17-augustus-gene-0.463-mRNA-1	482	PF00004	ATPase family associated with various cellular activities (AAA)	238	372	2.4e-40	IPR003959	ATPase, AAA-type, core	GO:0005524|GO:0016887
augustus-daph53-processed-gene-0.49-mRNA-1	418	PF13890	Rab3 GTPase-activating protein catalytic subunit	79	230	8.9e-60	IPR026147	Rab3 GTPase-activating protein catalytic subunit	GO:0005096
augustus-daph194-processed-gene-0.28-mRNA-1	330	PF00651	BTB/POZ domain	163	266	1.9e-21	IPR000210	BTB/POZ domain	GO:0005515
maker-daph179-augustus-gene-1.1174-mRNA-1	412	PF01138	3' exoribonuclease family, domain 1	31	166	2.2e-24	IPR001247	Exoribonuclease, phosphorolytic domain 1	-
maker-daph289-augustus-gene-0.131-mRNA-1	209	PF01284	Membrane-associating domain	26	201	5.3e-12	IPR008253	Marvel domain	GO:0016020
maker-daph339-augustus-gene-0.109-mRNA-1	783	PF13927	Immunoglobulin domain	205	270	1.5e-10	-	-
maker-daph339-augustus-gene-0.109-mRNA-1	783	PF08205	CD80-like C2-set immunoglobulin domain	98	174	5.7e-09	IPR013162	CD80-like, immunoglobulin C2-set	-
maker-daph260-augustus-gene-0.1040-mRNA-1	157	PF13917	Zinc knuckle	23	46	8.8e-08	-	-
maker-daph319-augustus-gene-0.338-mRNA-1	550	PF16099	Recq-mediated genome instability protein 1, C-terminal OB-fold	386	548	1.9e-39	IPR032199	Recq-mediated genome instability protein 1, C-terminal OB-fold domain	GO:0000166
maker-daph319-augustus-gene-0.338-mRNA-1	550	PF08585	RecQ mediated genome instability protein	21	204	7.5e-45	IPR013894	RecQ mediated genome instability protein, N-terminal	-
maker-daph286-augustus-gene-0.135-mRNA-1	1521	PF13927	Immunoglobulin domain	48	137	3.7e-15	-	-
maker-daph286-augustus-gene-0.135-mRNA-1	1521	PF13927	Immunoglobulin domain	468	554	1.3e-08	-	-
maker-daph286-augustus-gene-0.135-mRNA-1	1521	PF07679	Immunoglobulin I-set domain	372	461	3.2e-08	IPR013098	Immunoglobulin I-set	-
maker-daph286-augustus-gene-0.135-mRNA-1	1521	PF07679	Immunoglobulin I-set domain	157	245	2.5e-14	IPR013098	Immunoglobulin I-set	-
maker-daph286-augustus-gene-0.135-mRNA-1	1521	PF07679	Immunoglobulin I-set domain	257	348	6.6e-18	IPR013098	Immunoglobulin I-set	-
maker-daph286-augustus-gene-0.135-mRNA-1	1521	PF00041	Fibronectin type III domain	592	700	6.5e-09	IPR003961	Fibronectin type III	GO:0005515
maker-daph286-augustus-gene-0.135-mRNA-1	1521	PF00041	Fibronectin type III domain	852	939	4.1e-10	IPR003961	Fibronectin type III	GO:0005515
maker-daph227-augustus-gene-0.1222-mRNA-1	688	PF00225	Kinesin motor domain	16	349	8e-120	IPR001752	Kinesin motor domain	GO:0005524|GO:0007018|GO:0008017|GO:1990939
augustus-daph383-processed-gene-0.2646-mRNA-1	293	PF00067	Cytochrome P450	7	292	2.4e-36	IPR001128	Cytochrome P450	GO:0004497|GO:0005506|GO:0016705|GO:0020037
maker-daph274-augustus-gene-0.651-mRNA-1	128	PF13233	Complex1_LYR-like	16	94	3.4e-15	-	-
genemark-daph199-processed-gene-0.96-mRNA-1	674	PF00089	Trypsin	436	667	4.9e-55	IPR001254	Serine proteases, trypsin domain	GO:0004252|GO:0006508
genemark-daph199-processed-gene-0.96-mRNA-1	674	PF00089	Trypsin	200	314	2.9e-25	IPR001254	Serine proteases, trypsin domain	GO:0004252|GO:0006508
genemark-daph199-processed-gene-0.96-mRNA-1	674	PF00089	Trypsin	35	149	8.6e-13	IPR001254	Serine proteases, trypsin domain	GO:0004252|GO:0006508
augustus-daph274-processed-gene-0.73-mRNA-1	260	PF03661	Transmembrane protein 33/Nucleoporin POM33	17	253	2.3e-94	IPR005344	TMEM33/Pom33 family	GO:0016021
maker-daph179-augustus-gene-1.1038-mRNA-1	226	PF04410	Gar1/Naf1 RNA binding region	40	135	2.1e-34	IPR007504	H/ACA ribonucleoprotein complex, subunit Gar1/Naf1	GO:0001522|GO:0042254
augustus-daph364-processed-gene-0.554-mRNA-1	717	PF01757	Acyltransferase family	283	680	5.3e-20	IPR002656	Acyltransferase 3 domain	GO:0016747
maker-daph393-augustus-gene-0.479-mRNA-1	243	PF00687	Ribosomal protein L1p/L10e family	22	238	9.1e-42	IPR028364	Ribosomal protein L1/ribosomal biogenesis protein	-
maker-daph206-augustus-gene-0.1183-mRNA-1	482	PF00626	Gelsolin repeat	9	71	1.9e-07	IPR007123	Gelsolin-like domain	-
maker-daph206-augustus-gene-0.1183-mRNA-1	482	PF00626	Gelsolin repeat	140	222	1.6e-16	IPR007123	Gelsolin-like domain	-
maker-daph206-augustus-gene-0.1183-mRNA-1	482	PF00626	Gelsolin repeat	374	447	6.4e-10	IPR007123	Gelsolin-like domain	-
maker-daph206-augustus-gene-0.1183-mRNA-1	482	PF00626	Gelsolin repeat	269	335	4.7e-07	IPR007123	Gelsolin-like domain	-
maker-daph357-augustus-gene-0.436-mRNA-1	269	PF01529	DHHC palmitoyltransferase	97	225	1.1e-39	IPR001594	Palmitoyltransferase, DHHC domain	GO:0016409
maker-daph187-augustus-gene-0.789-mRNA-1	4210	PF00005	ABC transporter	3881	4023	1.8e-22	IPR003439	ABC transporter-like	GO:0005524
maker-daph187-augustus-gene-0.789-mRNA-1	4210	PF00005	ABC transporter	1870	2012	1.5e-22	IPR003439	ABC transporter-like	GO:0005524
maker-daph187-augustus-gene-0.789-mRNA-1	4210	PF00005	ABC transporter	924	1068	1.3e-28	IPR003439	ABC transporter-like	GO:0005524
maker-daph187-augustus-gene-0.789-mRNA-1	4210	PF12698	ABC-2 family transporter protein	1310	1804	3.2e-37	-	-
maker-daph187-augustus-gene-0.789-mRNA-1	4210	PF12698	ABC-2 family transporter protein	486	849	4.5e-22	-	-
maker-daph187-augustus-gene-0.789-mRNA-1	4210	PF12698	ABC-2 family transporter protein	3358	3815	5.7e-42	-	-
maker-daph187-augustus-gene-0.789-mRNA-1	4210	PF12698	ABC-2 family transporter protein	2691	2894	1.1e-20	-	-
maker-daph187-augustus-gene-0.789-mRNA-1	4210	PF00005	ABC transporter	2970	3114	1.5e-29	IPR003439	ABC transporter-like	GO:0005524
genemark-daph358-processed-gene-0.151-mRNA-1	336	PF16064	Domain of unknown function (DUF4806)	205	281	4.8e-06	IPR032071	Domain of unknown function DUF4806	-
genemark-daph32-processed-gene-0.417-mRNA-1	189	PF00653	Inhibitor of Apoptosis domain	40	105	2.3e-17	IPR001370	BIR repeat	-
genemark-daph32-processed-gene-0.417-mRNA-1	189	PF13920	Zinc finger, C3HC4 type (RING finger)	137	178	9.3e-12	-	-
augustus-daph3-processed-gene-0.11-mRNA-1	290	PF13966	zinc-binding in reverse transcriptase	135	199	9.8e-09	IPR026960	Reverse transcriptase zinc-binding domain	-
augustus-daph281-processed-gene-0.2287-mRNA-1	550	PF00651	BTB/POZ domain	436	534	9.9e-14	IPR000210	BTB/POZ domain	GO:0005515
augustus-daph281-processed-gene-0.2287-mRNA-1	550	PF00651	BTB/POZ domain	148	251	1.7e-20	IPR000210	BTB/POZ domain	GO:0005515
maker-daph357-augustus-gene-1.417-mRNA-1	2032	PF01833	IPT/TIG domain	1252	1326	1.4e-09	IPR002909	IPT domain	-
maker-daph357-augustus-gene-1.417-mRNA-1	2032	PF01833	IPT/TIG domain	923	1009	6e-11	IPR002909	IPT domain	-
maker-daph357-augustus-gene-1.417-mRNA-1	2032	PF01833	IPT/TIG domain	1102	1167	6.4e-07	IPR002909	IPT domain	-
maker-daph357-augustus-gene-1.417-mRNA-1	2032	PF01833	IPT/TIG domain	1014	1098	3.6e-06	IPR002909	IPT domain	-
maker-daph357-augustus-gene-1.417-mRNA-1	2032	PF01437	Plexin repeat	548	592	5.5e-10	IPR002165	Plexin repeat	-
maker-daph357-augustus-gene-1.417-mRNA-1	2032	PF01437	Plexin repeat	719	756	1.1e-06	IPR002165	Plexin repeat	-
maker-daph357-augustus-gene-1.417-mRNA-1	2032	PF18020	TIG domain found in plexin	786	873	1.8e-22	IPR041362	Plexin, TIG domain 2	-
maker-daph357-augustus-gene-1.417-mRNA-1	2032	PF01403	Sema domain	96	521	1.3e-47	IPR001627	Sema domain	GO:0005515
maker-daph357-augustus-gene-1.417-mRNA-1	2032	PF17960	TIG domain	608	674	1.5e-11	IPR041019	Plexin, TIG domain 1	-
maker-daph357-augustus-gene-1.417-mRNA-1	2032	PF08337	Plexin cytoplasmic RasGAP domain	1421	1997	5.1e-241	IPR013548	Plexin, cytoplasmic RasGAP domain	-
augustus-daph223-processed-gene-0.374-mRNA-1	718	PF07727	Reverse transcriptase (RNA-dependent DNA polymerase)	36	165	6.5e-35	IPR013103	Reverse transcriptase, RNA-dependent DNA polymerase	-
genemark-daph6-processed-gene-0.83-mRNA-1	698	PF00078	Reverse transcriptase (RNA-dependent DNA polymerase)	1	84	1.2e-10	IPR000477	Reverse transcriptase domain	-
genemark-daph6-processed-gene-0.83-mRNA-1	698	PF00589	Phage integrase family	504	643	4.8e-07	IPR002104	Integrase, catalytic domain	GO:0003677|GO:0006310|GO:0015074
maker-daph227-augustus-gene-0.1180-mRNA-1	136	PF01242	6-pyruvoyl tetrahydropterin synthase	9	134	3.2e-25	IPR007115	6-pyruvoyl tetrahydropterin synthase/QueD family	-
augustus-daph22-processed-gene-0.390-mRNA-1	208	PF08234	Chromosome segregation protein Spc25	156	202	7.7e-10	IPR013255	Chromosome segregation protein Spc25, C-terminal	GO:0007059|GO:0031262
maker-daph415-augustus-gene-0.552-mRNA-1	341	PF04790	Sarcoglycan complex subunit protein	67	330	1.4e-69	IPR006875	Sarcoglycan complex subunit protein	GO:0016012|GO:0016021
maker-daph351-augustus-gene-1.739-mRNA-1	389	PF00026	Eukaryotic aspartyl protease	63	387	6.2e-107	IPR033121	Peptidase family A1 domain	-
maker-daph321-augustus-gene-0.342-mRNA-1	389	PF00134	Cyclin, N-terminal domain	48	162	1e-08	IPR006671	Cyclin, N-terminal	-
maker-daph53-augustus-gene-0.819-mRNA-1	473	PF07690	Major Facilitator Superfamily	67	424	2.9e-28	IPR011701	Major facilitator superfamily	GO:0022857|GO:0055085
maker-daph194-augustus-gene-0.2152-mRNA-1	863	PF12796	Ankyrin repeats (3 copies)	129	221	1.1e-15	IPR020683	Ankyrin repeat-containing domain	-
maker-daph194-augustus-gene-0.2152-mRNA-1	863	PF12796	Ankyrin repeats (3 copies)	39	120	1.2e-09	IPR020683	Ankyrin repeat-containing domain	-
genemark-daph223-processed-gene-0.508-mRNA-1	253	PF12796	Ankyrin repeats (3 copies)	72	142	4.8e-10	IPR020683	Ankyrin repeat-containing domain	-
genemark-daph223-processed-gene-0.508-mRNA-1	253	PF12796	Ankyrin repeats (3 copies)	149	212	9.3e-10	IPR020683	Ankyrin repeat-containing domain	-
maker-daph410-augustus-gene-0.1456-mRNA-1	271	PF00089	Trypsin	26	253	1.4e-41	IPR001254	Serine proteases, trypsin domain	GO:0004252|GO:0006508
augustus-daph210-processed-gene-0.332-mRNA-1	339	PF00001	7 transmembrane receptor (rhodopsin family)	43	287	8.1e-11	IPR000276	G protein-coupled receptor, rhodopsin-like	GO:0004930|GO:0007186|GO:0016021
maker-daph286-augustus-gene-0.197-mRNA-1	602	PF00501	AMP-binding enzyme	82	502	2e-95	IPR000873	AMP-dependent synthetase/ligase	-
maker-daph286-augustus-gene-0.197-mRNA-1	602	PF13193	AMP-binding enzyme C-terminal domain	511	587	1.2e-18	IPR025110	AMP-binding enzyme, C-terminal domain	-
maker-daph275-augustus-gene-0.372-mRNA-1	1110	PF00093	von Willebrand factor type C domain	791	851	1.8e-11	IPR001007	VWFC domain	GO:0005515
maker-daph275-augustus-gene-0.372-mRNA-1	1110	PF00093	von Willebrand factor type C domain	976	1044	1.2e-09	IPR001007	VWFC domain	GO:0005515
maker-daph275-augustus-gene-0.372-mRNA-1	1110	PF00093	von Willebrand factor type C domain	871	934	9.8e-09	IPR001007	VWFC domain	GO:0005515
maker-daph275-augustus-gene-0.372-mRNA-1	1110	PF00093	von Willebrand factor type C domain	53	125	1.9e-08	IPR001007	VWFC domain	GO:0005515
maker-daph275-augustus-gene-0.372-mRNA-1	1110	PF07452	CHRD domain	298	416	3.9e-07	IPR010895	CHRD	-
maker-daph275-augustus-gene-0.372-mRNA-1	1110	PF07452	CHRD domain	450	567	5.6e-12	IPR010895	CHRD	-
maker-daph431-augustus-gene-0.123-mRNA-1	658	PF00046	Homeodomain	343	398	1e-14	IPR001356	Homeobox domain	GO:0003677
maker-daph431-augustus-gene-0.123-mRNA-1	658	PF00412	LIM domain	136	193	1.4e-13	IPR001781	Zinc finger, LIM-type	-
maker-daph431-augustus-gene-0.123-mRNA-1	658	PF00412	LIM domain	74	131	4.1e-13	IPR001781	Zinc finger, LIM-type	-
maker-daph210-augustus-gene-0.1572-mRNA-1	1038	PF07714	Protein tyrosine and serine/threonine kinase	721	1019	1.4e-72	IPR001245	Serine-threonine/tyrosine-protein kinase, catalytic domain	GO:0004672|GO:0006468
maker-daph210-augustus-gene-0.1572-mRNA-1	1038	PF00754	F5/8 type C domain	62	199	2.2e-15	IPR000421	Coagulation factor 5/8 C-terminal domain	-
maker-daph254-augustus-gene-0.14-mRNA-1	1548	PF00641	Zn-finger in Ran binding protein and others	655	682	5e-06	IPR001876	Zinc finger, RanBP2-type	-
maker-daph254-augustus-gene-0.14-mRNA-1	1548	PF00641	Zn-finger in Ran binding protein and others	711	736	0.00012	IPR001876	Zinc finger, RanBP2-type	-
maker-daph254-augustus-gene-0.14-mRNA-1	1548	PF08604	Nucleoporin Nup153-like	462	612	4.7e-08	IPR013913	Nucleoporin Nup153, N-terminal	-
maker-daph254-augustus-gene-0.14-mRNA-1	1548	PF08604	Nucleoporin Nup153-like	271	446	1.2e-20	IPR013913	Nucleoporin Nup153, N-terminal	-
maker-daph170-augustus-gene-0.187-mRNA-1	2177	PF01421	Reprolysin (M12B) family zinc metalloprotease	387	534	1.8e-14	IPR001590	Peptidase M12B, ADAM/reprolysin	GO:0004222|GO:0006508
maker-daph170-augustus-gene-0.187-mRNA-1	2177	PF05986	ADAM-TS Spacer 1	798	912	1.4e-25	IPR010294	ADAM-TS Spacer 1	-
maker-daph170-augustus-gene-0.187-mRNA-1	2177	PF17771	ADAM cysteine-rich domain	549	616	4.3e-18	IPR041645	ADAM cysteine-rich domain 2	-
maker-daph170-augustus-gene-0.187-mRNA-1	2177	PF08685	GON domain	1973	2176	1.8e-76	IPR012314	Peptidase M12B, GON-ADAMTSs	GO:0004222|GO:0008270
maker-daph170-augustus-gene-0.187-mRNA-1	2177	PF00090	Thrombospondin type 1 domain	632	683	2.7e-05	IPR000884	Thrombospondin type-1 (TSP1) repeat	-
maker-daph170-augustus-gene-0.187-mRNA-1	2177	PF01562	Reprolysin family propeptide	92	246	2.5e-13	IPR002870	Peptidase M12B, propeptide	-
maker-daph170-augustus-gene-0.187-mRNA-1	2177	PF19030	Thrombospondin type 1 domain	1057	1109	1.4e-10	-	-
maker-daph170-augustus-gene-0.187-mRNA-1	2177	PF19030	Thrombospondin type 1 domain	1849	1907	4.4e-11	-	-
maker-daph170-augustus-gene-0.187-mRNA-1	2177	PF19030	Thrombospondin type 1 domain	1429	1480	9.2e-12	-	-
maker-daph170-augustus-gene-0.187-mRNA-1	2177	PF19030	Thrombospondin type 1 domain	1167	1220	1.1e-11	-	-
maker-daph170-augustus-gene-0.187-mRNA-1	2177	PF19030	Thrombospondin type 1 domain	1798	1845	4.4e-08	-	-
maker-daph170-augustus-gene-0.187-mRNA-1	2177	PF19030	Thrombospondin type 1 domain	1351	1402	1.5e-12	-	-
maker-daph170-augustus-gene-0.187-mRNA-1	2177	PF19030	Thrombospondin type 1 domain	1913	1969	1.8e-06	-	-
maker-daph170-augustus-gene-0.187-mRNA-1	2177	PF19030	Thrombospondin type 1 domain	1112	1164	2.8e-06	-	-
maker-daph170-augustus-gene-0.187-mRNA-1	2177	PF19030	Thrombospondin type 1 domain	1295	1348	2.6e-10	-	-
maker-daph170-augustus-gene-0.187-mRNA-1	2177	PF19030	Thrombospondin type 1 domain	1483	1536	2e-13	-	-
genemark-daph86-processed-gene-3.36-mRNA-1	1311	PF05585	Putative peptidase (DUF1758)	423	571	1.8e-12	IPR008737	Peptidase aspartic, putative	-
genemark-daph86-processed-gene-3.36-mRNA-1	1311	PF05380	Pao retrotransposon peptidase	941	1103	5.2e-55	IPR008042	Retrotransposon, Pao	-
genemark-daph86-processed-gene-3.36-mRNA-1	1311	PF00078	Reverse transcriptase (RNA-dependent DNA polymerase)	744	862	4e-07	IPR000477	Reverse transcriptase domain	-
genemark-daph86-processed-gene-3.36-mRNA-1	1311	PF03564	Protein of unknown function (DUF1759)	130	275	3.1e-33	IPR005312	Protein of unknown function DUF1759	-
maker-daph202-augustus-gene-0.211-mRNA-1	614	PF00447	HSF-type DNA-binding	14	113	5.6e-31	IPR000232	Heat shock factor (HSF)-type, DNA-binding	GO:0003700|GO:0006355|GO:0043565
maker-daph202-augustus-gene-0.211-mRNA-1	614	PF06546	Vertebrate heat shock transcription factor	259	462	0.00018	IPR010542	Vertebrate heat shock transcription factor, C-terminal domain	GO:0003677|GO:0003700|GO:0006355
genemark-daph223-processed-gene-0.585-mRNA-1	1881	PF18701	Family of unknown function (DUF5641)	1770	1862	7.8e-28	IPR040676	Domain of unknown function DUF5641	-
genemark-daph223-processed-gene-0.585-mRNA-1	1881	PF17921	Integrase zinc binding domain	1522	1575	2.3e-08	IPR041588	Integrase zinc-binding domain	-
genemark-daph223-processed-gene-0.585-mRNA-1	1881	PF05380	Pao retrotransposon peptidase	1203	1302	1.2e-28	IPR008042	Retrotransposon, Pao	-
maker-daph304-augustus-gene-0.289-mRNA-1	139	PF01607	Chitin binding Peritrophin-A domain	54	116	1.3e-10	IPR002557	Chitin binding domain	GO:0005576|GO:0008061
augustus-daph15-processed-gene-0.49-mRNA-1	1809	PF03564	Protein of unknown function (DUF1759)	257	391	5.6e-13	IPR005312	Protein of unknown function DUF1759	-
augustus-daph15-processed-gene-0.49-mRNA-1	1809	PF05585	Putative peptidase (DUF1758)	542	689	6.4e-05	IPR008737	Peptidase aspartic, putative	-
augustus-daph15-processed-gene-0.49-mRNA-1	1809	PF05380	Pao retrotransposon peptidase	1057	1219	9.9e-44	IPR008042	Retrotransposon, Pao	-
augustus-daph15-processed-gene-0.49-mRNA-1	1809	PF18701	Family of unknown function (DUF5641)	1694	1786	6.1e-24	IPR040676	Domain of unknown function DUF5641	-
augustus-daph15-processed-gene-0.49-mRNA-1	1809	PF17921	Integrase zinc binding domain	1413	1467	4.6e-08	IPR041588	Integrase zinc-binding domain	-
maker-daph389-augustus-gene-1.3800-mRNA-1	680	PF14604	Variant SH3 domain	242	296	2.7e-17	IPR001452	SH3 domain	GO:0005515
maker-daph389-augustus-gene-1.3800-mRNA-1	680	PF00627	UBA/TS-N domain	26	55	2.7e-07	IPR015940	Ubiquitin-associated domain	-
maker-daph389-augustus-gene-1.3800-mRNA-1	680	PF00300	Histidine phosphatase superfamily (branch 1)	453	615	2.2e-12	IPR013078	Histidine phosphatase superfamily, clade-1	-
genemark-daph382-processed-gene-0.927-mRNA-1	230	PF17919	RNase H-like domain found in reverse transcriptase	145	230	7e-29	IPR041577	Reverse transcriptase/retrotransposon-derived protein, RNase H-like domain	-
maker-daph96-augustus-gene-0.254-mRNA-1	623	PF00320	GATA zinc finger	311	342	2e-13	IPR000679	Zinc finger, GATA-type	GO:0006355|GO:0008270|GO:0043565
maker-daph96-augustus-gene-0.254-mRNA-1	623	PF00320	GATA zinc finger	366	399	9e-15	IPR000679	Zinc finger, GATA-type	GO:0006355|GO:0008270|GO:0043565
maker-daph364-augustus-gene-0.3092-mRNA-1	774	PF00209	Sodium:neurotransmitter symporter family	141	710	1.5e-191	IPR000175	Sodium:neurotransmitter symporter	GO:0016021
augustus-daph18-processed-gene-0.924-mRNA-1	397	PF05380	Pao retrotransposon peptidase	120	274	5.3e-39	IPR008042	Retrotransposon, Pao	-
maker-daph410-augustus-gene-0.979-mRNA-1	726	PF03126	Plus-3 domain	371	472	1.1e-32	IPR004343	Plus-3 domain	GO:0003677
augustus-daph246-processed-gene-0.12-mRNA-1	487	PF17917	RNase H-like domain found in reverse transcriptase	289	399	3.6e-24	IPR041373	Reverse transcriptase, RNase H-like domain	-
genemark-daph86-processed-gene-3.295-mRNA-1	441	PF00665	Integrase core domain	34	133	3.2e-17	IPR001584	Integrase, catalytic core	GO:0015074
maker-daph278-augustus-gene-0.231-mRNA-1	220	PF03067	Lytic polysaccharide mono-oxygenase, cellulose-degrading	29	217	1.2e-31	IPR004302	Cellulose/chitin-binding protein, N-terminal	-
maker-daph116-augustus-gene-0.608-mRNA-1	967	PF08373	RAP domain	916	960	2.1e-09	IPR013584	RAP domain	-
maker-daph116-augustus-gene-0.608-mRNA-1	967	PF08368	FAST kinase-like protein, subdomain 2	798	882	4.5e-18	IPR013579	FAST kinase-like protein, subdomain 2	-
maker-daph204-augustus-gene-0.436-mRNA-1	117	PF02198	Sterile alpha motif (SAM)/Pointed domain	30	100	3.9e-18	IPR003118	Pointed domain	GO:0043565
maker-daph357-augustus-gene-1.598-mRNA-1	179	PF00025	ADP-ribosylation factor family	9	176	5.2e-68	IPR006689	Small GTPase superfamily, ARF/SAR type	GO:0003924|GO:0005525
maker-daph255-augustus-gene-0.342-mRNA-1	337	PF02374	Anion-transporting ATPase	25	331	6.8e-115	IPR025723	Anion-transporting ATPase-like domain	-
genemark-daph150-processed-gene-0.158-mRNA-1	590	PF14529	Endonuclease-reverse transcriptase	498	589	5.9e-15	IPR005135	Endonuclease/exonuclease/phosphatase	GO:0003824
augustus-daph4-processed-gene-0.196-mRNA-1	412	PF03265	Deoxyribonuclease II	30	381	5.7e-99	IPR004947	Deoxyribonuclease II	GO:0004531|GO:0006259
genemark-daph289-processed-gene-0.1505-mRNA-1	255	PF04706	Dickkopf N-terminal cysteine-rich region	88	136	2.4e-11	IPR006796	Dickkopf, N-terminal cysteine-rich	GO:0005576|GO:0007275|GO:0030178
augustus-daph179-processed-gene-1.1608-mRNA-1	386	PF14223	gag-polypeptide of LTR copia-type	166	224	1e-06	-	-
maker-daph53-augustus-gene-0.670-mRNA-1	426	PF02244	Carboxypeptidase activation peptide	39	110	2.2e-15	IPR003146	Carboxypeptidase, activation peptide	-
maker-daph53-augustus-gene-0.670-mRNA-1	426	PF00246	Zinc carboxypeptidase	138	417	6e-75	IPR000834	Peptidase M14, carboxypeptidase A	GO:0004181|GO:0006508|GO:0008270
genemark-daph31-processed-gene-0.515-mRNA-1	134	PF07727	Reverse transcriptase (RNA-dependent DNA polymerase)	1	118	3e-20	IPR013103	Reverse transcriptase, RNA-dependent DNA polymerase	-
maker-daph281-augustus-gene-0.2005-mRNA-1	339	PF01940	Integral membrane protein DUF92	62	326	9e-74	IPR002794	Protein of unknown function DUF92, TMEM19	GO:0016021
maker-daph393-augustus-gene-0.357-mRNA-1	611	PF07690	Major Facilitator Superfamily	141	466	1.5e-32	IPR011701	Major facilitator superfamily	GO:0022857|GO:0055085
maker-daph410-augustus-gene-0.463-mRNA-1	3236	PF02260	FATC domain	3206	3235	2.5e-12	IPR003152	FATC domain	GO:0005515
maker-daph410-augustus-gene-0.463-mRNA-1	3236	PF00454	Phosphatidylinositol 3- and 4-kinase	1914	2186	1e-49	IPR000403	Phosphatidylinositol 3-/4-kinase, catalytic domain	-
maker-daph410-augustus-gene-0.463-mRNA-1	3236	PF15785	Serine/threonine-protein kinase smg-1	881	1095	7.3e-52	IPR031559	Serine/threonine-protein kinase SMG1	GO:0000184|GO:0004674|GO:0016310
maker-daph410-augustus-gene-0.463-mRNA-1	3236	PF15785	Serine/threonine-protein kinase smg-1	608	833	6.7e-21	IPR031559	Serine/threonine-protein kinase SMG1	GO:0000184|GO:0004674|GO:0016310
genemark-daph347-processed-gene-0.160-mRNA-1	1368	PF07727	Reverse transcriptase (RNA-dependent DNA polymerase)	895	1142	2.5e-54	IPR013103	Reverse transcriptase, RNA-dependent DNA polymerase	-
genemark-daph347-processed-gene-0.160-mRNA-1	1368	PF00098	Zinc knuckle	268	283	5.8e-06	IPR001878	Zinc finger, CCHC-type	GO:0003676|GO:0008270
genemark-daph347-processed-gene-0.160-mRNA-1	1368	PF14223	gag-polypeptide of LTR copia-type	58	194	1.7e-26	-	-
maker-daph131-augustus-gene-0.676-mRNA-1	829	PF00431	CUB domain	519	591	1.5e-05	IPR000859	CUB domain	-
maker-daph131-augustus-gene-0.676-mRNA-1	829	PF00431	CUB domain	720	826	2.6e-18	IPR000859	CUB domain	-
maker-daph278-augustus-gene-0.362-mRNA-1	686	PF01433	Peptidase family M1 domain	1	198	7.6e-72	IPR014782	Peptidase M1, membrane alanine aminopeptidase	GO:0008237|GO:0008270
maker-daph278-augustus-gene-0.362-mRNA-1	686	PF11838	ERAP1-like C-terminal domain	282	598	1.7e-51	IPR024571	ERAP1-like C-terminal domain	-
augustus-daph289-processed-gene-0.1875-mRNA-1	305	PF00378	Enoyl-CoA hydratase/isomerase	52	302	1.2e-61	IPR001753	Enoyl-CoA hydratase/isomerase	GO:0003824
augustus-daph31-processed-gene-0.1534-mRNA-1	294	PF05970	PIF1-like helicase	7	162	7.6e-34	IPR010285	DNA helicase Pif1-like	GO:0000723|GO:0003678|GO:0006281
augustus-daph223-processed-gene-0.88-mRNA-1	271	PF18701	Family of unknown function (DUF5641)	111	196	6.6e-14	IPR040676	Domain of unknown function DUF5641	-
maker-daph227-augustus-gene-0.547-mRNA-1	116	PF00379	Insect cuticle protein	42	94	8.8e-09	IPR000618	Insect cuticle protein	-
genemark-daph86-processed-gene-3.38-mRNA-1	1173	PF17921	Integrase zinc binding domain	727	785	9.5e-19	IPR041588	Integrase zinc-binding domain	-
genemark-daph86-processed-gene-3.38-mRNA-1	1173	PF13975	gag-polyprotein putative aspartyl protease	31	126	1.6e-10	-	-
genemark-daph86-processed-gene-3.38-mRNA-1	1173	PF00078	Reverse transcriptase (RNA-dependent DNA polymerase)	300	439	3.4e-25	IPR000477	Reverse transcriptase domain	-
genemark-daph86-processed-gene-3.38-mRNA-1	1173	PF00665	Integrase core domain	804	898	6.1e-11	IPR001584	Integrase, catalytic core	GO:0015074
genemark-daph86-processed-gene-3.38-mRNA-1	1173	PF17917	RNase H-like domain found in reverse transcriptase	494	616	2.7e-34	IPR041373	Reverse transcriptase, RNase H-like domain	-
genemark-daph164-processed-gene-0.64-mRNA-1	1064	PF00078	Reverse transcriptase (RNA-dependent DNA polymerase)	436	569	4.1e-17	IPR000477	Reverse transcriptase domain	-
genemark-daph164-processed-gene-0.64-mRNA-1	1064	PF17919	RNase H-like domain found in reverse transcriptase	632	726	1.1e-27	IPR041577	Reverse transcriptase/retrotransposon-derived protein, RNase H-like domain	-
genemark-daph164-processed-gene-0.64-mRNA-1	1064	PF17921	Integrase zinc binding domain	870	906	1.3e-06	IPR041588	Integrase zinc-binding domain	-
maker-daph319-augustus-gene-0.439-mRNA-1	897	PF00520	Ion transport protein	28	262	3.4e-45	IPR005821	Ion transport domain	GO:0005216|GO:0006811|GO:0016020|GO:0055085
maker-daph359-augustus-gene-0.1152-mRNA-1	742	PF14661	HAUS augmin-like complex subunit 6 N-terminus	30	240	1.2e-41	IPR028163	HAUS augmin-like complex subunit 6, N-terminal	-
augustus-daph407-processed-gene-0.12-mRNA-1	384	PF00046	Homeodomain	101	157	1.5e-23	IPR001356	Homeobox domain	GO:0003677
maker-daph31-augustus-gene-0.1337-mRNA-1	191	PF13920	Zinc finger, C3HC4 type (RING finger)	35	82	4.9e-11	-	-
maker-daph5-augustus-gene-0.96-mRNA-1	1156	PF12612	Tubulin folding cofactor D C terminal	876	1052	6.9e-38	IPR022577	Tubulin-specific chaperone D, C-terminal	-
genemark-daph175-processed-gene-0.318-mRNA-1	934	PF00003	7 transmembrane sweet-taste receptor of 3 GCPR	472	733	2.4e-55	IPR017978	GPCR family 3, C-terminal	GO:0004930|GO:0007186|GO:0016021
genemark-daph175-processed-gene-0.318-mRNA-1	934	PF01094	Receptor family ligand binding region	50	412	2.6e-62	IPR001828	Receptor, ligand binding region	-
maker-daph389-augustus-gene-1.3575-mRNA-1	539	PF00083	Sugar (and other) transporter	82	276	3.5e-32	IPR005828	Major facilitator, sugar transporter-like	GO:0016021|GO:0022857|GO:0055085
maker-daph389-augustus-gene-1.3575-mRNA-1	539	PF00083	Sugar (and other) transporter	395	513	2.7e-07	IPR005828	Major facilitator, sugar transporter-like	GO:0016021|GO:0022857|GO:0055085
genemark-daph47-processed-gene-0.52-mRNA-1	1048	PF07727	Reverse transcriptase (RNA-dependent DNA polymerase)	770	812	2.6e-08	IPR013103	Reverse transcriptase, RNA-dependent DNA polymerase	-
genemark-daph47-processed-gene-0.52-mRNA-1	1048	PF14223	gag-polypeptide of LTR copia-type	62	197	5.9e-29	-	-
genemark-daph47-processed-gene-0.52-mRNA-1	1048	PF00665	Integrase core domain	480	580	4e-08	IPR001584	Integrase, catalytic core	GO:0015074
maker-daph357-augustus-gene-1.427-mRNA-1	343	PF09139	Phosphatidate cytidylyltransferase, mitochondrial	5	148	1.9e-54	IPR015222	Phosphatidate cytidylyltransferase, mitochondrial	GO:0004605|GO:0032049
maker-daph357-augustus-gene-1.427-mRNA-1	343	PF09139	Phosphatidate cytidylyltransferase, mitochondrial	190	331	3.3e-34	IPR015222	Phosphatidate cytidylyltransferase, mitochondrial	GO:0004605|GO:0032049
maker-daph92-augustus-gene-0.1340-mRNA-1	385	PF04488	Glycosyltransferase sugar-binding region containing DXD motif	120	223	4e-13	IPR007577	Glycosyltransferase, DXD sugar-binding motif	-
maker-daph92-augustus-gene-0.1340-mRNA-1	385	PF04572	Alpha 1,4-glycosyltransferase conserved region	245	380	1.3e-31	IPR007652	Alpha 1,4-glycosyltransferase domain	-
maker-daph278-augustus-gene-1.1218-mRNA-1	328	PF00134	Cyclin, N-terminal domain	77	155	1.3e-08	IPR006671	Cyclin, N-terminal	-
maker-daph278-augustus-gene-1.1218-mRNA-1	328	PF16899	Cyclin C-terminal domain	159	255	7.7e-20	IPR031658	Cyclin, C-terminal domain 2	-
maker-daph382-augustus-gene-1.334-mRNA-1	286	PF00188	Cysteine-rich secretory protein family	99	253	1.1e-23	IPR014044	CAP domain	-
genemark-daph223-processed-gene-0.429-mRNA-1	146	PF05380	Pao retrotransposon peptidase	114	146	7.1e-08	IPR008042	Retrotransposon, Pao	-
genemark-daph191-processed-gene-0.23-mRNA-1	1227	PF01569	PAP2 superfamily	136	279	2.6e-24	IPR000326	Phosphatidic acid phosphatase type 2/haloperoxidase	-
genemark-daph191-processed-gene-0.23-mRNA-1	1227	PF00271	Helicase conserved C-terminal domain	656	765	2.1e-22	IPR001650	Helicase, C-terminal	-
genemark-daph191-processed-gene-0.23-mRNA-1	1227	PF13959	Domain of unknown function (DUF4217)	806	866	3.6e-19	IPR025313	Domain of unknown function DUF4217	-
genemark-daph191-processed-gene-0.23-mRNA-1	1227	PF00270	DEAD/DEAH box helicase	449	619	7.1e-44	IPR011545	DEAD/DEAH box helicase domain	GO:0003676|GO:0005524
maker-daph389-augustus-gene-1.2566-mRNA-1	2350	PF14604	Variant SH3 domain	1149	1190	1.4e-09	IPR001452	SH3 domain	GO:0005515
maker-daph389-augustus-gene-1.2566-mRNA-1	2350	PF07653	Variant SH3 domain	1864	1925	1.7e-11	IPR001452	SH3 domain	GO:0005515
maker-daph389-augustus-gene-1.2566-mRNA-1	2350	PF07653	Variant SH3 domain	1979	2038	2.2e-11	IPR001452	SH3 domain	GO:0005515
augustus-daph86-processed-gene-1.337-mRNA-1	537	PF00071	Ras family	324	485	5.3e-27	IPR001806	Small GTPase	GO:0003924|GO:0005525
maker-daph286-augustus-gene-0.83-mRNA-1	763	PF01119	DNA mismatch repair protein, C-terminal domain	190	302	8.2e-05	IPR013507	DNA mismatch repair protein, S5 domain 2-like	GO:0005524|GO:0006298|GO:0030983
maker-daph286-augustus-gene-0.83-mRNA-1	763	PF08676	MutL C terminal dimerisation domain	528	698	7.6e-15	IPR014790	MutL, C-terminal, dimerisation	GO:0005524|GO:0006298
maker-daph429-augustus-gene-0.83-mRNA-1	136	PF05348	Proteasome maturation factor UMP1	19	133	7.9e-27	IPR008012	Proteasome maturation factor Ump1	GO:0043248
maker-daph55-augustus-gene-0.86-mRNA-1	288	PF01476	LysM domain	70	113	5.3e-07	IPR018392	LysM domain	-
maker-daph359-augustus-gene-0.580-mRNA-1	516	PF00058	Low-density lipoprotein receptor repeat class B	167	203	9.5e-05	IPR000033	LDLR class B repeat	-
augustus-daph194-processed-gene-0.235-mRNA-1	312	PF13383	Methyltransferase domain	109	281	8.6e-15	IPR025714	Methyltransferase domain	-
augustus-daph6-processed-gene-0.248-mRNA-1	2030	PF03732	Retrotransposon gag protein	753	830	7.9e-06	IPR005162	Retrotransposon gag domain	-
augustus-daph6-processed-gene-0.248-mRNA-1	2030	PF17921	Integrase zinc binding domain	1787	1845	1.1e-19	IPR041588	Integrase zinc-binding domain	-
augustus-daph6-processed-gene-0.248-mRNA-1	2030	PF00665	Integrase core domain	1864	1958	5e-11	IPR001584	Integrase, catalytic core	GO:0015074
augustus-daph6-processed-gene-0.248-mRNA-1	2030	PF17917	RNase H-like domain found in reverse transcriptase	1554	1676	3.8e-34	IPR041373	Reverse transcriptase, RNase H-like domain	-
augustus-daph6-processed-gene-0.248-mRNA-1	2030	PF00098	Zinc knuckle	1091	1105	9.4e-05	IPR001878	Zinc finger, CCHC-type	GO:0003676|GO:0008270
augustus-daph6-processed-gene-0.248-mRNA-1	2030	PF00078	Reverse transcriptase (RNA-dependent DNA polymerase)	1306	1466	1.5e-34	IPR000477	Reverse transcriptase domain	-
augustus-daph16-processed-gene-0.304-mRNA-1	2068	PF17921	Integrase zinc binding domain	1542	1587	1.5e-07	IPR041588	Integrase zinc-binding domain	-
augustus-daph16-processed-gene-0.304-mRNA-1	2068	PF00078	Reverse transcriptase (RNA-dependent DNA polymerase)	932	1057	6.1e-09	IPR000477	Reverse transcriptase domain	-
augustus-daph16-processed-gene-0.304-mRNA-1	2068	PF03564	Protein of unknown function (DUF1759)	186	327	2.3e-29	IPR005312	Protein of unknown function DUF1759	-
augustus-daph16-processed-gene-0.304-mRNA-1	2068	PF05380	Pao retrotransposon peptidase	1126	1289	4.6e-50	IPR008042	Retrotransposon, Pao	-
augustus-daph16-processed-gene-0.304-mRNA-1	2068	PF18701	Family of unknown function (DUF5641)	1886	1971	1.9e-14	IPR040676	Domain of unknown function DUF5641	-
maker-daph86-augustus-gene-0.2356-mRNA-1	452	PF02984	Cyclin, C-terminal domain	325	441	2.7e-26	IPR004367	Cyclin, C-terminal domain	-
maker-daph86-augustus-gene-0.2356-mRNA-1	452	PF00134	Cyclin, N-terminal domain	197	322	3.6e-48	IPR006671	Cyclin, N-terminal	-
maker-daph24-augustus-gene-0.747-mRNA-1	195	PF07841	DM4/DM12 family	90	181	1.4e-11	IPR006631	Protein of unknown function DM4/12	-
maker-daph351-augustus-gene-0.1400-mRNA-1	204	PF00379	Insect cuticle protein	71	121	3.2e-11	IPR000618	Insect cuticle protein	-
genemark-daph206-processed-gene-0.418-mRNA-1	150	PF00665	Integrase core domain	4	81	3.9e-08	IPR001584	Integrase, catalytic core	GO:0015074
maker-daph439-augustus-gene-0.144-mRNA-1	1214	PF00439	Bromodomain	251	327	7.8e-17	IPR001487	Bromodomain	GO:0005515
genemark-daph355-processed-gene-0.1432-mRNA-1	383	PF05225	helix-turn-helix, Psq domain	209	241	1.1e-05	IPR007889	DNA binding HTH domain, Psq-type	GO:0003677
maker-daph278-augustus-gene-0.227-mRNA-1	242	PF03067	Lytic polysaccharide mono-oxygenase, cellulose-degrading	35	235	5e-35	IPR004302	Cellulose/chitin-binding protein, N-terminal	-
maker-daph229-augustus-gene-0.318-mRNA-1	336	PF00685	Sulfotransferase domain	69	324	1.4e-68	IPR000863	Sulfotransferase domain	GO:0008146
maker-daph321-augustus-gene-0.829-mRNA-1	1167	PF00595	PDZ domain	1080	1160	2.7e-12	IPR001478	PDZ domain	GO:0005515
maker-daph199-augustus-gene-0.254-mRNA-1	922	PF00386	C1q domain	186	320	3.5e-13	IPR001073	C1q domain	-
maker-daph199-augustus-gene-0.254-mRNA-1	922	PF00386	C1q domain	763	873	1.3e-12	IPR001073	C1q domain	-
maker-daph199-augustus-gene-0.254-mRNA-1	922	PF01410	Fibrillar collagen C-terminal domain	478	597	2.1e-14	IPR000885	Fibrillar collagen, C-terminal	GO:0005201
maker-daph120-augustus-gene-0.526-mRNA-1	178	PF10256	Golgin subfamily A member 7/ERF4 family	58	147	1.8e-10	IPR019383	Golgin subfamily A member 7/ERF4	-
genemark-daph80-processed-gene-0.34-mRNA-1	1471	PF05380	Pao retrotransposon peptidase	1109	1270	6.3e-53	IPR008042	Retrotransposon, Pao	-
genemark-daph80-processed-gene-0.34-mRNA-1	1471	PF03564	Protein of unknown function (DUF1759)	382	523	3.1e-12	IPR005312	Protein of unknown function DUF1759	-
maker-daph194-augustus-gene-0.3137-mRNA-1	774	PF01082	Copper type II ascorbate-dependent monooxygenase, N-terminal domain	364	479	2.1e-19	IPR000323	Copper type II, ascorbate-dependent monooxygenase, N-terminal	GO:0004497|GO:0005507|GO:0016715
maker-daph194-augustus-gene-0.3137-mRNA-1	774	PF03712	Copper type II ascorbate-dependent monooxygenase, C-terminal domain	503	650	3e-34	IPR024548	Copper type II ascorbate-dependent monooxygenase, C-terminal	-
maker-daph364-augustus-gene-0.2736-mRNA-1	378	PF00562	RNA polymerase Rpb2, domain 6	242	371	1.8e-10	IPR007120	DNA-directed RNA polymerase, subunit 2, hybrid-binding domain	GO:0003677|GO:0003899|GO:0006351
maker-daph364-augustus-gene-0.2736-mRNA-1	378	PF04561	RNA polymerase Rpb2, domain 2	17	142	2.5e-15	IPR007642	RNA polymerase Rpb2, domain 2	GO:0003677|GO:0003899|GO:0006351
maker-daph4-augustus-gene-0.1396-mRNA-1	792	PF01663	Type I phosphodiesterase / nucleotide pyrophosphatase	50	381	1.6e-75	IPR002591	Type I phosphodiesterase/nucleotide pyrophosphatase/phosphate transferase	-
augustus-daph371-processed-gene-0.25-mRNA-1	368	PF00089	Trypsin	144	363	3e-47	IPR001254	Serine proteases, trypsin domain	GO:0004252|GO:0006508
augustus-daph401-processed-gene-0.151-mRNA-1	370	PF01501	Glycosyl transferase family 8	154	307	9.6e-11	IPR002495	Glycosyl transferase, family 8	GO:0016757
maker-daph429-augustus-gene-0.254-mRNA-1	846	PF00379	Insect cuticle protein	40	92	1.6e-12	IPR000618	Insect cuticle protein	-
augustus-daph357-processed-gene-1.1338-mRNA-1	1741	PF00078	Reverse transcriptase (RNA-dependent DNA polymerase)	21	109	7.2e-11	IPR000477	Reverse transcriptase domain	-
augustus-daph357-processed-gene-1.1338-mRNA-1	1741	PF00078	Reverse transcriptase (RNA-dependent DNA polymerase)	110	161	1.1e-10	IPR000477	Reverse transcriptase domain	-
augustus-daph357-processed-gene-1.1338-mRNA-1	1741	PF00665	Integrase core domain	540	634	4.8e-09	IPR001584	Integrase, catalytic core	GO:0015074
augustus-daph357-processed-gene-1.1338-mRNA-1	1741	PF00652	Ricin-type beta-trefoil lectin domain	907	996	3.7e-08	IPR000772	Ricin B, lectin domain	-
augustus-daph357-processed-gene-1.1338-mRNA-1	1741	PF17921	Integrase zinc binding domain	463	521	4.7e-21	IPR041588	Integrase zinc-binding domain	-
augustus-daph357-processed-gene-1.1338-mRNA-1	1741	PF17917	RNase H-like domain found in reverse transcriptase	249	371	2.4e-34	IPR041373	Reverse transcriptase, RNase H-like domain	-
augustus-daph372-processed-gene-0.1-mRNA-1	602	PF00078	Reverse transcriptase (RNA-dependent DNA polymerase)	204	259	1.2e-09	IPR000477	Reverse transcriptase domain	-
augustus-daph372-processed-gene-0.1-mRNA-1	602	PF17919	RNase H-like domain found in reverse transcriptase	296	394	2.5e-31	IPR041577	Reverse transcriptase/retrotransposon-derived protein, RNase H-like domain	-
augustus-daph357-processed-gene-1.1442-mRNA-1	602	PF00078	Reverse transcriptase (RNA-dependent DNA polymerase)	204	259	1.2e-09	IPR000477	Reverse transcriptase domain	-
augustus-daph357-processed-gene-1.1442-mRNA-1	602	PF17919	RNase H-like domain found in reverse transcriptase	296	394	2.5e-31	IPR041577	Reverse transcriptase/retrotransposon-derived protein, RNase H-like domain	-
augustus-daph176-processed-gene-0.247-mRNA-1	602	PF00078	Reverse transcriptase (RNA-dependent DNA polymerase)	204	259	1.2e-09	IPR000477	Reverse transcriptase domain	-
augustus-daph176-processed-gene-0.247-mRNA-1	602	PF17919	RNase H-like domain found in reverse transcriptase	296	394	2.5e-31	IPR041577	Reverse transcriptase/retrotransposon-derived protein, RNase H-like domain	-
maker-daph260-augustus-gene-0.1336-mRNA-1	191	PF08212	Lipocalin-like domain	41	188	5.2e-17	IPR000566	Lipocalin/cytosolic fatty-acid binding domain	-
maker-daph351-augustus-gene-1.694-mRNA-1	536	PF15693	Mediator complex subunit 26 C-terminal	463	533	8.5e-06	IPR031416	Mediator complex subunit 26, C-terminal domain	-
maker-daph351-augustus-gene-1.694-mRNA-1	536	PF08711	TFIIS helical bundle-like domain	39	87	1.3e-12	IPR017923	Transcription factor IIS, N-terminal	GO:0005634
genemark-daph4-processed-gene-0.2434-mRNA-1	403	PF00076	RNA recognition motif. (a.k.a. RRM, RBD, or RNP domain)	16	86	9.3e-25	IPR000504	RNA recognition motif domain	GO:0003676
genemark-daph4-processed-gene-0.2434-mRNA-1	403	PF14327	Hinge domain of cleavage stimulation factor subunit 2	110	188	6.3e-29	IPR025742	Cleavage stimulation factor subunit 2, hinge domain	-
genemark-daph4-processed-gene-0.2434-mRNA-1	403	PF14304	Transcription termination and cleavage factor C-terminal	362	401	4.8e-20	IPR026896	Transcription termination and cleavage factor, C-terminal domain	GO:0031124
genemark-daph32-processed-gene-1.268-mRNA-1	808	PF13832	PHD-zinc-finger like domain	196	298	3.4e-24	-	-
genemark-daph32-processed-gene-1.268-mRNA-1	808	PF00628	PHD-finger	753	803	7.6e-11	IPR019787	Zinc finger, PHD-finger	-
augustus-daph145-processed-gene-0.574-mRNA-1	311	PF00651	BTB/POZ domain	141	248	2.6e-26	IPR000210	BTB/POZ domain	GO:0005515
genemark-daph86-processed-gene-3.143-mRNA-1	307	PF12259	Baculovirus F protein	28	167	3.1e-09	IPR022048	Envelope fusion protein-like	-
maker-daph32-augustus-gene-1.1777-mRNA-1	548	PF00014	Kunitz/Bovine pancreatic trypsin inhibitor domain	34	88	9e-12	IPR002223	Pancreatic trypsin inhibitor Kunitz domain	GO:0004867
maker-daph32-augustus-gene-1.1777-mRNA-1	548	PF10223	Uncharacterized conserved protein (DUF2181)	287	534	2.1e-83	IPR019356	Protein of unknown function DUF2181	-
maker-daph431-augustus-gene-0.111-mRNA-1	479	PF00069	Protein kinase domain	15	272	1.8e-41	IPR000719	Protein kinase domain	GO:0004672|GO:0005524|GO:0006468
27413|Reactome: R-HSA-428540|Reactome: R-HSA-428542|Reactome: R-HSA-428890|Reactome: R-HSA-429947|Reactome: R-HSA-430116|Reactome: R-HSA-432040|Reactome: R-HSA-432142|Reactome: R-HSA-432722|Reactome: R-HSA-437239|Reactome: R-HSA-438066|Reactome: R-HSA-4419969|Reactome: R-HSA-4420097|Reactome: R-HSA-442720|Reactome: R-HSA-442729|Reactome: R-HSA-442742|Reactome: R-HSA-442982|Reactome: R-HSA-444257|…
R-SCE-1358803|Reactome: R-SCE-141430|Reactome: R-SCE-1474151|Reactome: R-SCE-1489509|Reactome: R-SCE-156711|Reactome: R-SCE-162658|Reactome: R-SCE-1632852|Reactome: R-SCE-163615|Reactome: R-SCE-163680|Reactome: R-SCE-164378|Reactome: R-SCE-165158|Reactome: R-SCE-1660514|Reactome: R-SCE-1660516|Reactome: R-SCE-1660517|Reactome: R-SCE-166208|Reactome: R-SCE-168638|Reactome: R-SCE-170968|Reactome: R…
maker-daph69-augustus-gene-0.1152-mRNA-1	486	PF00076	RNA recognition motif. (a.k.a. RRM, RBD, or RNP domain)	280	349	5.4e-17	IPR000504	RNA recognition motif domain	GO:0003676
maker-daph364-augustus-gene-0.2359-mRNA-1	404	PF07975	TFIIH C1-like domain	349	393	2.3e-12	IPR004595	TFIIH C1-like domain	GO:0006281|GO:0008270
maker-daph364-augustus-gene-0.2359-mRNA-1	404	PF04056	Ssl1-like	66	257	4.5e-80	IPR007198	Ssl1-like	-
genemark-daph372-processed-gene-0.29-mRNA-1	710	PF05380	Pao retrotransposon peptidase	648	701	8.4e-11	IPR008042	Retrotransposon, Pao	-
maker-daph204-augustus-gene-0.473-mRNA-1	167	PF05608	Protein of unknown function (DUF778)	23	71	3e-21	IPR008496	TMEM222/RTE1	-
maker-daph204-augustus-gene-0.473-mRNA-1	167	PF05608	Protein of unknown function (DUF778)	81	138	1.1e-17	IPR008496	TMEM222/RTE1	-
maker-daph229-augustus-gene-0.286-mRNA-1	289	PF13561	Enoyl-(Acyl carrier protein) reductase	50	285	1.3e-61	-	-
maker-daph431-augustus-gene-0.1159-mRNA-1	240	PF05739	SNARE domain	186	236	5.5e-07	IPR000727	Target SNARE coiled-coil homology domain	-
genemark-daph206-processed-gene-0.415-mRNA-1	146	PF10551	MULE transposase domain	1	94	2.6e-12	IPR018289	MULE transposase domain	-
augustus-daph227-processed-gene-0.1323-mRNA-1	493	PF00069	Protein kinase domain	4	288	1.5e-73	IPR000719	Protein kinase domain	GO:0004672|GO:0005524|GO:0006468
27413|Reactome: R-HSA-428540|Reactome: R-HSA-428542|Reactome: R-HSA-428890|Reactome: R-HSA-429947|Reactome: R-HSA-430116|Reactome: R-HSA-432040|Reactome: R-HSA-432142|Reactome: R-HSA-432722|Reactome: R-HSA-437239|Reactome: R-HSA-438066|Reactome: R-HSA-4419969|Reactome: R-HSA-4420097|Reactome: R-HSA-442720|Reactome: R-HSA-442729|Reactome: R-HSA-442742|Reactome: R-HSA-442982|Reactome: R-HSA-444257|…
R-SCE-1358803|Reactome: R-SCE-141430|Reactome: R-SCE-1474151|Reactome: R-SCE-1489509|Reactome: R-SCE-156711|Reactome: R-SCE-162658|Reactome: R-SCE-1632852|Reactome: R-SCE-163615|Reactome: R-SCE-163680|Reactome: R-SCE-164378|Reactome: R-SCE-165158|Reactome: R-SCE-1660514|Reactome: R-SCE-1660516|Reactome: R-SCE-1660517|Reactome: R-SCE-166208|Reactome: R-SCE-168638|Reactome: R-SCE-170968|Reactome: R…
maker-daph86-augustus-gene-1.1416-mRNA-1	928	PF00868	Transglutaminase family	107	265	5.5e-26	IPR001102	Transglutaminase, N-terminal	GO:0018149
maker-daph86-augustus-gene-1.1416-mRNA-1	928	PF01841	Transglutaminase-like superfamily	414	505	8.7e-17	IPR002931	Transglutaminase-like	-
maker-daph86-augustus-gene-1.1416-mRNA-1	928	PF00927	Transglutaminase family, C-terminal ig like domain	831	923	2.2e-08	IPR008958	Transglutaminase, C-terminal	GO:0003810|GO:0018149
maker-daph86-augustus-gene-1.1416-mRNA-1	928	PF00927	Transglutaminase family, C-terminal ig like domain	725	819	8.6e-18	IPR008958	Transglutaminase, C-terminal	GO:0003810|GO:0018149
genemark-daph92-processed-gene-0.377-mRNA-1	292	PF13164	Diedel	35	67	3.2e-07	IPR025061	Diedel	-
genemark-daph86-processed-gene-1.11-mRNA-1	1685	PF14529	Endonuclease-reverse transcriptase	516	632	1.6e-18	IPR005135	Endonuclease/exonuclease/phosphatase	GO:0003824
genemark-daph86-processed-gene-1.11-mRNA-1	1685	PF00075	RNase H	1394	1521	1.2e-10	IPR002156	Ribonuclease H domain	GO:0003676|GO:0004523
genemark-daph86-processed-gene-1.11-mRNA-1	1685	PF00078	Reverse transcriptase (RNA-dependent DNA polymerase)	930	1177	1.7e-45	IPR000477	Reverse transcriptase domain	-
genemark-daph85-processed-gene-0.9-mRNA-1	1974	PF17917	RNase H-like domain found in reverse transcriptase	1050	1153	4.5e-33	IPR041373	Reverse transcriptase, RNase H-like domain	-
genemark-daph85-processed-gene-0.9-mRNA-1	1974	PF00078	Reverse transcriptase (RNA-dependent DNA polymerase)	817	976	1.8e-28	IPR000477	Reverse transcriptase domain	-
genemark-daph85-processed-gene-0.9-mRNA-1	1974	PF17921	Integrase zinc binding domain	1250	1287	4.8e-10	IPR041588	Integrase zinc-binding domain	-
maker-daph66-augustus-gene-0.148-mRNA-1	474	PF00595	PDZ domain	26	108	4.2e-12	IPR001478	PDZ domain	GO:0005515
augustus-daph415-processed-gene-0.871-mRNA-1	1057	PF12796	Ankyrin repeats (3 copies)	358	450	8.4e-16	IPR020683	Ankyrin repeat-containing domain	-
augustus-daph415-processed-gene-0.871-mRNA-1	1057	PF12796	Ankyrin repeats (3 copies)	455	520	1.5e-09	IPR020683	Ankyrin repeat-containing domain	-
augustus-daph415-processed-gene-0.871-mRNA-1	1057	PF12796	Ankyrin repeats (3 copies)	219	311	8.7e-13	IPR020683	Ankyrin repeat-containing domain	-
augustus-daph415-processed-gene-0.871-mRNA-1	1057	PF00520	Ion transport protein	623	868	1.6e-19	IPR005821	Ion transport domain	GO:0005216|GO:0006811|GO:0016020|GO:0055085
maker-daph373-augustus-gene-0.984-mRNA-1	348	PF00085	Thioredoxin	8	106	3e-17	IPR013766	Thioredoxin domain	-
maker-daph373-augustus-gene-0.984-mRNA-1	348	PF00462	Glutaredoxin	156	220	2.3e-18	IPR002109	Glutaredoxin	GO:0097573
maker-daph373-augustus-gene-0.984-mRNA-1	348	PF00462	Glutaredoxin	266	326	6.9e-14	IPR002109	Glutaredoxin	GO:0097573
maker-daph229-augustus-gene-0.972-mRNA-1	342	PF00685	Sulfotransferase domain	68	332	6e-68	IPR000863	Sulfotransferase domain	GO:0008146
maker-daph364-augustus-gene-0.990-mRNA-1	515	PF00787	PX domain	178	251	8.4e-18	IPR001683	Phox homology	GO:0035091
maker-daph364-augustus-gene-0.990-mRNA-1	515	PF00595	PDZ domain	32	120	4.2e-14	IPR001478	PDZ domain	GO:0005515
maker-daph364-augustus-gene-0.990-mRNA-1	515	PF00788	Ras association (RalGDS/AF-6) domain	265	347	2.7e-09	IPR000159	Ras-associating (RA) domain	GO:0007165
maker-daph131-augustus-gene-0.1572-mRNA-1	185	PF00281	Ribosomal protein L5	15	68	2.6e-21	IPR031310	Ribosomal protein L5, N-terminal	-
maker-daph131-augustus-gene-0.1572-mRNA-1	185	PF00673	ribosomal L5P family C-terminus	72	170	3.1e-21	IPR031309	Ribosomal protein L5, C-terminal	-
genemark-daph80-processed-gene-0.53-mRNA-1	2063	PF00078	Reverse transcriptase (RNA-dependent DNA polymerase)	1225	1374	4.9e-26	IPR000477	Reverse transcriptase domain	-
genemark-daph80-processed-gene-0.53-mRNA-1	2063	PF17919	RNase H-like domain found in reverse transcriptase	1420	1518	1.4e-35	IPR041577	Reverse transcriptase/retrotransposon-derived protein, RNase H-like domain	-
genemark-daph80-processed-gene-0.53-mRNA-1	2063	PF17921	Integrase zinc binding domain	1652	1708	4.1e-19	IPR041588	Integrase zinc-binding domain	-
maker-daph298-augustus-gene-0.440-mRNA-1	588	PF02383	SacI homology domain	56	343	2e-92	IPR002013	SAC domain	GO:0016791
genemark-daph235-processed-gene-0.25-mRNA-1	201	PF14223	gag-polypeptide of LTR copia-type	68	200	1.7e-32	-	-
genemark-daph355-processed-gene-0.1013-mRNA-1	1629	PF00078	Reverse transcriptase (RNA-dependent DNA polymerase)	903	1152	5e-39	IPR000477	Reverse transcriptase domain	-
genemark-daph355-processed-gene-0.1013-mRNA-1	1629	PF14529	Endonuclease-reverse transcriptase	498	610	3.8e-19	IPR005135	Endonuclease/exonuclease/phosphatase	GO:0003824
maker-daph281-augustus-gene-0.554-mRNA-1	739	PF00643	B-box zinc finger	97	135	6.9e-08	IPR000315	B-box-type zinc finger	GO:0008270
maker-daph281-augustus-gene-0.554-mRNA-1	739	PF00917	MATH domain	286	396	4.3e-06	IPR002083	MATH/TRAF domain	GO:0005515
maker-daph382-augustus-gene-1.1697-mRNA-1	286	PF06246	Isy1-like splicing family	1	262	1.7e-95	IPR009360	Pre-mRNA-splicing factor Isy1	GO:0000350
maker-daph131-augustus-gene-0.394-mRNA-1	1923	PF01369	Sec7 domain	631	816	3e-64	IPR000904	Sec7 domain	GO:0005085|GO:0032012
maker-daph131-augustus-gene-0.394-mRNA-1	1923	PF12783	Guanine nucleotide exchange factor in Golgi transport N-terminal	391	539	8.9e-27	IPR032691	Guanine nucleotide exchange factor, N-terminal	-
maker-daph281-augustus-gene-0.231-mRNA-1	118	PF07225	NADH-ubiquinone oxidoreductase B15 subunit (NDUFB4)	16	116	4.8e-14	IPR009866	NADH:ubiquinone oxidoreductase, subunit NDUFB4	GO:0005739
maker-daph24-augustus-gene-0.123-mRNA-1	488	PF12937	F-box-like	315	359	2.6e-10	IPR001810	F-box domain	GO:0005515
augustus-daph86-processed-gene-3.969-mRNA-1	1346	PF07727	Reverse transcriptase (RNA-dependent DNA polymerase)	851	1094	1.2e-65	IPR013103	Reverse transcriptase, RNA-dependent DNA polymerase	-
augustus-daph86-processed-gene-3.969-mRNA-1	1346	PF14223	gag-polypeptide of LTR copia-type	70	205	4.2e-29	-	-
augustus-daph86-processed-gene-3.969-mRNA-1	1346	PF00665	Integrase core domain	512	588	6.4e-08	IPR001584	Integrase, catalytic core	GO:0015074
maker-daph441-augustus-gene-0.24-mRNA-1	910	PF00060	Ligand-gated ion channel	570	849	3.1e-52	IPR001320	Ionotropic glutamate receptor	GO:0015276|GO:0016020
maker-daph441-augustus-gene-0.24-mRNA-1	910	PF01094	Receptor family ligand binding region	42	407	2.6e-57	IPR001828	Receptor, ligand binding region	-
maker-daph441-augustus-gene-0.24-mRNA-1	910	PF10613	Ligated ion channel L-glutamate- and glycine-binding site	441	556	4.2e-43	IPR019594	Ionotropic glutamate receptor, L-glutamate and glycine-binding domain	GO:0004970|GO:0016020
augustus-daph298-processed-gene-0.79-mRNA-1	323	PF15245	Transcription cofactor vestigial-like protein 4	209	235	4.8e-07	IPR028184	Transcription cofactor vestigial-like protein 4	GO:0006355
genemark-daph179-processed-gene-0.1561-mRNA-1	830	PF09726	Macoilin family	2	365	5.3e-125	IPR019130	Macoilin	GO:0023041|GO:0030867
genemark-daph179-processed-gene-0.1561-mRNA-1	830	PF09726	Macoilin family	604	707	1.2e-29	IPR019130	Macoilin	GO:0023041|GO:0030867
genemark-daph179-processed-gene-0.1561-mRNA-1	830	PF09726	Macoilin family	267	544	1.2e-45	IPR019130	Macoilin	GO:0023041|GO:0030867
augustus-daph404-processed-gene-0.69-mRNA-1	308	PF00685	Sulfotransferase domain	55	296	2.5e-11	IPR000863	Sulfotransferase domain	GO:0008146
augustus-daph54-processed-gene-0.549-mRNA-1	204	PF13383	Methyltransferase domain	14	141	5.3e-13	IPR025714	Methyltransferase domain	-
maker-daph385-augustus-gene-0.929-mRNA-1	810	PF00089	Trypsin	568	804	2.9e-63	IPR001254	Serine proteases, trypsin domain	GO:0004252|GO:0006508
augustus-daph21-processed-gene-0.66-mRNA-1	268	PF00379	Insect cuticle protein	49	99	1e-05	IPR000618	Insect cuticle protein	-
maker-daph389-augustus-gene-1.4047-mRNA-1	569	PF00046	Homeodomain	433	488	8e-20	IPR001356	Homeobox domain	GO:0003677
maker-daph92-augustus-gene-0.1494-mRNA-1	384	PF01694	Rhomboid family	196	344	4.2e-35	IPR022764	Peptidase S54, rhomboid domain	GO:0004252|GO:0016021
maker-daph92-augustus-gene-0.1494-mRNA-1	384	PF13499	EF-hand domain pair	46	109	4.7e-10	IPR002048	EF-hand domain	GO:0005509
maker-daph410-augustus-gene-1.1460-mRNA-1	128	PF04567	RNA polymerase Rpb2, domain 5	103	127	2.3e-06	IPR007647	RNA polymerase Rpb2, domain 5	GO:0006351
maker-daph16-augustus-gene-0.532-mRNA-1	826	PF00226	DnaJ domain	41	102	6.5e-22	IPR001623	DnaJ domain	-
maker-daph16-augustus-gene-0.532-mRNA-1	826	PF00085	Thioredoxin	165	254	8.4e-06	IPR013766	Thioredoxin domain	-
maker-daph107-augustus-gene-0.1946-mRNA-1	170	PF04777	Erv1 / Alr family	69	161	6.4e-31	IPR017905	ERV/ALR sulfhydryl oxidase domain	GO:0016972
maker-daph199-augustus-gene-0.487-mRNA-1	200	PF06573	Churchill protein	89	195	5e-46	IPR009508	Transcription activator, Churchill	GO:0007275|GO:0008270|GO:0045893
evm-daph210-processed-gene-0.106-mRNA-1	187	PF16033	Domain of unknown function (DUF4789)	5	106	1.3e-22	IPR031993	Domain of unknown function DUF4789	-
maker-daph58-augustus-gene-0.569-mRNA-1	305	PF00153	Mitochondrial carrier protein	201	305	1.7e-20	IPR018108	Mitochondrial substrate/solute carrier	-
maker-daph58-augustus-gene-0.569-mRNA-1	305	PF00153	Mitochondrial carrier protein	106	193	8.1e-23	IPR018108	Mitochondrial substrate/solute carrier	-
maker-daph58-augustus-gene-0.569-mRNA-1	305	PF00153	Mitochondrial carrier protein	7	98	1.1e-20	IPR018108	Mitochondrial substrate/solute carrier	-
maker-daph32-augustus-gene-1.877-mRNA-1	164	PF01607	Chitin binding Peritrophin-A domain	91	144	5.6e-10	IPR002557	Chitin binding domain	GO:0005576|GO:0008061
maker-daph116-augustus-gene-0.601-mRNA-1	569	PF13857	Ankyrin repeats (many copies)	181	229	5.9e-07	-	-
maker-daph314-augustus-gene-0.102-mRNA-1	1482	PF02181	Formin Homology 2 Domain	1036	1429	8.1e-73	IPR015425	Formin, FH2 domain	-
maker-daph194-augustus-gene-0.2463-mRNA-1	856	PF07690	Major Facilitator Superfamily	63	204	8.8e-13	IPR011701	Major facilitator superfamily	GO:0022857|GO:0055085
maker-daph431-augustus-gene-0.306-mRNA-1	1033	PF00271	Helicase conserved C-terminal domain	434	515	2.5e-05	IPR001650	Helicase, C-terminal	-
maker-daph431-augustus-gene-0.306-mRNA-1	1033	PF00270	DEAD/DEAH box helicase	127	272	2.6e-18	IPR011545	DEAD/DEAH box helicase domain	GO:0003676|GO:0005524
maker-daph431-augustus-gene-0.306-mRNA-1	1033	PF08148	DSHCT (NUC185) domain	859	1028	2.5e-54	IPR012961	ATP-dependent RNA helicase Ski2, C-terminal	-
maker-daph431-augustus-gene-0.306-mRNA-1	1033	PF13234	rRNA-processing arch domain	569	832	2.1e-79	IPR025696	rRNA-processing arch domain	-
genemark-daph223-processed-gene-0.671-mRNA-1	102	PF07647	SAM domain (Sterile alpha motif)	16	67	0.00011	IPR001660	Sterile alpha motif domain	GO:0005515
genemark-daph34-processed-gene-0.381-mRNA-1	610	PF00589	Phage integrase family	431	594	2.8e-08	IPR002104	Integrase, catalytic domain	GO:0003677|GO:0006310|GO:0015074
genemark-daph181-processed-gene-0.0-mRNA-1	610	PF00589	Phage integrase family	431	594	2.8e-08	IPR002104	Integrase, catalytic domain	GO:0003677|GO:0006310|GO:0015074
augustus-daph443-processed-gene-0.61-mRNA-1	176	PF17921	Integrase zinc binding domain	119	166	1.1e-10	IPR041588	Integrase zinc-binding domain	-
maker-daph53-augustus-gene-0.638-mRNA-1	812	PF09730	Microtubule-associated protein Bicaudal-D	74	755	1.2e-166	IPR018477	Bicaudal-D protein	GO:0008093|GO:0070840
maker-daph274-augustus-gene-0.1806-mRNA-1	551	PF00782	Dual specificity phosphatase, catalytic domain	304	436	3.3e-40	-	-
maker-daph274-augustus-gene-0.1806-mRNA-1	551	PF00581	Rhodanese-like domain	42	149	1.7e-06	IPR001763	Rhodanese-like domain	-
augustus-daph141-processed-gene-0.16-mRNA-1	415	PF00400	WD domain, G-beta repeat	112	149	0.044	IPR001680	WD40 repeat	GO:0005515
augustus-daph141-processed-gene-0.16-mRNA-1	415	PF00400	WD domain, G-beta repeat	373	409	9.2e-06	IPR001680	WD40 repeat	GO:0005515
augustus-daph141-processed-gene-0.16-mRNA-1	415	PF00400	WD domain, G-beta repeat	246	275	0.023	IPR001680	WD40 repeat	GO:0005515
augustus-daph141-processed-gene-0.16-mRNA-1	415	PF00400	WD domain, G-beta repeat	72	107	0.11	IPR001680	WD40 repeat	GO:0005515
maker-daph289-augustus-gene-0.952-mRNA-1	422	PF00132	Bacterial transferase hexapeptide (six repeats)	288	321	1.3e-05	IPR001451	Hexapeptide repeat	-
maker-daph289-augustus-gene-0.952-mRNA-1	422	PF00483	Nucleotidyl transferase	4	203	1.3e-29	IPR005835	Nucleotidyl transferase domain	GO:0009058|GO:0016779
maker-daph16-augustus-gene-0.424-mRNA-1	817	PF00397	WW domain	133	160	9.9e-09	IPR001202	WW domain	GO:0005515
maker-daph16-augustus-gene-0.424-mRNA-1	817	PF00397	WW domain	94	119	2.8e-08	IPR001202	WW domain	GO:0005515
maker-daph16-augustus-gene-0.424-mRNA-1	817	PF01846	FF domain	272	321	5.1e-11	IPR002713	FF domain	-
maker-daph16-augustus-gene-0.424-mRNA-1	817	PF01846	FF domain	624	671	1.6e-06	IPR002713	FF domain	-
maker-daph16-augustus-gene-0.424-mRNA-1	817	PF01846	FF domain	486	541	8.6e-10	IPR002713	FF domain	-
maker-daph179-augustus-gene-0.525-mRNA-1	577	PF13927	Immunoglobulin domain	337	426	1.2e-11	-	-
maker-daph179-augustus-gene-0.525-mRNA-1	577	PF13927	Immunoglobulin domain	179	320	1.6e-11	-	-
maker-daph179-augustus-gene-0.525-mRNA-1	577	PF07679	Immunoglobulin I-set domain	78	169	2.3e-09	IPR013098	Immunoglobulin I-set	-
maker-daph69-augustus-gene-0.100-mRNA-1	342	PF09229	Activator of Hsp90 ATPase, N-terminal	29	160	4e-38	IPR015310	Activator of Hsp90 ATPase, N-terminal	GO:0001671|GO:0051087
maker-daph69-augustus-gene-0.100-mRNA-1	342	PF08327	Activator of Hsp90 ATPase homolog 1-like protein	221	335	1.2e-24	IPR013538	Activator of Hsp90 ATPase homologue 1-like	-
maker-daph107-augustus-gene-0.503-mRNA-1	307	PF00379	Insect cuticle protein	173	224	2.1e-11	IPR000618	Insect cuticle protein	-
maker-daph321-augustus-gene-0.339-mRNA-1	238	PF00071	Ras family	24	189	1.7e-51	IPR001806	Small GTPase	GO:0003924|GO:0005525
maker-daph53-augustus-gene-0.922-mRNA-1	184	PF00071	Ras family	8	170	4.8e-52	IPR001806	Small GTPase	GO:0003924|GO:0005525
genemark-daph31-processed-gene-0.464-mRNA-1	797	PF14291	Domain of unknown function (DUF4371)	473	576	3.3e-09	IPR025398	Domain of unknown function DUF4371	-
genemark-daph16-processed-gene-0.120-mRNA-1	599	PF00078	Reverse transcriptase (RNA-dependent DNA polymerase)	296	516	9.1e-24	IPR000477	Reverse transcriptase domain	-
maker-daph319-augustus-gene-0.234-mRNA-1	390	PF07686	Immunoglobulin V-set domain	62	152	2.2e-07	IPR013106	Immunoglobulin V-set domain	-
genemark-daph383-processed-gene-0.2916-mRNA-1	536	PF00067	Cytochrome P450	41	513	3.3e-101	IPR001128	Cytochrome P450	GO:0004497|GO:0005506|GO:0016705|GO:0020037
maker-daph247-augustus-gene-0.113-mRNA-1	134	PF01900	Rpp14/Pop5 family	46	123	2.1e-11	IPR002759	RNase P subunit Pop5/Rpp14/Rnp2-like	GO:0001682|GO:0030677
maker-daph38-augustus-gene-0.94-mRNA-1	393	PF11605	Vacuolar protein sorting protein 36 Vps36	25	89	7.5e-07	IPR021648	Vacuolar protein sorting protein 36, GLUE domain	GO:0032266|GO:0043130
maker-daph38-augustus-gene-0.94-mRNA-1	393	PF04157	EAP30/Vps36 family	154	369	1.7e-37	IPR040608	Snf8/Vps36 family	-
maker-daph41-augustus-gene-0.257-mRNA-1	396	PF04258	Signal peptide peptidase	76	384	2.1e-88	IPR007369	Peptidase A22B, signal peptide peptidase	GO:0004190|GO:0016021
maker-daph104-augustus-gene-0.204-mRNA-1	396	PF04258	Signal peptide peptidase	76	384	2.1e-88	IPR007369	Peptidase A22B, signal peptide peptidase	GO:0004190|GO:0016021
maker-daph86-augustus-gene-2.853-mRNA-1	554	PF04389	Peptidase family M28	213	413	2.9e-13	IPR007484	Peptidase M28	GO:0008235
maker-daph386-augustus-gene-0.4277-mRNA-1	937	PF10257	Retinoic acid induced 16-like protein	96	445	1.5e-43	IPR019384	Retinoic acid induced 16-like protein	-
augustus-daph262-processed-gene-0.7-mRNA-1	361	PF13966	zinc-binding in reverse transcriptase	221	289	1.2e-08	IPR026960	Reverse transcriptase zinc-binding domain	-
augustus-daph54-processed-gene-0.415-mRNA-1	1332	PF07727	Reverse transcriptase (RNA-dependent DNA polymerase)	841	1084	1.7e-63	IPR013103	Reverse transcriptase, RNA-dependent DNA polymerase	-
augustus-daph54-processed-gene-0.415-mRNA-1	1332	PF13976	GAG-pre-integrase domain	393	447	7.9e-08	IPR025724	GAG-pre-integrase domain	-
augustus-daph54-processed-gene-0.415-mRNA-1	1332	PF14223	gag-polypeptide of LTR copia-type	15	102	4.8e-07	-	-
genemark-daph154-processed-gene-0.15-mRNA-1	1241	PF00078	Reverse transcriptase (RNA-dependent DNA polymerase)	522	775	1.5e-33	IPR000477	Reverse transcriptase domain	-
maker-daph281-augustus-gene-0.1018-mRNA-1	845	PF03366	YEATS family	28	112	3.7e-21	IPR005033	YEATS	GO:0006355
maker-daph281-augustus-gene-0.1018-mRNA-1	845	PF17793	ANC1 homology domain (AHD)	786	844	1.3e-20	IPR040930	AF-9, ANC1 homology domain	-
genemark-daph206-processed-gene-0.311-mRNA-1	110	PF12796	Ankyrin repeats (3 copies)	1	75	3.8e-09	IPR020683	Ankyrin repeat-containing domain	-
maker-daph281-augustus-gene-0.1532-mRNA-1	1084	PF07714	Protein tyrosine and serine/threonine kinase	474	712	5.1e-41	IPR001245	Serine-threonine/tyrosine-protein kinase, catalytic domain	GO:0004672|GO:0006468
maker-daph281-augustus-gene-0.1532-mRNA-1	1084	PF07714	Protein tyrosine and serine/threonine kinase	817	1076	1.8e-82	IPR001245	Serine-threonine/tyrosine-protein kinase, catalytic domain	GO:0004672|GO:0006468
genemark-daph394-processed-gene-0.89-mRNA-1	780	PF17921	Integrase zinc binding domain	312	357	4.9e-08	IPR041588	Integrase zinc-binding domain	-
genemark-daph394-processed-gene-0.89-mRNA-1	780	PF05380	Pao retrotransposon peptidase	2	60	9.2e-10	IPR008042	Retrotransposon, Pao	-
genemark-daph394-processed-gene-0.89-mRNA-1	780	PF18701	Family of unknown function (DUF5641)	591	664	4.4e-13	IPR040676	Domain of unknown function DUF5641	-
maker-daph428-augustus-gene-0.985-mRNA-1	192	PF00071	Ras family	5	177	1.4e-55	IPR001806	Small GTPase	GO:0003924|GO:0005525
maker-daph6-augustus-gene-0.426-mRNA-1	453	PF00789	UBX domain	285	358	9.6e-17	IPR001012	UBX domain	GO:0005515
maker-daph275-augustus-gene-0.886-mRNA-1	700	PF00069	Protein kinase domain	41	235	6.8e-13	IPR000719	Protein kinase domain	GO:0004672|GO:0005524|GO:0006468
27413|Reactome: R-HSA-428540|Reactome: R-HSA-428542|Reactome: R-HSA-428890|Reactome: R-HSA-429947|Reactome: R-HSA-430116|Reactome: R-HSA-432040|Reactome: R-HSA-432142|Reactome: R-HSA-432722|Reactome: R-HSA-437239|Reactome: R-HSA-438066|Reactome: R-HSA-4419969|Reactome: R-HSA-4420097|Reactome: R-HSA-442720|Reactome: R-HSA-442729|Reactome: R-HSA-442742|Reactome: R-HSA-442982|Reactome: R-HSA-444257|…
R-SCE-1358803|Reactome: R-SCE-141430|Reactome: R-SCE-1474151|Reactome: R-SCE-1489509|Reactome: R-SCE-156711|Reactome: R-SCE-162658|Reactome: R-SCE-1632852|Reactome: R-SCE-163615|Reactome: R-SCE-163680|Reactome: R-SCE-164378|Reactome: R-SCE-165158|Reactome: R-SCE-1660514|Reactome: R-SCE-1660516|Reactome: R-SCE-1660517|Reactome: R-SCE-166208|Reactome: R-SCE-168638|Reactome: R-SCE-170968|Reactome: R…
maker-daph99-augustus-gene-0.248-mRNA-1	434	PF01979	Amidohydrolase family	85	402	7.9e-16	IPR006680	Amidohydrolase-related	GO:0016787
maker-daph415-augustus-gene-0.315-mRNA-1	147	PF00179	Ubiquitin-conjugating enzyme	35	134	4.1e-16	IPR000608	Ubiquitin-conjugating enzyme E2	-
maker-daph351-augustus-gene-1.1313-mRNA-1	2190	PF00080	Copper/zinc superoxide dismutase (SODC)	37	179	4.4e-40	IPR001424	Superoxide dismutase, copper/zinc binding domain	GO:0006801|GO:0046872
maker-daph351-augustus-gene-1.1313-mRNA-1	2190	PF09172	Domain of unknown function (DUF1943)	1167	1441	1e-32	IPR015255	Vitellinogen, open beta-sheet	GO:0005319|GO:0006869
maker-daph351-augustus-gene-1.1313-mRNA-1	2190	PF01347	Lipoprotein amino terminal region	1054	1132	2.5e-18	IPR001747	Lipid transport protein, N-terminal	GO:0005319|GO:0006869
maker-daph351-augustus-gene-1.1313-mRNA-1	2190	PF01347	Lipoprotein amino terminal region	268	839	1.3e-76	IPR001747	Lipid transport protein, N-terminal	GO:0005319|GO:0006869
maker-daph351-augustus-gene-1.1313-mRNA-1	2190	PF00094	von Willebrand factor type D domain	1861	2013	2.5e-09	IPR001846	von Willebrand factor, type D domain	-
maker-daph383-augustus-gene-0.1775-mRNA-1	722	PF03368	Dicer dimerisation domain	595	717	1.6e-23	-	-
maker-daph383-augustus-gene-0.1775-mRNA-1	722	PF00270	DEAD/DEAH box helicase	21	186	2e-14	IPR011545	DEAD/DEAH box helicase domain	GO:0003676|GO:0005524
maker-daph383-augustus-gene-0.1775-mRNA-1	722	PF00271	Helicase conserved C-terminal domain	427	499	4.5e-13	IPR001650	Helicase, C-terminal	-
augustus-daph92-processed-gene-0.37-mRNA-1	357	PF00651	BTB/POZ domain	186	293	1.3e-28	IPR000210	BTB/POZ domain	GO:0005515
maker-daph145-augustus-gene-0.358-mRNA-1	1251	PF00620	RhoGAP domain	410	560	4.7e-37	IPR000198	Rho GTPase-activating protein domain	GO:0007165
maker-daph145-augustus-gene-0.358-mRNA-1	1251	PF16746	BAR domain of APPL family	6	248	2.8e-83	-	-
maker-daph229-augustus-gene-0.1149-mRNA-1	289	PF00685	Sulfotransferase domain	35	279	5e-52	IPR000863	Sulfotransferase domain	GO:0008146
maker-daph194-augustus-gene-0.2794-mRNA-1	567	PF01798	snoRNA binding domain, fibrillarin	179	411	3.3e-84	IPR002687	Nop domain	-
maker-daph194-augustus-gene-0.2794-mRNA-1	567	PF08156	NOP5NT (NUC127) domain	5	70	1.2e-21	IPR012974	NOP5, N-terminal	-
augustus-daph444-processed-gene-0.163-mRNA-1	182	PF00554	Rel homology DNA-binding domain	16	170	3.5e-09	IPR011539	Rel homology domain (RHD), DNA-binding domain	GO:0003677|GO:0003700|GO:0006355
maker-daph92-augustus-gene-0.1357-mRNA-1	341	PF00145	C-5 cytosine-specific DNA methylase	7	337	1e-38	IPR001525	C-5 cytosine methyltransferase	GO:0008168
augustus-daph278-processed-gene-0.1971-mRNA-1	130	PF00061	Lipocalin / cytosolic fatty-acid binding protein family	5	129	4.8e-21	IPR000566	Lipocalin/cytosolic fatty-acid binding domain	-
augustus-daph274-processed-gene-0.20-mRNA-1	631	PF00078	Reverse transcriptase (RNA-dependent DNA polymerase)	445	624	8.2e-41	IPR000477	Reverse transcriptase domain	-
augustus-daph274-processed-gene-0.20-mRNA-1	631	PF14529	Endonuclease-reverse transcriptase	41	154	1.5e-15	IPR005135	Endonuclease/exonuclease/phosphatase	GO:0003824
augustus-daph223-processed-gene-0.152-mRNA-1	387	PF10523	BEN domain	245	295	1.6e-06	IPR018379	BEN domain	-
maker-daph410-augustus-gene-1.761-mRNA-1	103	PF04493	Endonuclease V	29	90	2.7e-11	IPR007581	Endonuclease V	GO:0004519|GO:0006281
maker-daph194-augustus-gene-0.1248-mRNA-1	365	PF01501	Glycosyl transferase family 8	149	302	3.2e-11	IPR002495	Glycosyl transferase, family 8	GO:0016757
augustus-daph33-processed-gene-0.4-mRNA-1	441	PF08395	7tm Chemosensory receptor	26	440	2.2e-10	IPR013604	7TM chemoreceptor	GO:0016021|GO:0050909
genemark-daph31-processed-gene-0.4-mRNA-1	537	PF18758	Kyakuja-Dileera-Zisupton transposase	139	273	2.2e-11	IPR040521	Kyakuja-Dileera-Zisupton transposase	-
augustus-daph53-processed-gene-0.156-mRNA-1	941	PF17919	RNase H-like domain found in reverse transcriptase	200	298	3.5e-36	IPR041577	Reverse transcriptase/retrotransposon-derived protein, RNase H-like domain	-
augustus-daph53-processed-gene-0.156-mRNA-1	941	PF17921	Integrase zinc binding domain	433	489	4.1e-19	IPR041588	Integrase zinc-binding domain	-
augustus-daph53-processed-gene-0.156-mRNA-1	941	PF00078	Reverse transcriptase (RNA-dependent DNA polymerase)	5	133	2.3e-23	IPR000477	Reverse transcriptase domain	-
augustus-daph53-processed-gene-0.156-mRNA-1	941	PF00665	Integrase core domain	504	603	2.1e-17	IPR001584	Integrase, catalytic core	GO:0015074
maker-daph92-augustus-gene-0.1104-mRNA-1	583	PF00620	RhoGAP domain	373	529	3.8e-37	IPR000198	Rho GTPase-activating protein domain	GO:0007165
maker-daph54-augustus-gene-0.1280-mRNA-1	550	PF08336	Prolyl 4-Hydroxylase alpha-subunit, N-terminal region	35	167	2e-41	IPR013547	Prolyl 4-hydroxylase alpha-subunit, N-terminal	GO:0004656|GO:0005783
maker-daph54-augustus-gene-0.1280-mRNA-1	550	PF13640	2OG-Fe(II) oxygenase superfamily	430	531	1.2e-14	IPR005123	Oxoglutarate/iron-dependent dioxygenase	GO:0016491
maker-daph298-augustus-gene-0.235-mRNA-1	107	PF00096	Zinc finger, C2H2 type	25	44	0.0051	IPR013087	Zinc finger C2H2-type	-
maker-daph298-augustus-gene-0.235-mRNA-1	107	PF00096	Zinc finger, C2H2 type	54	73	0.00078	IPR013087	Zinc finger C2H2-type	-
maker-daph260-augustus-gene-0.1097-mRNA-1	780	PF00069	Protein kinase domain	494	763	6.7e-59	IPR000719	Protein kinase domain	GO:0004672|GO:0005524|GO:0006468
27413|Reactome: R-HSA-428540|Reactome: R-HSA-428542|Reactome: R-HSA-428890|Reactome: R-HSA-429947|Reactome: R-HSA-430116|Reactome: R-HSA-432040|Reactome: R-HSA-432142|Reactome: R-HSA-432722|Reactome: R-HSA-437239|Reactome: R-HSA-438066|Reactome: R-HSA-4419969|Reactome: R-HSA-4420097|Reactome: R-HSA-442720|Reactome: R-HSA-442729|Reactome: R-HSA-442742|Reactome: R-HSA-442982|Reactome: R-HSA-444257|…
R-SCE-1358803|Reactome: R-SCE-141430|Reactome: R-SCE-1474151|Reactome: R-SCE-1489509|Reactome: R-SCE-156711|Reactome: R-SCE-162658|Reactome: R-SCE-1632852|Reactome: R-SCE-163615|Reactome: R-SCE-163680|Reactome: R-SCE-164378|Reactome: R-SCE-165158|Reactome: R-SCE-1660514|Reactome: R-SCE-1660516|Reactome: R-SCE-1660517|Reactome: R-SCE-166208|Reactome: R-SCE-168638|Reactome: R-SCE-170968|Reactome: R…
augustus-daph89-processed-gene-0.25-mRNA-1	530	PF12259	Baculovirus F protein	100	386	4e-15	IPR022048	Envelope fusion protein-like	-
maker-daph106-augustus-gene-0.664-mRNA-1	1758	PF00057	Low-density lipoprotein receptor domain class A	1351	1386	5.3e-10	IPR002172	Low-density lipoprotein (LDL) receptor class A repeat	GO:0005515
maker-daph106-augustus-gene-0.664-mRNA-1	1758	PF00057	Low-density lipoprotein receptor domain class A	1303	1349	7.9e-07	IPR002172	Low-density lipoprotein (LDL) receptor class A repeat	GO:0005515
maker-daph106-augustus-gene-0.664-mRNA-1	1758	PF00058	Low-density lipoprotein receptor repeat class B	812	851	5.7e-05	IPR000033	LDLR class B repeat	-
maker-daph106-augustus-gene-0.664-mRNA-1	1758	PF00058	Low-density lipoprotein receptor repeat class B	157	200	8.9e-11	IPR000033	LDLR class B repeat	-
maker-daph106-augustus-gene-0.664-mRNA-1	1758	PF00058	Low-density lipoprotein receptor repeat class B	1170	1207	5.6e-06	IPR000033	LDLR class B repeat	-
maker-daph106-augustus-gene-0.664-mRNA-1	1758	PF00058	Low-density lipoprotein receptor repeat class B	380	420	2.3e-06	IPR000033	LDLR class B repeat	-
maker-daph106-augustus-gene-0.664-mRNA-1	1758	PF00058	Low-density lipoprotein receptor repeat class B	727	766	5.2e-10	IPR000033	LDLR class B repeat	-
maker-daph106-augustus-gene-0.664-mRNA-1	1758	PF00058	Low-density lipoprotein receptor repeat class B	205	240	3e-06	IPR000033	LDLR class B repeat	-
maker-daph106-augustus-gene-0.664-mRNA-1	1758	PF00058	Low-density lipoprotein receptor repeat class B	510	540	5.1e-07	IPR000033	LDLR class B repeat	-
maker-daph106-augustus-gene-0.664-mRNA-1	1758	PF00058	Low-density lipoprotein receptor repeat class B	683	723	8.9e-06	IPR000033	LDLR class B repeat	-
maker-daph106-augustus-gene-0.664-mRNA-1	1758	PF00058	Low-density lipoprotein receptor repeat class B	423	463	2.2e-12	IPR000033	LDLR class B repeat	-
maker-daph106-augustus-gene-0.664-mRNA-1	1758	PF00058	Low-density lipoprotein receptor repeat class B	114	154	1.2e-09	IPR000033	LDLR class B repeat	-
maker-daph106-augustus-gene-0.664-mRNA-1	1758	PF00058	Low-density lipoprotein receptor repeat class B	468	507	1.8e-12	IPR000033	LDLR class B repeat	-
maker-daph106-augustus-gene-0.664-mRNA-1	1758	PF14670	Coagulation Factor Xa inhibitory site	601	636	1.8e-12	-	-
augustus-daph59-processed-gene-0.37-mRNA-1	3695	PF00665	Integrase core domain	3495	3593	4.9e-12	IPR001584	Integrase, catalytic core	GO:0015074
augustus-daph59-processed-gene-0.37-mRNA-1	3695	PF03732	Retrotransposon gag protein	61	141	1.1e-05	IPR005162	Retrotransposon gag domain	-
augustus-daph59-processed-gene-0.37-mRNA-1	3695	PF17921	Integrase zinc binding domain	3422	3479	9e-18	IPR041588	Integrase zinc-binding domain	-
augustus-daph59-processed-gene-0.37-mRNA-1	3695	PF00078	Reverse transcriptase (RNA-dependent DNA polymerase)	2967	3127	4.4e-29	IPR000477	Reverse transcriptase domain	-
augustus-daph59-processed-gene-0.37-mRNA-1	3695	PF17917	RNase H-like domain found in reverse transcriptase	441	563	2.3e-31	IPR041373	Reverse transcriptase, RNase H-like domain	-
augustus-daph59-processed-gene-0.37-mRNA-1	3695	PF17917	RNase H-like domain found in reverse transcriptase	3217	3319	1.1e-35	IPR041373	Reverse transcriptase, RNase H-like domain	-
evm-daph415-processed-gene-0.113-mRNA-1	1041	PF03221	Tc5 transposase DNA-binding domain	210	267	2.3e-13	IPR006600	HTH CenpB-type DNA-binding domain	-
evm-daph415-processed-gene-0.113-mRNA-1	1041	PF04218	CENP-B N-terminal DNA-binding domain	134	184	1.3e-06	IPR007889	DNA binding HTH domain, Psq-type	GO:0003677
maker-daph179-augustus-gene-0.1110-mRNA-1	130	PF00379	Insect cuticle protein	45	89	1.1e-05	IPR000618	Insect cuticle protein	-
maker-daph431-augustus-gene-0.1292-mRNA-1	290	PF00303	Thymidylate synthase	7	290	2e-119	IPR023451	Thymidylate synthase/dCMP hydroxymethylase domain	-
genemark-daph389-processed-gene-1.645-mRNA-1	298	PF09606	ARC105 or Med15 subunit of Mediator complex non-fungal	15	91	2.9e-07	IPR019087	Mediator of RNA polymerase II transcription subunit 15	GO:0003712|GO:0006357|GO:0016592
genemark-daph389-processed-gene-1.645-mRNA-1	298	PF09606	ARC105 or Med15 subunit of Mediator complex non-fungal	233	286	3.2e-12	IPR019087	Mediator of RNA polymerase II transcription subunit 15	GO:0003712|GO:0006357|GO:0016592
genemark-daph389-processed-gene-1.645-mRNA-1	298	PF09606	ARC105 or Med15 subunit of Mediator complex non-fungal	106	223	1.6e-14	IPR019087	Mediator of RNA polymerase II transcription subunit 15	GO:0003712|GO:0006357|GO:0016592
maker-daph202-augustus-gene-0.178-mRNA-1	758	PF00400	WD domain, G-beta repeat	718	757	4.2e-06	IPR001680	WD40 repeat	GO:0005515
maker-daph202-augustus-gene-0.178-mRNA-1	758	PF00400	WD domain, G-beta repeat	412	447	6.5e-08	IPR001680	WD40 repeat	GO:0005515
maker-daph202-augustus-gene-0.178-mRNA-1	758	PF00400	WD domain, G-beta repeat	669	698	0.058	IPR001680	WD40 repeat	GO:0005515
maker-daph202-augustus-gene-0.178-mRNA-1	758	PF08145	BOP1NT (NUC169) domain	147	409	3e-104	IPR012953	BOP1, N-terminal domain	GO:0006364
genemark-daph394-processed-gene-0.124-mRNA-1	970	PF17921	Integrase zinc binding domain	883	937	3.8e-15	IPR041588	Integrase zinc-binding domain	-
genemark-daph394-processed-gene-0.124-mRNA-1	970	PF17919	RNase H-like domain found in reverse transcriptase	644	738	9.1e-28	IPR041577	Reverse transcriptase/retrotransposon-derived protein, RNase H-like domain	-
genemark-daph394-processed-gene-0.124-mRNA-1	970	PF00078	Reverse transcriptase (RNA-dependent DNA polymerase)	452	580	9.5e-18	IPR000477	Reverse transcriptase domain	-
maker-daph58-augustus-gene-0.94-mRNA-1	239	PF01467	Cytidylyltransferase-like	13	212	1.2e-31	IPR004821	Cytidyltransferase-like domain	GO:0003824|GO:0009058
maker-daph304-augustus-gene-0.171-mRNA-1	475	PF00155	Aminotransferase class I and II	86	464	1.6e-48	IPR004839	Aminotransferase, class I/classII	GO:0009058|GO:0030170
maker-daph4-augustus-gene-0.2110-mRNA-1	798	PF14604	Variant SH3 domain	748	796	2.7e-15	IPR001452	SH3 domain	GO:0005515
maker-daph4-augustus-gene-0.2110-mRNA-1	798	PF06017	Unconventional myosin tail, actin- and lipid-binding	300	497	2.3e-48	IPR010926	Class I myosin tail homology domain	GO:0003774|GO:0016459
maker-daph4-augustus-gene-0.2110-mRNA-1	798	PF00063	Myosin head (motor domain)	8	260	1.5e-75	IPR001609	Myosin head, motor domain	GO:0003774|GO:0005524|GO:0016459
maker-daph382-augustus-gene-1.1202-mRNA-1	618	PF02214	BTB/POZ domain	7	92	1.3e-27	IPR003131	Potassium channel tetramerisation-type BTB domain	GO:0051260
maker-daph382-augustus-gene-1.1202-mRNA-1	618	PF00520	Ion transport protein	155	411	2.3e-29	IPR005821	Ion transport domain	GO:0005216|GO:0006811|GO:0016020|GO:0055085
genemark-daph86-processed-gene-2.31-mRNA-1	803	PF00078	Reverse transcriptase (RNA-dependent DNA polymerase)	36	195	1.5e-26	IPR000477	Reverse transcriptase domain	-
genemark-daph86-processed-gene-2.31-mRNA-1	803	PF17917	RNase H-like domain found in reverse transcriptase	286	363	7.9e-25	IPR041373	Reverse transcriptase, RNase H-like domain	-
genemark-daph86-processed-gene-2.31-mRNA-1	803	PF00665	Integrase core domain	455	549	3.3e-09	IPR001584	Integrase, catalytic core	GO:0015074
maker-daph289-augustus-gene-0.683-mRNA-1	287	PF00089	Trypsin	44	281	5.9e-65	IPR001254	Serine proteases, trypsin domain	GO:0004252|GO:0006508
augustus-daph53-processed-gene-0.115-mRNA-1	198	PF01391	Collagen triple helix repeat (20 copies)	74	121	7.4e-09	IPR008160	Collagen triple helix repeat	-
maker-daph357-augustus-gene-0.338-mRNA-1	1447	PF13418	Galactose oxidase, central domain	24	61	0.00016	-	-
maker-daph357-augustus-gene-0.338-mRNA-1	1447	PF01344	Kelch motif	245	300	7.2e-05	IPR006652	Kelch repeat type 1	GO:0005515
maker-daph357-augustus-gene-0.338-mRNA-1	1447	PF13854	Kelch motif	70	106	0.00015	-	-
maker-daph278-augustus-gene-2.844-mRNA-1	610	PF00355	Rieske [2Fe-2S] domain	74	159	6e-20	IPR017941	Rieske [2Fe-2S] iron-sulphur domain	GO:0051537
maker-daph278-augustus-gene-2.844-mRNA-1	610	PF14759	Reductase C-terminal	523	597	6.2e-07	IPR028202	Reductase, C-terminal	-
maker-daph278-augustus-gene-2.844-mRNA-1	610	PF07992	Pyridine nucleotide-disulphide oxidoreductase	199	501	6.4e-57	IPR023753	FAD/NAD(P)-binding domain	GO:0016491
maker-daph4-augustus-gene-0.2205-mRNA-1	166	PF01284	Membrane-associating domain	33	148	1.1e-08	IPR008253	Marvel domain	GO:0016020
genemark-daph31-processed-gene-0.313-mRNA-1	214	PF05380	Pao retrotransposon peptidase	40	95	2.5e-11	IPR008042	Retrotransposon, Pao	-
maker-daph281-augustus-gene-0.785-mRNA-1	647	PF01619	Proline dehydrogenase	153	616	8.8e-78	IPR002872	Proline dehydrogenase domain	-
maker-daph275-augustus-gene-0.303-mRNA-1	502	PF07993	Male sterility protein	23	294	2.3e-72	IPR013120	Fatty acyl-coenzyme A reductase, NAD-binding domain	-
maker-daph275-augustus-gene-0.303-mRNA-1	502	PF03015	Male sterility protein	365	456	1.6e-28	IPR033640	Fatty acyl-CoA reductase, C-terminal	-
maker-daph34-augustus-gene-0.219-mRNA-1	977	PF12796	Ankyrin repeats (3 copies)	554	616	1.1e-07	IPR020683	Ankyrin repeat-containing domain	-
maker-daph34-augustus-gene-0.219-mRNA-1	977	PF12796	Ankyrin repeats (3 copies)	459	549	3.2e-14	IPR020683	Ankyrin repeat-containing domain	-
maker-daph34-augustus-gene-0.219-mRNA-1	977	PF12796	Ankyrin repeats (3 copies)	624	718	3.5e-13	IPR020683	Ankyrin repeat-containing domain	-
maker-daph34-augustus-gene-0.219-mRNA-1	977	PF18346	Mind bomb SH3 repeat domain	327	391	4.6e-21	IPR040847	Mind bomb, SH3 repeat domain	-
maker-daph34-augustus-gene-0.219-mRNA-1	977	PF18346	Mind bomb SH3 repeat domain	255	320	2.8e-23	IPR040847	Mind bomb, SH3 repeat domain	-
maker-daph34-augustus-gene-0.219-mRNA-1	977	PF00569	Zinc finger, ZZ type	82	115	1.5e-09	IPR000433	Zinc finger, ZZ-type	GO:0008270
maker-daph34-augustus-gene-0.219-mRNA-1	977	PF13920	Zinc finger, C3HC4 type (RING finger)	932	971	3.2e-07	-	-
maker-daph34-augustus-gene-0.219-mRNA-1	977	PF13920	Zinc finger, C3HC4 type (RING finger)	855	894	3.7e-08	-	-
maker-daph34-augustus-gene-0.219-mRNA-1	977	PF06701	Mib_herc2	4	69	5e-26	IPR010606	Mib-herc2	GO:0004842|GO:0016567|GO:0046872
maker-daph34-augustus-gene-0.219-mRNA-1	977	PF06701	Mib_herc2	152	216	1.7e-24	IPR010606	Mib-herc2	GO:0004842|GO:0016567|GO:0046872
maker-daph389-augustus-gene-1.4657-mRNA-1	274	PF00018	SH3 domain	112	158	5.2e-16	IPR001452	SH3 domain	GO:0005515
maker-daph389-augustus-gene-1.4657-mRNA-1	274	PF07653	Variant SH3 domain	218	261	2.1e-10	IPR001452	SH3 domain	GO:0005515
maker-daph389-augustus-gene-1.4657-mRNA-1	274	PF00017	SH2 domain	12	90	3e-19	IPR000980	SH2 domain	-
maker-daph281-augustus-gene-0.1694-mRNA-1	669	PF00755	Choline/Carnitine o-acyltransferase	57	661	2.2e-183	IPR039551	Choline/carnitine acyltransferase domain	-
genemark-daph223-processed-gene-0.903-mRNA-1	169	PF05380	Pao retrotransposon peptidase	3	54	5.2e-07	IPR008042	Retrotransposon, Pao	-
augustus-daph291-processed-gene-0.2503-mRNA-1	103	PF04718	Mitochondrial ATP synthase g subunit	11	102	1.1e-25	IPR006808	ATP synthase, F0 complex, subunit G, mitochondrial	GO:0000276|GO:0015078|GO:0015986
augustus-daph131-processed-gene-0.1890-mRNA-1	103	PF04718	Mitochondrial ATP synthase g subunit	11	102	1.1e-25	IPR006808	ATP synthase, F0 complex, subunit G, mitochondrial	GO:0000276|GO:0015078|GO:0015986
maker-daph21-augustus-gene-0.724-mRNA-1	929	PF08434	Calcium-activated chloride channel N terminal	27	295	4.6e-63	IPR013642	Calcium-activated chloride channel, N-terminal	-
maker-daph21-augustus-gene-0.724-mRNA-1	929	PF00092	von Willebrand factor type A domain	322	483	2.7e-13	IPR002035	von Willebrand factor, type A	-
maker-daph55-augustus-gene-0.681-mRNA-1	127	PF14542	GCN5-related N-acetyl-transferase	41	110	4.8e-22	IPR031165	Yjdj-type Gcn5-related N-acetyltransferase	-
maker-daph385-augustus-gene-1.277-mRNA-1	800	PF00694	Aconitase C-terminal domain	601	729	7.1e-45	IPR000573	Aconitase A/isopropylmalate dehydratase small subunit, swivel domain	-
maker-daph385-augustus-gene-1.277-mRNA-1	800	PF00330	Aconitase family (aconitate hydratase)	85	522	9.4e-151	IPR001030	Aconitase/3-isopropylmalate dehydratase large subunit, alpha/beta/alpha domain	-
maker-daph389-augustus-gene-0.726-mRNA-1	601	PF01344	Kelch motif	395	439	1.6e-17	IPR006652	Kelch repeat type 1	GO:0005515
maker-daph389-augustus-gene-0.726-mRNA-1	601	PF01344	Kelch motif	346	385	4.5e-14	IPR006652	Kelch repeat type 1	GO:0005515
maker-daph389-augustus-gene-0.726-mRNA-1	601	PF01344	Kelch motif	441	486	5.8e-18	IPR006652	Kelch repeat type 1	GO:0005515
maker-daph389-augustus-gene-0.726-mRNA-1	601	PF01344	Kelch motif	309	344	1.2e-09	IPR006652	Kelch repeat type 1	GO:0005515
maker-daph389-augustus-gene-0.726-mRNA-1	601	PF01344	Kelch motif	535	580	5.6e-17	IPR006652	Kelch repeat type 1	GO:0005515
maker-daph389-augustus-gene-0.726-mRNA-1	601	PF01344	Kelch motif	488	532	8.8e-13	IPR006652	Kelch repeat type 1	GO:0005515
maker-daph389-augustus-gene-0.726-mRNA-1	601	PF00651	BTB/POZ domain	51	156	1.1e-30	IPR000210	BTB/POZ domain	GO:0005515
maker-daph389-augustus-gene-0.726-mRNA-1	601	PF07707	BTB And C-terminal Kelch	162	263	3.1e-38	IPR011705	BTB/Kelch-associated	-
maker-daph383-augustus-gene-0.1657-mRNA-1	476	PF00194	Eukaryotic-type carbonic anhydrase	184	435	2.7e-88	IPR001148	Alpha carbonic anhydrase domain	-
genemark-daph432-processed-gene-0.50-mRNA-1	3434	PF00078	Reverse transcriptase (RNA-dependent DNA polymerase)	1200	1360	8.5e-35	IPR000477	Reverse transcriptase domain	-
genemark-daph432-processed-gene-0.50-mRNA-1	3434	PF03732	Retrotransposon gag protein	572	649	1.1e-05	IPR005162	Retrotransposon gag domain	-
genemark-daph432-processed-gene-0.50-mRNA-1	3434	PF13975	gag-polyprotein putative aspartyl protease	930	1025	1.2e-09	-	-
genemark-daph432-processed-gene-0.50-mRNA-1	3434	PF17921	Integrase zinc binding domain	1681	1739	1.1e-20	IPR041588	Integrase zinc-binding domain	-
genemark-daph432-processed-gene-0.50-mRNA-1	3434	PF17917	RNase H-like domain found in reverse transcriptase	1448	1570	1.6e-34	IPR041373	Reverse transcriptase, RNase H-like domain	-
genemark-daph432-processed-gene-0.50-mRNA-1	3434	PF00665	Integrase core domain	1758	1852	8.4e-11	IPR001584	Integrase, catalytic core	GO:0015074
maker-daph199-augustus-gene-0.423-mRNA-1	992	PF07714	Protein tyrosine and serine/threonine kinase	550	910	4.5e-88	IPR001245	Serine-threonine/tyrosine-protein kinase, catalytic domain	GO:0004672|GO:0006468
maker-daph199-augustus-gene-0.423-mRNA-1	992	PF13895	Immunoglobulin domain	388	468	7.8e-09	IPR007110	Immunoglobulin-like domain	-
maker-daph325-augustus-gene-0.68-mRNA-1	992	PF07714	Protein tyrosine and serine/threonine kinase	550	910	4.5e-88	IPR001245	Serine-threonine/tyrosine-protein kinase, catalytic domain	GO:0004672|GO:0006468
maker-daph325-augustus-gene-0.68-mRNA-1	992	PF13895	Immunoglobulin domain	388	468	7.8e-09	IPR007110	Immunoglobulin-like domain	-
maker-daph377-augustus-gene-0.118-mRNA-1	799	PF09079	CDC6, C terminal winged helix domain	716	795	5.3e-10	IPR015163	Cdc6, C-terminal	-
maker-daph377-augustus-gene-0.118-mRNA-1	799	PF00004	ATPase family associated with various cellular activities (AAA)	455	598	5.3e-16	IPR003959	ATPase, AAA-type, core	GO:0005524|GO:0016887
maker-daph377-augustus-gene-0.118-mRNA-1	799	PF17872	AAA lid domain	625	660	2.8e-07	IPR041083	AAA lid domain	-
maker-daph377-augustus-gene-0.118-mRNA-1	799	PF01426	BAH domain	36	169	1.8e-07	IPR001025	Bromo adjacent homology (BAH) domain	GO:0003682
genemark-daph382-processed-gene-0.654-mRNA-1	792	PF17919	RNase H-like domain found in reverse transcriptase	746	792	2e-10	IPR041577	Reverse transcriptase/retrotransposon-derived protein, RNase H-like domain	-
genemark-daph382-processed-gene-0.654-mRNA-1	792	PF00078	Reverse transcriptase (RNA-dependent DNA polymerase)	522	679	1.6e-23	IPR000477	Reverse transcriptase domain	-
maker-daph31-augustus-gene-0.1370-mRNA-1	581	PF00211	Adenylate and Guanylate cyclase catalytic domain	389	572	2.9e-48	IPR001054	Adenylyl cyclase class-3/4/guanylyl cyclase	GO:0009190|GO:0035556
maker-daph31-augustus-gene-0.1370-mRNA-1	581	PF00069	Protein kinase domain	86	319	3.8e-32	IPR000719	Protein kinase domain	GO:0004672|GO:0005524|GO:0006468
27413|Reactome: R-HSA-428540|Reactome: R-HSA-428542|Reactome: R-HSA-428890|Reactome: R-HSA-429947|Reactome: R-HSA-430116|Reactome: R-HSA-432040|Reactome: R-HSA-432142|Reactome: R-HSA-432722|Reactome: R-HSA-437239|Reactome: R-HSA-438066|Reactome: R-HSA-4419969|Reactome: R-HSA-4420097|Reactome: R-HSA-442720|Reactome: R-HSA-442729|Reactome: R-HSA-442742|Reactome: R-HSA-442982|Reactome: R-HSA-444257|…
R-SCE-1358803|Reactome: R-SCE-141430|Reactome: R-SCE-1474151|Reactome: R-SCE-1489509|Reactome: R-SCE-156711|Reactome: R-SCE-162658|Reactome: R-SCE-1632852|Reactome: R-SCE-163615|Reactome: R-SCE-163680|Reactome: R-SCE-164378|Reactome: R-SCE-165158|Reactome: R-SCE-1660514|Reactome: R-SCE-1660516|Reactome: R-SCE-1660517|Reactome: R-SCE-166208|Reactome: R-SCE-168638|Reactome: R-SCE-170968|Reactome: R…
maker-daph416-augustus-gene-0.272-mRNA-1	679	PF13516	Leucine Rich repeat	296	318	0.12	IPR001611	Leucine-rich repeat	GO:0005515
maker-daph416-augustus-gene-0.272-mRNA-1	679	PF13516	Leucine Rich repeat	351	373	4.4e-05	IPR001611	Leucine-rich repeat	GO:0005515
maker-daph416-augustus-gene-0.272-mRNA-1	679	PF13516	Leucine Rich repeat	410	431	0.024	IPR001611	Leucine-rich repeat	GO:0005515
genemark-daph3-processed-gene-0.29-mRNA-1	710	PF07727	Reverse transcriptase (RNA-dependent DNA polymerase)	450	698	5.4e-61	IPR013103	Reverse transcriptase, RNA-dependent DNA polymerase	-
genemark-daph3-processed-gene-0.29-mRNA-1	710	PF00665	Integrase core domain	45	146	8.6e-11	IPR001584	Integrase, catalytic core	GO:0015074
genemark-daph265-processed-gene-0.22-mRNA-1	191	PF18701	Family of unknown function (DUF5641)	68	128	6.6e-11	IPR040676	Domain of unknown function DUF5641	-
augustus-daph431-processed-gene-0.2413-mRNA-1	865	PF00080	Copper/zinc superoxide dismutase (SODC)	580	703	8.5e-44	IPR001424	Superoxide dismutase, copper/zinc binding domain	GO:0006801|GO:0046872
augustus-daph431-processed-gene-0.2413-mRNA-1	865	PF00080	Copper/zinc superoxide dismutase (SODC)	726	861	2.2e-42	IPR001424	Superoxide dismutase, copper/zinc binding domain	GO:0006801|GO:0046872
augustus-daph431-processed-gene-0.2413-mRNA-1	865	PF09532	FDF domain	381	453	3.4e-09	IPR019050	FDF domain	-
augustus-daph431-processed-gene-0.2413-mRNA-1	865	PF12701	Scd6-like Sm domain	6	79	1e-26	IPR025609	Lsm14-like, N-terminal	-
maker-daph415-augustus-gene-0.292-mRNA-1	348	PF01992	ATP synthase (C/AC39) subunit	13	344	5.8e-117	IPR002843	ATPase, V0 complex, c/d subunit	-
maker-daph111-augustus-gene-0.278-mRNA-1	1987	PF00211	Adenylate and Guanylate cyclase catalytic domain	943	1143	1.1e-56	IPR001054	Adenylyl cyclase class-3/4/guanylyl cyclase	GO:0009190|GO:0035556
maker-daph111-augustus-gene-0.278-mRNA-1	1987	PF00211	Adenylate and Guanylate cyclase catalytic domain	339	499	1.2e-58	IPR001054	Adenylyl cyclase class-3/4/guanylyl cyclase	GO:0009190|GO:0035556
maker-daph111-augustus-gene-0.278-mRNA-1	1987	PF06327	Domain of Unknown Function (DUF1053)	597	681	8.5e-08	IPR009398	Adenylate cyclase, conserved domain	GO:0004016|GO:0005886|GO:0006171
maker-daph111-augustus-gene-0.278-mRNA-1	1987	PF16214	Adenylyl cyclase N-terminal extracellular and transmembrane region	202	332	2.1e-30	IPR032628	Adenylate cyclase, N-terminal	-
maker-daph120-augustus-gene-0.521-mRNA-1	275	PF06026	Ribose 5-phosphate isomerase A (phosphoriboisomerase A)	94	268	1.6e-62	IPR004788	Ribose 5-phosphate isomerase, type A	GO:0004751|GO:0009052
maker-daph389-augustus-gene-0.1263-mRNA-1	268	PF00812	Ephrin	3	131	1.4e-40	IPR001799	Ephrin receptor-binding domain	GO:0016020
maker-daph22-augustus-gene-0.73-mRNA-1	137	PF00379	Insect cuticle protein	54	102	1.5e-05	IPR000618	Insect cuticle protein	-
maker-daph386-augustus-gene-0.1399-mRNA-1	137	PF00379	Insect cuticle protein	54	102	1.5e-05	IPR000618	Insect cuticle protein	-
genemark-daph18-processed-gene-0.580-mRNA-1	306	PF07727	Reverse transcriptase (RNA-dependent DNA polymerase)	147	302	1.4e-37	IPR013103	Reverse transcriptase, RNA-dependent DNA polymerase	-
augustus-daph357-processed-gene-1.1315-mRNA-1	707	PF17921	Integrase zinc binding domain	611	669	8.9e-21	IPR041588	Integrase zinc-binding domain	-
augustus-daph357-processed-gene-1.1315-mRNA-1	707	PF17919	RNase H-like domain found in reverse transcriptase	379	477	6.9e-37	IPR041577	Reverse transcriptase/retrotransposon-derived protein, RNase H-like domain	-
augustus-daph357-processed-gene-1.1315-mRNA-1	707	PF00078	Reverse transcriptase (RNA-dependent DNA polymerase)	214	319	2.3e-15	IPR000477	Reverse transcriptase domain	-
maker-daph227-augustus-gene-0.612-mRNA-1	395	PF13602	Zinc-binding dehydrogenase	276	384	1.4e-10	-	-
maker-daph35-augustus-gene-0.228-mRNA-1	205	PF00431	CUB domain	55	149	4.5e-11	IPR000859	CUB domain	-
maker-daph32-augustus-gene-1.1080-mRNA-1	352	PF00722	Glycosyl hydrolases family 16	106	250	1.8e-07	IPR000757	Glycoside hydrolase family 16	GO:0004553|GO:0005975
maker-daph201-augustus-gene-0.242-mRNA-1	1387	PF04998	RNA polymerase Rpb1, domain 5	841	1313	3.8e-91	IPR007081	RNA polymerase Rpb1, domain 5	GO:0003677|GO:0003899|GO:0006351
maker-daph201-augustus-gene-0.242-mRNA-1	1387	PF00623	RNA polymerase Rpb1, domain 2	358	523	4e-71	IPR000722	RNA polymerase, alpha subunit	GO:0003677|GO:0003899|GO:0006351
maker-daph201-augustus-gene-0.242-mRNA-1	1387	PF04997	RNA polymerase Rpb1, domain 1	13	356	2.5e-91	IPR007080	RNA polymerase Rpb1, domain 1	GO:0003677|GO:0003899|GO:0006351
maker-daph201-augustus-gene-0.242-mRNA-1	1387	PF05000	RNA polymerase Rpb1, domain 4	734	834	1.9e-31	IPR007083	RNA polymerase Rpb1, domain 4	GO:0003677|GO:0003899|GO:0006351
maker-daph201-augustus-gene-0.242-mRNA-1	1387	PF04983	RNA polymerase Rpb1, domain 3	528	703	7.2e-37	IPR007066	RNA polymerase Rpb1, domain 3	GO:0003677|GO:0003899|GO:0006351
genemark-daph86-processed-gene-3.214-mRNA-1	735	PF00665	Integrase core domain	533	628	3.8e-11	IPR001584	Integrase, catalytic core	GO:0015074
maker-daph131-augustus-gene-0.1185-mRNA-1	453	PF13912	C2H2-type zinc finger	195	219	7e-05	-	-
maker-daph131-augustus-gene-0.1185-mRNA-1	453	PF00096	Zinc finger, C2H2 type	223	244	0.0029	IPR013087	Zinc finger C2H2-type	-
maker-daph131-augustus-gene-0.1185-mRNA-1	453	PF00096	Zinc finger, C2H2 type	278	300	0.0018	IPR013087	Zinc finger C2H2-type	-
maker-daph131-augustus-gene-0.1185-mRNA-1	453	PF00096	Zinc finger, C2H2 type	306	328	0.00011	IPR013087	Zinc finger C2H2-type	-
maker-daph131-augustus-gene-0.1185-mRNA-1	453	PF00096	Zinc finger, C2H2 type	250	272	0.01	IPR013087	Zinc finger C2H2-type	-
maker-daph32-augustus-gene-0.1012-mRNA-1	995	PF00400	WD domain, G-beta repeat	261	297	7.6e-09	IPR001680	WD40 repeat	GO:0005515
maker-daph32-augustus-gene-0.1012-mRNA-1	995	PF00400	WD domain, G-beta repeat	100	126	0.0074	IPR001680	WD40 repeat	GO:0005515
maker-daph32-augustus-gene-0.1012-mRNA-1	995	PF00400	WD domain, G-beta repeat	173	211	0.0014	IPR001680	WD40 repeat	GO:0005515
maker-daph32-augustus-gene-0.1012-mRNA-1	995	PF00400	WD domain, G-beta repeat	218	256	1.8e-06	IPR001680	WD40 repeat	GO:0005515
maker-daph32-augustus-gene-0.1012-mRNA-1	995	PF00400	WD domain, G-beta repeat	134	168	2e-06	IPR001680	WD40 repeat	GO:0005515
maker-daph32-augustus-gene-0.1012-mRNA-1	995	PF04053	Coatomer WD associated region	360	804	1.6e-169	IPR006692	Coatomer, WD associated region	GO:0005198|GO:0006886|GO:0016192|GO:0030117
genemark-daph275-processed-gene-0.1849-mRNA-1	713	PF03732	Retrotransposon gag protein	395	501	2.6e-06	IPR005162	Retrotransposon gag domain	-
maker-daph120-augustus-gene-0.749-mRNA-1	472	PF01391	Collagen triple helix repeat (20 copies)	95	153	9e-11	IPR008160	Collagen triple helix repeat	-
maker-daph120-augustus-gene-0.749-mRNA-1	472	PF01391	Collagen triple helix repeat (20 copies)	378	436	8.8e-08	IPR008160	Collagen triple helix repeat	-
maker-daph120-augustus-gene-0.749-mRNA-1	472	PF01391	Collagen triple helix repeat (20 copies)	143	199	5.2e-08	IPR008160	Collagen triple helix repeat	-
maker-daph204-augustus-gene-0.279-mRNA-1	823	PF01431	Peptidase family M13	619	815	2.3e-20	IPR018497	Peptidase M13, C-terminal domain	GO:0004222|GO:0006508
maker-daph204-augustus-gene-0.279-mRNA-1	823	PF05649	Peptidase family M13	170	557	6.2e-72	IPR008753	Peptidase M13, N-terminal domain	GO:0006508
augustus-daph386-processed-gene-0.5102-mRNA-1	219	PF00379	Insect cuticle protein	50	101	3.9e-08	IPR000618	Insect cuticle protein	-
maker-daph36-augustus-gene-0.1558-mRNA-1	375	PF03637	Mob1/phocein family	123	286	2.9e-60	IPR005301	MOB kinase activator family	-
genemark-daph27-processed-gene-0.87-mRNA-1	333	PF00001	7 transmembrane receptor (rhodopsin family)	61	310	1.7e-10	IPR000276	G protein-coupled receptor, rhodopsin-like	GO:0004930|GO:0007186|GO:0016021
maker-daph201-augustus-gene-0.271-mRNA-1	796	PF00134	Cyclin, N-terminal domain	122	247	8.4e-22	IPR006671	Cyclin, N-terminal	-
maker-daph201-augustus-gene-0.271-mRNA-1	796	PF02984	Cyclin, C-terminal domain	252	369	1.8e-07	IPR004367	Cyclin, C-terminal domain	-
maker-daph291-augustus-gene-0.1679-mRNA-1	227	PF02434	Fringe-like	38	151	1.6e-08	IPR003378	Fringe-like	GO:0016020|GO:0016757
augustus-daph155-processed-gene-0.20-mRNA-1	915	PF17917	RNase H-like domain found in reverse transcriptase	439	561	1.9e-33	IPR041373	Reverse transcriptase, RNase H-like domain	-
augustus-daph155-processed-gene-0.20-mRNA-1	915	PF00665	Integrase core domain	749	843	1.7e-11	IPR001584	Integrase, catalytic core	GO:0015074
augustus-daph155-processed-gene-0.20-mRNA-1	915	PF00078	Reverse transcriptase (RNA-dependent DNA polymerase)	191	351	1.4e-29	IPR000477	Reverse transcriptase domain	-
augustus-daph155-processed-gene-0.20-mRNA-1	915	PF17921	Integrase zinc binding domain	672	730	4.2e-20	IPR041588	Integrase zinc-binding domain	-
genemark-daph31-processed-gene-0.475-mRNA-1	146	PF17921	Integrase zinc binding domain	3	47	3.7e-07	IPR041588	Integrase zinc-binding domain	-
augustus-daph116-processed-gene-0.1448-mRNA-1	1332	PF08729	HPC2 and ubinuclein domain	118	169	1.5e-19	IPR014840	Hpc2-related domain	-
augustus-daph116-processed-gene-0.1448-mRNA-1	1332	PF14075	Ubinuclein conserved middle domain	399	621	2.6e-61	IPR026947	Ubinuclein middle domain	-
maker-daph339-augustus-gene-0.133-mRNA-1	1056	PF08205	CD80-like C2-set immunoglobulin domain	370	438	2.3e-13	IPR013162	CD80-like, immunoglobulin C2-set	-
maker-daph339-augustus-gene-0.133-mRNA-1	1056	PF13927	Immunoglobulin domain	469	535	5e-10	-	-
maker-daph35-augustus-gene-0.241-mRNA-1	624	PF00505	HMG (high mobility group) box	90	157	3.8e-14	IPR009071	High mobility group box domain	-
maker-daph431-augustus-gene-0.1161-mRNA-1	479	PF07946	Protein of unknown function (DUF1682)	139	469	7.1e-88	IPR012879	PAT complex subunit CCDC47	GO:0005509|GO:0005783|GO:0032469|GO:0036503
maker-daph33-augustus-gene-0.46-mRNA-1	531	PF13091	PLD-like domain	102	253	9.9e-09	IPR025202	Phospholipase D-like domain	-
augustus-daph278-processed-gene-0.1888-mRNA-1	440	PF00170	bZIP transcription factor	207	264	1.6e-07	IPR004827	Basic-leucine zipper domain	GO:0003700|GO:0006355
maker-daph351-augustus-gene-1.715-mRNA-1	885	PF12662	Complement Clr-like EGF-like	382	404	2.2e-08	IPR026823	Complement Clr-like EGF domain	-
maker-daph351-augustus-gene-1.715-mRNA-1	885	PF00058	Low-density lipoprotein receptor repeat class B	531	575	1.3e-11	IPR000033	LDLR class B repeat	-
maker-daph351-augustus-gene-1.715-mRNA-1	885	PF00058	Low-density lipoprotein receptor repeat class B	580	618	8.6e-10	IPR000033	LDLR class B repeat	-
maker-daph351-augustus-gene-1.715-mRNA-1	885	PF00058	Low-density lipoprotein receptor repeat class B	622	663	9.4e-07	IPR000033	LDLR class B repeat	-
maker-daph351-augustus-gene-1.715-mRNA-1	885	PF00057	Low-density lipoprotein receptor domain class A	240	276	6.1e-13	IPR002172	Low-density lipoprotein (LDL) receptor class A repeat	GO:0005515
maker-daph351-augustus-gene-1.715-mRNA-1	885	PF00057	Low-density lipoprotein receptor domain class A	323	358	9.8e-07	IPR002172	Low-density lipoprotein (LDL) receptor class A repeat	GO:0005515
maker-daph351-augustus-gene-1.715-mRNA-1	885	PF00057	Low-density lipoprotein receptor domain class A	194	230	6.7e-09	IPR002172	Low-density lipoprotein (LDL) receptor class A repeat	GO:0005515
maker-daph351-augustus-gene-1.715-mRNA-1	885	PF00057	Low-density lipoprotein receptor domain class A	30	65	2e-11	IPR002172	Low-density lipoprotein (LDL) receptor class A repeat	GO:0005515
maker-daph351-augustus-gene-1.715-mRNA-1	885	PF00057	Low-density lipoprotein receptor domain class A	70	110	1.1e-10	IPR002172	Low-density lipoprotein (LDL) receptor class A repeat	GO:0005515
maker-daph351-augustus-gene-1.715-mRNA-1	885	PF00057	Low-density lipoprotein receptor domain class A	154	190	8.1e-11	IPR002172	Low-density lipoprotein (LDL) receptor class A repeat	GO:0005515
maker-daph351-augustus-gene-1.715-mRNA-1	885	PF00057	Low-density lipoprotein receptor domain class A	279	315	2.9e-10	IPR002172	Low-density lipoprotein (LDL) receptor class A repeat	GO:0005515
maker-daph351-augustus-gene-1.715-mRNA-1	885	PF00057	Low-density lipoprotein receptor domain class A	113	151	3.3e-10	IPR002172	Low-density lipoprotein (LDL) receptor class A repeat	GO:0005515
maker-daph386-augustus-gene-0.1973-mRNA-1	508	PF16033	Domain of unknown function (DUF4789)	329	423	7.2e-21	IPR031993	Domain of unknown function DUF4789	-
augustus-daph155-processed-gene-0.38-mRNA-1	1973	PF00078	Reverse transcriptase (RNA-dependent DNA polymerase)	1003	1161	1.2e-27	IPR000477	Reverse transcriptase domain	-
augustus-daph155-processed-gene-0.38-mRNA-1	1973	PF17921	Integrase zinc binding domain	1461	1517	3e-19	IPR041588	Integrase zinc-binding domain	-
augustus-daph155-processed-gene-0.38-mRNA-1	1973	PF17917	RNase H-like domain found in reverse transcriptase	1254	1354	1e-35	IPR041373	Reverse transcriptase, RNase H-like domain	-
augustus-daph155-processed-gene-0.38-mRNA-1	1973	PF00665	Integrase core domain	1532	1631	2.7e-17	IPR001584	Integrase, catalytic core	GO:0015074
maker-daph116-augustus-gene-0.342-mRNA-1	252	PF04157	EAP30/Vps36 family	6	231	4.8e-72	IPR040608	Snf8/Vps36 family	-
maker-daph17-augustus-gene-0.1020-mRNA-1	1176	PF01167	Tub family	1074	1170	5.1e-26	IPR000007	Tubby, C-terminal	-
maker-daph364-augustus-gene-0.2607-mRNA-1	1000	PF07973	Threonyl and Alanyl tRNA synthetase second additional domain	728	771	3.8e-08	IPR012947	Threonyl/alanyl tRNA synthetase, SAD	GO:0004812|GO:0005524|GO:0043039
maker-daph364-augustus-gene-0.2607-mRNA-1	1000	PF01411	tRNA synthetases class II (A)	435	629	6.4e-27	IPR018164	Alanyl-tRNA synthetase, class IIc, N-terminal	GO:0000166|GO:0004813|GO:0005524|GO:0006419
maker-daph364-augustus-gene-0.2607-mRNA-1	1000	PF01411	tRNA synthetases class II (A)	32	411	1.2e-131	IPR018164	Alanyl-tRNA synthetase, class IIc, N-terminal	GO:0000166|GO:0004813|GO:0005524|GO:0006419
maker-daph255-augustus-gene-0.555-mRNA-1	167	PF17054	Microtubule-Associated protein Jupiter	1	36	1.1e-07	IPR033335	Microtubule-associated protein Jupiter	-
augustus-daph32-processed-gene-0.62-mRNA-1	481	PF00096	Zinc finger, C2H2 type	353	375	0.011	IPR013087	Zinc finger C2H2-type	-
augustus-daph32-processed-gene-0.62-mRNA-1	481	PF00096	Zinc finger, C2H2 type	381	405	5.8e-06	IPR013087	Zinc finger C2H2-type	-
augustus-daph32-processed-gene-0.62-mRNA-1	481	PF00096	Zinc finger, C2H2 type	411	433	0.0017	IPR013087	Zinc finger C2H2-type	-
augustus-daph410-processed-gene-1.1728-mRNA-1	1933	PF14260	C4-type zinc-finger of DNA polymerase delta	1844	1913	4.3e-11	IPR025687	C4-type zinc-finger of DNA polymerase delta	-
augustus-daph410-processed-gene-1.1728-mRNA-1	1933	PF03104	DNA polymerase family B, exonuclease domain	55	214	1.4e-06	IPR006133	DNA-directed DNA polymerase, family B, exonuclease domain	-
augustus-daph410-processed-gene-1.1728-mRNA-1	1933	PF03104	DNA polymerase family B, exonuclease domain	1094	1284	5.5e-10	IPR006133	DNA-directed DNA polymerase, family B, exonuclease domain	-
augustus-daph410-processed-gene-1.1728-mRNA-1	1933	PF00136	DNA polymerase family B	1349	1798	2.6e-100	IPR006134	DNA-directed DNA polymerase, family B, multifunctional domain	GO:0000166|GO:0003677
maker-daph431-augustus-gene-0.6-mRNA-1	231	PF05485	THAP domain	48	140	3.7e-17	IPR006612	THAP-type zinc finger	-
maker-daph27-augustus-gene-0.288-mRNA-1	160	PF01157	Ribosomal protein L21e	1	101	5.4e-47	IPR001147	Ribosomal protein L21e	GO:0003735|GO:0005840|GO:0006412
augustus-daph446-processed-gene-0.72-mRNA-1	1056	PF04815	Sec23/Sec24 helical domain	798	899	9.1e-26	IPR006900	Sec23/Sec24, helical domain	GO:0006886|GO:0006888|GO:0030127
augustus-daph446-processed-gene-0.72-mRNA-1	1056	PF04811	Sec23/Sec24 trunk domain	453	698	3.4e-81	IPR006896	Sec23/Sec24, trunk domain	GO:0006886|GO:0006888|GO:0030127
augustus-daph446-processed-gene-0.72-mRNA-1	1056	PF04810	Sec23/Sec24 zinc finger	376	414	1.5e-15	IPR006895	Zinc finger, Sec23/Sec24-type	GO:0006886|GO:0006888|GO:0008270|GO:0030127
augustus-daph446-processed-gene-0.72-mRNA-1	1056	PF00626	Gelsolin repeat	924	996	1.7e-11	IPR007123	Gelsolin-like domain	-
augustus-daph446-processed-gene-0.72-mRNA-1	1056	PF08033	Sec23/Sec24 beta-sandwich domain	703	786	4.3e-16	IPR012990	Sec23/Sec24 beta-sandwich	-
maker-daph120-augustus-gene-0.567-mRNA-1	420	PF05206	Methyltransferase TRM13	162	417	4.3e-77	IPR007871	Methyltransferase TRM13	GO:0008033|GO:0008168
maker-daph120-augustus-gene-0.567-mRNA-1	420	PF11722	CCCH zinc finger in TRM13 protein	11	38	5.2e-12	IPR021721	Zinc finger, CCCH-type, TRM13	GO:0008168
maker-daph120-augustus-gene-0.567-mRNA-1	420	PF05253	U11-48K-like CHHC zinc finger	58	80	3.8e-07	IPR022776	TRM13/UPF0224 family, U11-48K-like CHHC zinc finger domain	-
maker-daph393-augustus-gene-0.423-mRNA-1	181	PF00071	Ras family	5	164	7.5e-57	IPR001806	Small GTPase	GO:0003924|GO:0005525
maker-daph364-augustus-gene-0.1929-mRNA-1	2366	PF13086	AAA domain	652	1110	1.2e-26	IPR041677	DNA2/NAM7 helicase, helicase domain	GO:0004386
maker-daph364-augustus-gene-0.1929-mRNA-1	2366	PF13087	AAA domain	1123	1310	1.2e-35	IPR041679	DNA2/NAM7 helicase-like, C-terminal	-
genemark-daph287-processed-gene-0.91-mRNA-1	247	PF12796	Ankyrin repeats (3 copies)	74	155	2.5e-12	IPR020683	Ankyrin repeat-containing domain	-
maker-daph92-augustus-gene-0.1450-mRNA-1	591	PF00071	Ras family	365	522	3.9e-16	IPR001806	Small GTPase	GO:0003924|GO:0005525
genemark-daph86-processed-gene-1.16-mRNA-1	1713	PF00096	Zinc finger, C2H2 type	470	492	0.00052	IPR013087	Zinc finger C2H2-type	-
genemark-daph86-processed-gene-1.16-mRNA-1	1713	PF00096	Zinc finger, C2H2 type	940	962	9.8e-06	IPR013087	Zinc finger C2H2-type	-
genemark-daph86-processed-gene-1.16-mRNA-1	1713	PF00096	Zinc finger, C2H2 type	442	464	9.1e-05	IPR013087	Zinc finger C2H2-type	-
genemark-daph86-processed-gene-1.16-mRNA-1	1713	PF00096	Zinc finger, C2H2 type	1453	1475	0.00011	IPR013087	Zinc finger C2H2-type	-
evm-daph260-processed-gene-0.328-mRNA-1	865	PF00610	Domain found in Dishevelled, Egl-10, and Pleckstrin (DEP)	788	854	8.5e-14	IPR000591	DEP domain	GO:0035556
evm-daph260-processed-gene-0.328-mRNA-1	865	PF03547	Membrane transport protein	26	169	8.1e-17	IPR004776	Membrane transport protein	GO:0016021|GO:0055085
evm-daph260-processed-gene-0.328-mRNA-1	865	PF03547	Membrane transport protein	202	353	4.6e-07	IPR004776	Membrane transport protein	GO:0016021|GO:0055085
maker-daph26-augustus-gene-0.282-mRNA-1	629	PF00625	Guanylate kinase	219	400	8.1e-49	IPR008145	Guanylate kinase/L-type calcium channel beta subunit	-
maker-daph26-augustus-gene-0.282-mRNA-1	629	PF12052	Voltage gated calcium channel subunit beta domain 4Aa N terminal	14	54	5.9e-21	IPR000584	Voltage-dependent calcium channel, L-type, beta subunit	GO:0005245|GO:0005891|GO:0070588
genemark-daph86-processed-gene-0.178-mRNA-1	469	PF12796	Ankyrin repeats (3 copies)	27	106	1.1e-12	IPR020683	Ankyrin repeat-containing domain	-
genemark-daph86-processed-gene-0.178-mRNA-1	469	PF12796	Ankyrin repeats (3 copies)	227	324	1.7e-11	IPR020683	Ankyrin repeat-containing domain	-
genemark-daph86-processed-gene-0.178-mRNA-1	469	PF07525	SOCS box	428	465	1.9e-06	IPR001496	SOCS box domain	-
genemark-daph86-processed-gene-0.178-mRNA-1	469	PF13606	Ankyrin repeat	186	215	0.0017	IPR002110	Ankyrin repeat	GO:0005515
genemark-daph86-processed-gene-0.178-mRNA-1	469	PF13637	Ankyrin repeats (many copies)	123	173	4.4e-05	-	-
genemark-daph351-processed-gene-1.363-mRNA-1	351	PF01391	Collagen triple helix repeat (20 copies)	170	223	3.5e-08	IPR008160	Collagen triple helix repeat	-
genemark-daph351-processed-gene-1.363-mRNA-1	351	PF01391	Collagen triple helix repeat (20 copies)	63	119	2.5e-07	IPR008160	Collagen triple helix repeat	-
genemark-daph351-processed-gene-1.363-mRNA-1	351	PF01391	Collagen triple helix repeat (20 copies)	204	256	4.8e-07	IPR008160	Collagen triple helix repeat	-
augustus-daph179-processed-gene-1.1500-mRNA-1	711	PF00096	Zinc finger, C2H2 type	677	699	2.3e-05	IPR013087	Zinc finger C2H2-type	-
augustus-daph179-processed-gene-1.1500-mRNA-1	711	PF00096	Zinc finger, C2H2 type	649	671	0.00033	IPR013087	Zinc finger C2H2-type	-
maker-daph373-augustus-gene-0.936-mRNA-1	919	PF03133	Tubulin-tyrosine ligase family	110	393	1.6e-86	IPR004344	Tubulin-tyrosine ligase/Tubulin polyglutamylase	GO:0006464
augustus-daph124-processed-gene-0.237-mRNA-1	1163	PF00078	Reverse transcriptase (RNA-dependent DNA polymerase)	402	650	2.3e-52	IPR000477	Reverse transcriptase domain	-
augustus-daph124-processed-gene-0.237-mRNA-1	1163	PF00075	RNase H	870	999	3.3e-12	IPR002156	Ribonuclease H domain	GO:0003676|GO:0004523
maker-daph382-augustus-gene-1.516-mRNA-1	4389	PF06025	Domain of Unknown Function (DUF913)	441	855	1.7e-107	IPR010314	E3 ubiquitin ligase, domain of unknown function DUF913	-
maker-daph382-augustus-gene-1.516-mRNA-1	4389	PF00632	HECT-domain (ubiquitin-transferase)	4084	4388	1.3e-88	IPR000569	HECT domain	GO:0004842
maker-daph382-augustus-gene-1.516-mRNA-1	4389	PF00627	UBA/TS-N domain	1398	1432	6.1e-09	IPR015940	Ubiquitin-associated domain	-
maker-daph382-augustus-gene-1.516-mRNA-1	4389	PF14377	Ubiquitin binding region	3112	3146	3.2e-08	IPR025527	HUWE1/Rev1, ubiquitin binding region	-
maker-daph382-augustus-gene-1.516-mRNA-1	4389	PF14377	Ubiquitin binding region	3080	3108	5e-08	IPR025527	HUWE1/Rev1, ubiquitin binding region	-
maker-daph382-augustus-gene-1.516-mRNA-1	4389	PF14377	Ubiquitin binding region	3057	3076	9.5e-07	IPR025527	HUWE1/Rev1, ubiquitin binding region	-
maker-daph382-augustus-gene-1.516-mRNA-1	4389	PF02825	WWE domain	1690	1751	8.3e-11	IPR004170	WWE domain	-
maker-daph382-augustus-gene-1.516-mRNA-1	4389	PF06012	Domain of Unknown Function (DUF908)	90	375	9.7e-24	IPR010309	E3 ubiquitin ligase, domain of unknown function DUF908	-
maker-daph386-augustus-gene-0.4079-mRNA-1	647	PF00628	PHD-finger	87	138	2.5e-07	IPR019787	Zinc finger, PHD-finger	-
maker-daph386-augustus-gene-0.4079-mRNA-1	647	PF14061	Polycomb-like MTF2 factor 2	603	643	6.8e-15	IPR025894	Polycomb-like MTF2 factor 2, C-terminal domain	-
augustus-daph206-processed-gene-0.24-mRNA-1	1024	PF17921	Integrase zinc binding domain	779	837	1.7e-20	IPR041588	Integrase zinc-binding domain	-
augustus-daph206-processed-gene-0.24-mRNA-1	1024	PF13975	gag-polyprotein putative aspartyl protease	107	189	5.2e-09	-	-
augustus-daph206-processed-gene-0.24-mRNA-1	1024	PF00098	Zinc knuckle	45	61	1.9e-05	IPR001878	Zinc finger, CCHC-type	GO:0003676|GO:0008270
augustus-daph206-processed-gene-0.24-mRNA-1	1024	PF17917	RNase H-like domain found in reverse transcriptase	578	681	1.8e-37	IPR041373	Reverse transcriptase, RNase H-like domain	-
maker-daph389-augustus-gene-0.594-mRNA-1	505	PF05781	MRVI1 protein	75	291	3.9e-25	IPR008677	MRVI1	-
genemark-daph275-processed-gene-0.1848-mRNA-1	882	PF14529	Endonuclease-reverse transcriptase	100	210	3.8e-18	IPR005135	Endonuclease/exonuclease/phosphatase	GO:0003824
genemark-daph275-processed-gene-0.1848-mRNA-1	882	PF00078	Reverse transcriptase (RNA-dependent DNA polymerase)	478	725	4.6e-49	IPR000477	Reverse transcriptase domain	-
maker-daph179-augustus-gene-0.1206-mRNA-1	197	PF10152	Subunit CCDC53 of WASH complex	30	167	5e-34	IPR019309	WASH complex subunit 3	GO:0071203
evm-daph4-processed-gene-0.2738-mRNA-1	928	PF00625	Guanylate kinase	741	913	4.1e-58	IPR008145	Guanylate kinase/L-type calcium channel beta subunit	-
evm-daph4-processed-gene-0.2738-mRNA-1	928	PF00595	PDZ domain	528	604	5.7e-14	IPR001478	PDZ domain	GO:0005515
evm-daph4-processed-gene-0.2738-mRNA-1	928	PF00018	SH3 domain	640	668	1.9e-05	IPR001452	SH3 domain	GO:0005515
evm-daph4-processed-gene-0.2738-mRNA-1	928	PF02828	L27 domain	343	396	2.6e-09	IPR014775	L27 domain, C-terminal	-
evm-daph4-processed-gene-0.2738-mRNA-1	928	PF02828	L27 domain	409	454	3.7e-10	IPR014775	L27 domain, C-terminal	-
evm-daph4-processed-gene-0.2738-mRNA-1	928	PF00069	Protein kinase domain	12	276	2.2e-57	IPR000719	Protein kinase domain	GO:0004672|GO:0005524|GO:0006468
27413|Reactome: R-HSA-428540|Reactome: R-HSA-428542|Reactome: R-HSA-428890|Reactome: R-HSA-429947|Reactome: R-HSA-430116|Reactome: R-HSA-432040|Reactome: R-HSA-432142|Reactome: R-HSA-432722|Reactome: R-HSA-437239|Reactome: R-HSA-438066|Reactome: R-HSA-4419969|Reactome: R-HSA-4420097|Reactome: R-HSA-442720|Reactome: R-HSA-442729|Reactome: R-HSA-442742|Reactome: R-HSA-442982|Reactome: R-HSA-444257|…
R-SCE-1358803|Reactome: R-SCE-141430|Reactome: R-SCE-1474151|Reactome: R-SCE-1489509|Reactome: R-SCE-156711|Reactome: R-SCE-162658|Reactome: R-SCE-1632852|Reactome: R-SCE-163615|Reactome: R-SCE-163680|Reactome: R-SCE-164378|Reactome: R-SCE-165158|Reactome: R-SCE-1660514|Reactome: R-SCE-1660516|Reactome: R-SCE-1660517|Reactome: R-SCE-166208|Reactome: R-SCE-168638|Reactome: R-SCE-170968|Reactome: R…
augustus-daph389-processed-gene-1.268-mRNA-1	1509	PF00781	Diacylglycerol kinase catalytic domain	314	424	5.3e-24	IPR001206	Diacylglycerol kinase, catalytic domain	GO:0016301
augustus-daph389-processed-gene-1.268-mRNA-1	1509	PF00169	PH domain	50	138	5e-16	IPR001849	Pleckstrin homology domain	-
augustus-daph389-processed-gene-1.268-mRNA-1	1509	PF00130	Phorbol esters/diacylglycerol binding domain (C1 domain)	230	281	3.3e-10	IPR002219	Protein kinase C-like, phorbol ester/diacylglycerol-binding domain	GO:0035556
augustus-daph389-processed-gene-1.268-mRNA-1	1509	PF00130	Phorbol esters/diacylglycerol binding domain (C1 domain)	157	207	4.6e-09	IPR002219	Protein kinase C-like, phorbol ester/diacylglycerol-binding domain	GO:0035556
augustus-daph389-processed-gene-1.268-mRNA-1	1509	PF00609	Diacylglycerol kinase accessory domain	1002	1158	9.3e-50	IPR000756	Diacylglycerol kinase, accessory domain	GO:0004143|GO:0007205
augustus-daph389-processed-gene-1.268-mRNA-1	1509	PF07647	SAM domain (Sterile alpha motif)	1435	1499	3.8e-16	IPR001660	Sterile alpha motif domain	GO:0005515
maker-daph54-augustus-gene-0.1819-mRNA-1	555	PF00245	Alkaline phosphatase	77	515	4.6e-143	IPR001952	Alkaline phosphatase	GO:0016791
maker-daph404-augustus-gene-0.365-mRNA-1	208	PF01607	Chitin binding Peritrophin-A domain	101	149	5.1e-10	IPR002557	Chitin binding domain	GO:0005576|GO:0008061
maker-daph165-augustus-gene-0.115-mRNA-1	409	PF12756	C2H2 type zinc-finger (2 copies)	266	362	6.1e-16	IPR041661	ZN622/Rei1/Reh1, zinc finger C2H2-type	-
maker-daph165-augustus-gene-0.115-mRNA-1	409	PF12756	C2H2 type zinc-finger (2 copies)	25	100	0.0012	IPR041661	ZN622/Rei1/Reh1, zinc finger C2H2-type	-
maker-daph165-augustus-gene-0.115-mRNA-1	409	PF12756	C2H2 type zinc-finger (2 copies)	140	231	3.6e-22	IPR041661	ZN622/Rei1/Reh1, zinc finger C2H2-type	-
genemark-daph237-processed-gene-0.12-mRNA-1	1931	PF18701	Family of unknown function (DUF5641)	1844	1925	6.3e-18	IPR040676	Domain of unknown function DUF5641	-
genemark-daph237-processed-gene-0.12-mRNA-1	1931	PF13650	Aspartyl protease	694	803	4.2e-06	-	-
genemark-daph237-processed-gene-0.12-mRNA-1	1931	PF03564	Protein of unknown function (DUF1759)	364	507	2.5e-07	IPR005312	Protein of unknown function DUF1759	-
genemark-daph237-processed-gene-0.12-mRNA-1	1931	PF17921	Integrase zinc binding domain	1569	1623	1.1e-07	IPR041588	Integrase zinc-binding domain	-
genemark-daph237-processed-gene-0.12-mRNA-1	1931	PF05380	Pao retrotransposon peptidase	1181	1342	7.3e-54	IPR008042	Retrotransposon, Pao	-
augustus-daph407-processed-gene-0.41-mRNA-1	337	PF00089	Trypsin	48	293	1.9e-55	IPR001254	Serine proteases, trypsin domain	GO:0004252|GO:0006508
maker-daph382-augustus-gene-1.419-mRNA-1	412	PF15065	Lysosomal transcription factor, NCU-G1	56	402	1.2e-99	IPR029382	Lysosomal transcription factor, NCU-G1	-
maker-daph4-augustus-gene-0.2230-mRNA-1	347	PF13873	Myb/SANT-like DNA-binding domain	14	86	1.1e-07	IPR028002	Myb/SANT-like DNA-binding domain 5	-
maker-daph383-augustus-gene-0.351-mRNA-1	347	PF13873	Myb/SANT-like DNA-binding domain	14	86	1.1e-07	IPR028002	Myb/SANT-like DNA-binding domain 5	-
augustus-daph53-processed-gene-0.253-mRNA-1	710	PF00583	Acetyltransferase (GNAT) family	108	208	4.2e-07	IPR000182	GNAT domain	GO:0008080
augustus-daph53-processed-gene-0.253-mRNA-1	710	PF00709	Adenylosuccinate synthetase	291	707	1.1e-178	IPR001114	Adenylosuccinate synthetase	GO:0004019|GO:0005525|GO:0006164
maker-daph53-augustus-gene-0.877-mRNA-1	498	PF07690	Major Facilitator Superfamily	94	434	2.2e-19	IPR011701	Major facilitator superfamily	GO:0022857|GO:0055085
maker-daph53-augustus-gene-0.771-mRNA-1	909	PF07819	PGAP1-like protein	81	296	4.3e-72	IPR012908	GPI inositol-deacylase PGAP1-like	GO:0016788
augustus-daph206-processed-gene-0.64-mRNA-1	793	PF03732	Retrotransposon gag protein	423	502	4.1e-07	IPR005162	Retrotransposon gag domain	-
maker-daph389-augustus-gene-1.3373-mRNA-1	269	PF01281	Ribosomal protein L9, N-terminal domain	72	117	5.3e-13	IPR020070	Ribosomal protein L9, N-terminal	-
augustus-daph394-processed-gene-0.282-mRNA-1	915	PF00098	Zinc knuckle	850	866	0.0036	IPR001878	Zinc finger, CCHC-type	GO:0003676|GO:0008270
maker-daph107-augustus-gene-0.462-mRNA-1	578	PF00646	F-box domain	233	272	6.1e-06	IPR001810	F-box domain	GO:0005515
genemark-daph155-processed-gene-0.69-mRNA-1	549	PF00652	Ricin-type beta-trefoil lectin domain	309	428	6.8e-08	IPR000772	Ricin B, lectin domain	-
maker-daph281-augustus-gene-0.1718-mRNA-1	236	PF00248	Aldo/keto reductase family	60	186	8.7e-07	IPR023210	NADP-dependent oxidoreductase domain	GO:0047834
maker-daph429-augustus-gene-0.264-mRNA-1	457	PF05335	Protein of unknown function (DUF745)	221	398	9.4e-11	IPR007999	Protein of unknown function DUF745	-
augustus-daph249-processed-gene-0.14-mRNA-1	3404	PF12796	Ankyrin repeats (3 copies)	3263	3343	8.8e-11	IPR020683	Ankyrin repeat-containing domain	-
augustus-daph249-processed-gene-0.14-mRNA-1	3404	PF13606	Ankyrin repeat	3346	3375	0.00031	IPR002110	Ankyrin repeat	GO:0005515
augustus-daph249-processed-gene-0.14-mRNA-1	3404	PF00078	Reverse transcriptase (RNA-dependent DNA polymerase)	1016	1170	5.5e-22	IPR000477	Reverse transcriptase domain	-
augustus-daph249-processed-gene-0.14-mRNA-1	3404	PF17921	Integrase zinc binding domain	1450	1508	1.1e-20	IPR041588	Integrase zinc-binding domain	-
augustus-daph249-processed-gene-0.14-mRNA-1	3404	PF17917	RNase H-like domain found in reverse transcriptase	1217	1339	1.6e-34	IPR041373	Reverse transcriptase, RNase H-like domain	-
augustus-daph249-processed-gene-0.14-mRNA-1	3404	PF13975	gag-polyprotein putative aspartyl protease	746	841	1.2e-09	-	-
augustus-daph249-processed-gene-0.14-mRNA-1	3404	PF03732	Retrotransposon gag protein	388	465	1.1e-05	IPR005162	Retrotransposon gag domain	-
augustus-daph249-processed-gene-0.14-mRNA-1	3404	PF00665	Integrase core domain	1527	1621	9.1e-11	IPR001584	Integrase, catalytic core	GO:0015074
maker-daph55-augustus-gene-0.1576-mRNA-1	161	PF02014	Reeler domain	38	152	1.8e-27	IPR002861	Reeler domain	-
maker-daph386-augustus-gene-0.4449-mRNA-1	829	PF12836	Helix-hairpin-helix motif	567	631	3.3e-21	-	-
maker-daph386-augustus-gene-0.4449-mRNA-1	829	PF17674	HHH domain	667	740	1e-09	IPR041692	HHH domain 9	-
maker-daph386-augustus-gene-0.4449-mRNA-1	829	PF16921	Tex protein YqgF-like domain	398	527	3e-42	IPR032639	Tex protein, YqgF-like domain	-
maker-daph386-augustus-gene-0.4449-mRNA-1	829	PF09371	Tex-like protein N-terminal domain	75	251	3.6e-41	IPR018974	Tex-like protein, N-terminal	-
maker-daph386-augustus-gene-0.4449-mRNA-1	829	PF00575	S1 RNA binding domain	762	828	1.6e-10	IPR003029	S1 domain	GO:0003676
genemark-daph15-processed-gene-0.57-mRNA-1	403	PF07727	Reverse transcriptase (RNA-dependent DNA polymerase)	245	369	5.6e-17	IPR013103	Reverse transcriptase, RNA-dependent DNA polymerase	-
genemark-daph15-processed-gene-0.57-mRNA-1	403	PF07727	Reverse transcriptase (RNA-dependent DNA polymerase)	149	239	2e-14	IPR013103	Reverse transcriptase, RNA-dependent DNA polymerase	-
maker-daph428-augustus-gene-0.1610-mRNA-1	868	PF00651	BTB/POZ domain	592	681	1.5e-13	IPR000210	BTB/POZ domain	GO:0005515
maker-daph199-augustus-gene-0.984-mRNA-1	298	PF00183	Hsp90 protein	54	211	1.7e-32	IPR001404	Heat shock protein Hsp90 family	GO:0005524|GO:0006457|GO:0016887|GO:0051082
maker-daph36-augustus-gene-0.2421-mRNA-1	281	PF00562	RNA polymerase Rpb2, domain 6	2	51	1.1e-09	IPR007120	DNA-directed RNA polymerase, subunit 2, hybrid-binding domain	GO:0003677|GO:0003899|GO:0006351
maker-daph36-augustus-gene-0.2421-mRNA-1	281	PF00562	RNA polymerase Rpb2, domain 6	117	171	2e-06	IPR007120	DNA-directed RNA polymerase, subunit 2, hybrid-binding domain	GO:0003677|GO:0003899|GO:0006351
maker-daph36-augustus-gene-0.2421-mRNA-1	281	PF13927	Immunoglobulin domain	237	271	1.7e-07	-	-
genemark-daph248-processed-gene-0.28-mRNA-1	224	PF05622	HOOK protein coiled-coil region	2	210	8.8e-47	IPR008636	Hook, C-terminal	GO:0008017|GO:0031122
maker-daph255-augustus-gene-0.560-mRNA-1	854	PF06468	Spondin_N	250	444	2.1e-82	IPR009465	Spondin, N-terminal	-
maker-daph255-augustus-gene-0.560-mRNA-1	854	PF19028	Spondin-like TSP1 domain	783	825	7.1e-15	IPR044004	Spondin-like TSP1 domain	-
maker-daph255-augustus-gene-0.560-mRNA-1	854	PF00090	Thrombospondin type 1 domain	618	672	1.7e-09	IPR000884	Thrombospondin type-1 (TSP1) repeat	-
maker-daph255-augustus-gene-0.560-mRNA-1	854	PF00090	Thrombospondin type 1 domain	489	534	7.5e-11	IPR000884	Thrombospondin type-1 (TSP1) repeat	-
maker-daph255-augustus-gene-0.560-mRNA-1	854	PF00090	Thrombospondin type 1 domain	553	596	7.9e-12	IPR000884	Thrombospondin type-1 (TSP1) repeat	-
maker-daph255-augustus-gene-0.560-mRNA-1	854	PF00014	Kunitz/Bovine pancreatic trypsin inhibitor domain	685	737	2.7e-17	IPR002223	Pancreatic trypsin inhibitor Kunitz domain	GO:0004867
maker-daph255-augustus-gene-0.560-mRNA-1	854	PF02014	Reeler domain	46	154	4.6e-16	IPR002861	Reeler domain	-
genemark-daph32-processed-gene-1.418-mRNA-1	271	PF05195	Aminopeptidase P, N-terminal domain	111	227	1.5e-28	IPR007865	Aminopeptidase P, N-terminal	GO:0030145|GO:0070006
genemark-daph289-processed-gene-0.1534-mRNA-1	81	PF00562	RNA polymerase Rpb2, domain 6	1	50	2.8e-07	IPR007120	DNA-directed RNA polymerase, subunit 2, hybrid-binding domain	GO:0003677|GO:0003899|GO:0006351
maker-daph75-augustus-gene-0.281-mRNA-1	1590	PF00575	S1 RNA binding domain	447	520	1.9e-07	IPR003029	S1 domain	GO:0003676
maker-daph75-augustus-gene-0.281-mRNA-1	1590	PF05843	Suppressor of forked protein (Suf)	1501	1587	2e-07	IPR008847	Suppressor of forked	GO:0005634|GO:0006397
maker-daph179-augustus-gene-0.850-mRNA-1	397	PF00704	Glycosyl hydrolases family 18	23	344	2.2e-46	IPR001223	Glycoside hydrolase family 18, catalytic domain	GO:0005975
maker-daph410-augustus-gene-0.579-mRNA-1	1282	PF00629	MAM domain, meprin/A5/mu	76	165	2.9e-06	IPR000998	MAM domain	GO:0016020
maker-daph410-augustus-gene-0.579-mRNA-1	1282	PF00629	MAM domain, meprin/A5/mu	230	292	3.6e-07	IPR000998	MAM domain	GO:0016020
maker-daph410-augustus-gene-0.579-mRNA-1	1282	PF00629	MAM domain, meprin/A5/mu	295	462	3.2e-31	IPR000998	MAM domain	GO:0016020
maker-daph410-augustus-gene-0.579-mRNA-1	1282	PF00629	MAM domain, meprin/A5/mu	475	656	1.2e-18	IPR000998	MAM domain	GO:0016020
maker-daph410-augustus-gene-0.579-mRNA-1	1282	PF00629	MAM domain, meprin/A5/mu	1072	1212	3.6e-12	IPR000998	MAM domain	GO:0016020
maker-daph275-augustus-gene-0.1627-mRNA-1	226	PF05644	Mitochondrial and peroxisomal fission factor Mff	10	139	1e-23	IPR039433	Mff-like domain	-
maker-daph275-augustus-gene-0.1627-mRNA-1	226	PF05644	Mitochondrial and peroxisomal fission factor Mff	173	224	9.9e-09	IPR039433	Mff-like domain	-
augustus-daph107-processed-gene-0.184-mRNA-1	731	PF04548	AIG1 family	212	362	2.8e-08	IPR006703	AIG1-type guanine nucleotide-binding (G) domain	GO:0005525
genemark-daph355-processed-gene-0.1470-mRNA-1	456	PF02689	Helicase	373	420	9.1e-06	IPR003840	DNA helicase	GO:0004386|GO:0005524
genemark-daph355-processed-gene-0.1470-mRNA-1	456	PF05970	PIF1-like helicase	3	186	1.7e-46	IPR010285	DNA helicase Pif1-like	GO:0000723|GO:0003678|GO:0006281
genemark-daph355-processed-gene-0.1470-mRNA-1	456	PF05970	PIF1-like helicase	193	323	2.7e-29	IPR010285	DNA helicase Pif1-like	GO:0000723|GO:0003678|GO:0006281
maker-daph31-augustus-gene-0.875-mRNA-1	241	PF01465	GRIP domain	194	229	4e-05	IPR000237	GRIP domain	-
maker-daph351-augustus-gene-0.684-mRNA-1	204	PF14497	Glutathione S-transferase, C-terminal domain	107	199	5.4e-18	IPR004046	Glutathione S-transferase, C-terminal	-
maker-daph351-augustus-gene-0.684-mRNA-1	204	PF02798	Glutathione S-transferase, N-terminal domain	5	73	7.3e-15	IPR004045	Glutathione S-transferase, N-terminal	GO:0005515|GO:0006749
genemark-daph359-processed-gene-0.157-mRNA-1	577	PF00023	Ankyrin repeat	316	348	0.0026	IPR002110	Ankyrin repeat	GO:0005515
genemark-daph359-processed-gene-0.157-mRNA-1	577	PF12796	Ankyrin repeats (3 copies)	187	275	1e-12	IPR020683	Ankyrin repeat-containing domain	-
genemark-daph359-processed-gene-0.157-mRNA-1	577	PF12796	Ankyrin repeats (3 copies)	404	495	3e-10	IPR020683	Ankyrin repeat-containing domain	-
maker-daph407-augustus-gene-0.245-mRNA-1	187	PF17064	Sleepless protein	49	165	6.3e-06	IPR031424	Protein quiver	GO:0030431|GO:0032222|GO:1903818
maker-daph415-augustus-gene-0.273-mRNA-1	778	PF00629	MAM domain, meprin/A5/mu	159	330	3.7e-43	IPR000998	MAM domain	GO:0016020
maker-daph415-augustus-gene-0.273-mRNA-1	778	PF00084	Sushi repeat (SCR repeat)	96	147	5.3e-06	IPR000436	Sushi/SCR/CCP domain	-
maker-daph415-augustus-gene-0.273-mRNA-1	778	PF00084	Sushi repeat (SCR repeat)	58	91	4.9e-05	IPR000436	Sushi/SCR/CCP domain	-
maker-daph415-augustus-gene-0.273-mRNA-1	778	PF01033	Somatomedin B domain	360	405	6.3e-07	IPR001212	Somatomedin B domain	-
genemark-daph322-processed-gene-0.109-mRNA-1	156	PF05380	Pao retrotransposon peptidase	46	104	1.1e-06	IPR008042	Retrotransposon, Pao	-
genemark-daph234-processed-gene-0.125-mRNA-1	394	PF14529	Endonuclease-reverse transcriptase	130	247	5e-21	IPR005135	Endonuclease/exonuclease/phosphatase	GO:0003824
genemark-daph223-processed-gene-0.452-mRNA-1	1038	PF05380	Pao retrotransposon peptidase	823	904	3.6e-13	IPR008042	Retrotransposon, Pao	-
genemark-daph204-processed-gene-0.171-mRNA-1	290	PF00076	RNA recognition motif. (a.k.a. RRM, RBD, or RNP domain)	182	238	5.8e-12	IPR000504	RNA recognition motif domain	GO:0003676
maker-daph289-augustus-gene-0.92-mRNA-1	1489	PF00084	Sushi repeat (SCR repeat)	1428	1483	4.4e-10	IPR000436	Sushi/SCR/CCP domain	-
maker-daph289-augustus-gene-0.92-mRNA-1	1489	PF00084	Sushi repeat (SCR repeat)	1370	1424	7.6e-14	IPR000436	Sushi/SCR/CCP domain	-
maker-daph289-augustus-gene-0.92-mRNA-1	1489	PF00084	Sushi repeat (SCR repeat)	1260	1303	0.00013	IPR000436	Sushi/SCR/CCP domain	-
maker-daph289-augustus-gene-0.92-mRNA-1	1489	PF00084	Sushi repeat (SCR repeat)	335	389	1.5e-09	IPR000436	Sushi/SCR/CCP domain	-
maker-daph289-augustus-gene-0.92-mRNA-1	1489	PF00084	Sushi repeat (SCR repeat)	575	624	1.6e-07	IPR000436	Sushi/SCR/CCP domain	-
maker-daph289-augustus-gene-0.92-mRNA-1	1489	PF00084	Sushi repeat (SCR repeat)	224	260	4.6e-08	IPR000436	Sushi/SCR/CCP domain	-
maker-daph289-augustus-gene-0.92-mRNA-1	1489	PF00084	Sushi repeat (SCR repeat)	773	819	2.2e-06	IPR000436	Sushi/SCR/CCP domain	-
maker-daph289-augustus-gene-0.92-mRNA-1	1489	PF00084	Sushi repeat (SCR repeat)	452	507	1.2e-07	IPR000436	Sushi/SCR/CCP domain	-
maker-daph289-augustus-gene-0.92-mRNA-1	1489	PF00084	Sushi repeat (SCR repeat)	270	330	0.00071	IPR000436	Sushi/SCR/CCP domain	-
maker-daph289-augustus-gene-0.92-mRNA-1	1489	PF00084	Sushi repeat (SCR repeat)	394	447	2e-07	IPR000436	Sushi/SCR/CCP domain	-
maker-daph289-augustus-gene-0.92-mRNA-1	1489	PF00084	Sushi repeat (SCR repeat)	656	697	6.4e-05	IPR000436	Sushi/SCR/CCP domain	-
maker-daph289-augustus-gene-0.92-mRNA-1	1489	PF00084	Sushi repeat (SCR repeat)	1308	1365	0.00028	IPR000436	Sushi/SCR/CCP domain	-
genemark-daph31-processed-gene-0.441-mRNA-1	156	PF17921	Integrase zinc binding domain	54	110	8.9e-17	IPR041588	Integrase zinc-binding domain	-
maker-daph357-augustus-gene-1.833-mRNA-1	481	PF03131	bZIP Maf transcription factor	350	440	3.6e-29	IPR004826	Basic leucine zipper domain, Maf-type	GO:0003677|GO:0006355
augustus-daph31-processed-gene-0.1657-mRNA-1	580	PF00628	PHD-finger	537	579	1e-07	IPR019787	Zinc finger, PHD-finger	-
maker-daph389-augustus-gene-0.423-mRNA-1	438	PF02885	Glycosyl transferase family, helical bundle domain	11	64	3.9e-10	IPR017459	Glycosyl transferase family 3, N-terminal domain	-
maker-daph389-augustus-gene-0.423-mRNA-1	438	PF00591	Glycosyl transferase family, a/b domain	77	304	9.2e-41	IPR000312	Glycosyl transferase, family 3	GO:0016757
maker-daph389-augustus-gene-0.423-mRNA-1	438	PF07831	Pyrimidine nucleoside phosphorylase C-terminal domain	350	420	5.1e-11	IPR013102	Pyrimidine nucleoside phosphorylase, C-terminal	GO:0006213|GO:0016763
augustus-daph304-processed-gene-0.515-mRNA-1	277	PF01712	Deoxynucleoside kinase	52	252	5.1e-55	IPR031314	Deoxynucleoside kinase domain	-
maker-daph179-augustus-gene-0.16-mRNA-1	452	PF00328	Histidine phosphatase superfamily (branch 2)	70	409	3.6e-26	IPR000560	Histidine phosphatase superfamily, clade-2	-
maker-daph281-augustus-gene-0.964-mRNA-1	775	PF01431	Peptidase family M13	567	772	6.2e-65	IPR018497	Peptidase M13, C-terminal domain	GO:0004222|GO:0006508
maker-daph281-augustus-gene-0.964-mRNA-1	775	PF05649	Peptidase family M13	102	507	4.4e-106	IPR008753	Peptidase M13, N-terminal domain	GO:0006508
augustus-daph55-processed-gene-0.1797-mRNA-1	769	PF03031	NLI interacting factor-like phosphatase	592	740	1.6e-33	IPR004274	FCP1 homology domain	-
augustus-daph55-processed-gene-0.1797-mRNA-1	769	PF00089	Trypsin	198	411	3.2e-53	IPR001254	Serine proteases, trypsin domain	GO:0004252|GO:0006508
genemark-daph219-processed-gene-0.6-mRNA-1	278	PF07690	Major Facilitator Superfamily	46	265	2.4e-34	IPR011701	Major facilitator superfamily	GO:0022857|GO:0055085
maker-daph223-augustus-gene-0.1440-mRNA-1	107	PF07571	TAF6 C-terminal HEAT repeat domain	2	29	1.2e-05	IPR011442	TAF6, C-terminal HEAT repeat domain	GO:0006367
maker-daph107-augustus-gene-0.1804-mRNA-1	479	PF05510	Sarcoglycan alpha/epsilon	30	358	9.2e-79	IPR008908	Sarcoglycan alpha/epsilon	GO:0016012
maker-daph281-augustus-gene-0.939-mRNA-1	645	PF00157	Pou domain - N-terminal to homeobox domain	464	534	1.8e-28	IPR000327	POU-specific domain	GO:0003700|GO:0006355
maker-daph281-augustus-gene-0.939-mRNA-1	645	PF00046	Homeodomain	560	615	3.5e-14	IPR001356	Homeobox domain	GO:0003677
maker-daph131-augustus-gene-0.1202-mRNA-1	882	PF00628	PHD-finger	6	54	3.8e-09	IPR019787	Zinc finger, PHD-finger	-
maker-daph131-augustus-gene-0.1202-mRNA-1	882	PF02373	JmjC domain, hydroxylase	236	336	1.5e-08	IPR003347	JmjC domain	-
maker-daph131-augustus-gene-0.1202-mRNA-1	882	PF17811	Jumonji helical domain	340	445	9.7e-38	IPR041070	Jumonji, helical domain	-
augustus-daph107-processed-gene-0.43-mRNA-1	123	PF00379	Insect cuticle protein	47	98	1.8e-12	IPR000618	Insect cuticle protein	-
maker-daph289-augustus-gene-0.731-mRNA-1	723	PF02214	BTB/POZ domain	10	97	3.9e-23	IPR003131	Potassium channel tetramerisation-type BTB domain	GO:0051260
maker-daph179-augustus-gene-0.270-mRNA-1	1020	PF15950	Putative sperm flagellar membrane protein	252	307	1.2e-09	IPR031866	Domain of unknown function DUF4758	-
maker-daph275-augustus-gene-0.1670-mRNA-1	1439	PF00621	RhoGEF domain	389	569	5.7e-40	IPR000219	Dbl homology (DH) domain	GO:0005085
maker-daph275-augustus-gene-0.1670-mRNA-1	1439	PF19057	PH domain	593	729	2.8e-43	-	-
maker-daph275-augustus-gene-0.1670-mRNA-1	1439	PF19056	WD40 repeated domain	855	1156	8.6e-74	-	-
augustus-daph210-processed-gene-0.263-mRNA-1	193	PF00059	Lectin C-type domain	68	185	1.2e-09	IPR001304	C-type lectin-like	-
maker-daph22-augustus-gene-0.236-mRNA-1	1058	PF00018	SH3 domain	1007	1052	3.6e-14	IPR001452	SH3 domain	GO:0005515
maker-daph22-augustus-gene-0.236-mRNA-1	1058	PF00611	Fes/CIP4, and EFC/F-BAR homology domain	528	604	1e-14	IPR001060	FCH domain	-
augustus-daph69-processed-gene-0.1452-mRNA-1	1260	PF03129	Anticodon binding domain	598	674	2.1e-16	IPR004154	Anticodon-binding	-
augustus-daph69-processed-gene-0.1452-mRNA-1	1260	PF10431	C-terminal, D2-small domain, of ClpB protein	1137	1208	3.2e-12	IPR019489	Clp ATPase, C-terminal	-
augustus-daph69-processed-gene-0.1452-mRNA-1	1260	PF00587	tRNA synthetase class II core domain (G, H, P, S and T)	379	586	3.2e-38	IPR002314	Aminoacyl-tRNA synthetase, class II (G/ P/ S/T)	GO:0000166|GO:0004812|GO:0005524|GO:0006418
augustus-daph69-processed-gene-0.1452-mRNA-1	1260	PF07724	AAA domain (Cdc48 subfamily)	914	1131	2e-37	IPR003959	ATPase, AAA-type, core	GO:0005524|GO:0016887
augustus-daph69-processed-gene-0.1452-mRNA-1	1260	PF07973	Threonyl and Alanyl tRNA synthetase second additional domain	230	277	1.8e-11	IPR012947	Threonyl/alanyl tRNA synthetase, SAD	GO:0004812|GO:0005524|GO:0043039
augustus-daph69-processed-gene-0.1452-mRNA-1	1260	PF02824	TGS domain	62	122	4.7e-16	IPR004095	TGS	-
genemark-daph423-processed-gene-0.20-mRNA-1	499	PF00665	Integrase core domain	130	224	3.9e-10	IPR001584	Integrase, catalytic core	GO:0015074
genemark-daph423-processed-gene-0.20-mRNA-1	499	PF17921	Integrase zinc binding domain	53	111	1.9e-20	IPR041588	Integrase zinc-binding domain	-
maker-daph382-augustus-gene-1.585-mRNA-1	597	PF00169	PH domain	483	576	1.3e-13	IPR001849	Pleckstrin homology domain	-
maker-daph382-augustus-gene-1.585-mRNA-1	597	PF00169	PH domain	310	404	7.8e-09	IPR001849	Pleckstrin homology domain	-
maker-daph382-augustus-gene-1.585-mRNA-1	597	PF00621	RhoGEF domain	92	275	3.7e-32	IPR000219	Dbl homology (DH) domain	GO:0005085
maker-daph4-augustus-gene-0.287-mRNA-1	380	PF00001	7 transmembrane receptor (rhodopsin family)	73	338	9.4e-53	IPR000276	G protein-coupled receptor, rhodopsin-like	GO:0004930|GO:0007186|GO:0016021
genemark-daph355-processed-gene-0.1274-mRNA-1	1493	PF17919	RNase H-like domain found in reverse transcriptase	859	953	6.4e-20	IPR041577	Reverse transcriptase/retrotransposon-derived protein, RNase H-like domain	-
genemark-daph355-processed-gene-0.1274-mRNA-1	1493	PF17921	Integrase zinc binding domain	1098	1150	1.3e-16	IPR041588	Integrase zinc-binding domain	-
augustus-daph176-processed-gene-0.240-mRNA-1	552	PF00078	Reverse transcriptase (RNA-dependent DNA polymerase)	325	465	2.1e-08	IPR000477	Reverse transcriptase domain	-
maker-daph274-augustus-gene-0.634-mRNA-1	1223	PF15275	PEHE domain	941	1037	1.7e-10	IPR029332	PEHE domain	-
maker-daph351-augustus-gene-0.650-mRNA-1	380	PF00535	Glycosyl transferase family 2	41	211	3e-20	IPR001173	Glycosyltransferase 2-like	-
augustus-daph206-processed-gene-0.38-mRNA-1	147	PF00076	RNA recognition motif. (a.k.a. RRM, RBD, or RNP domain)	21	90	5.5e-05	IPR000504	RNA recognition motif domain	GO:0003676
maker-daph428-augustus-gene-0.1150-mRNA-1	448	PF03953	Tubulin C-terminal domain	261	382	1.2e-42	IPR018316	Tubulin/FtsZ, 2-layer sandwich domain	-
maker-daph428-augustus-gene-0.1150-mRNA-1	448	PF00091	Tubulin/FtsZ family, GTPase domain	3	211	9.3e-70	IPR003008	Tubulin/FtsZ, GTPase domain	GO:0005525
maker-daph131-augustus-gene-0.280-mRNA-1	420	PF00168	C2 domain	251	361	5.9e-13	IPR000008	C2 domain	-
maker-daph131-augustus-gene-0.280-mRNA-1	420	PF00595	PDZ domain	65	142	2.5e-09	IPR001478	PDZ domain	GO:0005515
maker-daph278-augustus-gene-1.699-mRNA-1	469	PF00060	Ligand-gated ion channel	165	435	1.6e-18	IPR001320	Ionotropic glutamate receptor	GO:0015276|GO:0016020
maker-daph429-augustus-gene-0.1834-mRNA-1	324	PF00151	Lipase	51	321	8.8e-56	IPR013818	Lipase/vitellogenin	GO:0004806
augustus-daph279-processed-gene-0.17-mRNA-1	1069	PF00078	Reverse transcriptase (RNA-dependent DNA polymerase)	191	351	6.3e-35	IPR000477	Reverse transcriptase domain	-
augustus-daph279-processed-gene-0.17-mRNA-1	1069	PF17921	Integrase zinc binding domain	672	730	2.6e-17	IPR041588	Integrase zinc-binding domain	-
augustus-daph279-processed-gene-0.17-mRNA-1	1069	PF17917	RNase H-like domain found in reverse transcriptase	439	561	1.6e-34	IPR041373	Reverse transcriptase, RNase H-like domain	-
augustus-daph279-processed-gene-0.17-mRNA-1	1069	PF00665	Integrase core domain	749	843	2.1e-11	IPR001584	Integrase, catalytic core	GO:0015074
maker-daph386-augustus-gene-0.4331-mRNA-1	464	PF16033	Domain of unknown function (DUF4789)	349	443	2e-19	IPR031993	Domain of unknown function DUF4789	-
maker-daph131-augustus-gene-0.388-mRNA-1	386	PF11938	TLR4 regulator and MIR-interacting MSAP	49	105	2.1e-05	IPR021852	Domain of unknown function DUF3456	-
maker-daph321-augustus-gene-0.632-mRNA-1	902	PF00096	Zinc finger, C2H2 type	552	574	0.00037	IPR013087	Zinc finger C2H2-type	-
maker-daph321-augustus-gene-0.632-mRNA-1	902	PF00096	Zinc finger, C2H2 type	608	630	0.012	IPR013087	Zinc finger C2H2-type	-
maker-daph321-augustus-gene-0.632-mRNA-1	902	PF00096	Zinc finger, C2H2 type	580	602	0.00061	IPR013087	Zinc finger C2H2-type	-
genemark-daph382-processed-gene-0.813-mRNA-1	1226	PF17919	RNase H-like domain found in reverse transcriptase	1134	1211	6.7e-27	IPR041577	Reverse transcriptase/retrotransposon-derived protein, RNase H-like domain	-
maker-daph386-augustus-gene-0.2455-mRNA-1	556	PF06702	Golgi casein kinase, C-terminal, Fam20	324	541	7.6e-100	IPR009581	FAM20, C-terminal	-
genemark-daph86-processed-gene-3.63-mRNA-1	993	PF17921	Integrase zinc binding domain	883	934	3.2e-06	IPR041588	Integrase zinc-binding domain	-
genemark-daph86-processed-gene-3.63-mRNA-1	993	PF18701	Family of unknown function (DUF5641)	526	613	3.5e-26	IPR040676	Domain of unknown function DUF5641	-
genemark-daph86-processed-gene-3.63-mRNA-1	993	PF05380	Pao retrotransposon peptidase	159	206	6.6e-08	IPR008042	Retrotransposon, Pao	-
genemark-daph361-processed-gene-0.0-mRNA-1	376	PF17917	RNase H-like domain found in reverse transcriptase	292	376	9.1e-17	IPR041373	Reverse transcriptase, RNase H-like domain	-
genemark-daph361-processed-gene-0.0-mRNA-1	376	PF12796	Ankyrin repeats (3 copies)	112	182	3.3e-07	IPR020683	Ankyrin repeat-containing domain	-
maker-daph410-augustus-gene-0.943-mRNA-1	221	PF00169	PH domain	18	119	1.7e-08	IPR001849	Pleckstrin homology domain	-
maker-daph187-augustus-gene-0.1189-mRNA-1	360	PF01607	Chitin binding Peritrophin-A domain	312	359	9.2e-10	IPR002557	Chitin binding domain	GO:0005576|GO:0008061
genemark-daph281-processed-gene-0.2742-mRNA-1	897	PF02257	RFX DNA-binding domain	75	150	1.7e-33	IPR003150	DNA-binding RFX-type winged-helix domain	GO:0003677|GO:0006355
maker-daph274-augustus-gene-0.2359-mRNA-1	341	PF01593	Flavin containing amine oxidoreductase	91	334	8.7e-11	IPR002937	Amine oxidase	GO:0016491
maker-daph274-augustus-gene-0.2359-mRNA-1	341	PF13450	NAD(P)-binding Rossmann-like domain	11	70	2.8e-07	-	-
maker-daph351-augustus-gene-0.749-mRNA-1	528	PF00370	FGGY family of carbohydrate kinases, N-terminal domain	21	283	5.1e-42	IPR018484	Carbohydrate kinase, FGGY, N-terminal	GO:0005975|GO:0016773
maker-daph351-augustus-gene-0.749-mRNA-1	528	PF02782	FGGY family of carbohydrate kinases, C-terminal domain	294	480	1.6e-35	IPR018485	Carbohydrate kinase, FGGY, C-terminal	GO:0005975|GO:0016773
maker-daph96-augustus-gene-0.255-mRNA-1	986	PF00320	GATA zinc finger	642	669	3.6e-11	IPR000679	Zinc finger, GATA-type	GO:0006355|GO:0008270|GO:0043565
maker-daph96-augustus-gene-0.255-mRNA-1	986	PF00320	GATA zinc finger	728	761	3.8e-14	IPR000679	Zinc finger, GATA-type	GO:0006355|GO:0008270|GO:0043565
maker-daph58-augustus-gene-0.144-mRNA-1	138	PF00341	PDGF/VEGF domain	51	130	6.6e-10	IPR000072	PDGF/VEGF domain	GO:0008083|GO:0016020
maker-daph4-augustus-gene-0.1443-mRNA-1	1927	PF03732	Retrotransposon gag protein	559	634	2.4e-05	IPR005162	Retrotransposon gag domain	-
maker-daph4-augustus-gene-0.1443-mRNA-1	1927	PF17921	Integrase zinc binding domain	1304	1363	3e-20	IPR041588	Integrase zinc-binding domain	-
maker-daph4-augustus-gene-0.1443-mRNA-1	1927	PF17917	RNase H-like domain found in reverse transcriptase	1094	1225	5.8e-32	IPR041373	Reverse transcriptase, RNase H-like domain	-
maker-daph4-augustus-gene-0.1443-mRNA-1	1927	PF00078	Reverse transcriptase (RNA-dependent DNA polymerase)	846	1005	3.7e-30	IPR000477	Reverse transcriptase domain	-
maker-daph4-augustus-gene-0.1443-mRNA-1	1927	PF00665	Integrase core domain	1382	1475	1.9e-09	IPR001584	Integrase, catalytic core	GO:0015074
augustus-daph389-processed-gene-1.225-mRNA-1	614	PF01344	Kelch motif	548	592	8.3e-10	IPR006652	Kelch repeat type 1	GO:0005515
augustus-daph389-processed-gene-1.225-mRNA-1	614	PF01344	Kelch motif	453	498	4.6e-15	IPR006652	Kelch repeat type 1	GO:0005515
augustus-daph389-processed-gene-1.225-mRNA-1	614	PF01344	Kelch motif	501	544	3.5e-12	IPR006652	Kelch repeat type 1	GO:0005515
augustus-daph389-processed-gene-1.225-mRNA-1	614	PF01344	Kelch motif	407	451	1.4e-12	IPR006652	Kelch repeat type 1	GO:0005515
augustus-daph389-processed-gene-1.225-mRNA-1	614	PF07707	BTB And C-terminal Kelch	176	280	3.6e-30	IPR011705	BTB/Kelch-associated	-
augustus-daph389-processed-gene-1.225-mRNA-1	614	PF00651	BTB/POZ domain	68	169	6.1e-27	IPR000210	BTB/POZ domain	GO:0005515
augustus-daph146-processed-gene-0.7-mRNA-1	582	PF17921	Integrase zinc binding domain	433	485	2.7e-10	IPR041588	Integrase zinc-binding domain	-
augustus-daph146-processed-gene-0.7-mRNA-1	582	PF17919	RNase H-like domain found in reverse transcriptase	197	294	3.9e-22	IPR041577	Reverse transcriptase/retrotransposon-derived protein, RNase H-like domain	-
augustus-daph382-processed-gene-0.513-mRNA-1	169	PF00075	RNase H	91	167	8.9e-06	IPR002156	Ribonuclease H domain	GO:0003676|GO:0004523
genemark-daph6-processed-gene-0.101-mRNA-1	1374	PF13966	zinc-binding in reverse transcriptase	1235	1302	6.6e-08	IPR026960	Reverse transcriptase zinc-binding domain	-
genemark-daph6-processed-gene-0.101-mRNA-1	1374	PF00078	Reverse transcriptase (RNA-dependent DNA polymerase)	798	971	9.7e-21	IPR000477	Reverse transcriptase domain	-
augustus-daph420-processed-gene-0.84-mRNA-1	849	PF00665	Integrase core domain	178	277	1.1e-11	IPR001584	Integrase, catalytic core	GO:0015074
augustus-daph420-processed-gene-0.84-mRNA-1	849	PF17921	Integrase zinc binding domain	105	160	9.1e-20	IPR041588	Integrase zinc-binding domain	-
augustus-daph86-processed-gene-2.1106-mRNA-1	618	PF14893	PNMA	473	606	1.9e-08	IPR026523	Paraneoplastic antigen Ma	-
maker-daph429-augustus-gene-0.761-mRNA-1	261	PF04750	FAR-17a/AIG1-like protein	6	218	9.9e-52	IPR006838	FAR-17a/AIG1-like protein	GO:0016021
maker-daph199-augustus-gene-0.462-mRNA-1	495	PF00250	Forkhead domain	178	262	4.2e-31	IPR001766	Fork head domain	GO:0003700|GO:0006355|GO:0043565
maker-daph247-augustus-gene-0.381-mRNA-1	87	PF05347	Complex 1 protein (LYR family)	21	74	6.8e-15	IPR008011	Complex 1 LYR protein	-
genemark-daph204-processed-gene-0.131-mRNA-1	391	PF00001	7 transmembrane receptor (rhodopsin family)	144	342	9.3e-26	IPR000276	G protein-coupled receptor, rhodopsin-like	GO:0004930|GO:0007186|GO:0016021
augustus-daph53-processed-gene-0.160-mRNA-1	184	PF00098	Zinc knuckle	148	164	9.2e-05	IPR001878	Zinc finger, CCHC-type	GO:0003676|GO:0008270
maker-daph382-augustus-gene-1.1791-mRNA-1	567	PF05667	Protein of unknown function (DUF812)	267	531	1.2e-61	IPR008530	Coiled-coil domain-containing protein 22	-
maker-daph382-augustus-gene-1.1791-mRNA-1	567	PF05667	Protein of unknown function (DUF812)	1	150	2.4e-48	IPR008530	Coiled-coil domain-containing protein 22	-
augustus-daph86-processed-gene-3.1007-mRNA-1	777	PF05380	Pao retrotransposon peptidase	538	700	2e-56	IPR008042	Retrotransposon, Pao	-
augustus-daph86-processed-gene-3.1007-mRNA-1	777	PF05585	Putative peptidase (DUF1758)	4	148	2.8e-13	IPR008737	Peptidase aspartic, putative	-
maker-daph416-augustus-gene-0.249-mRNA-1	728	PF00326	Prolyl oligopeptidase family	511	704	1.5e-32	IPR001375	Peptidase S9, prolyl oligopeptidase, catalytic domain	GO:0006508|GO:0008236
maker-daph278-augustus-gene-1.1062-mRNA-1	760	PF00498	FHA domain	65	140	1.7e-16	IPR000253	Forkhead-associated (FHA) domain	GO:0005515
maker-daph357-augustus-gene-1.1005-mRNA-1	1185	PF01424	R3H domain	1011	1077	2e-20	IPR001374	R3H domain	GO:0003676
maker-daph357-augustus-gene-1.1005-mRNA-1	1185	PF01422	NF-X1 type zinc finger	854	872	0.0016	IPR000967	Zinc finger, NF-X1-type	GO:0005634|GO:0008270
maker-daph357-augustus-gene-1.1005-mRNA-1	1185	PF01422	NF-X1 type zinc finger	742	759	0.0012	IPR000967	Zinc finger, NF-X1-type	GO:0005634|GO:0008270
maker-daph357-augustus-gene-1.1005-mRNA-1	1185	PF01422	NF-X1 type zinc finger	654	676	4.8	IPR000967	Zinc finger, NF-X1-type	GO:0005634|GO:0008270
maker-daph357-augustus-gene-1.1005-mRNA-1	1185	PF01422	NF-X1 type zinc finger	884	902	0.071	IPR000967	Zinc finger, NF-X1-type	GO:0005634|GO:0008270
maker-daph357-augustus-gene-1.1005-mRNA-1	1185	PF01422	NF-X1 type zinc finger	715	725	1.7	IPR000967	Zinc finger, NF-X1-type	GO:0005634|GO:0008270
maker-daph357-augustus-gene-1.1005-mRNA-1	1185	PF01422	NF-X1 type zinc finger	530	548	0.00026	IPR000967	Zinc finger, NF-X1-type	GO:0005634|GO:0008270
maker-daph357-augustus-gene-1.1005-mRNA-1	1185	PF01422	NF-X1 type zinc finger	588	606	0.0011	IPR000967	Zinc finger, NF-X1-type	GO:0005634|GO:0008270
maker-daph357-augustus-gene-1.1005-mRNA-1	1185	PF01422	NF-X1 type zinc finger	478	494	0.25	IPR000967	Zinc finger, NF-X1-type	GO:0005634|GO:0008270
maker-daph274-augustus-gene-0.924-mRNA-1	503	PF00684	DnaJ central domain	252	312	7.1e-10	IPR001305	Heat shock protein DnaJ, cysteine-rich domain	GO:0031072|GO:0051082
maker-daph274-augustus-gene-0.924-mRNA-1	503	PF01556	DnaJ C terminal domain	226	429	2.8e-28	IPR002939	Chaperone DnaJ, C-terminal	-
maker-daph274-augustus-gene-0.924-mRNA-1	503	PF00226	DnaJ domain	94	156	1.2e-25	IPR001623	DnaJ domain	-
genemark-daph176-processed-gene-0.114-mRNA-1	1836	PF13976	GAG-pre-integrase domain	857	925	1e-10	IPR025724	GAG-pre-integrase domain	-
genemark-daph176-processed-gene-0.114-mRNA-1	1836	PF13976	GAG-pre-integrase domain	301	374	1.5e-09	IPR025724	GAG-pre-integrase domain	-
genemark-daph176-processed-gene-0.114-mRNA-1	1836	PF00665	Integrase core domain	940	1041	1.8e-09	IPR001584	Integrase, catalytic core	GO:0015074
genemark-daph176-processed-gene-0.114-mRNA-1	1836	PF07727	Reverse transcriptase (RNA-dependent DNA polymerase)	1343	1591	1.3e-61	IPR013103	Reverse transcriptase, RNA-dependent DNA polymerase	-
genemark-daph176-processed-gene-0.114-mRNA-1	1836	PF14223	gag-polypeptide of LTR copia-type	18	121	3.2e-20	-	-
genemark-daph176-processed-gene-0.114-mRNA-1	1836	PF14223	gag-polypeptide of LTR copia-type	492	627	1.7e-24	-	-
maker-daph92-augustus-gene-0.2756-mRNA-1	587	PF00188	Cysteine-rich secretory protein family	398	551	3e-19	IPR014044	CAP domain	-
augustus-daph389-processed-gene-0.127-mRNA-1	1104	PF08336	Prolyl 4-Hydroxylase alpha-subunit, N-terminal region	35	184	2.4e-29	IPR013547	Prolyl 4-hydroxylase alpha-subunit, N-terminal	GO:0004656|GO:0005783
augustus-daph389-processed-gene-0.127-mRNA-1	1104	PF09531	Nucleoporin protein Ndc1-Nup	577	1102	1.2e-53	IPR019049	Nucleoporin protein Ndc1-Nup	-
augustus-daph389-processed-gene-0.127-mRNA-1	1104	PF13640	2OG-Fe(II) oxygenase superfamily	444	551	2.3e-12	IPR005123	Oxoglutarate/iron-dependent dioxygenase	GO:0016491
maker-daph382-augustus-gene-1.1246-mRNA-1	1846	PF00053	Laminin EGF domain	1199	1239	4.9e-08	IPR002049	Laminin EGF domain	-
maker-daph382-augustus-gene-1.1246-mRNA-1	1846	PF00053	Laminin EGF domain	985	1041	2e-06	IPR002049	Laminin EGF domain	-
maker-daph382-augustus-gene-1.1246-mRNA-1	1846	PF00053	Laminin EGF domain	465	522	3.6e-11	IPR002049	Laminin EGF domain	-
maker-daph382-augustus-gene-1.1246-mRNA-1	1846	PF00053	Laminin EGF domain	1096	1147	8.9e-09	IPR002049	Laminin EGF domain	-
maker-daph382-augustus-gene-1.1246-mRNA-1	1846	PF00053	Laminin EGF domain	889	932	2.4e-12	IPR002049	Laminin EGF domain	-
maker-daph382-augustus-gene-1.1246-mRNA-1	1846	PF00053	Laminin EGF domain	935	975	1.7e-07	IPR002049	Laminin EGF domain	-
maker-daph382-augustus-gene-1.1246-mRNA-1	1846	PF00053	Laminin EGF domain	576	615	1.2e-08	IPR002049	Laminin EGF domain	-
maker-daph382-augustus-gene-1.1246-mRNA-1	1846	PF00053	Laminin EGF domain	1150	1196	3.1e-11	IPR002049	Laminin EGF domain	-
maker-daph382-augustus-gene-1.1246-mRNA-1	1846	PF00053	Laminin EGF domain	525	573	1e-08	IPR002049	Laminin EGF domain	-
maker-daph382-augustus-gene-1.1246-mRNA-1	1846	PF00053	Laminin EGF domain	1044	1093	1.5e-05	IPR002049	Laminin EGF domain	-
maker-daph382-augustus-gene-1.1246-mRNA-1	1846	PF00053	Laminin EGF domain	339	390	1.9e-06	IPR002049	Laminin EGF domain	-
maker-daph382-augustus-gene-1.1246-mRNA-1	1846	PF00053	Laminin EGF domain	841	886	6.2e-12	IPR002049	Laminin EGF domain	-
maker-daph382-augustus-gene-1.1246-mRNA-1	1846	PF00053	Laminin EGF domain	402	457	2.1e-09	IPR002049	Laminin EGF domain	-
maker-daph382-augustus-gene-1.1246-mRNA-1	1846	PF00055	Laminin N-terminal (Domain VI)	104	337	1.6e-80	IPR008211	Laminin, N-terminal	-
maker-daph291-augustus-gene-0.666-mRNA-1	484	PF12697	Alpha/beta hydrolase family	236	469	1e-15	IPR000073	Alpha/beta hydrolase fold-1	-
maker-daph86-augustus-gene-1.752-mRNA-1	3839	PF07744	SPOC domain	3675	3838	3.4e-31	IPR012921	Spen paralogue and orthologue SPOC, C-terminal	-
maker-daph86-augustus-gene-1.752-mRNA-1	3839	PF00076	RNA recognition motif. (a.k.a. RRM, RBD, or RNP domain)	555	594	2.3e-06	IPR000504	RNA recognition motif domain	GO:0003676
maker-daph86-augustus-gene-1.752-mRNA-1	3839	PF00076	RNA recognition motif. (a.k.a. RRM, RBD, or RNP domain)	8	71	5.5e-05	IPR000504	RNA recognition motif domain	GO:0003676
maker-daph410-augustus-gene-1.62-mRNA-1	95	PF15679	Domain of unknown function (DUF4665)	1	95	1.2e-23	IPR031389	Ribosomal biogenesis factor	GO:0042254
augustus-daph32-processed-gene-0.31-mRNA-1	479	PF16077	Spaetzle	377	473	3e-18	IPR032104	Spaetzle	-
augustus-daph32-processed-gene-0.31-mRNA-1	479	PF16077	Spaetzle	198	286	4.7e-14	IPR032104	Spaetzle	-
maker-daph281-augustus-gene-0.500-mRNA-1	355	PF12740	Chlorophyllase enzyme	60	303	7.3e-31	IPR041127	Chlorophyllase enzyme	-
maker-daph55-augustus-gene-0.1600-mRNA-1	576	PF00100	Zona pellucida-like domain	112	365	4.6e-14	IPR001507	Zona pellucida domain	-
maker-daph278-augustus-gene-1.1141-mRNA-1	1008	PF00620	RhoGAP domain	88	247	2.9e-31	IPR000198	Rho GTPase-activating protein domain	GO:0007165
maker-daph175-augustus-gene-0.52-mRNA-1	175	PF00562	RNA polymerase Rpb2, domain 6	10	111	6.9e-24	IPR007120	DNA-directed RNA polymerase, subunit 2, hybrid-binding domain	GO:0003677|GO:0003899|GO:0006351
maker-daph212-augustus-gene-0.202-mRNA-1	175	PF00562	RNA polymerase Rpb2, domain 6	10	111	6.9e-24	IPR007120	DNA-directed RNA polymerase, subunit 2, hybrid-binding domain	GO:0003677|GO:0003899|GO:0006351
genemark-daph16-processed-gene-0.118-mRNA-1	1089	PF00589	Phage integrase family	879	1042	5.6e-08	IPR002104	Integrase, catalytic domain	GO:0003677|GO:0006310|GO:0015074
maker-daph210-augustus-gene-0.678-mRNA-1	775	PF05679	Chondroitin N-acetylgalactosaminyltransferase	244	762	1.1e-177	IPR008428	Chondroitin N-acetylgalactosaminyltransferase	GO:0008376|GO:0032580
augustus-daph210-processed-gene-0.183-mRNA-1	254	PF04567	RNA polymerase Rpb2, domain 5	223	252	1.6e-09	IPR007647	RNA polymerase Rpb2, domain 5	GO:0006351
augustus-daph210-processed-gene-0.183-mRNA-1	254	PF04561	RNA polymerase Rpb2, domain 2	10	50	5.2e-06	IPR007642	RNA polymerase Rpb2, domain 2	GO:0003677|GO:0003899|GO:0006351
augustus-daph210-processed-gene-0.183-mRNA-1	254	PF04566	RNA polymerase Rpb2, domain 4	142	201	1.6e-19	IPR007646	RNA polymerase Rpb2, domain 4	GO:0003677|GO:0003899|GO:0006351
maker-daph319-augustus-gene-0.849-mRNA-1	599	PF00919	Uncharacterized protein family UPF0004	91	194	2.2e-26	IPR013848	Methylthiotransferase, N-terminal	GO:0035596|GO:0051539
maker-daph319-augustus-gene-0.849-mRNA-1	599	PF01938	TRAM domain	497	564	1.2e-13	IPR002792	TRAM domain	-
maker-daph319-augustus-gene-0.849-mRNA-1	599	PF04055	Radical SAM superfamily	242	442	2.8e-31	IPR007197	Radical SAM	GO:0003824|GO:0051536
augustus-daph53-processed-gene-0.274-mRNA-1	510	PF00001	7 transmembrane receptor (rhodopsin family)	49	177	4.2e-34	IPR000276	G protein-coupled receptor, rhodopsin-like	GO:0004930|GO:0007186|GO:0016021
augustus-daph53-processed-gene-0.274-mRNA-1	510	PF00001	7 transmembrane receptor (rhodopsin family)	232	360	1.8e-20	IPR000276	G protein-coupled receptor, rhodopsin-like	GO:0004930|GO:0007186|GO:0016021
maker-daph289-augustus-gene-0.929-mRNA-1	770	PF09005	Domain of unknown function (DUF1897)	667	699	3.2e-14	IPR015096	Far upstream element-binding protein, C-terminal	GO:0003676|GO:0006355
maker-daph289-augustus-gene-0.929-mRNA-1	770	PF09005	Domain of unknown function (DUF1897)	614	649	2.1e-18	IPR015096	Far upstream element-binding protein, C-terminal	GO:0003676|GO:0006355
maker-daph289-augustus-gene-0.929-mRNA-1	770	PF00013	KH domain	454	518	3.1e-16	IPR004088	K Homology domain, type 1	GO:0003723
maker-daph289-augustus-gene-0.929-mRNA-1	770	PF00013	KH domain	315	380	1.5e-16	IPR004088	K Homology domain, type 1	GO:0003723
maker-daph289-augustus-gene-0.929-mRNA-1	770	PF00013	KH domain	123	186	7.7e-18	IPR004088	K Homology domain, type 1	GO:0003723
maker-daph289-augustus-gene-0.929-mRNA-1	770	PF00013	KH domain	222	285	1.6e-16	IPR004088	K Homology domain, type 1	GO:0003723
genemark-daph236-processed-gene-0.13-mRNA-1	549	PF18701	Family of unknown function (DUF5641)	484	530	4e-11	IPR040676	Domain of unknown function DUF5641	-
genemark-daph236-processed-gene-0.13-mRNA-1	549	PF17921	Integrase zinc binding domain	205	256	2.7e-07	IPR041588	Integrase zinc-binding domain	-
maker-daph378-augustus-gene-0.261-mRNA-1	770	PF00130	Phorbol esters/diacylglycerol binding domain (C1 domain)	243	294	2.4e-16	IPR002219	Protein kinase C-like, phorbol ester/diacylglycerol-binding domain	GO:0035556
maker-daph378-augustus-gene-0.261-mRNA-1	770	PF00130	Phorbol esters/diacylglycerol binding domain (C1 domain)	171	221	5.8e-17	IPR002219	Protein kinase C-like, phorbol ester/diacylglycerol-binding domain	GO:0035556
maker-daph378-augustus-gene-0.261-mRNA-1	770	PF00433	Protein kinase C terminal domain	716	757	3.5e-08	IPR017892	Protein kinase, C-terminal	GO:0004674|GO:0005524|GO:0006468
maker-daph378-augustus-gene-0.261-mRNA-1	770	PF00069	Protein kinase domain	435	679	1.2e-64	IPR000719	Protein kinase domain	GO:0004672|GO:0005524|GO:0006468
27413|Reactome: R-HSA-428540|Reactome: R-HSA-428542|Reactome: R-HSA-428890|Reactome: R-HSA-429947|Reactome: R-HSA-430116|Reactome: R-HSA-432040|Reactome: R-HSA-432142|Reactome: R-HSA-432722|Reactome: R-HSA-437239|Reactome: R-HSA-438066|Reactome: R-HSA-4419969|Reactome: R-HSA-4420097|Reactome: R-HSA-442720|Reactome: R-HSA-442729|Reactome: R-HSA-442742|Reactome: R-HSA-442982|Reactome: R-HSA-444257|…
R-SCE-1358803|Reactome: R-SCE-141430|Reactome: R-SCE-1474151|Reactome: R-SCE-1489509|Reactome: R-SCE-156711|Reactome: R-SCE-162658|Reactome: R-SCE-1632852|Reactome: R-SCE-163615|Reactome: R-SCE-163680|Reactome: R-SCE-164378|Reactome: R-SCE-165158|Reactome: R-SCE-1660514|Reactome: R-SCE-1660516|Reactome: R-SCE-1660517|Reactome: R-SCE-166208|Reactome: R-SCE-168638|Reactome: R-SCE-170968|Reactome: R…
maker-daph378-augustus-gene-0.261-mRNA-1	770	PF00168	C2 domain	4	120	2.2e-16	IPR000008	C2 domain	-
augustus-daph32-processed-gene-1.102-mRNA-1	806	PF00096	Zinc finger, C2H2 type	614	636	0.0019	IPR013087	Zinc finger C2H2-type	-
augustus-daph32-processed-gene-1.102-mRNA-1	806	PF00096	Zinc finger, C2H2 type	586	608	0.00026	IPR013087	Zinc finger C2H2-type	-
augustus-daph32-processed-gene-1.102-mRNA-1	806	PF00096	Zinc finger, C2H2 type	529	552	0.0009	IPR013087	Zinc finger C2H2-type	-
augustus-daph32-processed-gene-1.102-mRNA-1	806	PF00096	Zinc finger, C2H2 type	473	495	0.00067	IPR013087	Zinc finger C2H2-type	-
augustus-daph32-processed-gene-1.102-mRNA-1	806	PF00096	Zinc finger, C2H2 type	501	523	2.2e-05	IPR013087	Zinc finger C2H2-type	-
augustus-daph32-processed-gene-1.102-mRNA-1	806	PF00096	Zinc finger, C2H2 type	558	580	5.1e-06	IPR013087	Zinc finger C2H2-type	-
augustus-daph32-processed-gene-1.102-mRNA-1	806	PF12874	Zinc-finger of C2H2 type	293	311	0.038	-	-
augustus-daph32-processed-gene-1.102-mRNA-1	806	PF13912	C2H2-type zinc finger	427	451	0.094	-	-
maker-daph351-augustus-gene-1.525-mRNA-1	901	PF00096	Zinc finger, C2H2 type	753	775	0.0021	IPR013087	Zinc finger C2H2-type	-
maker-daph351-augustus-gene-1.525-mRNA-1	901	PF00096	Zinc finger, C2H2 type	150	172	0.00064	IPR013087	Zinc finger C2H2-type	-
maker-daph351-augustus-gene-1.525-mRNA-1	901	PF00096	Zinc finger, C2H2 type	724	747	8.2e-06	IPR013087	Zinc finger C2H2-type	-
maker-daph351-augustus-gene-1.525-mRNA-1	901	PF00096	Zinc finger, C2H2 type	121	144	2.4e-06	IPR013087	Zinc finger C2H2-type	-
maker-daph351-augustus-gene-1.525-mRNA-1	901	PF00096	Zinc finger, C2H2 type	696	718	1e-06	IPR013087	Zinc finger C2H2-type	-
augustus-daph31-processed-gene-0.1588-mRNA-1	483	PF12796	Ankyrin repeats (3 copies)	355	419	6.8e-07	IPR020683	Ankyrin repeat-containing domain	-
augustus-daph31-processed-gene-0.1588-mRNA-1	483	PF12796	Ankyrin repeats (3 copies)	263	343	1.1e-07	IPR020683	Ankyrin repeat-containing domain	-
maker-daph319-augustus-gene-0.256-mRNA-1	301	PF00069	Protein kinase domain	14	280	5.7e-49	IPR000719	Protein kinase domain	GO:0004672|GO:0005524|GO:0006468
27413|Reactome: R-HSA-428540|Reactome: R-HSA-428542|Reactome: R-HSA-428890|Reactome: R-HSA-429947|Reactome: R-HSA-430116|Reactome: R-HSA-432040|Reactome: R-HSA-432142|Reactome: R-HSA-432722|Reactome: R-HSA-437239|Reactome: R-HSA-438066|Reactome: R-HSA-4419969|Reactome: R-HSA-4420097|Reactome: R-HSA-442720|Reactome: R-HSA-442729|Reactome: R-HSA-442742|Reactome: R-HSA-442982|Reactome: R-HSA-444257|…
R-SCE-1358803|Reactome: R-SCE-141430|Reactome: R-SCE-1474151|Reactome: R-SCE-1489509|Reactome: R-SCE-156711|Reactome: R-SCE-162658|Reactome: R-SCE-1632852|Reactome: R-SCE-163615|Reactome: R-SCE-163680|Reactome: R-SCE-164378|Reactome: R-SCE-165158|Reactome: R-SCE-1660514|Reactome: R-SCE-1660516|Reactome: R-SCE-1660517|Reactome: R-SCE-166208|Reactome: R-SCE-168638|Reactome: R-SCE-170968|Reactome: R…
maker-daph371-augustus-gene-0.655-mRNA-1	335	PF00685	Sulfotransferase domain	71	323	9.1e-68	IPR000863	Sulfotransferase domain	GO:0008146
genemark-daph407-processed-gene-0.1968-mRNA-1	500	PF00067	Cytochrome P450	41	430	1.3e-58	IPR001128	Cytochrome P450	GO:0004497|GO:0005506|GO:0016705|GO:0020037
genemark-daph407-processed-gene-0.1968-mRNA-1	500	PF00067	Cytochrome P450	439	500	1.7e-24	IPR001128	Cytochrome P450	GO:0004497|GO:0005506|GO:0016705|GO:0020037
maker-daph229-augustus-gene-0.203-mRNA-1	541	PF14447	Prokaryotic RING finger family 4	18	67	1.1e-06	-	-
maker-daph116-augustus-gene-0.555-mRNA-1	1198	PF00024	PAN domain	177	252	7.3e-10	IPR003609	PAN/Apple domain	-
maker-daph116-augustus-gene-0.555-mRNA-1	1198	PF00024	PAN domain	611	681	1.2e-06	IPR003609	PAN/Apple domain	-
maker-daph116-augustus-gene-0.555-mRNA-1	1198	PF00024	PAN domain	378	449	2.3e-09	IPR003609	PAN/Apple domain	-
maker-daph116-augustus-gene-0.555-mRNA-1	1198	PF00024	PAN domain	271	327	1.7e-08	IPR003609	PAN/Apple domain	-
maker-daph117-augustus-gene-0.438-mRNA-1	1047	PF09815	XK-related protein	31	412	8e-19	IPR018629	XK-related protein	GO:0016021
maker-daph179-augustus-gene-1.1237-mRNA-1	778	PF12832	MFS_1 like family	12	708	6.7e-37	IPR024989	Major facilitator superfamily associated domain	-
maker-daph194-augustus-gene-0.2788-mRNA-1	697	PF08313	SCA7, zinc-binding domain	306	371	1.3e-25	IPR013243	SCA7 domain	-
maker-daph107-augustus-gene-0.1922-mRNA-1	1449	PF00057	Low-density lipoprotein receptor domain class A	1410	1444	2e-08	IPR002172	Low-density lipoprotein (LDL) receptor class A repeat	GO:0005515
maker-daph107-augustus-gene-0.1922-mRNA-1	1449	PF00057	Low-density lipoprotein receptor domain class A	974	1009	7.7e-07	IPR002172	Low-density lipoprotein (LDL) receptor class A repeat	GO:0005515
maker-daph107-augustus-gene-0.1922-mRNA-1	1449	PF00057	Low-density lipoprotein receptor domain class A	906	940	6.4e-10	IPR002172	Low-density lipoprotein (LDL) receptor class A repeat	GO:0005515
maker-daph107-augustus-gene-0.1922-mRNA-1	1449	PF01390	SEA domain	159	231	5.4e-11	IPR000082	SEA domain	-
maker-daph107-augustus-gene-0.1922-mRNA-1	1449	PF00089	Trypsin	1161	1394	8.9e-66	IPR001254	Serine proteases, trypsin domain	GO:0004252|GO:0006508
maker-daph281-augustus-gene-0.1547-mRNA-1	605	PF16207	RAWUL domain RING finger- and WD40-associated ubiquitin-like	154	218	6.6e-12	IPR032443	RAWUL domain	-
maker-daph281-augustus-gene-0.1547-mRNA-1	605	PF00097	Zinc finger, C3HC4 type (RING finger)	17	56	1.1e-08	IPR018957	Zinc finger, C3HC4 RING-type	GO:0046872
maker-daph289-augustus-gene-0.656-mRNA-1	287	PF00089	Trypsin	43	282	1.6e-61	IPR001254	Serine proteases, trypsin domain	GO:0004252|GO:0006508
maker-daph281-augustus-gene-0.1311-mRNA-1	576	PF00083	Sugar (and other) transporter	150	534	1.4e-22	IPR005828	Major facilitator, sugar transporter-like	GO:0016021|GO:0022857|GO:0055085
genemark-daph210-processed-gene-0.1963-mRNA-1	162	PF00386	C1q domain	38	157	6.2e-11	IPR001073	C1q domain	-
augustus-daph314-processed-gene-0.457-mRNA-1	333	PF13621	Cupin-like domain	133	288	1.4e-08	IPR041667	Cupin-like domain 8	-
augustus-daph204-processed-gene-0.112-mRNA-1	156	PF00562	RNA polymerase Rpb2, domain 6	94	155	4.4e-09	IPR007120	DNA-directed RNA polymerase, subunit 2, hybrid-binding domain	GO:0003677|GO:0003899|GO:0006351
augustus-daph204-processed-gene-0.112-mRNA-1	156	PF00562	RNA polymerase Rpb2, domain 6	10	65	1.3e-10	IPR007120	DNA-directed RNA polymerase, subunit 2, hybrid-binding domain	GO:0003677|GO:0003899|GO:0006351
augustus-daph331-processed-gene-0.58-mRNA-1	751	PF00098	Zinc knuckle	708	723	9.8e-05	IPR001878	Zinc finger, CCHC-type	GO:0003676|GO:0008270
augustus-daph322-processed-gene-0.29-mRNA-1	751	PF00098	Zinc knuckle	708	723	9.8e-05	IPR001878	Zinc finger, CCHC-type	GO:0003676|GO:0008270
maker-daph407-augustus-gene-0.1215-mRNA-1	219	PF00406	Adenylate kinase	40	194	1.2e-50	-	-
maker-daph389-augustus-gene-0.1064-mRNA-1	927	PF01044	Vinculin family	351	887	3.4e-208	IPR006077	Vinculin/alpha-catenin	GO:0007155|GO:0051015
maker-daph389-augustus-gene-0.1064-mRNA-1	927	PF01044	Vinculin family	32	347	4.3e-94	IPR006077	Vinculin/alpha-catenin	GO:0007155|GO:0051015
maker-daph131-augustus-gene-0.1467-mRNA-1	133	PF00379	Insect cuticle protein	45	95	3e-10	IPR000618	Insect cuticle protein	-
genemark-daph204-processed-gene-0.122-mRNA-1	406	PF00079	Serpin (serine protease inhibitor)	37	403	6.2e-99	IPR023796	Serpin domain	-
maker-daph386-augustus-gene-0.1412-mRNA-1	396	PF02434	Fringe-like	77	243	3.5e-10	IPR003378	Fringe-like	GO:0016020|GO:0016757
augustus-daph278-processed-gene-2.1191-mRNA-1	315	PF00001	7 transmembrane receptor (rhodopsin family)	79	240	1.1e-24	IPR000276	G protein-coupled receptor, rhodopsin-like	GO:0004930|GO:0007186|GO:0016021
maker-daph22-augustus-gene-0.235-mRNA-1	168	PF04969	CS domain	12	84	4.2e-09	IPR007052	CS domain	-
maker-daph69-augustus-gene-0.1116-mRNA-1	422	PF00001	7 transmembrane receptor (rhodopsin family)	7	332	8.9e-40	IPR000276	G protein-coupled receptor, rhodopsin-like	GO:0004930|GO:0007186|GO:0016021
maker-daph106-augustus-gene-0.6-mRNA-1	745	PF00665	Integrase core domain	525	624	9.3e-12	IPR001584	Integrase, catalytic core	GO:0015074
maker-daph106-augustus-gene-0.6-mRNA-1	745	PF17921	Integrase zinc binding domain	453	507	1.9e-19	IPR041588	Integrase zinc-binding domain	-
maker-daph106-augustus-gene-0.6-mRNA-1	745	PF17919	RNase H-like domain found in reverse transcriptase	269	349	9.8e-29	IPR041577	Reverse transcriptase/retrotransposon-derived protein, RNase H-like domain	-
maker-daph431-augustus-gene-0.69-mRNA-1	281	PF07172	Glycine rich protein family	2	95	3e-07	IPR010800	Glycine rich protein	-
augustus-daph287-processed-gene-0.391-mRNA-1	388	PF00226	DnaJ domain	306	371	1.7e-14	IPR001623	DnaJ domain	-
maker-daph325-augustus-gene-0.32-mRNA-1	471	PF17039	Fucosyltransferase, N-terminal	118	230	5.9e-24	IPR031481	Fucosyltransferase, N-terminal	-
maker-daph325-augustus-gene-0.32-mRNA-1	471	PF00852	Glycosyltransferase family 10 (fucosyltransferase) C-term	278	450	3.3e-61	IPR001503	Glycosyl transferase family 10	GO:0006486|GO:0008417|GO:0016020
maker-daph199-augustus-gene-0.452-mRNA-1	471	PF17039	Fucosyltransferase, N-terminal	118	230	5.9e-24	IPR031481	Fucosyltransferase, N-terminal	-
maker-daph199-augustus-gene-0.452-mRNA-1	471	PF00852	Glycosyltransferase family 10 (fucosyltransferase) C-term	278	450	3.3e-61	IPR001503	Glycosyl transferase family 10	GO:0006486|GO:0008417|GO:0016020
augustus-daph166-processed-gene-0.46-mRNA-1	440	PF17921	Integrase zinc binding domain	3	61	1.4e-18	IPR041588	Integrase zinc-binding domain	-
augustus-daph166-processed-gene-0.46-mRNA-1	440	PF00665	Integrase core domain	81	171	4.4e-10	IPR001584	Integrase, catalytic core	GO:0015074
genemark-daph358-processed-gene-0.162-mRNA-1	151	PF13358	DDE superfamily endonuclease	12	150	2.4e-10	IPR038717	Tc1-like transposase, DDE domain	-
maker-daph386-augustus-gene-0.4686-mRNA-1	308	PF00149	Calcineurin-like phosphoesterase	48	240	3.9e-38	IPR004843	Calcineurin-like phosphoesterase domain, ApaH type	GO:0016787
augustus-daph145-processed-gene-0.575-mRNA-1	314	PF00651	BTB/POZ domain	142	248	2.8e-24	IPR000210	BTB/POZ domain	GO:0005515
maker-daph274-augustus-gene-0.2262-mRNA-1	624	PF03359	Guanylate-kinase-associated protein (GKAP) protein	200	438	1.2e-29	IPR005026	SAPAP family	GO:0023052
maker-daph111-augustus-gene-0.384-mRNA-1	382	PF00629	MAM domain, meprin/A5/mu	52	207	5.4e-06	IPR000998	MAM domain	GO:0016020
maker-daph111-augustus-gene-0.384-mRNA-1	382	PF00059	Lectin C-type domain	263	380	5.2e-07	IPR001304	C-type lectin-like	-
augustus-daph311-processed-gene-0.21-mRNA-1	422	PF12796	Ankyrin repeats (3 copies)	226	311	5.3e-12	IPR020683	Ankyrin repeat-containing domain	-
augustus-daph311-processed-gene-0.21-mRNA-1	422	PF12796	Ankyrin repeats (3 copies)	317	381	2e-09	IPR020683	Ankyrin repeat-containing domain	-
evm-daph31-processed-gene-0.577-mRNA-1	1427	PF01936	NYN domain	31	165	2e-11	IPR021139	NYN domain, limkain-b1-type	-
evm-daph31-processed-gene-0.577-mRNA-1	1427	PF12872	OST-HTH/LOTUS domain	854	898	0.00084	IPR025605	OST-HTH/LOTUS domain	-
evm-daph31-processed-gene-0.577-mRNA-1	1427	PF12872	OST-HTH/LOTUS domain	1159	1219	1e-05	IPR025605	OST-HTH/LOTUS domain	-
evm-daph31-processed-gene-0.577-mRNA-1	1427	PF12872	OST-HTH/LOTUS domain	1015	1076	0.0068	IPR025605	OST-HTH/LOTUS domain	-
evm-daph31-processed-gene-0.577-mRNA-1	1427	PF12872	OST-HTH/LOTUS domain	773	839	8e-11	IPR025605	OST-HTH/LOTUS domain	-
evm-daph31-processed-gene-0.577-mRNA-1	1427	PF12872	OST-HTH/LOTUS domain	932	992	1.5e-09	IPR025605	OST-HTH/LOTUS domain	-
evm-daph31-processed-gene-0.577-mRNA-1	1427	PF11608	Limkain b1	195	263	4.1e-13	IPR024582	Marf1, conserved domain	-
maker-daph107-augustus-gene-0.324-mRNA-1	785	PF01061	ABC-2 type transporter	575	745	3.5e-32	IPR013525	ABC-2 type transporter	GO:0016020
maker-daph107-augustus-gene-0.324-mRNA-1	785	PF00005	ABC transporter	52	195	2.8e-26	IPR003439	ABC transporter-like	GO:0005524
genemark-daph11-processed-gene-0.20-mRNA-1	959	PF00754	F5/8 type C domain	94	231	8.8e-18	IPR000421	Coagulation factor 5/8 C-terminal domain	-
genemark-daph11-processed-gene-0.20-mRNA-1	959	PF07714	Protein tyrosine and serine/threonine kinase	675	947	1.7e-58	IPR001245	Serine-threonine/tyrosine-protein kinase, catalytic domain	GO:0004672|GO:0006468
genemark-daph16-processed-gene-0.36-mRNA-1	254	PF00665	Integrase core domain	34	133	2.8e-18	IPR001584	Integrase, catalytic core	GO:0015074
evm-daph235-processed-gene-0.423-mRNA-1	3587	PF14604	Variant SH3 domain	395	441	4e-08	IPR001452	SH3 domain	GO:0005515
evm-daph235-processed-gene-0.423-mRNA-1	3587	PF15410	Pleckstrin homology domain	3315	3418	4.9e-15	IPR041681	Pleckstrin homology domain 9	-
evm-daph235-processed-gene-0.423-mRNA-1	3587	PF00435	Spectrin repeat	1575	1676	6.5e-12	IPR002017	Spectrin repeat	GO:0005515
evm-daph235-processed-gene-0.423-mRNA-1	3587	PF00435	Spectrin repeat	2637	2738	2e-20	IPR002017	Spectrin repeat	GO:0005515
evm-daph235-processed-gene-0.423-mRNA-1	3587	PF00435	Spectrin repeat	733	828	1.7e-09	IPR002017	Spectrin repeat	GO:0005515
evm-daph235-processed-gene-0.423-mRNA-1	3587	PF00435	Spectrin repeat	2425	2527	1e-21	IPR002017	Spectrin repeat	GO:0005515
evm-daph235-processed-gene-0.423-mRNA-1	3587	PF00435	Spectrin repeat	1895	1996	3.4e-14	IPR002017	Spectrin repeat	GO:0005515
evm-daph235-processed-gene-0.423-mRNA-1	3587	PF00435	Spectrin repeat	3062	3168	7.9e-06	IPR002017	Spectrin repeat	GO:0005515
evm-daph235-processed-gene-0.423-mRNA-1	3587	PF00435	Spectrin repeat	264	332	2.7e-13	IPR002017	Spectrin repeat	GO:0005515
evm-daph235-processed-gene-0.423-mRNA-1	3587	PF00435	Spectrin repeat	2108	2209	4.6e-12	IPR002017	Spectrin repeat	GO:0005515
evm-daph235-processed-gene-0.423-mRNA-1	3587	PF00435	Spectrin repeat	1680	1783	6.1e-14	IPR002017	Spectrin repeat	GO:0005515
evm-daph235-processed-gene-0.423-mRNA-1	3587	PF00435	Spectrin repeat	2216	2316	1e-15	IPR002017	Spectrin repeat	GO:0005515
evm-daph235-processed-gene-0.423-mRNA-1	3587	PF00435	Spectrin repeat	627	729	6.6e-20	IPR002017	Spectrin repeat	GO:0005515
evm-daph235-processed-gene-0.423-mRNA-1	3587	PF00435	Spectrin repeat	1469	1570	3.7e-14	IPR002017	Spectrin repeat	GO:0005515
evm-daph235-processed-gene-0.423-mRNA-1	3587	PF00435	Spectrin repeat	1050	1147	1.2e-06	IPR002017	Spectrin repeat	GO:0005515
evm-daph235-processed-gene-0.423-mRNA-1	3587	PF00435	Spectrin repeat	1256	1357	1.6e-20	IPR002017	Spectrin repeat	GO:0005515
evm-daph235-processed-gene-0.423-mRNA-1	3587	PF00435	Spectrin repeat	1150	1251	9.1e-22	IPR002017	Spectrin repeat	GO:0005515
evm-daph235-processed-gene-0.423-mRNA-1	3587	PF00435	Spectrin repeat	2001	2102	3.7e-15	IPR002017	Spectrin repeat	GO:0005515
evm-daph235-processed-gene-0.423-mRNA-1	3587	PF00435	Spectrin repeat	2530	2632	2.7e-21	IPR002017	Spectrin repeat	GO:0005515
evm-daph235-processed-gene-0.423-mRNA-1	3587	PF00435	Spectrin repeat	2848	2951	2.3e-21	IPR002017	Spectrin repeat	GO:0005515
evm-daph235-processed-gene-0.423-mRNA-1	3587	PF00435	Spectrin repeat	2319	2421	1.9e-20	IPR002017	Spectrin repeat	GO:0005515
evm-daph235-processed-gene-0.423-mRNA-1	3587	PF00435	Spectrin repeat	1363	1463	3.2e-15	IPR002017	Spectrin repeat	GO:0005515
evm-daph235-processed-gene-0.423-mRNA-1	3587	PF00435	Spectrin repeat	157	260	1.1e-15	IPR002017	Spectrin repeat	GO:0005515
evm-daph235-processed-gene-0.423-mRNA-1	3587	PF00435	Spectrin repeat	524	622	3.9e-10	IPR002017	Spectrin repeat	GO:0005515
evm-daph235-processed-gene-0.423-mRNA-1	3587	PF00435	Spectrin repeat	1787	1882	1.2e-17	IPR002017	Spectrin repeat	GO:0005515
evm-daph235-processed-gene-0.423-mRNA-1	3587	PF00435	Spectrin repeat	2741	2843	6.6e-22	IPR002017	Spectrin repeat	GO:0005515
evm-daph235-processed-gene-0.423-mRNA-1	3587	PF00435	Spectrin repeat	2955	3053	4.3e-14	IPR002017	Spectrin repeat	GO:0005515
evm-daph235-processed-gene-0.423-mRNA-1	3587	PF00435	Spectrin repeat	939	1041	4.7e-20	IPR002017	Spectrin repeat	GO:0005515
evm-daph235-processed-gene-0.423-mRNA-1	3587	PF00435	Spectrin repeat	834	934	6.2e-17	IPR002017	Spectrin repeat	GO:0005515
evm-daph235-processed-gene-0.423-mRNA-1	3587	PF00435	Spectrin repeat	51	154	3.4e-11	IPR002017	Spectrin repeat	GO:0005515
maker-daph390-augustus-gene-0.587-mRNA-1	352	PF00400	WD domain, G-beta repeat	108	132	0.23	IPR001680	WD40 repeat	GO:0005515
maker-daph390-augustus-gene-0.587-mRNA-1	352	PF00400	WD domain, G-beta repeat	146	180	0.098	IPR001680	WD40 repeat	GO:0005515
maker-daph390-augustus-gene-0.587-mRNA-1	352	PF00400	WD domain, G-beta repeat	284	310	0.0059	IPR001680	WD40 repeat	GO:0005515
maker-daph390-augustus-gene-0.587-mRNA-1	352	PF00400	WD domain, G-beta repeat	52	92	1.4e-05	IPR001680	WD40 repeat	GO:0005515
maker-daph390-augustus-gene-0.587-mRNA-1	352	PF00400	WD domain, G-beta repeat	184	224	6.5e-05	IPR001680	WD40 repeat	GO:0005515
maker-daph390-augustus-gene-0.587-mRNA-1	352	PF00400	WD domain, G-beta repeat	318	351	2.8e-07	IPR001680	WD40 repeat	GO:0005515
maker-daph390-augustus-gene-0.587-mRNA-1	352	PF00400	WD domain, G-beta repeat	228	266	1.6e-06	IPR001680	WD40 repeat	GO:0005515
augustus-daph410-processed-gene-1.1822-mRNA-1	228	PF13637	Ankyrin repeats (many copies)	154	205	3.4e-12	-	-
augustus-daph410-processed-gene-1.1822-mRNA-1	228	PF00887	Acyl CoA binding protein	9	86	5.4e-24	IPR000582	Acyl-CoA-binding protein, ACBP	GO:0000062
maker-daph275-augustus-gene-0.714-mRNA-1	522	PF05645	RNA polymerase III subunit RPC82	153	333	8.5e-23	IPR008806	RNA polymerase III Rpc82, C -terminal	GO:0003677|GO:0006351
maker-daph275-augustus-gene-0.714-mRNA-1	522	PF08221	RNA polymerase III subunit RPC82 helix-turn-helix domain	11	69	4e-15	IPR013197	RNA polymerase III subunit RPC82-related, helix-turn-helix	-
maker-daph278-augustus-gene-2.677-mRNA-1	239	PF12826	Helix-hairpin-helix motif	185	233	2.3e-06	IPR041663	DisA/LigA, helix-hairpin-helix motif	-
maker-daph278-augustus-gene-2.677-mRNA-1	239	PF17949	FANCM pseudonuclease domain	30	153	9.7e-51	IPR040646	Fanconi anemia core complex-associated protein 24, pseudonuclease domain	-
maker-daph145-augustus-gene-0.196-mRNA-1	222	PF07855	Autophagy-related protein 101	10	176	5.8e-37	IPR012445	Autophagy-related protein 101	GO:0006914
maker-daph131-augustus-gene-0.1521-mRNA-1	420	PF04083	Partial alpha/beta-hydrolase lipase region	50	110	1.2e-18	IPR006693	Partial AB-hydrolase lipase domain	GO:0006629
maker-daph55-augustus-gene-0.1055-mRNA-1	439	PF00069	Protein kinase domain	46	330	4e-68	IPR000719	Protein kinase domain	GO:0004672|GO:0005524|GO:0006468
27413|Reactome: R-HSA-428540|Reactome: R-HSA-428542|Reactome: R-HSA-428890|Reactome: R-HSA-429947|Reactome: R-HSA-430116|Reactome: R-HSA-432040|Reactome: R-HSA-432142|Reactome: R-HSA-432722|Reactome: R-HSA-437239|Reactome: R-HSA-438066|Reactome: R-HSA-4419969|Reactome: R-HSA-4420097|Reactome: R-HSA-442720|Reactome: R-HSA-442729|Reactome: R-HSA-442742|Reactome: R-HSA-442982|Reactome: R-HSA-444257|…
R-SCE-1358803|Reactome: R-SCE-141430|Reactome: R-SCE-1474151|Reactome: R-SCE-1489509|Reactome: R-SCE-156711|Reactome: R-SCE-162658|Reactome: R-SCE-1632852|Reactome: R-SCE-163615|Reactome: R-SCE-163680|Reactome: R-SCE-164378|Reactome: R-SCE-165158|Reactome: R-SCE-1660514|Reactome: R-SCE-1660516|Reactome: R-SCE-1660517|Reactome: R-SCE-166208|Reactome: R-SCE-168638|Reactome: R-SCE-170968|Reactome: R…
maker-daph32-augustus-gene-1.1507-mRNA-1	342	PF00557	Metallopeptidase family M24	6	269	8.5e-56	IPR000994	Peptidase M24	-
maker-daph386-augustus-gene-0.1914-mRNA-1	172	PF07809	RTP801 C-terminal region	52	168	6.4e-36	IPR012918	RTP801-like	GO:0005737|GO:0009968
maker-daph99-augustus-gene-0.585-mRNA-1	663	PF07679	Immunoglobulin I-set domain	175	246	6.2e-12	IPR013098	Immunoglobulin I-set	-
maker-daph99-augustus-gene-0.585-mRNA-1	663	PF07679	Immunoglobulin I-set domain	34	115	9.5e-16	IPR013098	Immunoglobulin I-set	-
maker-daph99-augustus-gene-0.585-mRNA-1	663	PF07679	Immunoglobulin I-set domain	261	379	1.2e-08	IPR013098	Immunoglobulin I-set	-
genemark-daph389-processed-gene-1.815-mRNA-1	284	PF00562	RNA polymerase Rpb2, domain 6	93	200	8.1e-28	IPR007120	DNA-directed RNA polymerase, subunit 2, hybrid-binding domain	GO:0003677|GO:0003899|GO:0006351
genemark-daph389-processed-gene-1.815-mRNA-1	284	PF04566	RNA polymerase Rpb2, domain 4	12	64	2.2e-14	IPR007646	RNA polymerase Rpb2, domain 4	GO:0003677|GO:0003899|GO:0006351
maker-daph116-augustus-gene-0.98-mRNA-1	211	PF00071	Ras family	10	170	3e-66	IPR001806	Small GTPase	GO:0003924|GO:0005525
augustus-daph58-processed-gene-0.54-mRNA-1	327	PF02629	CoA binding domain	36	129	2.7e-29	IPR003781	CoA-binding	-
augustus-daph58-processed-gene-0.54-mRNA-1	327	PF00549	CoA-ligase	182	307	8.5e-24	IPR005811	ATP-citrate lyase/succinyl-CoA ligase	GO:0003824
genemark-daph28-processed-gene-0.119-mRNA-1	896	PF00078	Reverse transcriptase (RNA-dependent DNA polymerase)	255	414	1.6e-27	IPR000477	Reverse transcriptase domain	-
genemark-daph28-processed-gene-0.119-mRNA-1	896	PF17919	RNase H-like domain found in reverse transcriptase	477	575	1.2e-33	IPR041577	Reverse transcriptase/retrotransposon-derived protein, RNase H-like domain	-
genemark-daph28-processed-gene-0.119-mRNA-1	896	PF00665	Integrase core domain	712	808	4.4e-09	IPR001584	Integrase, catalytic core	GO:0015074
maker-daph289-augustus-gene-0.296-mRNA-1	380	PF09405	CASC3/Barentsz eIF4AIII binding	264	369	6.7e-07	IPR018545	Btz domain	GO:0003729|GO:0006397|GO:0035145
maker-daph289-augustus-gene-0.296-mRNA-1	380	PF12278	Sex determination protein N terminal	87	190	7.2e-08	IPR022063	Complementary sex determination, N-terminal	-
maker-daph92-augustus-gene-0.2181-mRNA-1	594	PF12874	Zinc-finger of C2H2 type	332	354	0.042	-	-
maker-daph92-augustus-gene-0.2181-mRNA-1	594	PF00096	Zinc finger, C2H2 type	445	467	0.00086	IPR013087	Zinc finger C2H2-type	-
maker-daph92-augustus-gene-0.2181-mRNA-1	594	PF00096	Zinc finger, C2H2 type	271	294	0.00061	IPR013087	Zinc finger C2H2-type	-
maker-daph92-augustus-gene-0.2181-mRNA-1	594	PF00096	Zinc finger, C2H2 type	243	264	0.0087	IPR013087	Zinc finger C2H2-type	-
maker-daph92-augustus-gene-0.2181-mRNA-1	594	PF00096	Zinc finger, C2H2 type	417	439	0.00071	IPR013087	Zinc finger C2H2-type	-
maker-daph92-augustus-gene-0.2181-mRNA-1	594	PF00096	Zinc finger, C2H2 type	360	382	0.0018	IPR013087	Zinc finger C2H2-type	-
maker-daph92-augustus-gene-0.2181-mRNA-1	594	PF00096	Zinc finger, C2H2 type	303	326	1.8e-05	IPR013087	Zinc finger C2H2-type	-
maker-daph107-augustus-gene-0.1585-mRNA-1	582	PF00057	Low-density lipoprotein receptor domain class A	188	222	1.9e-08	IPR002172	Low-density lipoprotein (LDL) receptor class A repeat	GO:0005515
maker-daph107-augustus-gene-0.1585-mRNA-1	582	PF00431	CUB domain	262	326	9.1e-06	IPR000859	CUB domain	-
maker-daph107-augustus-gene-0.1585-mRNA-1	582	PF00431	CUB domain	469	575	2.2e-20	IPR000859	CUB domain	-
augustus-daph146-processed-gene-0.3-mRNA-1	915	PF00078	Reverse transcriptase (RNA-dependent DNA polymerase)	191	351	5e-35	IPR000477	Reverse transcriptase domain	-
augustus-daph146-processed-gene-0.3-mRNA-1	915	PF17921	Integrase zinc binding domain	672	730	4.2e-20	IPR041588	Integrase zinc-binding domain	-
augustus-daph146-processed-gene-0.3-mRNA-1	915	PF00665	Integrase core domain	749	843	1.9e-11	IPR001584	Integrase, catalytic core	GO:0015074
augustus-daph146-processed-gene-0.3-mRNA-1	915	PF17917	RNase H-like domain found in reverse transcriptase	439	561	1.3e-34	IPR041373	Reverse transcriptase, RNase H-like domain	-
maker-daph278-augustus-gene-2.217-mRNA-1	242	PF11581	Antagonist of EGFR signalling, Argos	92	213	4.7e-06	IPR021633	Antagonist of EGFR signalling, Argos	-
maker-daph54-augustus-gene-0.855-mRNA-1	345	PF00481	Protein phosphatase 2C	68	310	2.3e-54	IPR001932	PPM-type phosphatase domain	GO:0016791
genemark-daph351-processed-gene-0.1914-mRNA-1	4146	PF00387	Phosphatidylinositol-specific phospholipase C, Y domain	3399	3498	1.8e-34	IPR001711	Phospholipase C, phosphatidylinositol-specific, Y domain	GO:0004435|GO:0006629|GO:0007165|GO:0035556
genemark-daph351-processed-gene-0.1914-mRNA-1	4146	PF00788	Ras association (RalGDS/AF-6) domain	3728	3818	0.00015	IPR000159	Ras-associating (RA) domain	GO:0007165
genemark-daph351-processed-gene-0.1914-mRNA-1	4146	PF00388	Phosphatidylinositol-specific phospholipase C, X domain	3005	3152	1.7e-60	IPR000909	Phosphatidylinositol-specific phospholipase C, X domain	-
genemark-daph351-processed-gene-0.1914-mRNA-1	4146	PF00617	RasGEF domain	2150	2348	6.9e-22	IPR001895	Ras guanine-nucleotide exchange factors catalytic domain	GO:0005085|GO:0007264
maker-daph383-augustus-gene-0.1764-mRNA-1	573	PF08174	Cell division protein anillin	140	284	4.8e-43	IPR012966	Anillin homology domain	-
maker-daph322-augustus-gene-0.64-mRNA-1	273	PF03770	Inositol polyphosphate kinase	92	269	4.6e-49	IPR005522	Inositol polyphosphate kinase	GO:0016301|GO:0032958
maker-daph179-augustus-gene-0.469-mRNA-1	128	PF00379	Insect cuticle protein	41	92	2.8e-10	IPR000618	Insect cuticle protein	-
maker-daph36-augustus-gene-0.932-mRNA-1	1568	PF10350	Putative death-receptor fusion protein (DUF2428)	663	930	1.4e-51	IPR019442	Domain of unknown function DUF2428, death-receptor-like	-
genemark-daph276-processed-gene-0.1-mRNA-1	422	PF17921	Integrase zinc binding domain	53	111	1.9e-20	IPR041588	Integrase zinc-binding domain	-
maker-daph377-augustus-gene-0.55-mRNA-1	979	PF00001	7 transmembrane receptor (rhodopsin family)	177	235	2.6e-12	IPR000276	G protein-coupled receptor, rhodopsin-like	GO:0004930|GO:0007186|GO:0016021
maker-daph377-augustus-gene-0.55-mRNA-1	979	PF00001	7 transmembrane receptor (rhodopsin family)	300	505	4.5e-11	IPR000276	G protein-coupled receptor, rhodopsin-like	GO:0004930|GO:0007186|GO:0016021
genemark-daph210-processed-gene-0.1962-mRNA-1	371	PF00386	C1q domain	220	358	3.9e-13	IPR001073	C1q domain	-
maker-daph247-augustus-gene-0.590-mRNA-1	1024	PF00010	Helix-loop-helix DNA-binding domain	800	869	2.7e-09	IPR011598	Myc-type, basic helix-loop-helix (bHLH) domain	GO:0046983
augustus-daph236-processed-gene-0.4-mRNA-1	797	PF05380	Pao retrotransposon peptidase	5	166	4.7e-53	IPR008042	Retrotransposon, Pao	-
augustus-daph236-processed-gene-0.4-mRNA-1	797	PF18701	Family of unknown function (DUF5641)	669	720	9.7e-14	IPR040676	Domain of unknown function DUF5641	-
augustus-daph236-processed-gene-0.4-mRNA-1	797	PF17921	Integrase zinc binding domain	392	445	2.1e-08	IPR041588	Integrase zinc-binding domain	-
augustus-daph55-processed-gene-0.1908-mRNA-1	311	PF02338	OTU-like cysteine protease	117	225	1.6e-06	IPR003323	OTU domain	-
maker-daph99-augustus-gene-0.282-mRNA-1	122	PF11976	Ubiquitin-2 like Rad60 SUMO-like	17	73	1.4e-06	IPR022617	Rad60/SUMO-like domain	-
augustus-daph210-processed-gene-0.272-mRNA-1	197	PF00059	Lectin C-type domain	81	196	1.9e-07	IPR001304	C-type lectin-like	-
maker-daph209-augustus-gene-0.220-mRNA-1	744	PF18360	Heterogeneous nuclear ribonucleoprotein Q acidic domain	28	97	2.2e-30	IPR041337	Heterogeneous nuclear ribonucleoprotein Q acidic domain	-
maker-daph209-augustus-gene-0.220-mRNA-1	744	PF00076	RNA recognition motif. (a.k.a. RRM, RBD, or RNP domain)	175	241	1e-14	IPR000504	RNA recognition motif domain	GO:0003676
maker-daph209-augustus-gene-0.220-mRNA-1	744	PF00076	RNA recognition motif. (a.k.a. RRM, RBD, or RNP domain)	314	377	2.9e-07	IPR000504	RNA recognition motif domain	GO:0003676
maker-daph209-augustus-gene-0.220-mRNA-1	744	PF00076	RNA recognition motif. (a.k.a. RRM, RBD, or RNP domain)	409	470	1.1e-15	IPR000504	RNA recognition motif domain	GO:0003676
maker-daph107-augustus-gene-0.1055-mRNA-1	174	PF01981	Peptidyl-tRNA hydrolase PTH2	60	174	1.9e-45	IPR002833	Peptidyl-tRNA hydrolase, PTH2	GO:0004045
genemark-daph355-processed-gene-0.1199-mRNA-1	1602	PF17917	RNase H-like domain found in reverse transcriptase	439	561	2.8e-34	IPR041373	Reverse transcriptase, RNase H-like domain	-
genemark-daph355-processed-gene-0.1199-mRNA-1	1602	PF00078	Reverse transcriptase (RNA-dependent DNA polymerase)	191	351	1.6e-34	IPR000477	Reverse transcriptase domain	-
genemark-daph355-processed-gene-0.1199-mRNA-1	1602	PF00665	Integrase core domain	749	843	5.1e-11	IPR001584	Integrase, catalytic core	GO:0015074
genemark-daph355-processed-gene-0.1199-mRNA-1	1602	PF17921	Integrase zinc binding domain	672	730	9.1e-22	IPR041588	Integrase zinc-binding domain	-
maker-daph194-augustus-gene-0.2633-mRNA-1	552	PF12832	MFS_1 like family	447	526	2.4e-08	IPR024989	Major facilitator superfamily associated domain	-
maker-daph194-augustus-gene-0.2633-mRNA-1	552	PF12832	MFS_1 like family	38	446	1.6e-37	IPR024989	Major facilitator superfamily associated domain	-
maker-daph278-augustus-gene-0.1357-mRNA-1	458	PF02996	Prefoldin subunit	42	135	6.2e-16	IPR004127	Prefoldin alpha-like	-
maker-daph116-augustus-gene-0.333-mRNA-1	158	PF00130	Phorbol esters/diacylglycerol binding domain (C1 domain)	54	104	2.1e-16	IPR002219	Protein kinase C-like, phorbol ester/diacylglycerol-binding domain	GO:0035556
maker-daph116-augustus-gene-0.333-mRNA-1	158	PF00130	Phorbol esters/diacylglycerol binding domain (C1 domain)	126	157	1.7e-08	IPR002219	Protein kinase C-like, phorbol ester/diacylglycerol-binding domain	GO:0035556
augustus-daph31-processed-gene-0.1550-mRNA-1	187	PF14223	gag-polypeptide of LTR copia-type	2	126	1.2e-24	-	-
augustus-daph428-processed-gene-0.125-mRNA-1	614	PF00505	HMG (high mobility group) box	198	266	5.1e-27	IPR009071	High mobility group box domain	-
augustus-daph357-processed-gene-0.35-mRNA-1	144	PF10170	Cysteine-rich domain	44	135	1.6e-31	IPR018785	Cysteine-rich domain, DPF-motif	-
maker-daph227-augustus-gene-0.930-mRNA-1	749	PF00209	Sodium:neurotransmitter symporter family	156	648	5.4e-57	IPR000175	Sodium:neurotransmitter symporter	GO:0016021
maker-daph281-augustus-gene-0.2126-mRNA-1	160	PF03045	DAN domain	37	131	3.5e-09	IPR004133	DAN	-
maker-daph289-augustus-gene-0.797-mRNA-1	456	PF01549	ShK domain-like	341	376	8.1e-07	IPR003582	ShKT domain	-
maker-daph289-augustus-gene-0.797-mRNA-1	456	PF01549	ShK domain-like	380	414	4.5e-09	IPR003582	ShKT domain	-
maker-daph289-augustus-gene-0.797-mRNA-1	456	PF01549	ShK domain-like	422	456	6.4e-08	IPR003582	ShKT domain	-
maker-daph289-augustus-gene-0.797-mRNA-1	456	PF01400	Astacin (Peptidase family M12A)	133	318	1.2e-71	IPR001506	Peptidase M12A	GO:0004222|GO:0006508
maker-daph319-augustus-gene-0.805-mRNA-1	362	PF04258	Signal peptide peptidase	64	347	1.4e-100	IPR007369	Peptidase A22B, signal peptide peptidase	GO:0004190|GO:0016021
maker-daph278-augustus-gene-0.762-mRNA-1	577	PF18422	Tumor necrosis factor receptor member 16 trans-membrane domain	308	340	1.7e-09	IPR041448	Tumor necrosis factor receptor member 16, transmembrane domain	-
maker-daph278-augustus-gene-0.762-mRNA-1	577	PF00531	Death domain	474	537	1.3e-09	IPR000488	Death domain	GO:0005515|GO:0007165
maker-daph278-augustus-gene-0.762-mRNA-1	577	PF00020	TNFR/NGFR cysteine-rich region	239	278	2.5e-07	IPR001368	TNFR/NGFR cysteine-rich region	GO:0005515
maker-daph278-augustus-gene-0.762-mRNA-1	577	PF00020	TNFR/NGFR cysteine-rich region	202	236	3.7e-06	IPR001368	TNFR/NGFR cysteine-rich region	GO:0005515
maker-daph278-augustus-gene-0.762-mRNA-1	577	PF00020	TNFR/NGFR cysteine-rich region	117	157	1.4e-08	IPR001368	TNFR/NGFR cysteine-rich region	GO:0005515
evm-daph274-processed-gene-0.504-mRNA-1	746	PF00096	Zinc finger, C2H2 type	681	703	0.00046	IPR013087	Zinc finger C2H2-type	-
evm-daph274-processed-gene-0.504-mRNA-1	746	PF00096	Zinc finger, C2H2 type	653	675	0.00077	IPR013087	Zinc finger C2H2-type	-
evm-daph274-processed-gene-0.504-mRNA-1	746	PF00096	Zinc finger, C2H2 type	709	731	0.0016	IPR013087	Zinc finger C2H2-type	-
evm-daph274-processed-gene-0.504-mRNA-1	746	PF12171	Zinc-finger double-stranded RNA-binding	269	294	1.1e-05	IPR022755	Zinc finger, double-stranded RNA binding	-
genemark-daph355-processed-gene-0.1198-mRNA-1	938	PF00098	Zinc knuckle	910	925	4.1e-05	IPR001878	Zinc finger, CCHC-type	GO:0003676|GO:0008270
genemark-daph355-processed-gene-0.1198-mRNA-1	938	PF03732	Retrotransposon gag protein	572	651	1.7e-06	IPR005162	Retrotransposon gag domain	-
maker-daph351-augustus-gene-0.516-mRNA-1	184	PF00379	Insect cuticle protein	74	140	0.00016	IPR000618	Insect cuticle protein	-
genemark-daph107-processed-gene-0.2358-mRNA-1	52	PF02373	JmjC domain, hydroxylase	2	45	2.3e-08	IPR003347	JmjC domain	-
maker-daph364-augustus-gene-0.3040-mRNA-1	3531	PF00041	Fibronectin type III domain	2150	2222	3.8e-07	IPR003961	Fibronectin type III	GO:0005515
maker-daph364-augustus-gene-0.3040-mRNA-1	3531	PF00041	Fibronectin type III domain	3064	3147	1.7e-12	IPR003961	Fibronectin type III	GO:0005515
maker-daph364-augustus-gene-0.3040-mRNA-1	3531	PF07679	Immunoglobulin I-set domain	468	560	2.3e-18	IPR013098	Immunoglobulin I-set	-
maker-daph364-augustus-gene-0.3040-mRNA-1	3531	PF07679	Immunoglobulin I-set domain	1527	1612	1.2e-14	IPR013098	Immunoglobulin I-set	-
maker-daph364-augustus-gene-0.3040-mRNA-1	3531	PF07679	Immunoglobulin I-set domain	1825	1910	1.7e-10	IPR013098	Immunoglobulin I-set	-
maker-daph364-augustus-gene-0.3040-mRNA-1	3531	PF07679	Immunoglobulin I-set domain	360	451	6.6e-14	IPR013098	Immunoglobulin I-set	-
maker-daph364-augustus-gene-0.3040-mRNA-1	3531	PF07679	Immunoglobulin I-set domain	658	748	5.9e-16	IPR013098	Immunoglobulin I-set	-
maker-daph364-augustus-gene-0.3040-mRNA-1	3531	PF07679	Immunoglobulin I-set domain	2969	3056	6.4e-14	IPR013098	Immunoglobulin I-set	-
maker-daph364-augustus-gene-0.3040-mRNA-1	3531	PF07679	Immunoglobulin I-set domain	1626	1711	5.7e-15	IPR013098	Immunoglobulin I-set	-
maker-daph364-augustus-gene-0.3040-mRNA-1	3531	PF07679	Immunoglobulin I-set domain	2288	2366	1.5e-08	IPR013098	Immunoglobulin I-set	-
maker-daph364-augustus-gene-0.3040-mRNA-1	3531	PF07679	Immunoglobulin I-set domain	1141	1223	2.3e-15	IPR013098	Immunoglobulin I-set	-
maker-daph364-augustus-gene-0.3040-mRNA-1	3531	PF07679	Immunoglobulin I-set domain	942	1035	4.2e-12	IPR013098	Immunoglobulin I-set	-
maker-daph364-augustus-gene-0.3040-mRNA-1	3531	PF07679	Immunoglobulin I-set domain	850	938	6.5e-20	IPR013098	Immunoglobulin I-set	-
maker-daph364-augustus-gene-0.3040-mRNA-1	3531	PF07679	Immunoglobulin I-set domain	1424	1513	1.8e-19	IPR013098	Immunoglobulin I-set	-
maker-daph364-augustus-gene-0.3040-mRNA-1	3531	PF07679	Immunoglobulin I-set domain	1917	2006	2.3e-16	IPR013098	Immunoglobulin I-set	-
maker-daph364-augustus-gene-0.3040-mRNA-1	3531	PF07679	Immunoglobulin I-set domain	753	836	8.5e-19	IPR013098	Immunoglobulin I-set	-
maker-daph364-augustus-gene-0.3040-mRNA-1	3531	PF07679	Immunoglobulin I-set domain	1232	1323	1.9e-19	IPR013098	Immunoglobulin I-set	-
maker-daph364-augustus-gene-0.3040-mRNA-1	3531	PF07679	Immunoglobulin I-set domain	580	644	1.6e-11	IPR013098	Immunoglobulin I-set	-
maker-daph364-augustus-gene-0.3040-mRNA-1	3531	PF07679	Immunoglobulin I-set domain	1039	1129	1.4e-15	IPR013098	Immunoglobulin I-set	-
maker-daph364-augustus-gene-0.3040-mRNA-1	3531	PF07679	Immunoglobulin I-set domain	1718	1809	2.4e-14	IPR013098	Immunoglobulin I-set	-
maker-daph364-augustus-gene-0.3040-mRNA-1	3531	PF07679	Immunoglobulin I-set domain	2019	2108	1.5e-16	IPR013098	Immunoglobulin I-set	-
maker-daph364-augustus-gene-0.3040-mRNA-1	3531	PF07679	Immunoglobulin I-set domain	1334	1419	1.5e-12	IPR013098	Immunoglobulin I-set	-
maker-daph364-augustus-gene-0.3040-mRNA-1	3531	PF07679	Immunoglobulin I-set domain	2371	2460	4.7e-11	IPR013098	Immunoglobulin I-set	-
maker-daph364-augustus-gene-0.3040-mRNA-1	3531	PF00069	Protein kinase domain	3221	3468	2.9e-47	IPR000719	Protein kinase domain	GO:0004672|GO:0005524|GO:0006468
27413|Reactome: R-HSA-428540|Reactome: R-HSA-428542|Reactome: R-HSA-428890|Reactome: R-HSA-429947|Reactome: R-HSA-430116|Reactome: R-HSA-432040|Reactome: R-HSA-432142|Reactome: R-HSA-432722|Reactome: R-HSA-437239|Reactome: R-HSA-438066|Reactome: R-HSA-4419969|Reactome: R-HSA-4420097|Reactome: R-HSA-442720|Reactome: R-HSA-442729|Reactome: R-HSA-442742|Reactome: R-HSA-442982|Reactome: R-HSA-444257|…
R-SCE-1358803|Reactome: R-SCE-141430|Reactome: R-SCE-1474151|Reactome: R-SCE-1489509|Reactome: R-SCE-156711|Reactome: R-SCE-162658|Reactome: R-SCE-1632852|Reactome: R-SCE-163615|Reactome: R-SCE-163680|Reactome: R-SCE-164378|Reactome: R-SCE-165158|Reactome: R-SCE-1660514|Reactome: R-SCE-1660516|Reactome: R-SCE-1660517|Reactome: R-SCE-166208|Reactome: R-SCE-168638|Reactome: R-SCE-170968|Reactome: R…
maker-daph364-augustus-gene-0.3040-mRNA-1	3531	PF00069	Protein kinase domain	2494	2746	5e-52	IPR000719	Protein kinase domain	GO:0004672|GO:0005524|GO:0006468
27413|Reactome: R-HSA-428540|Reactome: R-HSA-428542|Reactome: R-HSA-428890|Reactome: R-HSA-429947|Reactome: R-HSA-430116|Reactome: R-HSA-432040|Reactome: R-HSA-432142|Reactome: R-HSA-432722|Reactome: R-HSA-437239|Reactome: R-HSA-438066|Reactome: R-HSA-4419969|Reactome: R-HSA-4420097|Reactome: R-HSA-442720|Reactome: R-HSA-442729|Reactome: R-HSA-442742|Reactome: R-HSA-442982|Reactome: R-HSA-444257|…
R-SCE-1358803|Reactome: R-SCE-141430|Reactome: R-SCE-1474151|Reactome: R-SCE-1489509|Reactome: R-SCE-156711|Reactome: R-SCE-162658|Reactome: R-SCE-1632852|Reactome: R-SCE-163615|Reactome: R-SCE-163680|Reactome: R-SCE-164378|Reactome: R-SCE-165158|Reactome: R-SCE-1660514|Reactome: R-SCE-1660516|Reactome: R-SCE-1660517|Reactome: R-SCE-166208|Reactome: R-SCE-168638|Reactome: R-SCE-170968|Reactome: R…
genemark-daph18-processed-gene-0.565-mRNA-1	169	PF00078	Reverse transcriptase (RNA-dependent DNA polymerase)	13	133	1.1e-15	IPR000477	Reverse transcriptase domain	-
augustus-daph223-processed-gene-0.303-mRNA-1	286	PF05380	Pao retrotransposon peptidase	116	278	4.8e-50	IPR008042	Retrotransposon, Pao	-
maker-daph107-augustus-gene-0.795-mRNA-1	200	PF14295	PAN domain	134	176	3.9e-09	IPR003609	PAN/Apple domain	-
maker-daph107-augustus-gene-0.795-mRNA-1	200	PF14295	PAN domain	46	88	8.2e-05	IPR003609	PAN/Apple domain	-
maker-daph386-augustus-gene-0.4311-mRNA-1	617	PF05090	Vitamin K-dependent gamma-carboxylase	33	459	4.9e-166	IPR007782	Vitamin K-dependent gamma-carboxylase	GO:0008488|GO:0017187
augustus-daph17-processed-gene-0.340-mRNA-1	580	PF00046	Homeodomain	425	481	9.4e-19	IPR001356	Homeobox domain	GO:0003677
augustus-daph17-processed-gene-0.340-mRNA-1	580	PF00157	Pou domain - N-terminal to homeobox domain	337	406	4.6e-38	IPR000327	POU-specific domain	GO:0003700|GO:0006355
maker-daph275-augustus-gene-0.1356-mRNA-1	276	PF05485	THAP domain	7	77	2.5e-05	IPR006612	THAP-type zinc finger	-
maker-daph351-augustus-gene-1.1283-mRNA-1	1064	PF12009	Telomerase ribonucleoprotein complex - RNA binding domain	414	536	7.2e-34	IPR021891	Telomerase ribonucleoprotein complex - RNA-binding domain	GO:0003964
maker-daph389-augustus-gene-1.4021-mRNA-1	1779	PF00476	DNA polymerase family A	1381	1772	1.2e-102	IPR001098	DNA-directed DNA polymerase, family A, palm domain	GO:0003677|GO:0003887|GO:0006260
maker-daph389-augustus-gene-1.4021-mRNA-1	1779	PF00271	Helicase conserved C-terminal domain	394	554	6.6e-14	IPR001650	Helicase, C-terminal	-
maker-daph389-augustus-gene-1.4021-mRNA-1	1779	PF00270	DEAD/DEAH box helicase	184	340	1.5e-17	IPR011545	DEAD/DEAH box helicase domain	GO:0003676|GO:0005524
genemark-daph32-processed-gene-1.415-mRNA-1	61	PF00562	RNA polymerase Rpb2, domain 6	1	55	7.7e-10	IPR007120	DNA-directed RNA polymerase, subunit 2, hybrid-binding domain	GO:0003677|GO:0003899|GO:0006351
augustus-daph339-processed-gene-0.512-mRNA-1	278	PF00076	RNA recognition motif. (a.k.a. RRM, RBD, or RNP domain)	75	136	9e-18	IPR000504	RNA recognition motif domain	GO:0003676
maker-daph376-augustus-gene-0.261-mRNA-1	335	PF06581	Mad1 and Cdc20-bound-Mad2 binding	30	221	4.8e-08	IPR009511	Mad1/Cdc20-bound-Mad2 binding protein	GO:0005634|GO:0007096
genemark-daph385-processed-gene-0.1595-mRNA-1	581	PF00160	Cyclophilin type peptidyl-prolyl cis-trans isomerase/CLD	437	569	6.1e-11	IPR002130	Cyclophilin-type peptidyl-prolyl cis-trans isomerase domain	GO:0000413|GO:0003755
augustus-daph410-processed-gene-1.1853-mRNA-1	226	PF01300	Telomere recombination	22	200	3.1e-44	IPR006070	YrdC-like domain	GO:0003725
maker-daph86-augustus-gene-1.1394-mRNA-1	236	PF09174	Maf1 regulator	25	211	1.9e-63	IPR015257	Repressor of RNA polymerase III transcription Maf1	GO:0016480
maker-daph371-augustus-gene-0.1152-mRNA-1	572	PF00515	Tetratricopeptide repeat	330	361	6.8e-07	IPR001440	Tetratricopeptide repeat 1	GO:0005515
maker-daph371-augustus-gene-0.1152-mRNA-1	572	PF00254	FKBP-type peptidyl-prolyl cis-trans isomerase	53	143	3.7e-30	IPR001179	FKBP-type peptidyl-prolyl cis-trans isomerase domain	GO:0003755
maker-daph371-augustus-gene-0.1152-mRNA-1	572	PF00254	FKBP-type peptidyl-prolyl cis-trans isomerase	171	258	3.8e-12	IPR001179	FKBP-type peptidyl-prolyl cis-trans isomerase domain	GO:0003755
augustus-daph17-processed-gene-0.337-mRNA-1	128	PF01167	Tub family	37	123	3.6e-26	IPR000007	Tubby, C-terminal	-
maker-daph415-augustus-gene-0.560-mRNA-1	1184	PF00940	DNA-dependent RNA polymerase	792	1184	4.3e-153	IPR002092	DNA-directed RNA polymerase, phage-type	GO:0003677|GO:0003899|GO:0006351
maker-daph415-augustus-gene-0.560-mRNA-1	1184	PF14700	DNA-directed RNA polymerase N-terminal	385	668	1.1e-41	IPR029262	DNA-directed RNA polymerase, N-terminal	-
augustus-daph382-processed-gene-1.2120-mRNA-1	1511	PF08236	SRI (Set2 Rpb1 interacting) domain	1416	1504	1.3e-24	IPR013257	Set2 Rpb1 interacting domain	GO:0005694|GO:0006355|GO:0018024|GO:0034968
augustus-daph382-processed-gene-1.2120-mRNA-1	1511	PF17907	AWS domain	530	564	3.4e-11	IPR006560	AWS domain	GO:0005634|GO:0018024
augustus-daph382-processed-gene-1.2120-mRNA-1	1511	PF00856	SET domain	578	683	6.2e-17	IPR001214	SET domain	GO:0005515
augustus-daph275-processed-gene-0.2254-mRNA-1	776	PF16033	Domain of unknown function (DUF4789)	509	602	2.1e-18	IPR031993	Domain of unknown function DUF4789	-
maker-daph107-augustus-gene-0.1046-mRNA-1	694	PF13716	Divergent CRAL/TRIO domain	545	673	7.5e-26	IPR001251	CRAL-TRIO lipid binding domain	-
maker-daph107-augustus-gene-0.1046-mRNA-1	694	PF12496	Bcl2-/adenovirus E1B nineteen kDa-interacting protein 2	405	539	6.8e-19	IPR022181	Bcl2-/adenovirus E1B 19kDa-interacting protein 2	-
maker-daph389-augustus-gene-1.2553-mRNA-1	830	PF00520	Ion transport protein	142	333	1.4e-23	IPR005821	Ion transport domain	GO:0005216|GO:0006811|GO:0016020|GO:0055085
maker-daph389-augustus-gene-1.2553-mRNA-1	830	PF00520	Ion transport protein	447	687	4.2e-24	IPR005821	Ion transport domain	GO:0005216|GO:0006811|GO:0016020|GO:0055085
maker-daph415-augustus-gene-0.651-mRNA-1	145	PF05811	Eukaryotic protein of unknown function (DUF842)	12	140	9.8e-47	IPR008560	Protein of unknown function DUF842, eukaryotic	-
maker-daph131-augustus-gene-0.1383-mRNA-1	3198	PF14844	PH domain associated with Beige/BEACH	2476	2528	1.6e-08	IPR023362	PH-BEACH domain	-
maker-daph131-augustus-gene-0.1383-mRNA-1	3198	PF02138	Beige/BEACH domain	2548	2836	7.5e-105	IPR000409	BEACH domain	-
augustus-daph92-processed-gene-0.24-mRNA-1	519	PF00083	Sugar (and other) transporter	52	467	2.3e-89	IPR005828	Major facilitator, sugar transporter-like	GO:0016021|GO:0022857|GO:0055085
genemark-daph423-processed-gene-0.14-mRNA-1	348	PF05380	Pao retrotransposon peptidase	15	86	1.5e-13	IPR008042	Retrotransposon, Pao	-
augustus-daph291-processed-gene-0.2351-mRNA-1	302	PF13383	Methyltransferase domain	100	269	1.7e-18	IPR025714	Methyltransferase domain	-
maker-daph116-augustus-gene-0.543-mRNA-1	328	PF08542	Replication factor C C-terminal domain	230	315	1.7e-21	IPR013748	Replication factor C, C-terminal	-
maker-daph116-augustus-gene-0.543-mRNA-1	328	PF00004	ATPase family associated with various cellular activities (AAA)	43	160	7.4e-18	IPR003959	ATPase, AAA-type, core	GO:0005524|GO:0016887
maker-daph315-augustus-gene-0.59-mRNA-1	865	PF00059	Lectin C-type domain	258	365	1.1e-14	IPR001304	C-type lectin-like	-
maker-daph315-augustus-gene-0.59-mRNA-1	865	PF00084	Sushi repeat (SCR repeat)	489	546	6.5e-07	IPR000436	Sushi/SCR/CCP domain	-
maker-daph315-augustus-gene-0.59-mRNA-1	865	PF00084	Sushi repeat (SCR repeat)	429	484	1.7e-08	IPR000436	Sushi/SCR/CCP domain	-
maker-daph315-augustus-gene-0.59-mRNA-1	865	PF00084	Sushi repeat (SCR repeat)	24	80	2.9e-10	IPR000436	Sushi/SCR/CCP domain	-
maker-daph315-augustus-gene-0.59-mRNA-1	865	PF00084	Sushi repeat (SCR repeat)	371	424	2.2e-09	IPR000436	Sushi/SCR/CCP domain	-
augustus-daph106-processed-gene-0.848-mRNA-1	260	PF07051	Ovarian carcinoma immunoreactive antigen (OCIA)	21	105	6.7e-36	IPR009764	Ovarian carcinoma immunoreactive antigen domain	-
maker-daph92-augustus-gene-0.1878-mRNA-1	298	PF17171	Glutathione S-transferase, C-terminal domain	220	281	3.2e-19	IPR033468	Metaxin, glutathione S-transferase domain	-
maker-daph92-augustus-gene-0.1878-mRNA-1	298	PF17172	Glutathione S-transferase N-terminal domain	77	170	3.5e-28	IPR012336	Thioredoxin-like fold	-
maker-daph145-augustus-gene-0.309-mRNA-1	545	PF03567	Sulfotransferase family	410	532	3.5e-14	IPR005331	Sulfotransferase	GO:0008146|GO:0016021
maker-daph145-augustus-gene-0.309-mRNA-1	545	PF03567	Sulfotransferase family	220	329	1.1e-09	IPR005331	Sulfotransferase	GO:0008146|GO:0016021
maker-daph351-augustus-gene-1.1165-mRNA-1	535	PF01391	Collagen triple helix repeat (20 copies)	269	327	4.4e-08	IPR008160	Collagen triple helix repeat	-
maker-daph351-augustus-gene-1.1165-mRNA-1	535	PF01391	Collagen triple helix repeat (20 copies)	140	197	2.7e-09	IPR008160	Collagen triple helix repeat	-
maker-daph351-augustus-gene-1.1165-mRNA-1	535	PF01391	Collagen triple helix repeat (20 copies)	332	385	6e-09	IPR008160	Collagen triple helix repeat	-
maker-daph351-augustus-gene-1.1165-mRNA-1	535	PF01391	Collagen triple helix repeat (20 copies)	363	418	4.7e-07	IPR008160	Collagen triple helix repeat	-
maker-daph351-augustus-gene-1.1165-mRNA-1	535	PF01391	Collagen triple helix repeat (20 copies)	224	279	2.5e-07	IPR008160	Collagen triple helix repeat	-
maker-daph351-augustus-gene-1.1165-mRNA-1	535	PF01391	Collagen triple helix repeat (20 copies)	414	470	1.9e-08	IPR008160	Collagen triple helix repeat	-
maker-daph351-augustus-gene-1.1165-mRNA-1	535	PF01391	Collagen triple helix repeat (20 copies)	170	227	2.1e-07	IPR008160	Collagen triple helix repeat	-
maker-daph229-augustus-gene-0.500-mRNA-1	315	PF16033	Domain of unknown function (DUF4789)	130	232	2.6e-14	IPR031993	Domain of unknown function DUF4789	-
augustus-daph6-processed-gene-0.254-mRNA-1	461	PF00665	Integrase core domain	133	205	7e-09	IPR001584	Integrase, catalytic core	GO:0015074
maker-daph389-augustus-gene-1.3366-mRNA-1	100	PF12678	RING-H2 zinc finger domain	20	90	5.5e-09	IPR024766	Zinc finger, RING-H2-type	GO:0008270
maker-daph351-augustus-gene-0.1406-mRNA-1	552	PF00379	Insect cuticle protein	110	156	3.1e-09	IPR000618	Insect cuticle protein	-
augustus-daph423-processed-gene-0.57-mRNA-1	864	PF00078	Reverse transcriptase (RNA-dependent DNA polymerase)	628	744	2.4e-20	IPR000477	Reverse transcriptase domain	-
augustus-daph423-processed-gene-0.57-mRNA-1	864	PF00098	Zinc knuckle	412	427	3.7e-05	IPR001878	Zinc finger, CCHC-type	GO:0003676|GO:0008270
augustus-daph423-processed-gene-0.57-mRNA-1	864	PF17919	RNase H-like domain found in reverse transcriptase	776	826	2.1e-15	IPR041577	Reverse transcriptase/retrotransposon-derived protein, RNase H-like domain	-
augustus-daph423-processed-gene-0.57-mRNA-1	864	PF03732	Retrotransposon gag protein	210	292	1.6e-06	IPR005162	Retrotransposon gag domain	-
maker-daph17-augustus-gene-0.1053-mRNA-1	262	PF13821	Domain of unknown function (DUF4187)	209	262	2e-20	IPR025239	Domain of unknown function DUF4187	-
maker-daph17-augustus-gene-0.1053-mRNA-1	262	PF01585	G-patch domain	76	118	9.7e-17	IPR000467	G-patch domain	GO:0003676
maker-daph351-augustus-gene-0.1065-mRNA-1	315	PF00379	Insect cuticle protein	75	132	1.4e-17	IPR000618	Insect cuticle protein	-
maker-daph351-augustus-gene-0.1065-mRNA-1	315	PF00379	Insect cuticle protein	228	285	3.4e-16	IPR000618	Insect cuticle protein	-
maker-daph278-augustus-gene-2.327-mRNA-1	428	PF14964	Domain of unknown function (DUF4507)	10	416	2.3e-132	IPR027844	Protein of unknown function DUF4507	-
maker-daph86-augustus-gene-0.1362-mRNA-1	2088	PF08687	Apx/Shroom domain ASD2	1768	2082	3.8e-75	IPR014799	Apx/Shrm Domain 2	-
maker-daph298-augustus-gene-0.431-mRNA-1	437	PF00412	LIM domain	232	293	6.7e-08	IPR001781	Zinc finger, LIM-type	-
maker-daph298-augustus-gene-0.431-mRNA-1	437	PF00412	LIM domain	168	221	8.5e-12	IPR001781	Zinc finger, LIM-type	-
maker-daph298-augustus-gene-0.431-mRNA-1	437	PF00412	LIM domain	107	162	1.1e-13	IPR001781	Zinc finger, LIM-type	-
maker-daph298-augustus-gene-0.431-mRNA-1	437	PF00412	LIM domain	300	354	3.8e-14	IPR001781	Zinc finger, LIM-type	-
maker-daph298-augustus-gene-0.431-mRNA-1	437	PF00412	LIM domain	359	412	2.4e-07	IPR001781	Zinc finger, LIM-type	-
maker-daph446-augustus-gene-0.569-mRNA-1	385	PF00001	7 transmembrane receptor (rhodopsin family)	73	338	7.4e-43	IPR000276	G protein-coupled receptor, rhodopsin-like	GO:0004930|GO:0007186|GO:0016021
maker-daph206-augustus-gene-0.1303-mRNA-1	381	PF16076	Acyltransferase C-terminus	235	320	6.9e-14	IPR032098	Acyltransferase, C-terminal domain	-
maker-daph206-augustus-gene-0.1303-mRNA-1	381	PF01553	Acyltransferase	84	209	6.3e-14	IPR002123	Phospholipid/glycerol acyltransferase	GO:0016746
maker-daph278-augustus-gene-2.145-mRNA-1	234	PF01423	LSM domain	9	85	6.1e-22	IPR001163	LSM domain, eukaryotic/archaea-type	-
maker-daph281-augustus-gene-0.474-mRNA-1	587	PF02990	Endomembrane protein 70	51	544	4.3e-150	IPR004240	Nonaspanin (TM9SF)	GO:0016021
maker-daph86-augustus-gene-3.486-mRNA-1	311	PF00175	Oxidoreductase NAD-binding domain	187	294	2.2e-32	IPR001433	Oxidoreductase FAD/NAD(P)-binding	GO:0016491
maker-daph86-augustus-gene-3.486-mRNA-1	311	PF00970	Oxidoreductase FAD-binding domain	55	158	8e-33	IPR008333	Flavoprotein pyridine nucleotide cytochrome reductase-like, FAD-binding domain	-
augustus-daph355-processed-gene-0.717-mRNA-1	462	PF17919	RNase H-like domain found in reverse transcriptase	128	222	1.3e-27	IPR041577	Reverse transcriptase/retrotransposon-derived protein, RNase H-like domain	-
augustus-daph355-processed-gene-0.717-mRNA-1	462	PF17921	Integrase zinc binding domain	367	421	6e-15	IPR041588	Integrase zinc-binding domain	-
maker-daph353-augustus-gene-0.212-mRNA-1	1544	PF07517	SecA DEAD-like domain	64	547	2.2e-28	IPR011115	SecA DEAD-like, N-terminal	GO:0005524|GO:0016020|GO:0017038
genemark-daph321-processed-gene-0.89-mRNA-1	400	PF04565	RNA polymerase Rpb2, domain 3	193	239	2.4e-08	IPR007645	RNA polymerase Rpb2, domain 3	GO:0003677|GO:0003899|GO:0006351
genemark-daph321-processed-gene-0.89-mRNA-1	400	PF04561	RNA polymerase Rpb2, domain 2	17	142	2.6e-15	IPR007642	RNA polymerase Rpb2, domain 2	GO:0003677|GO:0003899|GO:0006351
genemark-daph321-processed-gene-0.89-mRNA-1	400	PF04567	RNA polymerase Rpb2, domain 5	349	372	4.4e-05	IPR007647	RNA polymerase Rpb2, domain 5	GO:0006351
genemark-daph321-processed-gene-0.89-mRNA-1	400	PF04566	RNA polymerase Rpb2, domain 4	299	348	2.9e-09	IPR007646	RNA polymerase Rpb2, domain 4	GO:0003677|GO:0003899|GO:0006351
genemark-daph382-processed-gene-1.306-mRNA-1	400	PF04565	RNA polymerase Rpb2, domain 3	193	239	2.4e-08	IPR007645	RNA polymerase Rpb2, domain 3	GO:0003677|GO:0003899|GO:0006351
genemark-daph382-processed-gene-1.306-mRNA-1	400	PF04561	RNA polymerase Rpb2, domain 2	17	142	2.6e-15	IPR007642	RNA polymerase Rpb2, domain 2	GO:0003677|GO:0003899|GO:0006351
genemark-daph382-processed-gene-1.306-mRNA-1	400	PF04567	RNA polymerase Rpb2, domain 5	349	372	4.4e-05	IPR007647	RNA polymerase Rpb2, domain 5	GO:0006351
genemark-daph382-processed-gene-1.306-mRNA-1	400	PF04566	RNA polymerase Rpb2, domain 4	299	348	2.9e-09	IPR007646	RNA polymerase Rpb2, domain 4	GO:0003677|GO:0003899|GO:0006351
maker-daph307-augustus-gene-0.463-mRNA-1	119	PF03226	Yippee zinc-binding/DNA-binding /Mis18, centromere assembly	14	107	1.3e-12	IPR004910	Yippee/Mis18/Cereblon	-
maker-daph4-augustus-gene-0.1088-mRNA-1	611	PF00057	Low-density lipoprotein receptor domain class A	217	252	2.1e-08	IPR002172	Low-density lipoprotein (LDL) receptor class A repeat	GO:0005515
maker-daph4-augustus-gene-0.1088-mRNA-1	611	PF07502	MANEC domain	80	165	4.6e-23	IPR011106	Seven cysteines, N-terminal	-
genemark-daph179-processed-gene-1.395-mRNA-1	451	PF17921	Integrase zinc binding domain	352	398	3.3e-13	IPR041588	Integrase zinc-binding domain	-
genemark-daph179-processed-gene-1.395-mRNA-1	451	PF17919	RNase H-like domain found in reverse transcriptase	196	251	3.4e-14	IPR041577	Reverse transcriptase/retrotransposon-derived protein, RNase H-like domain	-
augustus-daph327-processed-gene-0.12-mRNA-1	289	PF16064	Domain of unknown function (DUF4806)	179	258	6.6e-07	IPR032071	Domain of unknown function DUF4806	-
genemark-daph107-processed-gene-0.2366-mRNA-1	247	PF07145	Ataxin-2 C-terminal region	217	233	7.4e-07	IPR009818	Ataxin-2, C-terminal	-
maker-daph383-augustus-gene-0.723-mRNA-1	1293	PF13087	AAA domain	685	910	1.4e-35	IPR041679	DNA2/NAM7 helicase-like, C-terminal	-
maker-daph383-augustus-gene-0.723-mRNA-1	1293	PF13086	AAA domain	482	572	3.8e-09	IPR041677	DNA2/NAM7 helicase, helicase domain	GO:0004386
maker-daph383-augustus-gene-0.723-mRNA-1	1293	PF13086	AAA domain	605	677	3.7e-14	IPR041677	DNA2/NAM7 helicase, helicase domain	GO:0004386
maker-daph383-augustus-gene-0.723-mRNA-1	1293	PF00642	Zinc finger C-x8-C-x5-C-x3-H type (and similar)	40	62	9e-05	IPR000571	Zinc finger, CCCH-type	GO:0046872
maker-daph117-augustus-gene-0.371-mRNA-1	238	PF04326	Putative DNA-binding domain	25	210	8.5e-13	IPR007421	Schlafen, AlbA_2 domain	-
maker-daph383-augustus-gene-0.708-mRNA-1	955	PF13927	Immunoglobulin domain	401	471	1.8e-11	-	-
maker-daph383-augustus-gene-0.708-mRNA-1	955	PF13927	Immunoglobulin domain	488	570	4.3e-09	-	-
maker-daph383-augustus-gene-0.708-mRNA-1	955	PF01391	Collagen triple helix repeat (20 copies)	261	320	6.9e-08	IPR008160	Collagen triple helix repeat	-
maker-daph383-augustus-gene-0.708-mRNA-1	955	PF01391	Collagen triple helix repeat (20 copies)	223	279	1.8e-09	IPR008160	Collagen triple helix repeat	-
maker-daph383-augustus-gene-0.708-mRNA-1	955	PF01391	Collagen triple helix repeat (20 copies)	312	366	3.3e-09	IPR008160	Collagen triple helix repeat	-
maker-daph383-augustus-gene-0.708-mRNA-1	955	PF02191	Olfactomedin-like domain	667	918	1.1e-72	IPR003112	Olfactomedin-like domain	-
maker-daph32-augustus-gene-1.814-mRNA-1	500	PF03015	Male sterility protein	359	450	5.2e-29	IPR033640	Fatty acyl-CoA reductase, C-terminal	-
maker-daph32-augustus-gene-1.814-mRNA-1	500	PF07993	Male sterility protein	18	287	5.7e-72	IPR013120	Fatty acyl-coenzyme A reductase, NAD-binding domain	-
maker-daph116-augustus-gene-0.135-mRNA-1	263	PF12697	Alpha/beta hydrolase family	2	251	7.2e-18	IPR000073	Alpha/beta hydrolase fold-1	-
maker-daph278-augustus-gene-1.578-mRNA-1	266	PF01852	START domain	25	208	1.4e-23	IPR002913	START domain	GO:0008289
maker-daph351-augustus-gene-1.660-mRNA-1	675	PF00106	short chain dehydrogenase	42	183	5.7e-23	IPR002347	Short-chain dehydrogenase/reductase SDR	GO:0016491
maker-daph351-augustus-gene-1.660-mRNA-1	675	PF00106	short chain dehydrogenase	381	523	1.5e-22	IPR002347	Short-chain dehydrogenase/reductase SDR	GO:0016491
augustus-daph385-processed-gene-0.203-mRNA-1	2817	PF12774	Hydrolytic ATP binding site of dynein motor region	1461	1797	1.6e-122	IPR035699	Dynein heavy chain, hydrolytic ATP-binding dynein motor region	GO:0005524
augustus-daph385-processed-gene-0.203-mRNA-1	2817	PF08385	Dynein heavy chain, N-terminal region 1	7	490	1.2e-32	IPR013594	Dynein heavy chain, tail	-
augustus-daph385-processed-gene-0.203-mRNA-1	2817	PF12777	Microtubule-binding stalk of dynein motor	2657	2787	1.7e-07	IPR024743	Dynein heavy chain, coiled coil stalk	-
augustus-daph385-processed-gene-0.203-mRNA-1	2817	PF12780	P-loop containing dynein motor region D4	2408	2619	1.9e-36	IPR024317	Dynein heavy chain, AAA module D4	-
augustus-daph385-processed-gene-0.203-mRNA-1	2817	PF08393	Dynein heavy chain, N-terminal region 2	930	1331	1.1e-85	IPR013602	Dynein heavy chain, linker	-
augustus-daph385-processed-gene-0.203-mRNA-1	2817	PF12775	P-loop containing dynein motor region	2065	2236	1.6e-23	-	-
augustus-daph53-processed-gene-0.266-mRNA-1	326	PF01040	UbiA prenyltransferase family	47	294	2.3e-35	IPR000537	UbiA prenyltransferase family	GO:0016021|GO:0016765
genemark-daph124-processed-gene-0.7-mRNA-1	202	PF02892	BED zinc finger	110	151	1.5e-07	IPR003656	Zinc finger, BED-type	GO:0003677
maker-daph117-augustus-gene-0.219-mRNA-1	200	PF00625	Guanylate kinase	11	191	1.2e-66	IPR008145	Guanylate kinase/L-type calcium channel beta subunit	-
maker-daph208-augustus-gene-0.303-mRNA-1	397	PF08395	7tm Chemosensory receptor	111	393	8e-29	IPR013604	7TM chemoreceptor	GO:0016021|GO:0050909
maker-daph107-augustus-gene-0.1674-mRNA-1	330	PF00400	WD domain, G-beta repeat	56	91	0.00035	IPR001680	WD40 repeat	GO:0005515
maker-daph107-augustus-gene-0.1674-mRNA-1	330	PF00400	WD domain, G-beta repeat	142	174	0.00028	IPR001680	WD40 repeat	GO:0005515
maker-daph107-augustus-gene-0.1674-mRNA-1	330	PF00400	WD domain, G-beta repeat	260	297	3.6e-10	IPR001680	WD40 repeat	GO:0005515
maker-daph107-augustus-gene-0.1674-mRNA-1	330	PF00400	WD domain, G-beta repeat	96	132	5.4e-06	IPR001680	WD40 repeat	GO:0005515
maker-daph351-augustus-gene-0.660-mRNA-1	183	PF02176	TRAF-type zinc finger	90	140	1.7e-07	IPR001293	Zinc finger, TRAF-type	GO:0008270
maker-daph383-augustus-gene-0.2545-mRNA-1	616	PF00400	WD domain, G-beta repeat	287	312	0.00099	IPR001680	WD40 repeat	GO:0005515
augustus-daph179-processed-gene-1.1598-mRNA-1	286	PF13976	GAG-pre-integrase domain	199	272	1.3e-08	IPR025724	GAG-pre-integrase domain	-
maker-daph31-augustus-gene-0.834-mRNA-1	560	PF13181	Tetratricopeptide repeat	49	74	0.13	IPR019734	Tetratricopeptide repeat	GO:0005515
maker-daph31-augustus-gene-0.834-mRNA-1	560	PF13181	Tetratricopeptide repeat	470	501	0.011	IPR019734	Tetratricopeptide repeat	GO:0005515
maker-daph194-augustus-gene-0.904-mRNA-1	1883	PF00628	PHD-finger	141	186	2e-11	IPR019787	Zinc finger, PHD-finger	-
maker-daph194-augustus-gene-0.904-mRNA-1	1883	PF13639	Ring finger domain	58	100	2.8e-07	IPR001841	Zinc finger, RING-type	-
maker-daph15-augustus-gene-0.38-mRNA-1	296	PF08205	CD80-like C2-set immunoglobulin domain	147	180	0.00014	IPR013162	CD80-like, immunoglobulin C2-set	-
maker-daph86-augustus-gene-1.1345-mRNA-1	381	PF12483	E3 Ubiquitin ligase	124	280	4.7e-13	IPR022170	E3 Ubiquitin ligase MUL1-like	GO:0004842|GO:0006996|GO:0016567
maker-daph86-augustus-gene-1.1345-mRNA-1	381	PF13920	Zinc finger, C3HC4 type (RING finger)	325	375	9.5e-13	-	-
augustus-daph268-processed-gene-0.79-mRNA-1	317	PF14529	Endonuclease-reverse transcriptase	60	175	7.4e-21	IPR005135	Endonuclease/exonuclease/phosphatase	GO:0003824
genemark-daph363-processed-gene-0.29-mRNA-1	1241	PF00078	Reverse transcriptase (RNA-dependent DNA polymerase)	522	775	7.7e-31	IPR000477	Reverse transcriptase domain	-
maker-daph225-augustus-gene-0.304-mRNA-1	191	PF09011	HMG-box domain	9	80	6.1e-18	IPR009071	High mobility group box domain	-
maker-daph225-augustus-gene-0.304-mRNA-1	191	PF00505	HMG (high mobility group) box	102	170	6.2e-18	IPR009071	High mobility group box domain	-
augustus-daph166-processed-gene-0.49-mRNA-1	1137	PF05380	Pao retrotransposon peptidase	461	622	1.1e-55	IPR008042	Retrotransposon, Pao	-
augustus-daph166-processed-gene-0.49-mRNA-1	1137	PF18701	Family of unknown function (DUF5641)	1039	1130	1.6e-28	IPR040676	Domain of unknown function DUF5641	-
genemark-daph139-processed-gene-0.15-mRNA-1	1007	PF17917	RNase H-like domain found in reverse transcriptase	555	657	3.4e-36	IPR041373	Reverse transcriptase, RNase H-like domain	-
genemark-daph139-processed-gene-0.15-mRNA-1	1007	PF00665	Integrase core domain	835	934	1.4e-11	IPR001584	Integrase, catalytic core	GO:0015074
genemark-daph139-processed-gene-0.15-mRNA-1	1007	PF00078	Reverse transcriptase (RNA-dependent DNA polymerase)	306	464	1.3e-30	IPR000477	Reverse transcriptase domain	-
genemark-daph139-processed-gene-0.15-mRNA-1	1007	PF17921	Integrase zinc binding domain	762	817	1.1e-19	IPR041588	Integrase zinc-binding domain	-
genemark-daph48-processed-gene-0.0-mRNA-1	1563	PF05380	Pao retrotransposon peptidase	1289	1453	4.1e-50	IPR008042	Retrotransposon, Pao	-
genemark-daph48-processed-gene-0.0-mRNA-1	1563	PF03564	Protein of unknown function (DUF1759)	408	550	1e-11	IPR005312	Protein of unknown function DUF1759	-
maker-daph107-augustus-gene-0.1889-mRNA-1	314	PF00650	CRAL/TRIO domain	106	256	3.4e-26	IPR001251	CRAL-TRIO lipid binding domain	-
maker-daph359-augustus-gene-0.1639-mRNA-1	867	PF00620	RhoGAP domain	440	588	3.8e-41	IPR000198	Rho GTPase-activating protein domain	GO:0007165
maker-daph289-augustus-gene-0.608-mRNA-1	284	PF00089	Trypsin	44	279	2.3e-65	IPR001254	Serine proteases, trypsin domain	GO:0004252|GO:0006508
maker-daph278-augustus-gene-1.352-mRNA-1	182	PF00379	Insect cuticle protein	63	116	1.2e-08	IPR000618	Insect cuticle protein	-
maker-daph82-augustus-gene-0.450-mRNA-1	3025	PF07517	SecA DEAD-like domain	1355	1825	3.9e-23	IPR011115	SecA DEAD-like, N-terminal	GO:0005524|GO:0016020|GO:0017038
maker-daph82-augustus-gene-0.450-mRNA-1	3025	PF01043	SecA preprotein cross-linking domain	1685	1785	3.5e-06	IPR011130	SecA, preprotein cross-linking domain	GO:0016020|GO:0017038
maker-daph389-augustus-gene-1.4166-mRNA-1	255	PF00484	Carbonic anhydrase	34	224	5.3e-36	IPR001765	Carbonic anhydrase	GO:0004089|GO:0008270
maker-daph281-augustus-gene-0.703-mRNA-1	455	PF00067	Cytochrome P450	5	447	9.7e-111	IPR001128	Cytochrome P450	GO:0004497|GO:0005506|GO:0016705|GO:0020037
maker-daph357-augustus-gene-1.1134-mRNA-1	399	PF00046	Homeodomain	277	333	1.1e-21	IPR001356	Homeobox domain	GO:0003677
augustus-daph408-processed-gene-0.0-mRNA-1	2074	PF17921	Integrase zinc binding domain	1672	1723	1.3e-06	IPR041588	Integrase zinc-binding domain	-
augustus-daph408-processed-gene-0.0-mRNA-1	2074	PF03564	Protein of unknown function (DUF1759)	398	541	1.4e-11	IPR005312	Protein of unknown function DUF1759	-
augustus-daph408-processed-gene-0.0-mRNA-1	2074	PF05380	Pao retrotransposon peptidase	1279	1443	9.5e-50	IPR008042	Retrotransposon, Pao	-
augustus-daph408-processed-gene-0.0-mRNA-1	2074	PF18701	Family of unknown function (DUF5641)	1951	2046	8.3e-30	IPR040676	Domain of unknown function DUF5641	-
maker-daph319-augustus-gene-0.933-mRNA-1	323	PF05050	Methyltransferase FkbM domain	136	290	2.5e-14	IPR006342	Methyltransferase FkbM	-
maker-daph389-augustus-gene-1.3136-mRNA-1	209	PF00160	Cyclophilin type peptidyl-prolyl cis-trans isomerase/CLD	38	192	4.1e-51	IPR002130	Cyclophilin-type peptidyl-prolyl cis-trans isomerase domain	GO:0000413|GO:0003755
maker-daph429-augustus-gene-0.38-mRNA-1	272	PF05335	Protein of unknown function (DUF745)	74	247	2.5e-08	IPR007999	Protein of unknown function DUF745	-
maker-daph18-augustus-gene-0.245-mRNA-1	569	PF01699	Sodium/calcium exchanger protein	400	549	3.1e-27	IPR004837	Sodium/calcium exchanger membrane region	GO:0016021|GO:0055085
maker-daph18-augustus-gene-0.245-mRNA-1	569	PF01699	Sodium/calcium exchanger protein	135	274	2.8e-22	IPR004837	Sodium/calcium exchanger membrane region	GO:0016021|GO:0055085
maker-daph386-augustus-gene-0.1382-mRNA-1	657	PF00379	Insect cuticle protein	71	120	1.8e-10	IPR000618	Insect cuticle protein	-
maker-daph385-augustus-gene-0.948-mRNA-1	506	PF00096	Zinc finger, C2H2 type	477	499	0.00018	IPR013087	Zinc finger C2H2-type	-
maker-daph385-augustus-gene-0.948-mRNA-1	506	PF00096	Zinc finger, C2H2 type	418	441	0.0082	IPR013087	Zinc finger C2H2-type	-
maker-daph385-augustus-gene-0.948-mRNA-1	506	PF00096	Zinc finger, C2H2 type	447	471	0.00016	IPR013087	Zinc finger C2H2-type	-
augustus-daph410-processed-gene-0.1810-mRNA-1	193	PF16205	Ribosomal_S17 N-terminal	4	45	1.9e-10	IPR032440	40S ribosomal protein S11, N-terminal	-
augustus-daph410-processed-gene-0.1810-mRNA-1	193	PF16205	Ribosomal_S17 N-terminal	46	108	1.1e-32	IPR032440	40S ribosomal protein S11, N-terminal	-
augustus-daph410-processed-gene-0.1810-mRNA-1	193	PF00366	Ribosomal protein S17	110	179	1.3e-26	IPR000266	Ribosomal protein S17/S11	GO:0003735|GO:0005840|GO:0006412
maker-daph385-augustus-gene-1.244-mRNA-1	610	PF00907	T-box	193	393	3.8e-70	IPR001699	Transcription factor, T-box	GO:0003700|GO:0006355
augustus-daph383-processed-gene-0.2838-mRNA-1	330	PF00098	Zinc knuckle	289	305	6.3e-08	IPR001878	Zinc finger, CCHC-type	GO:0003676|GO:0008270
maker-daph35-augustus-gene-0.531-mRNA-1	987	PF01762	Galactosyltransferase	785	976	4.1e-24	IPR002659	Glycosyl transferase, family 31	GO:0006486|GO:0016020|GO:0016758
maker-daph382-augustus-gene-1.466-mRNA-1	1197	PF06297	PET Domain	270	354	2.5e-37	IPR010442	PET domain	GO:0008270
maker-daph382-augustus-gene-1.466-mRNA-1	1197	PF00412	LIM domain	431	483	8.7e-12	IPR001781	Zinc finger, LIM-type	-
maker-daph382-augustus-gene-1.466-mRNA-1	1197	PF00412	LIM domain	366	425	9.6e-09	IPR001781	Zinc finger, LIM-type	-
maker-daph153-augustus-gene-0.69-mRNA-1	178	PF00379	Insect cuticle protein	80	131	5.5e-10	IPR000618	Insect cuticle protein	-
maker-daph386-augustus-gene-0.4316-mRNA-1	560	PF13923	Zinc finger, C3HC4 type (RING finger)	46	84	3.6e-11	-	-
maker-daph386-augustus-gene-0.4316-mRNA-1	560	PF02037	SAP domain	272	305	5.1e-08	IPR003034	SAP domain	-
maker-daph53-augustus-gene-0.586-mRNA-1	390	PF01218	Coproporphyrinogen III oxidase	89	390	7.4e-140	IPR001260	Coproporphyrinogen III oxidase, aerobic	GO:0004109|GO:0006779
genemark-daph106-processed-gene-0.907-mRNA-1	628	PF00078	Reverse transcriptase (RNA-dependent DNA polymerase)	158	257	2.7e-11	IPR000477	Reverse transcriptase domain	-
maker-daph281-augustus-gene-0.448-mRNA-1	467	PF15019	C9orf72-like protein family	142	337	3.4e-18	IPR027819	Guanine nucleotide exchange C9orf72	GO:0005085
maker-daph86-augustus-gene-0.1848-mRNA-1	359	PF00112	Papain family cysteine protease	131	355	5.4e-58	IPR000668	Peptidase C1A, papain C-terminal	GO:0006508|GO:0008234
maker-daph86-augustus-gene-0.1848-mRNA-1	359	PF08246	Cathepsin propeptide inhibitor domain (I29)	47	99	2e-07	IPR013201	Cathepsin propeptide inhibitor domain (I29)	-
maker-daph361-augustus-gene-0.418-mRNA-1	447	PF15991	G-protein pathway suppressor	6	320	6.1e-51	IPR026094	G protein pathway suppressor 2	-
genemark-daph36-processed-gene-0.166-mRNA-1	475	PF07690	Major Facilitator Superfamily	28	350	2.5e-23	IPR011701	Major facilitator superfamily	GO:0022857|GO:0055085
maker-daph383-augustus-gene-0.2603-mRNA-1	629	PF00076	RNA recognition motif. (a.k.a. RRM, RBD, or RNP domain)	562	624	7.9e-13	IPR000504	RNA recognition motif domain	GO:0003676
maker-daph383-augustus-gene-0.2603-mRNA-1	629	PF00076	RNA recognition motif. (a.k.a. RRM, RBD, or RNP domain)	97	165	1.6e-16	IPR000504	RNA recognition motif domain	GO:0003676
maker-daph383-augustus-gene-0.2603-mRNA-1	629	PF00076	RNA recognition motif. (a.k.a. RRM, RBD, or RNP domain)	260	328	1e-12	IPR000504	RNA recognition motif domain	GO:0003676
maker-daph32-augustus-gene-0.640-mRNA-1	4570	PF12781	ATP-binding dynein motor region	3514	3731	3.5e-80	IPR035706	Dynein heavy chain, ATP-binding dynein motor region	-
maker-daph32-augustus-gene-0.640-mRNA-1	4570	PF12777	Microtubule-binding stalk of dynein motor	3144	3486	1.6e-157	IPR024743	Dynein heavy chain, coiled coil stalk	-
maker-daph32-augustus-gene-0.640-mRNA-1	4570	PF17852	Dynein heavy chain AAA lid domain	2372	2492	2.3e-20	IPR041466	Dynein heavy chain, AAA 5 extension domain	-
maker-daph32-augustus-gene-0.640-mRNA-1	4570	PF17857	AAA+ lid domain	2710	2801	3.3e-26	IPR041589	Dynein heavy chain 3, AAA+ lid domain	-
maker-daph32-augustus-gene-0.640-mRNA-1	4570	PF03028	Dynein heavy chain region D6 P-loop domain	3974	4095	1.3e-31	IPR004273	Dynein heavy chain region D6 P-loop domain	GO:0007018|GO:0008569|GO:0030286
maker-daph32-augustus-gene-0.640-mRNA-1	4570	PF12780	P-loop containing dynein motor region D4	2870	3130	8e-82	IPR024317	Dynein heavy chain, AAA module D4	-
maker-daph32-augustus-gene-0.640-mRNA-1	4570	PF08385	Dynein heavy chain, N-terminal region 1	222	786	4.4e-72	IPR013594	Dynein heavy chain, tail	-
maker-daph32-augustus-gene-0.640-mRNA-1	4570	PF12775	P-loop containing dynein motor region	2498	2675	7.1e-58	-	-
maker-daph32-augustus-gene-0.640-mRNA-1	4570	PF12774	Hydrolytic ATP binding site of dynein motor region	1858	2187	2.3e-144	IPR035699	Dynein heavy chain, hydrolytic ATP-binding dynein motor region	GO:0005524
maker-daph32-augustus-gene-0.640-mRNA-1	4570	PF18198	Dynein heavy chain AAA lid domain	4111	4266	6e-50	IPR041658	Dynein heavy chain AAA lid domain	-
maker-daph32-augustus-gene-0.640-mRNA-1	4570	PF18199	Dynein heavy chain C-terminal domain	4276	4568	1.4e-93	IPR041228	Dynein heavy chain, C-terminal domain	-
maker-daph32-augustus-gene-0.640-mRNA-1	4570	PF08393	Dynein heavy chain, N-terminal region 2	1304	1724	3.4e-117	IPR013602	Dynein heavy chain, linker	-
maker-daph193-augustus-gene-0.597-mRNA-1	239	PF00089	Trypsin	4	231	1.2e-57	IPR001254	Serine proteases, trypsin domain	GO:0004252|GO:0006508
augustus-daph21-processed-gene-0.60-mRNA-1	271	PF04548	AIG1 family	102	257	1.3e-08	IPR006703	AIG1-type guanine nucleotide-binding (G) domain	GO:0005525
maker-daph428-augustus-gene-0.933-mRNA-1	351	PF00071	Ras family	159	318	6.2e-56	IPR001806	Small GTPase	GO:0003924|GO:0005525
maker-daph428-augustus-gene-0.933-mRNA-1	351	PF00071	Ras family	96	135	7.3e-07	IPR001806	Small GTPase	GO:0003924|GO:0005525
maker-daph428-augustus-gene-0.999-mRNA-1	283	PF01509	TruB family pseudouridylate synthase (N terminal domain)	42	183	1.5e-40	IPR002501	Pseudouridine synthase II, N-terminal	GO:0006396
maker-daph428-augustus-gene-0.999-mRNA-1	283	PF16198	tRNA pseudouridylate synthase B C-terminal domain	184	221	1.5e-07	IPR032819	tRNA pseudouridylate synthase B, C-terminal	-
maker-daph359-augustus-gene-0.1311-mRNA-1	843	PF05649	Peptidase family M13	178	567	3.2e-117	IPR008753	Peptidase M13, N-terminal domain	GO:0006508
maker-daph359-augustus-gene-0.1311-mRNA-1	843	PF01431	Peptidase family M13	628	842	1.2e-67	IPR018497	Peptidase M13, C-terminal domain	GO:0004222|GO:0006508
maker-daph86-augustus-gene-0.2015-mRNA-1	719	PF00501	AMP-binding enzyme	124	584	8.9e-95	IPR000873	AMP-dependent synthetase/ligase	-
maker-daph275-augustus-gene-0.234-mRNA-1	1022	PF09379	FERM N-terminal domain	25	90	1.3e-17	IPR018979	FERM, N-terminal	-
maker-daph275-augustus-gene-0.234-mRNA-1	1022	PF09380	FERM C-terminal PH-like domain	232	307	3.1e-13	IPR018980	FERM, C-terminal PH-like domain	-
maker-daph275-augustus-gene-0.234-mRNA-1	1022	PF00373	FERM central domain	108	223	1.3e-18	IPR019748	FERM central domain	-
maker-daph275-augustus-gene-0.234-mRNA-1	1022	PF00102	Protein-tyrosine phosphatase	691	947	1.8e-55	IPR000242	PTP type protein phosphatase	GO:0004725|GO:0006470
maker-daph111-augustus-gene-0.579-mRNA-1	259	PF00089	Trypsin	27	244	4.2e-40	IPR001254	Serine proteases, trypsin domain	GO:0004252|GO:0006508
maker-daph278-augustus-gene-2.655-mRNA-1	455	PF05631	Sugar-tranasporters, 12 TM	6	330	2.3e-88	IPR008509	Molybdate-anion transporter	GO:0015098|GO:0015689|GO:0016021
maker-daph315-augustus-gene-0.21-mRNA-1	1103	PF13426	PAS domain	39	136	6.1e-22	IPR000014	PAS domain	-
maker-daph315-augustus-gene-0.21-mRNA-1	1103	PF00027	Cyclic nucleotide-binding domain	581	660	3.1e-11	IPR000595	Cyclic nucleotide-binding domain	-
maker-daph315-augustus-gene-0.21-mRNA-1	1103	PF00520	Ion transport protein	224	487	3.7e-38	IPR005821	Ion transport domain	GO:0005216|GO:0006811|GO:0016020|GO:0055085
maker-daph386-augustus-gene-0.4435-mRNA-1	489	PF00067	Cytochrome P450	26	481	5e-90	IPR001128	Cytochrome P450	GO:0004497|GO:0005506|GO:0016705|GO:0020037
maker-daph220-augustus-gene-0.32-mRNA-1	355	PF00106	short chain dehydrogenase	6	109	2.8e-16	IPR002347	Short-chain dehydrogenase/reductase SDR	GO:0016491
maker-daph278-augustus-gene-0.758-mRNA-1	329	PF00633	Helix-hairpin-helix motif	214	236	1.1e-07	IPR000445	Helix-hairpin-helix motif	GO:0003677
maker-daph278-augustus-gene-0.758-mRNA-1	329	PF00730	HhH-GPD superfamily base excision DNA repair protein	148	285	8.7e-25	IPR003265	HhH-GPD domain	GO:0006284
maker-daph227-augustus-gene-0.838-mRNA-1	404	PF01062	Bestrophin, RFP-TM, chloride channel	42	350	2.4e-44	IPR021134	Bestrophin/UPF0187	GO:0005254
augustus-daph107-processed-gene-0.131-mRNA-1	299	PF16064	Domain of unknown function (DUF4806)	176	265	5.4e-08	IPR032071	Domain of unknown function DUF4806	-
maker-daph385-augustus-gene-1.219-mRNA-1	683	PF09750	Alternative splicing regulator	40	174	3.8e-42	IPR019147	Suppressor of white apricot, N-terminal domain	-
genemark-daph145-processed-gene-0.525-mRNA-1	216	PF00562	RNA polymerase Rpb2, domain 6	161	196	3.8e-06	IPR007120	DNA-directed RNA polymerase, subunit 2, hybrid-binding domain	GO:0003677|GO:0003899|GO:0006351
augustus-daph195-processed-gene-0.423-mRNA-1	408	PF01370	NAD dependent epimerase/dehydratase family	98	333	5.5e-18	IPR001509	NAD-dependent epimerase/dehydratase	GO:0003824
maker-daph86-augustus-gene-0.1302-mRNA-1	314	PF03947	Ribosomal Proteins L2, C-terminal domain	177	271	5.1e-25	IPR022669	Ribosomal protein L2, C-terminal	GO:0003735|GO:0005840|GO:0006412
maker-daph86-augustus-gene-0.1302-mRNA-1	314	PF00181	Ribosomal Proteins L2, RNA binding domain	85	163	9.3e-18	IPR022666	Ribosomal Proteins L2, RNA binding domain	GO:0003735|GO:0005840|GO:0006412
maker-daph274-augustus-gene-0.535-mRNA-1	247	PF13873	Myb/SANT-like DNA-binding domain	14	87	7.1e-13	IPR028002	Myb/SANT-like DNA-binding domain 5	-
maker-daph194-augustus-gene-0.2310-mRNA-1	309	PF00151	Lipase	98	303	2.2e-53	IPR013818	Lipase/vitellogenin	GO:0004806
augustus-daph82-processed-gene-0.681-mRNA-1	271	PF16064	Domain of unknown function (DUF4806)	140	216	3.1e-06	IPR032071	Domain of unknown function DUF4806	-
augustus-daph223-processed-gene-0.271-mRNA-1	968	PF05380	Pao retrotransposon peptidase	392	560	7e-41	IPR008042	Retrotransposon, Pao	-
augustus-daph223-processed-gene-0.271-mRNA-1	968	PF17921	Integrase zinc binding domain	774	826	7.4e-06	IPR041588	Integrase zinc-binding domain	-
maker-daph410-augustus-gene-0.795-mRNA-1	436	PF00096	Zinc finger, C2H2 type	411	433	8.3e-05	IPR013087	Zinc finger C2H2-type	-
maker-daph410-augustus-gene-0.795-mRNA-1	436	PF00096	Zinc finger, C2H2 type	381	405	4.3e-05	IPR013087	Zinc finger C2H2-type	-
genemark-daph150-processed-gene-0.161-mRNA-1	699	PF14214	Helitron helicase-like domain at N-terminus	159	283	1.3e-08	IPR025476	Helitron helicase-like domain	-
maker-daph389-augustus-gene-1.1685-mRNA-1	169	PF02014	Reeler domain	32	159	3.3e-29	IPR002861	Reeler domain	-
maker-daph364-augustus-gene-0.1435-mRNA-1	589	PF07885	Ion channel	76	132	8.3e-17	IPR013099	Potassium channel domain	-
maker-daph364-augustus-gene-0.1435-mRNA-1	589	PF07885	Ion channel	167	246	9.8e-16	IPR013099	Potassium channel domain	-
maker-daph389-augustus-gene-0.800-mRNA-1	286	PF04567	RNA polymerase Rpb2, domain 5	178	197	1.3e-05	IPR007647	RNA polymerase Rpb2, domain 5	GO:0006351
maker-daph389-augustus-gene-0.800-mRNA-1	286	PF00562	RNA polymerase Rpb2, domain 6	201	284	5.1e-22	IPR007120	DNA-directed RNA polymerase, subunit 2, hybrid-binding domain	GO:0003677|GO:0003899|GO:0006351
maker-daph36-augustus-gene-0.3107-mRNA-1	344	PF18112	Autophagy receptor zinc finger-C2H2 domain	302	328	6.2e-14	IPR041641	CALCOCO1/2, zinc finger UBZ1-type	-
maker-daph274-augustus-gene-0.1249-mRNA-1	344	PF18112	Autophagy receptor zinc finger-C2H2 domain	302	328	6.2e-14	IPR041641	CALCOCO1/2, zinc finger UBZ1-type	-
maker-daph410-augustus-gene-1.304-mRNA-1	1827	PF01302	CAP-Gly domain	1708	1765	2.2e-21	IPR000938	CAP Gly-rich domain	-
maker-daph410-augustus-gene-1.304-mRNA-1	1827	PF16183	Kinesin-associated	390	468	1.4e-18	IPR032405	Kinesin-associated	-
maker-daph410-augustus-gene-1.304-mRNA-1	1827	PF00225	Kinesin motor domain	11	354	1.6e-113	IPR001752	Kinesin motor domain	GO:0005524|GO:0007018|GO:0008017|GO:1990939
maker-daph410-augustus-gene-1.304-mRNA-1	1827	PF12423	Kinesin protein 1B	736	780	9.3e-13	IPR022140	Kinesin-like KIF1-type	-
maker-daph410-augustus-gene-1.304-mRNA-1	1827	PF12473	Kinesin protein	988	1276	7.3e-25	IPR022164	Kinesin-like	-
maker-daph410-augustus-gene-1.304-mRNA-1	1827	PF00498	FHA domain	471	536	0.00011	IPR000253	Forkhead-associated (FHA) domain	GO:0005515
augustus-daph106-processed-gene-0.770-mRNA-1	874	PF14223	gag-polypeptide of LTR copia-type	66	199	1.9e-27	-	-
augustus-daph106-processed-gene-0.770-mRNA-1	874	PF13976	GAG-pre-integrase domain	457	526	5.7e-11	IPR025724	GAG-pre-integrase domain	-
augustus-daph106-processed-gene-0.770-mRNA-1	874	PF00665	Integrase core domain	542	640	1.7e-12	IPR001584	Integrase, catalytic core	GO:0015074
genemark-daph206-processed-gene-0.365-mRNA-1	1047	PF00536	SAM domain (Sterile alpha motif)	976	1040	1.3e-15	IPR001660	Sterile alpha motif domain	GO:0005515
genemark-daph206-processed-gene-0.365-mRNA-1	1047	PF16076	Acyltransferase C-terminus	228	312	6.5e-18	IPR032098	Acyltransferase, C-terminal domain	-
genemark-daph206-processed-gene-0.365-mRNA-1	1047	PF01553	Acyltransferase	86	159	3.3e-10	IPR002123	Phospholipid/glycerol acyltransferase	GO:0016746
genemark-daph206-processed-gene-0.365-mRNA-1	1047	PF02820	mbt repeat	594	658	2.5e-23	IPR004092	Mbt repeat	GO:0005634|GO:0006355
genemark-daph206-processed-gene-0.365-mRNA-1	1047	PF02820	mbt repeat	485	551	8e-23	IPR004092	Mbt repeat	GO:0005634|GO:0006355
genemark-daph206-processed-gene-0.365-mRNA-1	1047	PF12140	SLED domain	731	840	2.4e-28	IPR021987	SLED domain	-
genemark-daph28-processed-gene-0.106-mRNA-1	1281	PF00078	Reverse transcriptase (RNA-dependent DNA polymerase)	828	957	9.8e-14	IPR000477	Reverse transcriptase domain	-
genemark-daph28-processed-gene-0.106-mRNA-1	1281	PF13966	zinc-binding in reverse transcriptase	1142	1209	6.1e-08	IPR026960	Reverse transcriptase zinc-binding domain	-
augustus-daph131-processed-gene-0.1923-mRNA-1	181	PF02099	Josephin	12	45	1.3e-05	IPR006155	Josephin domain	GO:0004843|GO:0016579
augustus-daph131-processed-gene-0.1923-mRNA-1	181	PF02099	Josephin	52	167	1.3e-17	IPR006155	Josephin domain	GO:0004843|GO:0016579
maker-daph351-augustus-gene-1.1307-mRNA-1	608	PF00995	Sec1 family	33	597	5.1e-122	IPR001619	Sec1-like protein	GO:0016192
genemark-daph361-processed-gene-0.21-mRNA-1	666	PF17921	Integrase zinc binding domain	393	447	9.4e-08	IPR041588	Integrase zinc-binding domain	-
maker-daph382-augustus-gene-0.255-mRNA-1	546	PF00004	ATPase family associated with various cellular activities (AAA)	308	437	8.7e-39	IPR003959	ATPase, AAA-type, core	GO:0005524|GO:0016887
maker-daph382-augustus-gene-0.255-mRNA-1	546	PF09336	Vps4 C terminal oligomerisation domain	508	542	3.6e-07	IPR015415	Vps4 oligomerisation, C-terminal	-
augustus-daph275-processed-gene-0.2258-mRNA-1	211	PF04832	SOUL heme-binding protein	20	200	3.7e-47	IPR006917	SOUL haem-binding protein	-
augustus-daph410-processed-gene-0.1817-mRNA-1	500	PF00001	7 transmembrane receptor (rhodopsin family)	89	376	1.6e-48	IPR000276	G protein-coupled receptor, rhodopsin-like	GO:0004930|GO:0007186|GO:0016021
augustus-daph86-processed-gene-3.933-mRNA-1	1328	PF17919	RNase H-like domain found in reverse transcriptase	528	622	1.2e-33	IPR041577	Reverse transcriptase/retrotransposon-derived protein, RNase H-like domain	-
augustus-daph86-processed-gene-3.933-mRNA-1	1328	PF00665	Integrase core domain	742	840	1e-09	IPR001584	Integrase, catalytic core	GO:0015074
augustus-daph86-processed-gene-3.933-mRNA-1	1328	PF00078	Reverse transcriptase (RNA-dependent DNA polymerase)	329	488	7.5e-28	IPR000477	Reverse transcriptase domain	-
maker-daph389-augustus-gene-0.315-mRNA-1	520	PF04104	Eukaryotic and archaeal DNA primase, large subunit	195	460	7.5e-85	IPR007238	DNA primase large subunit, eukaryotic/archaeal	GO:0006269
augustus-daph53-processed-gene-0.176-mRNA-1	292	PF05197	TRIC channel	41	231	7e-83	IPR007866	TRIC channel	GO:0005267|GO:0016020|GO:0042802|GO:0071805
maker-daph440-augustus-gene-0.51-mRNA-1	825	PF00046	Homeodomain	169	225	2.3e-21	IPR001356	Homeobox domain	GO:0003677
maker-daph440-augustus-gene-0.51-mRNA-1	825	PF03188	Eukaryotic cytochrome b561	625	763	2.3e-36	IPR006593	Cytochrome b561/ferric reductase transmembrane	-
genemark-daph31-processed-gene-0.146-mRNA-1	117	PF05699	hAT family C-terminal dimerisation region	71	115	4.9e-08	IPR008906	HAT, C-terminal dimerisation domain	GO:0046983
genemark-daph279-processed-gene-0.59-mRNA-1	1256	PF00665	Integrase core domain	858	957	1.9e-11	IPR001584	Integrase, catalytic core	GO:0015074
genemark-daph279-processed-gene-0.59-mRNA-1	1256	PF00078	Reverse transcriptase (RNA-dependent DNA polymerase)	359	487	1.4e-26	IPR000477	Reverse transcriptase domain	-
genemark-daph279-processed-gene-0.59-mRNA-1	1256	PF17917	RNase H-like domain found in reverse transcriptase	578	680	1.8e-35	IPR041373	Reverse transcriptase, RNase H-like domain	-
genemark-daph279-processed-gene-0.59-mRNA-1	1256	PF17921	Integrase zinc binding domain	785	840	1.5e-19	IPR041588	Integrase zinc-binding domain	-
maker-daph179-augustus-gene-1.801-mRNA-1	1228	PF08344	Transient receptor ion channel II	189	251	1.4e-24	IPR013555	Transient receptor ion channel domain	-
maker-daph179-augustus-gene-1.801-mRNA-1	1228	PF12796	Ankyrin repeats (3 copies)	86	181	6.8e-07	IPR020683	Ankyrin repeat-containing domain	-
maker-daph179-augustus-gene-1.801-mRNA-1	1228	PF00520	Ion transport protein	390	685	3.1e-31	IPR005821	Ion transport domain	GO:0005216|GO:0006811|GO:0016020|GO:0055085
maker-daph179-augustus-gene-1.1158-mRNA-1	525	PF16517	Novel Ras effector 1 C-terminal SARAH (Sav/Rassf/Hpo) domain	462	501	7.5e-11	IPR011524	SARAH domain	GO:0007165
augustus-daph382-processed-gene-1.1986-mRNA-1	1992	PF00307	Calponin homology (CH) domain	37	148	1.3e-16	IPR001715	Calponin homology domain	GO:0005515
augustus-daph382-processed-gene-1.1986-mRNA-1	1992	PF00612	IQ calmodulin-binding motif	750	768	0.0084	IPR000048	IQ motif, EF-hand binding site	GO:0005515
augustus-daph382-processed-gene-1.1986-mRNA-1	1992	PF00612	IQ calmodulin-binding motif	721	736	0.11	IPR000048	IQ motif, EF-hand binding site	GO:0005515
augustus-daph382-processed-gene-1.1986-mRNA-1	1992	PF00612	IQ calmodulin-binding motif	798	815	0.011	IPR000048	IQ motif, EF-hand binding site	GO:0005515
augustus-daph382-processed-gene-1.1986-mRNA-1	1992	PF00067	Cytochrome P450	1614	1983	2e-64	IPR001128	Cytochrome P450	GO:0004497|GO:0005506|GO:0016705|GO:0020037
augustus-daph382-processed-gene-1.1986-mRNA-1	1992	PF00616	GTPase-activator protein for Ras-like GTPase	986	1195	1.7e-41	IPR001936	Ras GTPase-activating domain	GO:0043087
augustus-daph382-processed-gene-1.1986-mRNA-1	1992	PF03836	RasGAP C-terminus	1417	1552	2.2e-29	IPR000593	RasGAP protein, C-terminal	GO:0005515
augustus-daph202-processed-gene-0.11-mRNA-1	401	PF00096	Zinc finger, C2H2 type	332	354	0.0032	IPR013087	Zinc finger C2H2-type	-
augustus-daph202-processed-gene-0.11-mRNA-1	401	PF00096	Zinc finger, C2H2 type	372	393	0.00096	IPR013087	Zinc finger C2H2-type	-
maker-daph351-augustus-gene-1.902-mRNA-1	761	PF00443	Ubiquitin carboxyl-terminal hydrolase	77	757	2e-46	IPR001394	Peptidase C19, ubiquitin carboxyl-terminal hydrolase	GO:0004843|GO:0016579
maker-daph351-augustus-gene-0.935-mRNA-1	109	PF00014	Kunitz/Bovine pancreatic trypsin inhibitor domain	33	88	5.2e-15	IPR002223	Pancreatic trypsin inhibitor Kunitz domain	GO:0004867
maker-daph335-augustus-gene-0.695-mRNA-1	1148	PF03522	Solute carrier family 12	831	906	3.7e-16	IPR018491	SLC12A transporter, C-terminal	GO:0006811|GO:0016020|GO:0022857
maker-daph335-augustus-gene-0.695-mRNA-1	1148	PF03522	Solute carrier family 12	699	817	4.8e-15	IPR018491	SLC12A transporter, C-terminal	GO:0006811|GO:0016020|GO:0022857
maker-daph335-augustus-gene-0.695-mRNA-1	1148	PF03522	Solute carrier family 12	1064	1148	1.4e-10	IPR018491	SLC12A transporter, C-terminal	GO:0006811|GO:0016020|GO:0022857
maker-daph335-augustus-gene-0.695-mRNA-1	1148	PF00324	Amino acid permease	408	684	6.1e-42	IPR004841	Amino acid permease/ SLC12A domain	GO:0016020|GO:0055085
maker-daph335-augustus-gene-0.695-mRNA-1	1148	PF00324	Amino acid permease	108	277	1.5e-20	IPR004841	Amino acid permease/ SLC12A domain	GO:0016020|GO:0055085
maker-daph358-augustus-gene-0.266-mRNA-1	915	PF00076	RNA recognition motif. (a.k.a. RRM, RBD, or RNP domain)	843	910	2.1e-06	IPR000504	RNA recognition motif domain	GO:0003676
maker-daph358-augustus-gene-0.266-mRNA-1	915	PF00076	RNA recognition motif. (a.k.a. RRM, RBD, or RNP domain)	631	699	1.2e-09	IPR000504	RNA recognition motif domain	GO:0003676
maker-daph275-augustus-gene-0.1105-mRNA-1	254	PF01392	Fz domain	127	227	2.9e-16	IPR020067	Frizzled domain	GO:0005515
genemark-daph331-processed-gene-0.46-mRNA-1	130	PF14529	Endonuclease-reverse transcriptase	55	115	7.6e-12	IPR005135	Endonuclease/exonuclease/phosphatase	GO:0003824
maker-daph36-augustus-gene-0.1126-mRNA-1	753	PF00679	Elongation factor G C-terminus	647	732	6.8e-27	IPR000640	Elongation factor EFG, domain V-like	-
maker-daph36-augustus-gene-0.1126-mRNA-1	753	PF14492	Elongation Factor G, domain III	448	522	1.6e-25	IPR041095	Elongation Factor G, domain II	-
maker-daph36-augustus-gene-0.1126-mRNA-1	753	PF03764	Elongation factor G, domain IV	523	641	1.8e-34	IPR005517	Translation elongation factor EFG/EF2, domain IV	GO:0005525
maker-daph36-augustus-gene-0.1126-mRNA-1	753	PF00009	Elongation factor Tu GTP binding domain	49	322	4.8e-63	IPR000795	Translational (tr)-type GTP-binding domain	GO:0003924|GO:0005525
maker-daph36-augustus-gene-0.1126-mRNA-1	753	PF03144	Elongation factor Tu domain 2	368	433	3.2e-15	IPR004161	Translation elongation factor EFTu-like, domain 2	GO:0005525
maker-daph227-augustus-gene-0.1133-mRNA-1	756	PF00168	C2 domain	632	738	2.7e-13	IPR000008	C2 domain	-
maker-daph227-augustus-gene-0.1133-mRNA-1	756	PF00168	C2 domain	508	587	0.00024	IPR000008	C2 domain	-
maker-daph407-augustus-gene-0.606-mRNA-1	292	PF00379	Insect cuticle protein	102	135	1.2e-06	IPR000618	Insect cuticle protein	-
evm-daph36-processed-gene-0.800-mRNA-1	1611	PF00094	von Willebrand factor type D domain	1405	1555	1.9e-12	IPR001846	von Willebrand factor, type D domain	-
evm-daph36-processed-gene-0.800-mRNA-1	1611	PF01347	Lipoprotein amino terminal region	20	671	4.9e-88	IPR001747	Lipid transport protein, N-terminal	GO:0005319|GO:0006869
evm-daph36-processed-gene-0.800-mRNA-1	1611	PF09172	Domain of unknown function (DUF1943)	785	932	3.1e-07	IPR015255	Vitellinogen, open beta-sheet	GO:0005319|GO:0006869
maker-daph92-augustus-gene-0.1465-mRNA-1	937	PF00930	Dipeptidyl peptidase IV (DPP IV) N-terminal region	257	640	2.7e-88	IPR002469	Dipeptidylpeptidase IV, N-terminal domain	GO:0006508
maker-daph92-augustus-gene-0.1465-mRNA-1	937	PF00653	Inhibitor of Apoptosis domain	26	98	6.2e-18	IPR001370	BIR repeat	-
maker-daph92-augustus-gene-0.1465-mRNA-1	937	PF00326	Prolyl oligopeptidase family	726	924	5.2e-50	IPR001375	Peptidase S9, prolyl oligopeptidase, catalytic domain	GO:0006508|GO:0008236
augustus-daph107-processed-gene-0.112-mRNA-1	2056	PF18701	Family of unknown function (DUF5641)	1911	2007	1.6e-27	IPR040676	Domain of unknown function DUF5641	-
augustus-daph107-processed-gene-0.112-mRNA-1	2056	PF05380	Pao retrotransposon peptidase	1247	1408	5e-55	IPR008042	Retrotransposon, Pao	-
augustus-daph107-processed-gene-0.112-mRNA-1	2056	PF17921	Integrase zinc binding domain	1634	1687	6.5e-08	IPR041588	Integrase zinc-binding domain	-
augustus-daph107-processed-gene-0.112-mRNA-1	2056	PF03564	Protein of unknown function (DUF1759)	402	543	3.9e-12	IPR005312	Protein of unknown function DUF1759	-
maker-daph386-augustus-gene-0.3094-mRNA-1	651	PF00732	GMC oxidoreductase	49	345	1.9e-86	IPR000172	Glucose-methanol-choline oxidoreductase, N-terminal	GO:0016614|GO:0050660
maker-daph386-augustus-gene-0.3094-mRNA-1	651	PF05199	GMC oxidoreductase	458	602	7.9e-42	IPR007867	Glucose-methanol-choline oxidoreductase, C-terminal	GO:0016614
maker-daph351-augustus-gene-1.823-mRNA-1	197	PF06625	Protein of unknown function (DUF1151)	72	187	4.6e-34	IPR009533	FAM107	-
genemark-daph288-processed-gene-0.3-mRNA-1	1900	PF03564	Protein of unknown function (DUF1759)	277	415	5.5e-19	IPR005312	Protein of unknown function DUF1759	-
genemark-daph288-processed-gene-0.3-mRNA-1	1900	PF17921	Integrase zinc binding domain	1525	1579	2.1e-09	IPR041588	Integrase zinc-binding domain	-
genemark-daph288-processed-gene-0.3-mRNA-1	1900	PF18701	Family of unknown function (DUF5641)	1800	1893	1.4e-32	IPR040676	Domain of unknown function DUF5641	-
genemark-daph288-processed-gene-0.3-mRNA-1	1900	PF05380	Pao retrotransposon peptidase	1137	1298	1.6e-56	IPR008042	Retrotransposon, Pao	-
augustus-daph107-processed-gene-0.91-mRNA-1	704	PF00076	RNA recognition motif. (a.k.a. RRM, RBD, or RNP domain)	83	137	2.7e-07	IPR000504	RNA recognition motif domain	GO:0003676
augustus-daph107-processed-gene-0.91-mRNA-1	704	PF08662	Eukaryotic translation initiation factor eIF2A	391	594	1.7e-56	IPR013979	Translation initiation factor, beta propellor-like domain	-
augustus-daph223-processed-gene-0.194-mRNA-1	229	PF03732	Retrotransposon gag protein	64	120	5.6e-05	IPR005162	Retrotransposon gag domain	-
genemark-daph41-processed-gene-0.66-mRNA-1	792	PF00650	CRAL/TRIO domain	77	248	2.1e-30	IPR001251	CRAL-TRIO lipid binding domain	-
genemark-daph41-processed-gene-0.66-mRNA-1	792	PF00650	CRAL/TRIO domain	476	646	8e-34	IPR001251	CRAL-TRIO lipid binding domain	-
genemark-daph396-processed-gene-0.20-mRNA-1	534	PF05380	Pao retrotransposon peptidase	394	456	7.6e-07	IPR008042	Retrotransposon, Pao	-
genemark-daph396-processed-gene-0.20-mRNA-1	534	PF05380	Pao retrotransposon peptidase	458	528	1.8e-11	IPR008042	Retrotransposon, Pao	-
augustus-daph131-processed-gene-0.1874-mRNA-1	385	PF00001	7 transmembrane receptor (rhodopsin family)	44	356	1.2e-07	IPR000276	G protein-coupled receptor, rhodopsin-like	GO:0004930|GO:0007186|GO:0016021
genemark-daph333-processed-gene-0.230-mRNA-1	855	PF00078	Reverse transcriptase (RNA-dependent DNA polymerase)	357	569	3e-21	IPR000477	Reverse transcriptase domain	-
genemark-daph333-processed-gene-0.230-mRNA-1	855	PF13966	zinc-binding in reverse transcriptase	700	764	1.3e-09	IPR026960	Reverse transcriptase zinc-binding domain	-
maker-daph107-augustus-gene-0.1740-mRNA-1	458	PF02854	MIF4G domain	241	437	7e-17	IPR003890	MIF4G-like, type 3	GO:0003723|GO:0005515
augustus-daph281-processed-gene-0.2319-mRNA-1	845	PF00078	Reverse transcriptase (RNA-dependent DNA polymerase)	255	415	4.1e-20	IPR000477	Reverse transcriptase domain	-
augustus-daph281-processed-gene-0.2319-mRNA-1	845	PF17919	RNase H-like domain found in reverse transcriptase	454	552	1.1e-33	IPR041577	Reverse transcriptase/retrotransposon-derived protein, RNase H-like domain	-
maker-daph194-augustus-gene-0.1443-mRNA-1	312	PF03167	Uracil DNA glycosylase superfamily	140	295	1.1e-21	IPR005122	Uracil-DNA glycosylase-like	-
augustus-daph53-processed-gene-0.179-mRNA-1	187	PF01965	DJ-1/PfpI family	3	169	5e-49	IPR002818	DJ-1/PfpI	-
maker-daph382-augustus-gene-0.310-mRNA-1	487	PF00431	CUB domain	378	483	7.4e-25	IPR000859	CUB domain	-
maker-daph382-augustus-gene-0.310-mRNA-1	487	PF00431	CUB domain	226	324	1.8e-18	IPR000859	CUB domain	-
maker-daph382-augustus-gene-0.310-mRNA-1	487	PF00629	MAM domain, meprin/A5/mu	55	210	2e-10	IPR000998	MAM domain	GO:0016020
maker-daph32-augustus-gene-1.930-mRNA-1	410	PF00053	Laminin EGF domain	286	340	2.1e-07	IPR002049	Laminin EGF domain	-
maker-daph32-augustus-gene-1.930-mRNA-1	410	PF00055	Laminin N-terminal (Domain VI)	50	284	5.3e-84	IPR008211	Laminin, N-terminal	-
augustus-daph274-processed-gene-0.189-mRNA-1	642	PF17917	RNase H-like domain found in reverse transcriptase	413	514	2.4e-30	IPR041373	Reverse transcriptase, RNase H-like domain	-
augustus-daph274-processed-gene-0.189-mRNA-1	642	PF00078	Reverse transcriptase (RNA-dependent DNA polymerase)	163	321	1.5e-28	IPR000477	Reverse transcriptase domain	-
maker-daph274-augustus-gene-0.2108-mRNA-1	98	PF00562	RNA polymerase Rpb2, domain 6	47	81	1.2e-12	IPR007120	DNA-directed RNA polymerase, subunit 2, hybrid-binding domain	GO:0003677|GO:0003899|GO:0006351
maker-daph274-augustus-gene-0.2108-mRNA-1	98	PF00562	RNA polymerase Rpb2, domain 6	2	43	4.3e-10	IPR007120	DNA-directed RNA polymerase, subunit 2, hybrid-binding domain	GO:0003677|GO:0003899|GO:0006351
maker-daph289-augustus-gene-0.609-mRNA-1	294	PF00089	Trypsin	50	289	1.9e-61	IPR001254	Serine proteases, trypsin domain	GO:0004252|GO:0006508
maker-daph319-augustus-gene-0.720-mRNA-1	778	PF08238	Sel1 repeat	460	493	6.5e-07	IPR006597	Sel1-like repeat	-
maker-daph319-augustus-gene-0.720-mRNA-1	778	PF08238	Sel1 repeat	266	295	0.63	IPR006597	Sel1-like repeat	-
maker-daph319-augustus-gene-0.720-mRNA-1	778	PF08238	Sel1 repeat	676	709	3e-07	IPR006597	Sel1-like repeat	-
maker-daph319-augustus-gene-0.720-mRNA-1	778	PF08238	Sel1 repeat	641	672	0.2	IPR006597	Sel1-like repeat	-
maker-daph319-augustus-gene-0.720-mRNA-1	778	PF08238	Sel1 repeat	498	530	4.9e-06	IPR006597	Sel1-like repeat	-
maker-daph319-augustus-gene-0.720-mRNA-1	778	PF08238	Sel1 repeat	533	559	18	IPR006597	Sel1-like repeat	-
maker-daph319-augustus-gene-0.720-mRNA-1	778	PF08238	Sel1 repeat	305	332	0.13	IPR006597	Sel1-like repeat	-
maker-daph319-augustus-gene-0.720-mRNA-1	778	PF08238	Sel1 repeat	624	638	14	IPR006597	Sel1-like repeat	-
maker-daph319-augustus-gene-0.720-mRNA-1	778	PF08238	Sel1 repeat	422	458	1e-05	IPR006597	Sel1-like repeat	-
maker-daph319-augustus-gene-0.720-mRNA-1	778	PF08238	Sel1 repeat	386	421	1.5e-06	IPR006597	Sel1-like repeat	-
augustus-daph336-processed-gene-0.30-mRNA-1	941	PF14392	Zinc knuckle	879	895	0.48	IPR025836	Zinc knuckle CX2CX4HX4C	-
augustus-daph336-processed-gene-0.30-mRNA-1	941	PF00098	Zinc knuckle	850	866	0.0037	IPR001878	Zinc finger, CCHC-type	GO:0003676|GO:0008270
augustus-daph336-processed-gene-0.30-mRNA-1	941	PF00098	Zinc knuckle	909	924	0.0013	IPR001878	Zinc finger, CCHC-type	GO:0003676|GO:0008270
maker-daph278-augustus-gene-2.147-mRNA-1	272	PF01145	SPFH domain / Band 7 family	29	204	3.3e-27	IPR001107	Band 7 domain	-
maker-daph383-augustus-gene-0.718-mRNA-1	110	PF03660	PHF5-like protein	1	104	4e-49	IPR005345	PHF5-like	GO:0000398
maker-daph96-augustus-gene-0.89-mRNA-1	460	PF00059	Lectin C-type domain	351	459	1.8e-14	IPR001304	C-type lectin-like	-
maker-daph26-augustus-gene-0.175-mRNA-1	460	PF00059	Lectin C-type domain	351	459	1.8e-14	IPR001304	C-type lectin-like	-
genemark-daph351-processed-gene-0.1805-mRNA-1	926	PF00632	HECT-domain (ubiquitin-transferase)	616	925	4.7e-72	IPR000569	HECT domain	GO:0004842
maker-daph86-augustus-gene-0.1327-mRNA-1	115	PF00428	60s Acidic ribosomal protein	17	114	1e-26	-	-
augustus-daph407-processed-gene-0.43-mRNA-1	186	PF03762	Vitelline membrane outer layer protein I (VOMI)	27	168	1.2e-39	IPR005515	Vitelline membrane outer layer protein I (VOMI)	-
augustus-daph361-processed-gene-0.452-mRNA-1	1054	PF17921	Integrase zinc binding domain	684	735	6.2e-07	IPR041588	Integrase zinc-binding domain	-
augustus-daph361-processed-gene-0.452-mRNA-1	1054	PF05380	Pao retrotransposon peptidase	291	455	3.2e-50	IPR008042	Retrotransposon, Pao	-
augustus-daph361-processed-gene-0.452-mRNA-1	1054	PF18701	Family of unknown function (DUF5641)	940	1035	3.6e-30	IPR040676	Domain of unknown function DUF5641	-
maker-daph431-augustus-gene-0.1482-mRNA-1	655	PF01391	Collagen triple helix repeat (20 copies)	504	560	7.9e-09	IPR008160	Collagen triple helix repeat	-
maker-daph431-augustus-gene-0.1482-mRNA-1	655	PF01391	Collagen triple helix repeat (20 copies)	453	508	6.3e-07	IPR008160	Collagen triple helix repeat	-
maker-daph431-augustus-gene-0.1482-mRNA-1	655	PF01391	Collagen triple helix repeat (20 copies)	177	235	1.2e-06	IPR008160	Collagen triple helix repeat	-
maker-daph431-augustus-gene-0.1482-mRNA-1	655	PF01391	Collagen triple helix repeat (20 copies)	408	465	8.8e-08	IPR008160	Collagen triple helix repeat	-
maker-daph431-augustus-gene-0.1482-mRNA-1	655	PF01391	Collagen triple helix repeat (20 copies)	357	402	5.3e-08	IPR008160	Collagen triple helix repeat	-
maker-daph32-augustus-gene-0.776-mRNA-1	462	PF17862	AAA+ lid domain	402	445	2.4e-11	IPR041569	AAA ATPase, AAA+ lid domain	-
maker-daph32-augustus-gene-0.776-mRNA-1	462	PF16450	Proteasomal ATPase OB C-terminal domain	133	188	1.4e-10	IPR032501	Proteasomal ATPase OB C-terminal domain	-
maker-daph32-augustus-gene-0.776-mRNA-1	462	PF00004	ATPase family associated with various cellular activities (AAA)	246	379	5.6e-44	IPR003959	ATPase, AAA-type, core	GO:0005524|GO:0016887
augustus-daph223-processed-gene-0.128-mRNA-1	764	PF18701	Family of unknown function (DUF5641)	656	734	2.9e-25	IPR040676	Domain of unknown function DUF5641	-
augustus-daph223-processed-gene-0.128-mRNA-1	764	PF05380	Pao retrotransposon peptidase	123	212	8.1e-25	IPR008042	Retrotransposon, Pao	-
genemark-daph357-processed-gene-1.395-mRNA-1	328	PF02389	Cornifin (SPRR) family	10	69	1.3e-08	-	-
augustus-daph291-processed-gene-0.2364-mRNA-1	847	PF13383	Methyltransferase domain	66	220	6.7e-14	IPR025714	Methyltransferase domain	-
maker-daph82-augustus-gene-0.393-mRNA-1	1017	PF00083	Sugar (and other) transporter	512	963	3.5e-128	IPR005828	Major facilitator, sugar transporter-like	GO:0016021|GO:0022857|GO:0055085
maker-daph278-augustus-gene-1.1367-mRNA-1	418	PF00992	Troponin	162	237	1.1e-09	IPR001978	Troponin	GO:0005861
maker-daph92-augustus-gene-0.1096-mRNA-1	548	PF09762	CCDC93, coiled-coil domain	20	190	2e-61	IPR019159	CCDC93, coiled-coil domain	-
maker-daph204-augustus-gene-0.532-mRNA-1	575	PF00135	Carboxylesterase family	31	539	1.9e-111	IPR002018	Carboxylesterase, type B	-
genemark-daph6-processed-gene-0.126-mRNA-1	282	PF00078	Reverse transcriptase (RNA-dependent DNA polymerase)	19	115	2.7e-12	IPR000477	Reverse transcriptase domain	-
maker-daph407-augustus-gene-0.675-mRNA-1	602	PF00501	AMP-binding enzyme	69	484	1.2e-90	IPR000873	AMP-dependent synthetase/ligase	-
maker-daph407-augustus-gene-0.675-mRNA-1	602	PF13193	AMP-binding enzyme C-terminal domain	493	570	8.3e-16	IPR025110	AMP-binding enzyme, C-terminal domain	-
maker-daph132-augustus-gene-0.65-mRNA-1	475	PF00266	Aminotransferase class-V	131	394	3.4e-10	IPR000192	Aminotransferase class V domain	-
genemark-daph108-processed-gene-0.129-mRNA-1	733	PF00071	Ras family	21	216	9.8e-23	IPR001806	Small GTPase	GO:0003924|GO:0005525
genemark-daph108-processed-gene-0.129-mRNA-1	733	PF00651	BTB/POZ domain	423	476	0.00037	IPR000210	BTB/POZ domain	GO:0005515
genemark-daph108-processed-gene-0.129-mRNA-1	733	PF00651	BTB/POZ domain	506	606	1.4e-14	IPR000210	BTB/POZ domain	GO:0005515
maker-daph431-augustus-gene-0.634-mRNA-1	426	PF16363	GDP-mannose 4,6 dehydratase	101	396	3e-61	IPR016040	NAD(P)-binding domain	-
maker-daph278-augustus-gene-0.276-mRNA-1	96	PF10163	Transcription factor e(y)2	8	88	2.5e-27	IPR018783	Transcription factor, enhancer of yellow 2	GO:0000124|GO:0003713|GO:0005643|GO:0006406|GO:0045893
genemark-daph328-processed-gene-0.12-mRNA-1	356	PF05050	Methyltransferase FkbM domain	168	322	6.7e-10	IPR006342	Methyltransferase FkbM	-
maker-daph278-augustus-gene-1.1475-mRNA-1	94	PF02961	Barrier to autointegration factor	6	93	2.1e-44	IPR004122	Barrier- to-autointegration factor, BAF	GO:0003677
maker-daph389-augustus-gene-0.244-mRNA-1	288	PF05739	SNARE domain	227	272	6.1e-08	IPR000727	Target SNARE coiled-coil homology domain	-
maker-daph389-augustus-gene-0.244-mRNA-1	288	PF00804	Syntaxin	33	226	3.3e-26	IPR006011	Syntaxin, N-terminal domain	GO:0016020
evm-daph145-processed-gene-0.663-mRNA-1	4249	PF06448	Domain of Unknown Function (DUF1081)	1001	1103	1.2e-16	IPR009454	Lipid transport, open beta-sheet	GO:0005319|GO:0006869
evm-daph145-processed-gene-0.663-mRNA-1	4249	PF09172	Domain of unknown function (DUF1943)	690	978	2.2e-66	IPR015255	Vitellinogen, open beta-sheet	GO:0005319|GO:0006869
evm-daph145-processed-gene-0.663-mRNA-1	4249	PF00094	von Willebrand factor type D domain	3673	3820	6.1e-13	IPR001846	von Willebrand factor, type D domain	-
evm-daph145-processed-gene-0.663-mRNA-1	4249	PF01347	Lipoprotein amino terminal region	97	658	8.7e-68	IPR001747	Lipid transport protein, N-terminal	GO:0005319|GO:0006869
evm-daph145-processed-gene-0.663-mRNA-1	4249	PF08742	C8 domain	3866	3927	5.1e-06	IPR014853	Uncharacterised domain, cysteine-rich	-
maker-daph416-augustus-gene-0.450-mRNA-1	1668	PF00069	Protein kinase domain	25	258	1.5e-24	IPR000719	Protein kinase domain	GO:0004672|GO:0005524|GO:0006468
27413|Reactome: R-HSA-428540|Reactome: R-HSA-428542|Reactome: R-HSA-428890|Reactome: R-HSA-429947|Reactome: R-HSA-430116|Reactome: R-HSA-432040|Reactome: R-HSA-432142|Reactome: R-HSA-432722|Reactome: R-HSA-437239|Reactome: R-HSA-438066|Reactome: R-HSA-4419969|Reactome: R-HSA-4420097|Reactome: R-HSA-442720|Reactome: R-HSA-442729|Reactome: R-HSA-442742|Reactome: R-HSA-442982|Reactome: R-HSA-444257|…
R-SCE-1358803|Reactome: R-SCE-141430|Reactome: R-SCE-1474151|Reactome: R-SCE-1489509|Reactome: R-SCE-156711|Reactome: R-SCE-162658|Reactome: R-SCE-1632852|Reactome: R-SCE-163615|Reactome: R-SCE-163680|Reactome: R-SCE-164378|Reactome: R-SCE-165158|Reactome: R-SCE-1660514|Reactome: R-SCE-1660516|Reactome: R-SCE-1660517|Reactome: R-SCE-166208|Reactome: R-SCE-168638|Reactome: R-SCE-170968|Reactome: R…
maker-daph416-augustus-gene-0.450-mRNA-1	1668	PF12796	Ankyrin repeats (3 copies)	907	1007	8.3e-10	IPR020683	Ankyrin repeat-containing domain	-
maker-daph416-augustus-gene-0.450-mRNA-1	1668	PF12796	Ankyrin repeats (3 copies)	644	748	1e-09	IPR020683	Ankyrin repeat-containing domain	-
[truncated: 25,144 more rows]
