# Supplementary material for: Genome Assembly of a Relict Arabian Species of Daphnia O. F. Müller (Crustacea: Cladocera) Adapted to the Desert Life
Source: Int J Mol Sci. 2023 Jan 3;24(1):889. doi: 10.3390/ijms24010889 (PMC9820869; doi:10.3390/ijms24010889)
Supplement: Supplementary file 1 [file ijms-24-00889-s001.zip › sup_tables/Table_S7_KEGG_annotation.xlsx]

## Sheet: Sup_table_6_KEGG_annotation
Table S7. KEGG pathway annotation
Protein_id	KO	Gene	Pathway
maker-daph18-augustus-gene-0.179-mRNA-1	K02326	POLE3; DNA polymerase epsilon subunit 3 [EC:2.7.7.7]	03030 DNA replication [PATH:ko03030]; 03410 Base excision repair [PATH:ko03410]; 03420 Nucleotide excision repair [PATH:ko03420]; 03032 DNA replication proteins [BR:ko03032]; 03036 Chromosome and associated proteins [BR:ko03036]; 03400 DNA repair and recombination proteins [BR:ko03400];
maker-daph18-augustus-gene-0.181-mRNA-1	K06265	DAG1; dystroglycan 1	04512 ECM-receptor interaction [PATH:ko04512]; 05410 Hypertrophic cardiomyopathy [PATH:ko05410]; 05412 Arrhythmogenic right ventricular cardiomyopathy [PATH:ko05412]; 05414 Dilated cardiomyopathy [PATH:ko05414]; 05416 Viral myocarditis [PATH:ko05416];
maker-daph18-augustus-gene-0.188-mRNA-1	K18849	BMT2; 25S rRNA (adenine2142-N1)-methyltransferase [EC:2.1.1.286]	03009 Ribosome biogenesis [BR:ko03009];
maker-daph18-augustus-gene-0.197-mRNA-1	K14464	FUT-1, FucTC; alpha-1,3-fucosyltransferase [EC:2.4.1.-]	00513 Various types of N-glycan biosynthesis [PATH:ko00513];
maker-daph18-augustus-gene-0.202-mRNA-1	K14464	FUT-1, FucTC; alpha-1,3-fucosyltransferase [EC:2.4.1.-]	00513 Various types of N-glycan biosynthesis [PATH:ko00513];
maker-daph18-augustus-gene-0.207-mRNA-1	K02434	gatB, PET112; aspartyl-tRNA(Asn)/glutamyl-tRNA(Gln) amidotransferase subunit B [EC:6.3.5.6 6.3.5.7]	00970 Aminoacyl-tRNA biosynthesis [PATH:ko00970]; 03029 Mitochondrial biogenesis [BR:ko03029];
maker-daph18-augustus-gene-0.211-mRNA-1	K14821	BUD20; bud site selection protein 20	03009 Ribosome biogenesis [BR:ko03009];
augustus-daph18-processed-gene-0.810-mRNA-1	K01875	SARS, serS; seryl-tRNA synthetase [EC:6.1.1.11]	00970 Aminoacyl-tRNA biosynthesis [PATH:ko00970]; 01007 Amino acid related enzymes [BR:ko01007]; 03016 Transfer RNA biogenesis [BR:ko03016];
maker-daph18-augustus-gene-0.231-mRNA-1	K12044	TNNI3; troponin I, cardiac muscle	04024 cAMP signaling pathway [PATH:ko04024]; 04260 Cardiac muscle contraction [PATH:ko04260]; 04261 Adrenergic signaling in cardiomyocytes [PATH:ko04261]; 05410 Hypertrophic cardiomyopathy [PATH:ko05410]; 05414 Dilated cardiomyopathy [PATH:ko05414]; 05415 Diabetic cardiomyopathy [PATH:ko05415]; 04812 Cytoskeleton proteins [BR:ko04812];
maker-daph18-augustus-gene-0.238-mRNA-1	K15162	MED12; mediator of RNA polymerase II transcription subunit 12	04919 Thyroid hormone signaling pathway [PATH:ko04919]; 03021 Transcription machinery [BR:ko03021];
maker-daph18-augustus-gene-0.245-mRNA-1	K13752	SLC24A4, NCKX4; solute carrier family 24 (sodium/potassium/calcium exchanger), member 4	04740 Olfactory transduction [PATH:ko04740]; 02000 Transporters [BR:ko02000];
augustus-daph18-processed-gene-0.834-mRNA-1	K11131	DKC1, NOLA4, CBF5; H/ACA ribonucleoprotein complex subunit 4 [EC:5.4.99.-]	03008 Ribosome biogenesis in eukaryotes [PATH:ko03008]; 03009 Ribosome biogenesis [BR:ko03009]; 03032 DNA replication proteins [BR:ko03032];
maker-daph18-augustus-gene-0.263-mRNA-1	K15223	UAF30, SPP27; upstream activation factor subunit UAF30	03021 Transcription machinery [BR:ko03021];
maker-daph18-augustus-gene-0.265-mRNA-1	K16687	YAP1, Yki; transcriptional coactivator YAP1	04390 Hippo signaling pathway [PATH:ko04390]; 04391 Hippo signaling pathway - fly [PATH:ko04391]; 04392 Hippo signaling pathway - multiple species [PATH:ko04392];
maker-daph18-augustus-gene-0.271-mRNA-1	K14696	SLC30A9, ZNT9; solute carrier family 30 (zinc transporter), member 9	02000 Transporters [BR:ko02000];
maker-daph18-augustus-gene-0.298-mRNA-1	K06662	HRAD17, RAD24; cell cycle checkpoint protein	04111 Cell cycle - yeast [PATH:ko04111]; 04113 Meiosis - yeast [PATH:ko04113]; 03400 DNA repair and recombination proteins [BR:ko03400];
maker-daph18-augustus-gene-0.311-mRNA-1	K20827	RPAP2; RNA polymerase II-associated protein 2 [EC:3.1.3.16]	01009 Protein phosphatases and associated proteins [BR:ko01009]; 03021 Transcription machinery [BR:ko03021];
maker-daph18-augustus-gene-0.315-mRNA-1	K11884	PNO1, DIM2; RNA-binding protein PNO1	03009 Ribosome biogenesis [BR:ko03009]; 03051 Proteasome [BR:ko03051];
genemark-daph18-processed-gene-0.602-mRNA-1	K01464	DPYS, dht, hydA; dihydropyrimidinase [EC:3.5.2.2]	00240 Pyrimidine metabolism [PATH:ko00240]; 00410 beta-Alanine metabolism [PATH:ko00410]; 00770 Pantothenate and CoA biosynthesis [PATH:ko00770]; 00983 Drug metabolism - other enzymes [PATH:ko00983]; 04147 Exosome [BR:ko04147];
maker-daph18-augustus-gene-0.333-mRNA-1	K00826	E2.6.1.42, ilvE; branched-chain amino acid aminotransferase [EC:2.6.1.42]	00270 Cysteine and methionine metabolism [PATH:ko00270]; 00280 Valine, leucine and isoleucine degradation [PATH:ko00280]; 00290 Valine, leucine and isoleucine biosynthesis [PATH:ko00290]; 00770 Pantothenate and CoA biosynthesis [PATH:ko00770]; 00966 Glucosinolate biosynthesis [PATH:ko00966]; 01007 Amino acid related enzymes [BR:ko01007];
genemark-daph18-processed-gene-0.620-mRNA-1	K02357	tsf, TSFM; elongation factor Ts	03012 Translation factors [BR:ko03012]; 03029 Mitochondrial biogenesis [BR:ko03029];
maker-daph18-augustus-gene-0.366-mRNA-1	K08064	NFYA, HAP2; nuclear transcription factor Y, alpha	04612 Antigen processing and presentation [PATH:ko04612]; 05152 Tuberculosis [PATH:ko05152]; 05017 Spinocerebellar ataxia [PATH:ko05017]; 03000 Transcription factors [BR:ko03000];
maker-daph18-augustus-gene-0.367-mRNA-1	K11765	ARID2; AT-rich interactive domain-containing protein 2	05225 Hepatocellular carcinoma [PATH:ko05225]; 03021 Transcription machinery [BR:ko03021]; 03036 Chromosome and associated proteins [BR:ko03036];
maker-daph18-augustus-gene-0.382-mRNA-1	K14851	RRP17, NOL12; ribosomal RNA-processing protein 17	03009 Ribosome biogenesis [BR:ko03009];
maker-daph18-augustus-gene-0.414-mRNA-1	K23406	BAP18; chromatin complexes subunit BAP18	03036 Chromosome and associated proteins [BR:ko03036];
maker-daph18-augustus-gene-0.418-mRNA-1	K17986	FUNDC1; FUN14 domain-containing protein 1	04137 Mitophagy - animal [PATH:ko04137]; 04131 Membrane trafficking [BR:ko04131]; 03029 Mitochondrial biogenesis [BR:ko03029];
maker-daph18-augustus-gene-0.424-mRNA-1	K11421	SETDB1; [histone H3]-N6,N6-dimethyl-lysine9 N-methyltransferase [EC:2.1.1.366]	00310 Lysine degradation [PATH:ko00310]; 04550 Signaling pathways regulating pluripotency of stem cells [PATH:ko04550]; 03036 Chromosome and associated proteins [BR:ko03036];
maker-daph18-augustus-gene-0.427-mRNA-1	K12863	CWC15; protein CWC15	03040 Spliceosome [PATH:ko03040]; 03041 Spliceosome [BR:ko03041];
augustus-daph241-processed-gene-0.354-mRNA-1	K11343	MRGBP; MRG-binding protein	03036 Chromosome and associated proteins [BR:ko03036];
maker-daph241-augustus-gene-0.2-mRNA-1	K03120	TBP, tbp; transcription initiation factor TFIID TATA-box-binding protein	03022 Basal transcription factors [PATH:ko03022]; 05203 Viral carcinogenesis [PATH:ko05203]; 05166 Human T-cell leukemia virus 1 infection [PATH:ko05166]; 05165 Human papillomavirus infection [PATH:ko05165]; 05016 Huntington disease [PATH:ko05016]; 05017 Spinocerebellar ataxia [PATH:ko05017]; 03000 Transcription factors [BR:ko03000]; 03021 Transcription machinery [BR:ko03021];
maker-daph241-augustus-gene-0.45-mRNA-1	K02353	DVL; segment polarity protein dishevelled	04310 Wnt signaling pathway [PATH:ko04310]; 04330 Notch signaling pathway [PATH:ko04330]; 04390 Hippo signaling pathway [PATH:ko04390]; 04150 mTOR signaling pathway [PATH:ko04150]; 04550 Signaling pathways regulating pluripotency of stem cells [PATH:ko04550]; 04916 Melanogenesis [PATH:ko04916]; 05200 Pathways in cancer [PATH:ko05200]; 05225 Hepatocellular carcinoma [PATH:ko05225]; 05226 Gastric c…
maker-daph241-augustus-gene-0.48-mRNA-1	K09521	DNAJC1; DnaJ homolog subfamily C member 1	04141 Protein processing in endoplasmic reticulum [PATH:ko04141]; 03110 Chaperones and folding catalysts [BR:ko03110];
maker-daph241-augustus-gene-0.49-mRNA-1	K18420	TARBP2; RISC-loading complex subunit TARBP2	03036 Chromosome and associated proteins [BR:ko03036];
maker-daph241-augustus-gene-0.158-mRNA-1	K05110	EPHB1, ELK, NET; Eph receptor B1 [EC:2.7.10.1]	04360 Axon guidance [PATH:ko04360]; 04361 Axon regeneration [PATH:ko04361]; 01001 Protein kinases [BR:ko01001];
augustus-daph241-processed-gene-0.368-mRNA-1	K13154	ZCRB1; U11/U12 small nuclear ribonucleoprotein 31 kDa protein	03041 Spliceosome [BR:ko03041];
maker-daph241-augustus-gene-0.208-mRNA-1	K10951	SLC12A2, NKCC1; solute carrier family 12 (sodium/potassium/chloride transporter), member 2	04970 Salivary secretion [PATH:ko04970]; 04972 Pancreatic secretion [PATH:ko04972]; 05110 Vibrio cholerae infection [PATH:ko05110]; 01009 Protein phosphatases and associated proteins [BR:ko01009]; 02000 Transporters [BR:ko02000];
maker-daph241-augustus-gene-0.249-mRNA-1	K23480	ZNF362_384, LIN-29; zinc finger protein 362/384	04361 Axon regeneration [PATH:ko04361]; 03000 Transcription factors [BR:ko03000];
maker-daph241-augustus-gene-0.270-mRNA-1	K12670	WBP1; oligosaccharyltransferase complex subunit beta	00510 N-Glycan biosynthesis [PATH:ko00510]; 00513 Various types of N-glycan biosynthesis [PATH:ko00513]; 04141 Protein processing in endoplasmic reticulum [PATH:ko04141];
maker-daph241-augustus-gene-0.272-mRNA-1	K00747	CHPF; chondroitin polymerizing factor [EC:2.4.1.175 2.4.1.226]	00532 Glycosaminoglycan biosynthesis - chondroitin sulfate / dermatan sulfate [PATH:ko00532]; 01003 Glycosyltransferases [BR:ko01003];
maker-daph241-augustus-gene-0.274-mRNA-1	K11376	ELP5, IKI1; elongator complex protein 5	03016 Transfer RNA biogenesis [BR:ko03016]; 03036 Chromosome and associated proteins [BR:ko03036];
evm-daph241-processed-gene-0.346-mRNA-1	K05661	ABCB6; ATP-binding cassette, subfamily B (MDR/TAP), member 6	02010 ABC transporters [PATH:ko02010]; 02000 Transporters [BR:ko02000];
maker-daph241-augustus-gene-0.298-mRNA-1	K22857	EEF1AKMT4; EEF1A lysine methyltransferase 4 [EC:2.1.1.-]	03012 Translation factors [BR:ko03012];
maker-daph376-augustus-gene-0.68-mRNA-1	K08872	RIOK3, SUDD; RIO kinase 3 [EC:2.7.11.1]	01001 Protein kinases [BR:ko01001];
maker-daph376-augustus-gene-0.70-mRNA-1	K15456	KTI12; protein KTI12	03016 Transfer RNA biogenesis [BR:ko03016];
maker-daph376-augustus-gene-0.74-mRNA-1	K10260	FBXW7, SEL10; F-box and WD-40 domain protein 7	04120 Ubiquitin mediated proteolysis [PATH:ko04120]; 04131 Membrane trafficking [BR:ko04131]; 04121 Ubiquitin system [BR:ko04121];
maker-daph376-augustus-gene-0.80-mRNA-1	K14640	SLC20A, PIT; solute carrier family 20 (sodium-dependent phosphate transporter)	02000 Transporters [BR:ko02000];
maker-daph376-augustus-gene-0.79-mRNA-1	K15143	MED30; mediator of RNA polymerase II transcription subunit 30	04919 Thyroid hormone signaling pathway [PATH:ko04919]; 03021 Transcription machinery [BR:ko03021];
maker-daph376-augustus-gene-0.95-mRNA-1	K08740	MSH4; DNA mismatch repair protein MSH4	03400 DNA repair and recombination proteins [BR:ko03400];
maker-daph376-augustus-gene-0.101-mRNA-1	K01969	E6.4.1.4B; 3-methylcrotonyl-CoA carboxylase beta subunit [EC:6.4.1.4]	00280 Valine, leucine and isoleucine degradation [PATH:ko00280];
maker-daph376-augustus-gene-0.106-mRNA-1	K00993	EPT1; ethanolaminephosphotransferase [EC:2.7.8.1]	00564 Glycerophospholipid metabolism [PATH:ko00564]; 00565 Ether lipid metabolism [PATH:ko00565]; 00440 Phosphonate and phosphinate metabolism [PATH:ko00440];
maker-daph376-augustus-gene-0.109-mRNA-1	K15686	MEX3, RKHD; RNA-binding protein MEX3 [EC:2.3.2.27]	03019 Messenger RNA biogenesis [BR:ko03019]; 04121 Ubiquitin system [BR:ko04121];
genemark-daph376-processed-gene-0.394-mRNA-1	K07071	K07071; uncharacterized protein	99997 Function unknown;
maker-daph376-augustus-gene-0.136-mRNA-1	K13943	CBT; cabut	03000 Transcription factors [BR:ko03000];
maker-daph376-augustus-gene-0.201-mRNA-1	K01477	alc, ALLC; allantoicase [EC:3.5.3.4]	00230 Purine metabolism [PATH:ko00230];
maker-daph376-augustus-gene-0.211-mRNA-1	K24729	CFAP57, WDR65; cilia- and flagella-associated protein 57	04990 Domain-containing proteins not elsewhere classified [BR:ko04990];
augustus-daph376-processed-gene-0.21-mRNA-1	K01520	dut, DUT; dUTP pyrophosphatase [EC:3.6.1.23]	00240 Pyrimidine metabolism [PATH:ko00240]; 00983 Drug metabolism - other enzymes [PATH:ko00983]; 03400 DNA repair and recombination proteins [BR:ko03400];
maker-daph376-augustus-gene-0.245-mRNA-1	K17616	CTDSPL2; CTD small phosphatase-like protein 2 [EC:3.1.3.-]	01009 Protein phosphatases and associated proteins [BR:ko01009];
maker-daph376-augustus-gene-0.256-mRNA-1	K12584	DCPS, DCS; m7GpppX diphosphatase [EC:3.6.1.59]	03018 RNA degradation [PATH:ko03018]; 03019 Messenger RNA biogenesis [BR:ko03019];
maker-daph376-augustus-gene-0.267-mRNA-1	K13194	ADARB; double stranded RNA-specific editase B [EC:3.5.-.-]	03041 Spliceosome [BR:ko03041];
genemark-daph376-processed-gene-0.411-mRNA-1	K08043	ADCY3; adenylate cyclase 3 [EC:4.6.1.1]	00230 Purine metabolism [PATH:ko00230]; 04015 Rap1 signaling pathway [PATH:ko04015]; 04371 Apelin signaling pathway [PATH:ko04371]; 04020 Calcium signaling pathway [PATH:ko04020]; 04072 Phospholipase D signaling pathway [PATH:ko04072]; 04024 cAMP signaling pathway [PATH:ko04024]; 04022 cGMP-PKG signaling pathway [PATH:ko04022]; 04114 Oocyte meiosis [PATH:ko04114]; 04540 Gap junction [PATH:ko04540…
maker-daph376-augustus-gene-0.272-mRNA-1	K19511	PXDN, VPO1; peroxidase [EC:1.11.1.7]	99980 Enzymes with EC numbers;
maker-daph376-augustus-gene-0.280-mRNA-1	K00939	adk, AK; adenylate kinase [EC:2.7.4.3]	00230 Purine metabolism [PATH:ko00230]; 00730 Thiamine metabolism [PATH:ko00730]; 04147 Exosome [BR:ko04147];
augustus-daph376-processed-gene-0.30-mRNA-1	K15381	DIRC2, SLC49A3; MFS transporter, FLVCR family, disrupted in renal carcinoma protein 2	02000 Transporters [BR:ko02000];
evm-daph376-processed-gene-0.60-mRNA-1	K00699	UGT; glucuronosyltransferase [EC:2.4.1.17]	00040 Pentose and glucuronate interconversions [PATH:ko00040]; 00053 Ascorbate and aldarate metabolism [PATH:ko00053]; 00140 Steroid hormone biosynthesis [PATH:ko00140]; 00830 Retinol metabolism [PATH:ko00830]; 00860 Porphyrin and chlorophyll metabolism [PATH:ko00860]; 00980 Metabolism of xenobiotics by cytochrome P450 [PATH:ko00980]; 00982 Drug metabolism - cytochrome P450 [PATH:ko00982]; 00983 …
maker-daph376-augustus-gene-0.291-mRNA-1	K00699	UGT; glucuronosyltransferase [EC:2.4.1.17]	00040 Pentose and glucuronate interconversions [PATH:ko00040]; 00053 Ascorbate and aldarate metabolism [PATH:ko00053]; 00140 Steroid hormone biosynthesis [PATH:ko00140]; 00830 Retinol metabolism [PATH:ko00830]; 00860 Porphyrin and chlorophyll metabolism [PATH:ko00860]; 00980 Metabolism of xenobiotics by cytochrome P450 [PATH:ko00980]; 00982 Drug metabolism - cytochrome P450 [PATH:ko00982]; 00983 …
genemark-daph376-processed-gene-0.422-mRNA-1	K19511	PXDN, VPO1; peroxidase [EC:1.11.1.7]	99980 Enzymes with EC numbers;
maker-daph376-augustus-gene-0.316-mRNA-1	K01784	galE, GALE; UDP-glucose 4-epimerase [EC:5.1.3.2]	00052 Galactose metabolism [PATH:ko00052]; 00520 Amino sugar and nucleotide sugar metabolism [PATH:ko00520]; 00541 O-Antigen nucleotide sugar biosynthesis [PATH:ko00541];
maker-daph376-augustus-gene-0.320-mRNA-1	K02268	COX6C; cytochrome c oxidase subunit 6c	00190 Oxidative phosphorylation [PATH:ko00190]; 04260 Cardiac muscle contraction [PATH:ko04260]; 04714 Thermogenesis [PATH:ko04714]; 05010 Alzheimer disease [PATH:ko05010]; 05012 Parkinson disease [PATH:ko05012]; 05014 Amyotrophic lateral sclerosis [PATH:ko05014]; 05016 Huntington disease [PATH:ko05016]; 05020 Prion disease [PATH:ko05020]; 05022 Pathways of neurodegeneration - multiple diseases […
maker-daph376-augustus-gene-0.322-mRNA-1	K11590	MBD2; methyl-CpG-binding domain protein 2	03036 Chromosome and associated proteins [BR:ko03036];
maker-daph309-augustus-gene-0.77-mRNA-1	K23560	ZEB2; zinc finger homeobox protein 2	05206 MicroRNAs in cancer [PATH:ko05206]; 03000 Transcription factors [BR:ko03000];
evm-daph309-processed-gene-0.9-mRNA-1	K23297	C12ORF66; KICSTOR complex protein C12orf66	04131 Membrane trafficking [BR:ko04131];
genemark-daph309-processed-gene-0.25-mRNA-1	K13348	MPV17; protein Mpv17	04146 Peroxisome [PATH:ko04146];
genemark-daph309-processed-gene-0.30-mRNA-1	K00600	glyA, SHMT; glycine hydroxymethyltransferase [EC:2.1.2.1]	00630 Glyoxylate and dicarboxylate metabolism [PATH:ko00630]; 00680 Methane metabolism [PATH:ko00680]; 00260 Glycine, serine and threonine metabolism [PATH:ko00260]; 00460 Cyanoamino acid metabolism [PATH:ko00460]; 00670 One carbon pool by folate [PATH:ko00670]; 01523 Antifolate resistance [PATH:ko01523];
maker-daph36-augustus-gene-0.836-mRNA-1	K06636	SMC1; structural maintenance of chromosome 1	04110 Cell cycle [PATH:ko04110]; 04111 Cell cycle - yeast [PATH:ko04111]; 04113 Meiosis - yeast [PATH:ko04113]; 04114 Oocyte meiosis [PATH:ko04114]; 03036 Chromosome and associated proteins [BR:ko03036];
augustus-daph36-processed-gene-0.364-mRNA-1	K14464	FUT-1, FucTC; alpha-1,3-fucosyltransferase [EC:2.4.1.-]	00513 Various types of N-glycan biosynthesis [PATH:ko00513];
maker-daph36-augustus-gene-0.878-mRNA-1	K01262	pepP; Xaa-Pro aminopeptidase [EC:3.4.11.9]	01002 Peptidases and inhibitors [BR:ko01002];
maker-daph36-augustus-gene-0.902-mRNA-1	K17602	YLPM1; YLP motif-containing protein 1	01009 Protein phosphatases and associated proteins [BR:ko01009];
maker-daph36-augustus-gene-0.906-mRNA-1	K14616	CUBN; cubilin	04977 Vitamin digestion and absorption [PATH:ko04977]; 04147 Exosome [BR:ko04147];
maker-daph36-augustus-gene-0.927-mRNA-1	K11224	STAT5B; signal transducer and activator of transcription 5B	04012 ErbB signaling pathway [PATH:ko04012]; 04630 JAK-STAT signaling pathway [PATH:ko04630]; 04217 Necroptosis [PATH:ko04217]; 04658 Th1 and Th2 cell differentiation [PATH:ko04658]; 04659 Th17 cell differentiation [PATH:ko04659]; 04062 Chemokine signaling pathway [PATH:ko04062]; 04917 Prolactin signaling pathway [PATH:ko04917]; 04935 Growth hormone synthesis, secretion and action [PATH:ko04935];…
maker-daph36-augustus-gene-0.976-mRNA-1	K04974	TRPV5; transient receptor potential cation channel subfamily V member 5	04928 Parathyroid hormone synthesis, secretion and action [PATH:ko04928]; 04961 Endocrine and other factor-regulated calcium reabsorption [PATH:ko04961]; 04040 Ion channels [BR:ko04040];
maker-daph36-augustus-gene-0.990-mRNA-1	K08193	SLC17A; MFS transporter, ACS family, solute carrier family 17 (sodium-dependent inorganic phosphate cotransporter), other	02000 Transporters [BR:ko02000];
maker-daph36-augustus-gene-0.985-mRNA-1	K05679	ABCG1; ATP-binding cassette, subfamily G (WHITE), member 1	02010 ABC transporters [PATH:ko02010]; 05417 Lipid and atherosclerosis [PATH:ko05417]; 02000 Transporters [BR:ko02000];
maker-daph36-augustus-gene-0.1000-mRNA-1	K05679	ABCG1; ATP-binding cassette, subfamily G (WHITE), member 1	02010 ABC transporters [PATH:ko02010]; 05417 Lipid and atherosclerosis [PATH:ko05417]; 02000 Transporters [BR:ko02000];
maker-daph36-augustus-gene-0.1055-mRNA-1	K05679	ABCG1; ATP-binding cassette, subfamily G (WHITE), member 1	02010 ABC transporters [PATH:ko02010]; 05417 Lipid and atherosclerosis [PATH:ko05417]; 02000 Transporters [BR:ko02000];
maker-daph36-augustus-gene-0.1059-mRNA-1	K02960	RP-S16e, RPS16; small subunit ribosomal protein S16e	03010 Ribosome [PATH:ko03010]; 05171 Coronavirus disease - COVID-19 [PATH:ko05171]; 03011 Ribosome [BR:ko03011];
maker-daph36-augustus-gene-0.1065-mRNA-1	K01374	CTSO; cathepsin O [EC:3.4.22.42]	04142 Lysosome [PATH:ko04142]; 04210 Apoptosis [PATH:ko04210]; 01002 Peptidases and inhibitors [BR:ko01002];
maker-daph36-augustus-gene-0.1064-mRNA-1	K23331	DCAF17; DDB1- and CUL4-associated factor 17	04121 Ubiquitin system [BR:ko04121];
maker-daph36-augustus-gene-0.1076-mRNA-1	K19511	PXDN, VPO1; peroxidase [EC:1.11.1.7]	99980 Enzymes with EC numbers;
maker-daph36-augustus-gene-0.1080-mRNA-1	K14767	UTP3, SAS10; U3 small nucleolar RNA-associated protein 3	03009 Ribosome biogenesis [BR:ko03009];
maker-daph36-augustus-gene-0.1082-mRNA-1	K12200	PDCD6IP, ALIX, RIM20; programmed cell death 6-interacting protein	04144 Endocytosis [PATH:ko04144]; 04131 Membrane trafficking [BR:ko04131]; 04147 Exosome [BR:ko04147];
maker-daph36-augustus-gene-0.1084-mRNA-1	K22560	COMMD4; COMM domain containing 4	04121 Ubiquitin system [BR:ko04121];
maker-daph36-augustus-gene-0.1086-mRNA-1	K07945	ARL4; ADP-ribosylation factor-like protein 4	04031 GTP-binding proteins [BR:ko04031];
maker-daph36-augustus-gene-0.1096-mRNA-1	K04374	ATF4, CREB2; cyclic AMP-dependent transcription factor ATF-4	04141 Protein processing in endoplasmic reticulum [PATH:ko04141]; 04010 MAPK signaling pathway [PATH:ko04010]; 04668 TNF signaling pathway [PATH:ko04668]; 04022 cGMP-PKG signaling pathway [PATH:ko04022]; 04151 PI3K-Akt signaling pathway [PATH:ko04151]; 04137 Mitophagy - animal [PATH:ko04137]; 04210 Apoptosis [PATH:ko04210]; 04214 Apoptosis - fly [PATH:ko04214]; 04911 Insulin secretion [PATH:ko049…
maker-daph36-augustus-gene-0.1126-mRNA-1	K02355	fusA, GFM, EFG; elongation factor G	03012 Translation factors [BR:ko03012]; 03029 Mitochondrial biogenesis [BR:ko03029];
maker-daph36-augustus-gene-0.1129-mRNA-1	K01540	ATP1B, CD298; sodium/potassium-transporting ATPase subunit beta	04024 cAMP signaling pathway [PATH:ko04024]; 04022 cGMP-PKG signaling pathway [PATH:ko04022]; 04911 Insulin secretion [PATH:ko04911]; 04918 Thyroid hormone synthesis [PATH:ko04918]; 04919 Thyroid hormone signaling pathway [PATH:ko04919]; 04925 Aldosterone synthesis and secretion [PATH:ko04925]; 04260 Cardiac muscle contraction [PATH:ko04260]; 04261 Adrenergic signaling in cardiomyocytes [PATH:ko0…
maker-daph36-augustus-gene-0.1138-mRNA-1	K02359	EGH; beta-1,4-mannosyltransferase [EC:2.4.1.-]	04320 Dorso-ventral axis formation [PATH:ko04320]; 01003 Glycosyltransferases [BR:ko01003];
maker-daph36-augustus-gene-0.1156-mRNA-1	K22138	MPC1; mitochondrial pyruvate carrier 1	05415 Diabetic cardiomyopathy [PATH:ko05415]; 03029 Mitochondrial biogenesis [BR:ko03029]; 02000 Transporters [BR:ko02000];
evm-daph36-processed-gene-0.755-mRNA-1	K22754	RNF213; E3 ubiquitin-protein ligase RNF213 [EC:2.3.2.27]	04121 Ubiquitin system [BR:ko04121];
maker-daph36-augustus-gene-0.1175-mRNA-1	K20295	COG8; conserved oligomeric Golgi complex subunit 8	04131 Membrane trafficking [BR:ko04131];
maker-daph36-augustus-gene-0.1230-mRNA-1	K14793	RRP9; ribosomal RNA-processing protein 9	03009 Ribosome biogenesis [BR:ko03009];
maker-daph36-augustus-gene-0.1237-mRNA-1	K22856	EEF1AKMT2, EFM4, METTL10; EEF1A lysine methyltransferase 2 [EC:2.1.1.-]	03012 Translation factors [BR:ko03012];
maker-daph36-augustus-gene-0.1238-mRNA-1	K14709	SLC39A1_2_3, ZIP1_2_3; solute carrier family 39 (zinc transporter), member 1/2/3	02000 Transporters [BR:ko02000];
maker-daph36-augustus-gene-0.1257-mRNA-1	K14709	SLC39A1_2_3, ZIP1_2_3; solute carrier family 39 (zinc transporter), member 1/2/3	02000 Transporters [BR:ko02000];
maker-daph36-augustus-gene-0.1259-mRNA-1	K10418	DYNLL; dynein light chain LC8-type	04962 Vasopressin-regulated water reabsorption [PATH:ko04962]; 05132 Salmonella infection [PATH:ko05132]; 04812 Cytoskeleton proteins [BR:ko04812];
maker-daph36-augustus-gene-0.1260-mRNA-1	K02881	RP-L18, MRPL18, rplR; large subunit ribosomal protein L18	03010 Ribosome [PATH:ko03010]; 03011 Ribosome [BR:ko03011];
evm-daph36-processed-gene-0.744-mRNA-1	K11292	SUPT6H, SPT6; transcription elongation factor SPT6	03021 Transcription machinery [BR:ko03021]; 03036 Chromosome and associated proteins [BR:ko03036];
maker-daph36-augustus-gene-0.1277-mRNA-1	K02156	AUB, PIWI; aubergine	04320 Dorso-ventral axis formation [PATH:ko04320]; 03036 Chromosome and associated proteins [BR:ko03036];
maker-daph36-augustus-gene-0.1279-mRNA-1	K06630	YWHAE; 14-3-3 protein epsilon	04011 MAPK signaling pathway - yeast [PATH:ko04011]; 04390 Hippo signaling pathway [PATH:ko04390]; 04391 Hippo signaling pathway - fly [PATH:ko04391]; 04151 PI3K-Akt signaling pathway [PATH:ko04151]; 04110 Cell cycle [PATH:ko04110]; 04114 Oocyte meiosis [PATH:ko04114]; 04621 NOD-like receptor signaling pathway [PATH:ko04621]; 04722 Neurotrophin signaling pathway [PATH:ko04722]; 05203 Viral carcin…
maker-daph36-augustus-gene-0.1285-mRNA-1	K04677	SMAD6; mothers against decapentaplegic homolog 6	04350 TGF-beta signaling pathway [PATH:ko04350];
maker-daph36-augustus-gene-0.1286-mRNA-1	K23340	TMUB; transmembrane and ubiquitin-like domain-containing protein	04121 Ubiquitin system [BR:ko04121];
genemark-daph36-processed-gene-0.93-mRNA-1	K19382	TCTN1_3; tectonic-1/3	03036 Chromosome and associated proteins [BR:ko03036];
maker-daph36-augustus-gene-0.1339-mRNA-1	K09326	OTX1; homeobox protein OTX1	04550 Signaling pathways regulating pluripotency of stem cells [PATH:ko04550]; 03000 Transcription factors [BR:ko03000];
augustus-daph36-processed-gene-0.431-mRNA-1	K09326	OTX1; homeobox protein OTX1	04550 Signaling pathways regulating pluripotency of stem cells [PATH:ko04550]; 03000 Transcription factors [BR:ko03000];
maker-daph36-augustus-gene-0.1345-mRNA-1	K10408	DNAH; dynein heavy chain, axonemal	05014 Amyotrophic lateral sclerosis [PATH:ko05014]; 05016 Huntington disease [PATH:ko05016]; 05022 Pathways of neurodegeneration - multiple diseases [PATH:ko05022]; 04812 Cytoskeleton proteins [BR:ko04812];
genemark-daph36-processed-gene-0.99-mRNA-1	K14464	FUT-1, FucTC; alpha-1,3-fucosyltransferase [EC:2.4.1.-]	00513 Various types of N-glycan biosynthesis [PATH:ko00513];
augustus-daph36-processed-gene-0.441-mRNA-1	K00502	TPH1_2; tryptophan 5-monooxygenase [EC:1.14.16.4]	00380 Tryptophan metabolism [PATH:ko00380]; 00790 Folate biosynthesis [PATH:ko00790]; 04726 Serotonergic synapse [PATH:ko04726]; 04361 Axon regeneration [PATH:ko04361];
maker-daph36-augustus-gene-0.1473-mRNA-1	K05128	RYK; RYK receptor-like tyrosine kinase [EC:2.7.10.1]	04310 Wnt signaling pathway [PATH:ko04310]; 04360 Axon guidance [PATH:ko04360]; 01001 Protein kinases [BR:ko01001];
maker-daph36-augustus-gene-0.1489-mRNA-1	K19953	GRTP1, TBC1D6, MSB3_4; TBC1 domain family member 6	04131 Membrane trafficking [BR:ko04131];
maker-daph36-augustus-gene-0.1500-mRNA-1	K19832	NOA1; nitric oxide-associated protein 1	03009 Ribosome biogenesis [BR:ko03009]; 03029 Mitochondrial biogenesis [BR:ko03029];
maker-daph36-augustus-gene-0.1518-mRNA-1	K20222	IPO5, KPNB3, RANBP5; importin-5	03009 Ribosome biogenesis [BR:ko03009];
augustus-daph36-processed-gene-0.457-mRNA-1	K17966	TMEM70; transmembrane protein 70, mitochondrial	03029 Mitochondrial biogenesis [BR:ko03029];
maker-daph36-augustus-gene-0.1566-mRNA-1	K14285	NXT1_2, P15; NTF2-related export protein 1/2	03013 RNA transport [PATH:ko03013]; 03015 mRNA surveillance pathway [PATH:ko03015]; 03008 Ribosome biogenesis in eukaryotes [PATH:ko03008]; 05164 Influenza A [PATH:ko05164]; 05014 Amyotrophic lateral sclerosis [PATH:ko05014]; 03019 Messenger RNA biogenesis [BR:ko03019]; 03009 Ribosome biogenesis [BR:ko03009];
maker-daph36-augustus-gene-0.1568-mRNA-1	K20032	ZDHHC13_17, HIP14; palmitoyltransferase ZDHHC13/17 [EC:2.3.1.225]	04131 Membrane trafficking [BR:ko04131];
maker-daph36-augustus-gene-0.1580-mRNA-1	K05313	GRIN; glutamate receptor, ionotropic, invertebrate	04040 Ion channels [BR:ko04040];
maker-daph36-augustus-gene-0.1658-mRNA-1	K08635	MMEL1, NEP; neprilysin [EC:3.4.24.11]	01002 Peptidases and inhibitors [BR:ko01002];
maker-daph36-augustus-gene-0.1673-mRNA-1	K01206	FUCA; alpha-L-fucosidase [EC:3.2.1.51]	00511 Other glycan degradation [PATH:ko00511]; 04142 Lysosome [PATH:ko04142]; 04147 Exosome [BR:ko04147];
maker-daph36-augustus-gene-0.1713-mRNA-1	K11654	SMARCA5, SNF2H, ISWI; SWI/SNF-related matrix-associated actin-dependent regulator of chromatin subfamily A member 5 [EC:3.6.4.-]	03021 Transcription machinery [BR:ko03021]; 03036 Chromosome and associated proteins [BR:ko03036];
maker-daph36-augustus-gene-0.1747-mRNA-1	K00597	MTRR; methionine synthase reductase [EC:1.16.1.8]	99980 Enzymes with EC numbers;
maker-daph36-augustus-gene-0.1749-mRNA-1	K15177	LEO1; RNA polymerase-associated protein LEO1	03021 Transcription machinery [BR:ko03021];
evm-daph36-processed-gene-0.742-mRNA-1	K24624	MICOS13; MICOS complex subunit MIC13	03029 Mitochondrial biogenesis [BR:ko03029];
maker-daph36-augustus-gene-0.1755-mRNA-1	K05243	OXT; oxytocin-neurophysin 1	04024 cAMP signaling pathway [PATH:ko04024]; 04080 Neuroactive ligand-receptor interaction [PATH:ko04080]; 04921 Oxytocin signaling pathway [PATH:ko04921];
maker-daph36-augustus-gene-0.1757-mRNA-1	K14766	NOP14, UTP2; nucleolar protein 14	03009 Ribosome biogenesis [BR:ko03009];
maker-daph36-augustus-gene-0.1777-mRNA-1	K21987	POLR2M, GRINL1A; DNA-directed RNA polymerase II subunit GRINL1A	03021 Transcription machinery [BR:ko03021];
maker-daph36-augustus-gene-0.1915-mRNA-1	K11810	SLC16A12; MFS transporter, MCT family, solute carrier family 16 (monocarboxylic acid transporters), member 12	02000 Transporters [BR:ko02000];
genemark-daph36-processed-gene-0.166-mRNA-1	K11810	SLC16A12; MFS transporter, MCT family, solute carrier family 16 (monocarboxylic acid transporters), member 12	02000 Transporters [BR:ko02000];
maker-daph36-augustus-gene-0.1919-mRNA-1	K23553	PGAP3, PER1; post-GPI attachment to proteins factor 3	04131 Membrane trafficking [BR:ko04131];
maker-daph36-augustus-gene-0.1925-mRNA-1	K24808	BTBD17; BTB/POZ domain-containing protein 17	04990 Domain-containing proteins not elsewhere classified [BR:ko04990];
augustus-daph36-processed-gene-0.492-mRNA-1	K02128	ATPeF0C, ATP5G, ATP9; F-type H+-transporting ATPase subunit c	00190 Oxidative phosphorylation [PATH:ko00190]; 04714 Thermogenesis [PATH:ko04714]; 05010 Alzheimer disease [PATH:ko05010]; 05012 Parkinson disease [PATH:ko05012]; 05014 Amyotrophic lateral sclerosis [PATH:ko05014]; 05016 Huntington disease [PATH:ko05016]; 05020 Prion disease [PATH:ko05020]; 05022 Pathways of neurodegeneration - multiple diseases [PATH:ko05022]; 05415 Diabetic cardiomyopathy [PAT…
maker-daph36-augustus-gene-0.1927-mRNA-1	K07904	RAB11A; Ras-related protein Rab-11A	04144 Endocytosis [PATH:ko04144]; 04972 Pancreatic secretion [PATH:ko04972]; 04962 Vasopressin-regulated water reabsorption [PATH:ko04962]; 04961 Endocrine and other factor-regulated calcium reabsorption [PATH:ko04961]; 05164 Influenza A [PATH:ko05164]; 04131 Membrane trafficking [BR:ko04131]; 04147 Exosome [BR:ko04147]; 04031 GTP-binding proteins [BR:ko04031];
maker-daph36-augustus-gene-0.1937-mRNA-1	K00604	MTFMT, fmt; methionyl-tRNA formyltransferase [EC:2.1.2.9]	00670 One carbon pool by folate [PATH:ko00670]; 00970 Aminoacyl-tRNA biosynthesis [PATH:ko00970];
maker-daph36-augustus-gene-0.1939-mRNA-1	K20230	KEK1; kekkon-1	04013 MAPK signaling pathway - fly [PATH:ko04013];
augustus-daph36-processed-gene-0.496-mRNA-1	K18633	MZT1, GIP1, GIP2; mitotic-spindle organizing protein 1	04812 Cytoskeleton proteins [BR:ko04812];
maker-daph36-augustus-gene-0.1999-mRNA-1	K00902	DOLK; dolichol kinase [EC:2.7.1.108]	00510 N-Glycan biosynthesis [PATH:ko00510];
maker-daph36-augustus-gene-0.2000-mRNA-1	K00128	ALDH; aldehyde dehydrogenase (NAD+) [EC:1.2.1.3]	00010 Glycolysis / Gluconeogenesis [PATH:ko00010]; 00053 Ascorbate and aldarate metabolism [PATH:ko00053]; 00620 Pyruvate metabolism [PATH:ko00620]; 00071 Fatty acid degradation [PATH:ko00071]; 00561 Glycerolipid metabolism [PATH:ko00561]; 00280 Valine, leucine and isoleucine degradation [PATH:ko00280]; 00310 Lysine degradation [PATH:ko00310]; 00330 Arginine and proline metabolism [PATH:ko00330];…
genemark-daph36-processed-gene-0.179-mRNA-1	K16748	BBS5; Bardet-Biedl syndrome 5 protein	03036 Chromosome and associated proteins [BR:ko03036];
maker-daph36-augustus-gene-0.2079-mRNA-1	K00541	NNMT; nicotinamide N-methyltransferase [EC:2.1.1.1]	00760 Nicotinate and nicotinamide metabolism [PATH:ko00760]; 03036 Chromosome and associated proteins [BR:ko03036];
maker-daph36-augustus-gene-0.2102-mRNA-1	K01283	ACE, CD143; peptidyl-dipeptidase A [EC:3.4.15.1]	04924 Renin secretion [PATH:ko04924]; 04614 Renin-angiotensin system [PATH:ko04614]; 05171 Coronavirus disease - COVID-19 [PATH:ko05171]; 05142 Chagas disease [PATH:ko05142]; 05410 Hypertrophic cardiomyopathy [PATH:ko05410]; 05415 Diabetic cardiomyopathy [PATH:ko05415]; 01002 Peptidases and inhibitors [BR:ko01002]; 04147 Exosome [BR:ko04147]; 04090 CD molecules [BR:ko04090];
maker-daph36-augustus-gene-0.2123-mRNA-1	K14388	SLC5A8_12, SMCT; solute carrier family 5 (sodium-coupled monocarboxylate transporter), member 8/12	02000 Transporters [BR:ko02000];
maker-daph36-augustus-gene-0.2258-mRNA-1	K05679	ABCG1; ATP-binding cassette, subfamily G (WHITE), member 1	02010 ABC transporters [PATH:ko02010]; 05417 Lipid and atherosclerosis [PATH:ko05417]; 02000 Transporters [BR:ko02000];
maker-daph36-augustus-gene-0.2288-mRNA-1	K23552	PGAP2; post-GPI attachment to proteins factor 2	04131 Membrane trafficking [BR:ko04131];
maker-daph36-augustus-gene-0.2291-mRNA-1	K04097	HPGDS; prostaglandin-H2 D-isomerase / glutathione transferase [EC:5.3.99.2 2.5.1.18]	00590 Arachidonic acid metabolism [PATH:ko00590]; 00480 Glutathione metabolism [PATH:ko00480]; 00980 Metabolism of xenobiotics by cytochrome P450 [PATH:ko00980]; 00982 Drug metabolism - cytochrome P450 [PATH:ko00982]; 05204 Chemical carcinogenesis [PATH:ko05204];
maker-daph36-augustus-gene-0.2293-mRNA-1	K23570	EMC10; ER membrane protein complex subunit 10	04131 Membrane trafficking [BR:ko04131];
maker-daph36-augustus-gene-0.2295-mRNA-1	K19511	PXDN, VPO1; peroxidase [EC:1.11.1.7]	99980 Enzymes with EC numbers;
augustus-daph36-processed-gene-0.526-mRNA-1	K19511	PXDN, VPO1; peroxidase [EC:1.11.1.7]	99980 Enzymes with EC numbers;
maker-daph36-augustus-gene-0.2311-mRNA-1	K19511	PXDN, VPO1; peroxidase [EC:1.11.1.7]	99980 Enzymes with EC numbers;
maker-daph36-augustus-gene-0.2343-mRNA-1	K10268	FBXL2_20; F-box and leucine-rich repeat protein 2/20	04121 Ubiquitin system [BR:ko04121];
maker-daph36-augustus-gene-0.2345-mRNA-1	K23951	DYM; dymeclin	04131 Membrane trafficking [BR:ko04131];
maker-daph36-augustus-gene-0.2348-mRNA-1	K11298	HMG2L1; high mobility group protein 2-like 1	03036 Chromosome and associated proteins [BR:ko03036];
maker-daph36-augustus-gene-0.2383-mRNA-1	K00901	dgkA, DGK; diacylglycerol kinase (ATP) [EC:2.7.1.107]	00561 Glycerolipid metabolism [PATH:ko00561]; 00564 Glycerophospholipid metabolism [PATH:ko00564]; 04070 Phosphatidylinositol signaling system [PATH:ko04070]; 04072 Phospholipase D signaling pathway [PATH:ko04072]; 04361 Axon regeneration [PATH:ko04361]; 05231 Choline metabolism in cancer [PATH:ko05231];
maker-daph36-augustus-gene-0.2401-mRNA-1	K17658	TEFM; transcription elongation factor, mitochondrial	03029 Mitochondrial biogenesis [BR:ko03029];
maker-daph36-augustus-gene-0.2439-mRNA-1	K10523	SPOP; speckle-type POZ protein	04340 Hedgehog signaling pathway [PATH:ko04340]; 04341 Hedgehog signaling pathway - fly [PATH:ko04341]; 04121 Ubiquitin system [BR:ko04121];
maker-daph36-augustus-gene-0.2446-mRNA-1	K24780	ZFYVE28, LST2; lateral signaling target protein 2	04131 Membrane trafficking [BR:ko04131];
genemark-daph36-processed-gene-0.230-mRNA-1	K09353	LBX; homeobox protein LBX	03000 Transcription factors [BR:ko03000];
maker-daph36-augustus-gene-0.2458-mRNA-1	K13577	SLC25A10, DIC; solute carrier family 25 (mitochondrial dicarboxylate transporter), member 10	04964 Proximal tubule bicarbonate reclamation [PATH:ko04964]; 02000 Transporters [BR:ko02000];
maker-daph36-augustus-gene-0.2460-mRNA-1	K11491	NCAPD3; condensin-2 complex subunit D3	03036 Chromosome and associated proteins [BR:ko03036];
maker-daph36-augustus-gene-0.2463-mRNA-1	K12326	RASGRF2; Ras-specific guanine nucleotide-releasing factor 2	04010 MAPK signaling pathway [PATH:ko04010]; 04014 Ras signaling pathway [PATH:ko04014];
maker-daph36-augustus-gene-0.2474-mRNA-1	K12871	CCDC12; coiled-coil domain-containing protein 12	03040 Spliceosome [PATH:ko03040]; 03041 Spliceosome [BR:ko03041];
evm-daph36-processed-gene-0.750-mRNA-1	K12843	PRPF3, PRP3; U4/U6 small nuclear ribonucleoprotein PRP3	03040 Spliceosome [PATH:ko03040]; 03041 Spliceosome [BR:ko03041];
maker-daph36-augustus-gene-0.2481-mRNA-1	K12890	SFRS1, ASF, SF2; splicing factor, arginine/serine-rich 1	03040 Spliceosome [PATH:ko03040]; 04657 IL-17 signaling pathway [PATH:ko04657]; 05168 Herpes simplex virus 1 infection [PATH:ko05168]; 03041 Spliceosome [BR:ko03041];
maker-daph36-augustus-gene-0.2485-mRNA-1	K06127	COQ5; 2-methoxy-6-polyprenyl-1,4-benzoquinol methylase [EC:2.1.1.201]	00130 Ubiquinone and other terpenoid-quinone biosynthesis [PATH:ko00130];
maker-daph36-augustus-gene-0.2492-mRNA-1	K11666	INO80B, ZNHIT4, PAPA1; INO80 complex subunit B	03036 Chromosome and associated proteins [BR:ko03036];
maker-daph36-augustus-gene-0.2494-mRNA-1	K24755	WDR76, CMR1; WD repeat-containing protein 76	04121 Ubiquitin system [BR:ko04121]; 03036 Chromosome and associated proteins [BR:ko03036]; 03400 DNA repair and recombination proteins [BR:ko03400];
maker-daph36-augustus-gene-0.2501-mRNA-1	K01495	GCH1, folE; GTP cyclohydrolase IA [EC:3.5.4.16]	00790 Folate biosynthesis [PATH:ko00790];
maker-daph36-augustus-gene-0.2546-mRNA-1	K21407	APMAP; adipocyte plasma membrane-associated protein	04131 Membrane trafficking [BR:ko04131];
maker-daph36-augustus-gene-0.2561-mRNA-1	K03011	RPB3, POLR2C; DNA-directed RNA polymerase II subunit RPB3	03020 RNA polymerase [PATH:ko03020]; 05016 Huntington disease [PATH:ko05016]; 03021 Transcription machinery [BR:ko03021]; 03400 DNA repair and recombination proteins [BR:ko03400];
maker-daph36-augustus-gene-0.2566-mRNA-1	K11262	ACACA; acetyl-CoA carboxylase / biotin carboxylase 1 [EC:6.4.1.2 6.3.4.14 2.1.3.15]	00620 Pyruvate metabolism [PATH:ko00620]; 00640 Propanoate metabolism [PATH:ko00640]; 00061 Fatty acid biosynthesis [PATH:ko00061]; 00254 Aflatoxin biosynthesis [PATH:ko00254]; 04152 AMPK signaling pathway [PATH:ko04152]; 04910 Insulin signaling pathway [PATH:ko04910]; 04922 Glucagon signaling pathway [PATH:ko04922];
maker-daph36-augustus-gene-0.2568-mRNA-1	K04434	MAPK8IP1, JIP1; mitogen-activated protein kinase 8 interacting protein 1	04010 MAPK signaling pathway [PATH:ko04010]; 04131 Membrane trafficking [BR:ko04131];
maker-daph36-augustus-gene-0.2573-mRNA-1	K11375	ELP4; elongator complex protein 4	03016 Transfer RNA biogenesis [BR:ko03016]; 03036 Chromosome and associated proteins [BR:ko03036];
maker-daph36-augustus-gene-0.2576-mRNA-1	K18403	MSL3; male-specific lethal 3	03036 Chromosome and associated proteins [BR:ko03036];
maker-daph36-augustus-gene-0.2595-mRNA-1	K06699	PSME4; proteasome activator subunit 4	03050 Proteasome [PATH:ko03050]; 03051 Proteasome [BR:ko03051];
maker-daph36-augustus-gene-0.2627-mRNA-1	K22862	INTU, CPLANE4, PDZD6; protein inturned	03036 Chromosome and associated proteins [BR:ko03036]; 04990 Domain-containing proteins not elsewhere classified [BR:ko04990];
augustus-daph36-processed-gene-0.586-mRNA-1	K21918	KCTD8_12_16; BTB/POZ domain-containing protein KCTD8/12/16	04121 Ubiquitin system [BR:ko04121];
maker-daph36-augustus-gene-0.2632-mRNA-1	K05208	GRIN1; glutamate receptor ionotropic, NMDA 1	04014 Ras signaling pathway [PATH:ko04014]; 04015 Rap1 signaling pathway [PATH:ko04015]; 04020 Calcium signaling pathway [PATH:ko04020]; 04024 cAMP signaling pathway [PATH:ko04024]; 04080 Neuroactive ligand-receptor interaction [PATH:ko04080]; 04724 Glutamatergic synapse [PATH:ko04724]; 04720 Long-term potentiation [PATH:ko04720]; 04713 Circadian entrainment [PATH:ko04713]; 05010 Alzheimer diseas…
maker-daph36-augustus-gene-0.2636-mRNA-1	K21138	HDDC3; guanosine-3',5'-bis(diphosphate) 3'-pyrophosphohydrolase [EC:3.1.7.2]	00230 Purine metabolism [PATH:ko00230];
maker-daph36-augustus-gene-0.2654-mRNA-1	K08339	ATG5; autophagy-related protein 5	04140 Autophagy - animal [PATH:ko04140]; 04138 Autophagy - yeast [PATH:ko04138]; 04136 Autophagy - other [PATH:ko04136]; 04137 Mitophagy - animal [PATH:ko04137]; 04216 Ferroptosis [PATH:ko04216]; 04621 NOD-like receptor signaling pathway [PATH:ko04621]; 04622 RIG-I-like receptor signaling pathway [PATH:ko04622]; 04211 Longevity regulating pathway [PATH:ko04211]; 04213 Longevity regulating pathway…
maker-daph36-augustus-gene-0.2757-mRNA-1	K01951	guaA, GMPS; GMP synthase (glutamine-hydrolysing) [EC:6.3.5.2]	00230 Purine metabolism [PATH:ko00230]; 00983 Drug metabolism - other enzymes [PATH:ko00983]; 01002 Peptidases and inhibitors [BR:ko01002];
maker-daph36-augustus-gene-0.2784-mRNA-1	K01206	FUCA; alpha-L-fucosidase [EC:3.2.1.51]	00511 Other glycan degradation [PATH:ko00511]; 04142 Lysosome [PATH:ko04142]; 04147 Exosome [BR:ko04147];
maker-daph36-augustus-gene-0.2785-mRNA-1	K01769	E4.6.1.2; guanylate cyclase, other [EC:4.6.1.2]	00230 Purine metabolism [PATH:ko00230];
maker-daph36-augustus-gene-0.2829-mRNA-1	K07055	TRM12, TYW2; tRNA wybutosine-synthesizing protein 2 [EC:2.5.1.114]	03016 Transfer RNA biogenesis [BR:ko03016];
maker-daph36-augustus-gene-0.2839-mRNA-1	K14328	UPF3, RENT3; regulator of nonsense transcripts 3	03013 RNA transport [PATH:ko03013]; 03015 mRNA surveillance pathway [PATH:ko03015]; 03019 Messenger RNA biogenesis [BR:ko03019];
maker-daph36-augustus-gene-0.2852-mRNA-1	K10276	FBXL10_11, KDM2; F-box and leucine-rich repeat protein 10/11 [EC:1.14.11.27]	03000 Transcription factors [BR:ko03000]; 04121 Ubiquitin system [BR:ko04121]; 03036 Chromosome and associated proteins [BR:ko03036];
maker-daph36-augustus-gene-0.2854-mRNA-1	K14320	AAAS; aladin	03013 RNA transport [PATH:ko03013]; 03019 Messenger RNA biogenesis [BR:ko03019];
genemark-daph36-processed-gene-0.315-mRNA-1	K01052	LIPA; lysosomal acid lipase/cholesteryl ester hydrolase [EC:3.1.1.13]	00100 Steroid biosynthesis [PATH:ko00100]; 04142 Lysosome [PATH:ko04142]; 04979 Cholesterol metabolism [PATH:ko04979];
maker-daph36-augustus-gene-0.2879-mRNA-1	K18484	MYF5; myogenic factor 5	04550 Signaling pathways regulating pluripotency of stem cells [PATH:ko04550]; 03000 Transcription factors [BR:ko03000];
maker-daph36-augustus-gene-0.2911-mRNA-1	K14709	SLC39A1_2_3, ZIP1_2_3; solute carrier family 39 (zinc transporter), member 1/2/3	02000 Transporters [BR:ko02000];
maker-daph36-augustus-gene-0.2917-mRNA-1	K05701	TJP1, ZO1; tight junction protein 1	04520 Adherens junction [PATH:ko04520]; 04530 Tight junction [PATH:ko04530]; 04540 Gap junction [PATH:ko04540]; 05110 Vibrio cholerae infection [PATH:ko05110]; 05120 Epithelial cell signaling in Helicobacter pylori infection [PATH:ko05120]; 05130 Pathogenic Escherichia coli infection [PATH:ko05130]; 04812 Cytoskeleton proteins [BR:ko04812];
maker-daph36-augustus-gene-0.2924-mRNA-1	K14454	GOT1; aspartate aminotransferase, cytoplasmic [EC:2.6.1.1]	00710 Carbon fixation in photosynthetic organisms [PATH:ko00710]; 00250 Alanine, aspartate and glutamate metabolism [PATH:ko00250]; 00270 Cysteine and methionine metabolism [PATH:ko00270]; 00220 Arginine biosynthesis [PATH:ko00220]; 00330 Arginine and proline metabolism [PATH:ko00330]; 00350 Tyrosine metabolism [PATH:ko00350]; 00360 Phenylalanine metabolism [PATH:ko00360]; 00400 Phenylalanine, ty…
maker-daph36-augustus-gene-0.2945-mRNA-1	K22380	TMEM129; E3 ubiquitin-protein ligase TM129 [EC:2.3.2.27]	04121 Ubiquitin system [BR:ko04121];
augustus-daph36-processed-gene-0.628-mRNA-1	K14464	FUT-1, FucTC; alpha-1,3-fucosyltransferase [EC:2.4.1.-]	00513 Various types of N-glycan biosynthesis [PATH:ko00513];
maker-daph36-augustus-gene-0.2981-mRNA-1	K08656	DPP9; dipeptidyl-peptidase 9 [EC:3.4.14.5]	01002 Peptidases and inhibitors [BR:ko01002];
maker-daph36-augustus-gene-0.2982-mRNA-1	K13111	SMU1; WD40 repeat-containing protein SMU1	03041 Spliceosome [BR:ko03041];
maker-daph36-augustus-gene-0.3007-mRNA-1	K01047	PLA2G, SPLA2; secretory phospholipase A2 [EC:3.1.1.4]	00564 Glycerophospholipid metabolism [PATH:ko00564]; 00565 Ether lipid metabolism [PATH:ko00565]; 00590 Arachidonic acid metabolism [PATH:ko00590]; 00591 Linoleic acid metabolism [PATH:ko00591]; 00592 alpha-Linolenic acid metabolism [PATH:ko00592]; 04014 Ras signaling pathway [PATH:ko04014]; 04270 Vascular smooth muscle contraction [PATH:ko04270]; 04972 Pancreatic secretion [PATH:ko04972]; 04975 …
maker-daph36-augustus-gene-0.3012-mRNA-1	K13353	PEX11C; peroxin-11C	04146 Peroxisome [PATH:ko04146]; 02000 Transporters [BR:ko02000];
maker-daph36-augustus-gene-0.3016-mRNA-1	K23714	SH3D19; SH3 domain-containing protein 19	04990 Domain-containing proteins not elsewhere classified [BR:ko04990];
maker-daph36-augustus-gene-0.3018-mRNA-1	K02183	CALM; calmodulin	04016 MAPK signaling pathway - plant [PATH:ko04016]; 04014 Ras signaling pathway [PATH:ko04014]; 04015 Rap1 signaling pathway [PATH:ko04015]; 04371 Apelin signaling pathway [PATH:ko04371]; 04020 Calcium signaling pathway [PATH:ko04020]; 04070 Phosphatidylinositol signaling system [PATH:ko04070]; 04024 cAMP signaling pathway [PATH:ko04024]; 04022 cGMP-PKG signaling pathway [PATH:ko04022]; 04114 Oo…
maker-daph36-augustus-gene-0.3020-mRNA-1	K09572	FKBP6; FK506-binding protein 6 [EC:5.2.1.8]	03110 Chaperones and folding catalysts [BR:ko03110];
maker-daph36-augustus-gene-0.3024-mRNA-1	K13647	PLODN; procollagen-lysine,2-oxoglutarate 5-dioxygenase, invertebrate [EC:1.14.11.4]	00310 Lysine degradation [PATH:ko00310];
maker-daph36-augustus-gene-0.3084-mRNA-1	K09191	GTF3A; general transcription factor IIIA	03000 Transcription factors [BR:ko03000]; 03021 Transcription machinery [BR:ko03021];
maker-daph365-augustus-gene-0.113-mRNA-1	K07767	KATNA1; katanin p60 ATPase-containing subunit A1 [EC:5.6.1.1]	04812 Cytoskeleton proteins [BR:ko04812];
maker-daph255-augustus-gene-0.32-mRNA-1	K23800	XXYLT1; xylosyl alpha-1,3-xylosyltransferase [EC:2.4.2.62]	00514 Other types of O-glycan biosynthesis [PATH:ko00514]; 01003 Glycosyltransferases [BR:ko01003];
maker-daph255-augustus-gene-0.33-mRNA-1	K23002	RPAP3; RNA polymerase II-associated protein 3	03021 Transcription machinery [BR:ko03021];
maker-daph255-augustus-gene-0.40-mRNA-1	K13115	CCDC130; coiled-coil domain-containing protein 130	03041 Spliceosome [BR:ko03041];
maker-daph255-augustus-gene-0.61-mRNA-1	K12472	EPS15; epidermal growth factor receptor substrate 15	04144 Endocytosis [PATH:ko04144]; 04131 Membrane trafficking [BR:ko04131]; 04990 Domain-containing proteins not elsewhere classified [BR:ko04990];
maker-daph255-augustus-gene-0.210-mRNA-1	K20055	APBA2, X11L; amyloid beta A4 precursor protein-binding family A member 2	04131 Membrane trafficking [BR:ko04131];
maker-daph255-augustus-gene-0.211-mRNA-1	K20174	OSBPL1_2, ORP1_2; oxysterol-binding protein-related protein 1/2	04131 Membrane trafficking [BR:ko04131];
maker-daph255-augustus-gene-0.234-mRNA-1	K01783	rpe, RPE; ribulose-phosphate 3-epimerase [EC:5.1.3.1]	00030 Pentose phosphate pathway [PATH:ko00030]; 00040 Pentose and glucuronate interconversions [PATH:ko00040]; 00710 Carbon fixation in photosynthetic organisms [PATH:ko00710];
maker-daph255-augustus-gene-0.266-mRNA-1	K05313	GRIN; glutamate receptor, ionotropic, invertebrate	04040 Ion channels [BR:ko04040];
maker-daph255-augustus-gene-0.277-mRNA-1	K18328	DBR1; lariat debranching enzyme [EC:3.1.-.-]	03009 Ribosome biogenesis [BR:ko03009];
maker-daph255-augustus-gene-0.278-mRNA-1	K18426	ECHDC1; ethylmalonyl-CoA/methylmalonyl-CoA decarboxylase [EC:4.1.1.94 4.1.1.-]	00640 Propanoate metabolism [PATH:ko00640];
maker-daph255-augustus-gene-0.281-mRNA-1	K11490	NCAPH2; condensin-2 complex subunit H2	03036 Chromosome and associated proteins [BR:ko03036];
maker-daph255-augustus-gene-0.304-mRNA-1	K23958	INF2; inverted formin-2	04990 Domain-containing proteins not elsewhere classified [BR:ko04990];
maker-daph255-augustus-gene-0.313-mRNA-1	K04194	CCKAR; cholecystokinin A receptor	04020 Calcium signaling pathway [PATH:ko04020]; 04080 Neuroactive ligand-receptor interaction [PATH:ko04080]; 04911 Insulin secretion [PATH:ko04911]; 04972 Pancreatic secretion [PATH:ko04972]; 04030 G protein-coupled receptors [BR:ko04030];
maker-daph255-augustus-gene-0.332-mRNA-1	K11338	RUVBL2, RVB2, INO80J; RuvB-like protein 2 [EC:3.6.4.12]	03036 Chromosome and associated proteins [BR:ko03036];
maker-daph255-augustus-gene-0.325-mRNA-1	K08705	NR5A3, ftz-f1; nuclear receptor subfamily 5 group A member 3	03000 Transcription factors [BR:ko03000]; 03310 Nuclear receptors [BR:ko03310];
maker-daph255-augustus-gene-0.342-mRNA-1	K01551	arsA, ASNA1, GET3; arsenite/tail-anchored protein-transporting ATPase [EC:7.3.2.7 7.3.-.-]	04131 Membrane trafficking [BR:ko04131]; 02000 Transporters [BR:ko02000];
maker-daph255-augustus-gene-0.346-mRNA-1	K16667	PTPRG; receptor-type tyrosine-protein phosphatase gamma [EC:3.1.3.48]	01009 Protein phosphatases and associated proteins [BR:ko01009];
maker-daph255-augustus-gene-0.409-mRNA-1	K19613	SHOC2, SUR8; leucine-rich repeat protein SHOC2	04014 Ras signaling pathway [PATH:ko04014];
maker-daph255-augustus-gene-0.406-mRNA-1	K03964	NDUFB8; NADH dehydrogenase (ubiquinone) 1 beta subcomplex subunit 8	00190 Oxidative phosphorylation [PATH:ko00190]; 04723 Retrograde endocannabinoid signaling [PATH:ko04723]; 04714 Thermogenesis [PATH:ko04714]; 05010 Alzheimer disease [PATH:ko05010]; 05012 Parkinson disease [PATH:ko05012]; 05014 Amyotrophic lateral sclerosis [PATH:ko05014]; 05016 Huntington disease [PATH:ko05016]; 05020 Prion disease [PATH:ko05020]; 05022 Pathways of neurodegeneration - multiple …
maker-daph255-augustus-gene-0.445-mRNA-1	K15293	UNC13A_B_C, MUNC13; protein unc-13 A/B/C	04721 Synaptic vesicle cycle [PATH:ko04721]; 04131 Membrane trafficking [BR:ko04131];
maker-daph255-augustus-gene-0.450-mRNA-1	K06910	PEBP, TFS1; phosphatidylethanolamine-binding protein	01002 Peptidases and inhibitors [BR:ko01002];
maker-daph255-augustus-gene-0.455-mRNA-1	K06027	NSF, SEC18; vesicle-fusing ATPase [EC:3.6.4.6]	04138 Autophagy - yeast [PATH:ko04138]; 04962 Vasopressin-regulated water reabsorption [PATH:ko04962]; 04727 GABAergic synapse [PATH:ko04727]; 04721 Synaptic vesicle cycle [PATH:ko04721]; 04131 Membrane trafficking [BR:ko04131];
maker-daph255-augustus-gene-0.469-mRNA-1	K06111	EXOC4, SEC8; exocyst complex component 4	05132 Salmonella infection [PATH:ko05132]; 04131 Membrane trafficking [BR:ko04131];
maker-daph255-augustus-gene-0.480-mRNA-1	K14018	PLAA, DOA1, UFD3; phospholipase A-2-activating protein	04141 Protein processing in endoplasmic reticulum [PATH:ko04141];
maker-daph255-augustus-gene-0.516-mRNA-1	K05700	VCL; vinculin	04510 Focal adhesion [PATH:ko04510]; 04520 Adherens junction [PATH:ko04520]; 04810 Regulation of actin cytoskeleton [PATH:ko04810]; 04670 Leukocyte transendothelial migration [PATH:ko04670]; 05131 Shigellosis [PATH:ko05131]; 05100 Bacterial invasion of epithelial cells [PATH:ko05100]; 05146 Amoebiasis [PATH:ko05146]; 04812 Cytoskeleton proteins [BR:ko04812]; 04147 Exosome [BR:ko04147];
maker-daph255-augustus-gene-0.514-mRNA-1	K11092	SNRPA1; U2 small nuclear ribonucleoprotein A'	03040 Spliceosome [PATH:ko03040]; 03041 Spliceosome [BR:ko03041];
maker-daph255-augustus-gene-0.529-mRNA-1	K06774	HNT; neurotrimin	04515 Cell adhesion molecules [BR:ko04515];
maker-daph255-augustus-gene-0.531-mRNA-1	K14297	NUP98, ADAR2, NUP116; nuclear pore complex protein Nup98-Nup96	03013 RNA transport [PATH:ko03013]; 05164 Influenza A [PATH:ko05164]; 05014 Amyotrophic lateral sclerosis [PATH:ko05014]; 03019 Messenger RNA biogenesis [BR:ko03019]; 03036 Chromosome and associated proteins [BR:ko03036];
maker-daph255-augustus-gene-0.535-mRNA-1	K03351	APC4; anaphase-promoting complex subunit 4	04120 Ubiquitin mediated proteolysis [PATH:ko04120]; 04110 Cell cycle [PATH:ko04110]; 04111 Cell cycle - yeast [PATH:ko04111]; 04113 Meiosis - yeast [PATH:ko04113]; 04114 Oocyte meiosis [PATH:ko04114]; 04914 Progesterone-mediated oocyte maturation [PATH:ko04914]; 05166 Human T-cell leukemia virus 1 infection [PATH:ko05166]; 04121 Ubiquitin system [BR:ko04121]; 03036 Chromosome and associated prot…
maker-daph255-augustus-gene-0.560-mRNA-1	K24427	SPON1; spondin-1	04990 Domain-containing proteins not elsewhere classified [BR:ko04990];
maker-daph255-augustus-gene-0.569-mRNA-1	K14560	IMP3; U3 small nucleolar ribonucleoprotein protein IMP3	03008 Ribosome biogenesis in eukaryotes [PATH:ko03008]; 03009 Ribosome biogenesis [BR:ko03009];
maker-daph394-augustus-gene-0.339-mRNA-1	K13100	CWC22; pre-mRNA-splicing factor CWC22	03041 Spliceosome [BR:ko03041];
maker-daph394-augustus-gene-0.341-mRNA-1	K01793	GLCE; heparosan-N-sulfate-glucuronate 5-epimerase [EC:5.1.3.17]	00534 Glycosaminoglycan biosynthesis - heparan sulfate / heparin [PATH:ko00534];
maker-daph394-augustus-gene-0.357-mRNA-1	K23735	LIPT2, LIP2; lipoyl(octanoyl) transferase 2 [EC:2.3.1.181]	00785 Lipoic acid metabolism [PATH:ko00785];
maker-daph394-augustus-gene-0.365-mRNA-1	K02183	CALM; calmodulin	04016 MAPK signaling pathway - plant [PATH:ko04016]; 04014 Ras signaling pathway [PATH:ko04014]; 04015 Rap1 signaling pathway [PATH:ko04015]; 04371 Apelin signaling pathway [PATH:ko04371]; 04020 Calcium signaling pathway [PATH:ko04020]; 04070 Phosphatidylinositol signaling system [PATH:ko04070]; 04024 cAMP signaling pathway [PATH:ko04024]; 04022 cGMP-PKG signaling pathway [PATH:ko04022]; 04114 Oo…
maker-daph394-augustus-gene-0.369-mRNA-1	K06990	MEMO1; MEMO1 family protein	04812 Cytoskeleton proteins [BR:ko04812];
maker-daph394-augustus-gene-0.376-mRNA-1	K00587	ICMT, STE14; protein-S-isoprenylcysteine O-methyltransferase [EC:2.1.1.100]	00900 Terpenoid backbone biosynthesis [PATH:ko00900];
maker-daph394-augustus-gene-0.384-mRNA-1	K23886	CISD3; CDGSH iron-sulfur domain-containing protein 3	99977 Transport;
evm-daph394-processed-gene-0.210-mRNA-1	K21843	TTC7; tetratricopeptide repeat protein 7	04131 Membrane trafficking [BR:ko04131];
maker-daph51-augustus-gene-0.133-mRNA-1	K12819	SLU7; pre-mRNA-processing factor SLU7	03040 Spliceosome [PATH:ko03040]; 03041 Spliceosome [BR:ko03041];
maker-daph51-augustus-gene-0.135-mRNA-1	K04676	SMAD1; mothers against decapentaplegic homolog 1	04350 TGF-beta signaling pathway [PATH:ko04350]; 04390 Hippo signaling pathway [PATH:ko04390]; 04391 Hippo signaling pathway - fly [PATH:ko04391]; 04550 Signaling pathways regulating pluripotency of stem cells [PATH:ko04550]; 05202 Transcriptional misregulation in cancer [PATH:ko05202];
maker-daph51-augustus-gene-0.155-mRNA-1	K12572	PAN3; PAB-dependent poly(A)-specific ribonuclease subunit 3	03018 RNA degradation [PATH:ko03018]; 03019 Messenger RNA biogenesis [BR:ko03019];
evm-daph278-processed-gene-2.62-mRNA-1	K20526	TAGLN; transgelin	04131 Membrane trafficking [BR:ko04131];
maker-daph278-augustus-gene-2.100-mRNA-1	K00106	XDH; xanthine dehydrogenase/oxidase [EC:1.17.1.4 1.17.3.2]	00230 Purine metabolism [PATH:ko00230]; 00232 Caffeine metabolism [PATH:ko00232]; 00983 Drug metabolism - other enzymes [PATH:ko00983]; 04146 Peroxisome [PATH:ko04146]; 04147 Exosome [BR:ko04147];
maker-daph278-augustus-gene-2.115-mRNA-1	K01885	EARS, gltX; glutamyl-tRNA synthetase [EC:6.1.1.17]	00860 Porphyrin and chlorophyll metabolism [PATH:ko00860]; 00970 Aminoacyl-tRNA biosynthesis [PATH:ko00970]; 01007 Amino acid related enzymes [BR:ko01007]; 03016 Transfer RNA biogenesis [BR:ko03016]; 02048 Prokaryotic defense system [BR:ko02048];
maker-daph278-augustus-gene-2.116-mRNA-1	K03963	NDUFB7; NADH dehydrogenase (ubiquinone) 1 beta subcomplex subunit 7	00190 Oxidative phosphorylation [PATH:ko00190]; 04723 Retrograde endocannabinoid signaling [PATH:ko04723]; 04714 Thermogenesis [PATH:ko04714]; 05010 Alzheimer disease [PATH:ko05010]; 05012 Parkinson disease [PATH:ko05012]; 05014 Amyotrophic lateral sclerosis [PATH:ko05014]; 05016 Huntington disease [PATH:ko05016]; 05020 Prion disease [PATH:ko05020]; 05022 Pathways of neurodegeneration - multiple …
maker-daph278-augustus-gene-2.117-mRNA-1	K14938	NVD, DAF36; cholesterol 7-desaturase [EC:1.14.19.21]	00981 Insect hormone biosynthesis [PATH:ko00981]; 04212 Longevity regulating pathway - worm [PATH:ko04212];
maker-daph278-augustus-gene-2.127-mRNA-1	K07936	RAN; GTP-binding nuclear protein Ran	03013 RNA transport [PATH:ko03013]; 03008 Ribosome biogenesis in eukaryotes [PATH:ko03008]; 05166 Human T-cell leukemia virus 1 infection [PATH:ko05166]; 03019 Messenger RNA biogenesis [BR:ko03019]; 03009 Ribosome biogenesis [BR:ko03009]; 03016 Transfer RNA biogenesis [BR:ko03016]; 03036 Chromosome and associated proteins [BR:ko03036]; 04147 Exosome [BR:ko04147]; 04031 GTP-binding proteins [BR:ko…
maker-daph278-augustus-gene-2.132-mRNA-1	K04649	HIP2, UBC1; ubiquitin-conjugating enzyme (huntingtin interacting protein 2) [EC:2.3.2.23]	04120 Ubiquitin mediated proteolysis [PATH:ko04120]; 04121 Ubiquitin system [BR:ko04121];
maker-daph278-augustus-gene-2.136-mRNA-1	K15279	SLC35C1, FUCT1; solute carrier family 35 (GDP-fucose transporter), member C1	02000 Transporters [BR:ko02000];
maker-daph278-augustus-gene-2.143-mRNA-1	K00273	DAO, aao; D-amino-acid oxidase [EC:1.4.3.3]	00260 Glycine, serine and threonine metabolism [PATH:ko00260]; 00330 Arginine and proline metabolism [PATH:ko00330]; 00472 D-Arginine and D-ornithine metabolism [PATH:ko00472]; 00311 Penicillin and cephalosporin biosynthesis [PATH:ko00311]; 04146 Peroxisome [PATH:ko04146];
maker-daph278-augustus-gene-2.145-mRNA-1	K11086	SNRPB, SMB; small nuclear ribonucleoprotein B and B'	03040 Spliceosome [PATH:ko03040]; 05322 Systemic lupus erythematosus [PATH:ko05322]; 03041 Spliceosome [BR:ko03041]; 03032 DNA replication proteins [BR:ko03032];
maker-daph278-augustus-gene-2.147-mRNA-1	K17080	PHB1; prohibitin 1	03029 Mitochondrial biogenesis [BR:ko03029]; 04147 Exosome [BR:ko04147];
maker-daph278-augustus-gene-2.154-mRNA-1	K10661	MARCH6, DOA10; E3 ubiquitin-protein ligase MARCH6 [EC:2.3.2.27]	04141 Protein processing in endoplasmic reticulum [PATH:ko04141]; 04121 Ubiquitin system [BR:ko04121];
maker-daph278-augustus-gene-2.170-mRNA-1	K23490	CYB5; cytochrome b5	99982 Energy metabolism;
maker-daph278-augustus-gene-2.172-mRNA-1	K04448	JUN; transcription factor AP-1	04010 MAPK signaling pathway [PATH:ko04010]; 04013 MAPK signaling pathway - fly [PATH:ko04013]; 04012 ErbB signaling pathway [PATH:ko04012]; 04310 Wnt signaling pathway [PATH:ko04310]; 04668 TNF signaling pathway [PATH:ko04668]; 04024 cAMP signaling pathway [PATH:ko04024]; 04137 Mitophagy - animal [PATH:ko04137]; 04210 Apoptosis [PATH:ko04210]; 04214 Apoptosis - fly [PATH:ko04214]; 04510 Focal ad…
maker-daph278-augustus-gene-2.174-mRNA-1	K03783	punA, PNP; purine-nucleoside phosphorylase [EC:2.4.2.1]	00230 Purine metabolism [PATH:ko00230]; 00240 Pyrimidine metabolism [PATH:ko00240]; 00760 Nicotinate and nicotinamide metabolism [PATH:ko00760];
augustus-daph278-processed-gene-2.1084-mRNA-1	K11140	ANPEP, CD13; aminopeptidase N [EC:3.4.11.2]	00480 Glutathione metabolism [PATH:ko00480]; 04640 Hematopoietic cell lineage [PATH:ko04640]; 04614 Renin-angiotensin system [PATH:ko04614]; 01002 Peptidases and inhibitors [BR:ko01002]; 04131 Membrane trafficking [BR:ko04131]; 04147 Exosome [BR:ko04147]; 04090 CD molecules [BR:ko04090];
maker-daph278-augustus-gene-2.278-mRNA-1	K22641	TTYH; protein tweety	02000 Transporters [BR:ko02000];
maker-daph278-augustus-gene-2.281-mRNA-1	K01077	E3.1.3.1, phoA, phoB; alkaline phosphatase [EC:3.1.3.1]	00730 Thiamine metabolism [PATH:ko00730]; 00790 Folate biosynthesis [PATH:ko00790]; 02020 Two-component system [PATH:ko02020]; 04147 Exosome [BR:ko04147]; 00537 Glycosylphosphatidylinositol (GPI)-anchored proteins [BR:ko00537];
maker-daph278-augustus-gene-2.282-mRNA-1	K03575	mutY; A/G-specific adenine glycosylase [EC:3.2.2.31]	03410 Base excision repair [PATH:ko03410]; 03400 DNA repair and recombination proteins [BR:ko03400];
maker-daph278-augustus-gene-2.286-mRNA-1	K13202	TOE1; target of EGR1 protein 1	03041 Spliceosome [BR:ko03041];
maker-daph278-augustus-gene-2.304-mRNA-1	K21852	DOCK6_7_8; dedicator of cytokinesis protein 6/7/8	04131 Membrane trafficking [BR:ko04131];
maker-daph278-augustus-gene-2.325-mRNA-1	K07942	ARL1; ADP-ribosylation factor-like protein 1	04131 Membrane trafficking [BR:ko04131]; 04031 GTP-binding proteins [BR:ko04031];
maker-daph278-augustus-gene-2.329-mRNA-1	K01194	TREH, treA, treF; alpha,alpha-trehalase [EC:3.2.1.28]	00500 Starch and sucrose metabolism [PATH:ko00500]; 00537 Glycosylphosphatidylinositol (GPI)-anchored proteins [BR:ko00537];
maker-daph278-augustus-gene-2.336-mRNA-1	K08489	STX16; syntaxin 16	04130 SNARE interactions in vesicular transport [PATH:ko04130]; 04131 Membrane trafficking [BR:ko04131];
maker-daph278-augustus-gene-2.344-mRNA-1	K23794	PHLDB; pleckstrin homology-like domain family B	04990 Domain-containing proteins not elsewhere classified [BR:ko04990];
maker-daph278-augustus-gene-2.363-mRNA-1	K03026	RPC4, POLR3D; DNA-directed RNA polymerase III subunit RPC4	03020 RNA polymerase [PATH:ko03020]; 04623 Cytosolic DNA-sensing pathway [PATH:ko04623]; 03021 Transcription machinery [BR:ko03021];
maker-daph278-augustus-gene-2.366-mRNA-1	K23341	ERLIN; erlin	04121 Ubiquitin system [BR:ko04121];
maker-daph278-augustus-gene-2.390-mRNA-1	K00737	MGAT3; beta-1,4-mannosyl-glycoprotein beta-1,4-N-acetylglucosaminyltransferase [EC:2.4.1.144]	00510 N-Glycan biosynthesis [PATH:ko00510]; 01003 Glycosyltransferases [BR:ko01003];
maker-daph278-augustus-gene-2.396-mRNA-1	K08703	NR3BN, ERR; estrogen-related receptor ERR	03000 Transcription factors [BR:ko03000]; 03310 Nuclear receptors [BR:ko03310];
maker-daph278-augustus-gene-2.401-mRNA-1	K12619	XRN2, RAT1; 5'-3' exoribonuclease 2 [EC:3.1.13.-]	03008 Ribosome biogenesis in eukaryotes [PATH:ko03008]; 03018 RNA degradation [PATH:ko03018]; 03021 Transcription machinery [BR:ko03021]; 03019 Messenger RNA biogenesis [BR:ko03019]; 03009 Ribosome biogenesis [BR:ko03009]; 03016 Transfer RNA biogenesis [BR:ko03016];
maker-daph278-augustus-gene-2.423-mRNA-1	K22071	FDX2; ferredoxin-2, mitochondrial	03029 Mitochondrial biogenesis [BR:ko03029];
maker-daph278-augustus-gene-2.435-mRNA-1	K06104	AMOTL; angiomotin like	04530 Tight junction [PATH:ko04530];
maker-daph278-augustus-gene-2.491-mRNA-1	K21249	UVRAG; UV radiation resistance-associated gene protein	04140 Autophagy - animal [PATH:ko04140]; 04131 Membrane trafficking [BR:ko04131];
maker-daph278-augustus-gene-2.552-mRNA-1	K05694	PTPRB, PTPB; receptor-type tyrosine-protein phosphatase beta [EC:3.1.3.48]	04520 Adherens junction [PATH:ko04520]; 01009 Protein phosphatases and associated proteins [BR:ko01009];
maker-daph278-augustus-gene-2.588-mRNA-1	K18743	CAPRIN1, GPIAP1; caprin-1	03019 Messenger RNA biogenesis [BR:ko03019];
maker-daph278-augustus-gene-2.592-mRNA-1	K09650	PARL, PSARL, PCP1; rhomboid-like protein [EC:3.4.21.105]	01002 Peptidases and inhibitors [BR:ko01002]; 03029 Mitochondrial biogenesis [BR:ko03029];
maker-daph278-augustus-gene-2.597-mRNA-1	K07890	RAB21; Ras-related protein Rab-21	04131 Membrane trafficking [BR:ko04131]; 04147 Exosome [BR:ko04147]; 04031 GTP-binding proteins [BR:ko04031];
maker-daph278-augustus-gene-2.628-mRNA-1	K00698	CHS1; chitin synthase [EC:2.4.1.16]	00520 Amino sugar and nucleotide sugar metabolism [PATH:ko00520]; 01003 Glycosyltransferases [BR:ko01003];
maker-daph278-augustus-gene-2.641-mRNA-1	K14293	KPNB1, IPO1; importin subunit beta-1	03013 RNA transport [PATH:ko03013]; 03009 Ribosome biogenesis [BR:ko03009]; 03036 Chromosome and associated proteins [BR:ko03036];
maker-daph278-augustus-gene-2.650-mRNA-1	K08706	NR0AN, kni; nuclear receptor subfamily 0 group A	03000 Transcription factors [BR:ko03000]; 03310 Nuclear receptors [BR:ko03310];
maker-daph278-augustus-gene-2.652-mRNA-1	K08706	NR0AN, kni; nuclear receptor subfamily 0 group A	03000 Transcription factors [BR:ko03000]; 03310 Nuclear receptors [BR:ko03310];
maker-daph278-augustus-gene-2.655-mRNA-1	K24175	MFSD5; MFS transporter, MFS domain-containing protein family, molybdate-anion transporter	02000 Transporters [BR:ko02000];
maker-daph278-augustus-gene-2.673-mRNA-1	K03037	PSMD6, RPN7; 26S proteasome regulatory subunit N7	03050 Proteasome [PATH:ko03050]; 05169 Epstein-Barr virus infection [PATH:ko05169]; 05010 Alzheimer disease [PATH:ko05010]; 05012 Parkinson disease [PATH:ko05012]; 05014 Amyotrophic lateral sclerosis [PATH:ko05014]; 05016 Huntington disease [PATH:ko05016]; 05017 Spinocerebellar ataxia [PATH:ko05017]; 05020 Prion disease [PATH:ko05020]; 05022 Pathways of neurodegeneration - multiple diseases [PATH…
maker-daph278-augustus-gene-2.674-mRNA-1	K17682	MNF1; mitochondrial nucleoid factor 1	03029 Mitochondrial biogenesis [BR:ko03029];
maker-daph278-augustus-gene-2.677-mRNA-1	K10898	FAAP24; fanconi anemia-associated protein	03460 Fanconi anemia pathway [PATH:ko03460]; 03400 DNA repair and recombination proteins [BR:ko03400];
augustus-daph278-processed-gene-2.1158-mRNA-1	K15179	WHSC2, NELFA; negative elongation factor A	03021 Transcription machinery [BR:ko03021];
genemark-daph278-processed-gene-2.1005-mRNA-1	K04136	ADRA1B; adrenergic receptor alpha-1B	04020 Calcium signaling pathway [PATH:ko04020]; 04022 cGMP-PKG signaling pathway [PATH:ko04022]; 04080 Neuroactive ligand-receptor interaction [PATH:ko04080]; 04261 Adrenergic signaling in cardiomyocytes [PATH:ko04261]; 04270 Vascular smooth muscle contraction [PATH:ko04270]; 04970 Salivary secretion [PATH:ko04970]; 04030 G protein-coupled receptors [BR:ko04030];
maker-daph278-augustus-gene-2.685-mRNA-1	K12669	OST3, OST6; oligosaccharyltransferase complex subunit gamma	00510 N-Glycan biosynthesis [PATH:ko00510]; 00513 Various types of N-glycan biosynthesis [PATH:ko00513]; 04141 Protein processing in endoplasmic reticulum [PATH:ko04141]; 02000 Transporters [BR:ko02000];
evm-daph278-processed-gene-2.69-mRNA-1	K08585	CAPNN; calpain, invertebrate [EC:3.4.22.-]	01002 Peptidases and inhibitors [BR:ko01002];
maker-daph278-augustus-gene-2.721-mRNA-1	K01679	E4.2.1.2B, fumC, FH; fumarate hydratase, class II [EC:4.2.1.2]	00020 Citrate cycle (TCA cycle) [PATH:ko00020]; 00620 Pyruvate metabolism [PATH:ko00620]; 00720 Carbon fixation pathways in prokaryotes [PATH:ko00720]; 05200 Pathways in cancer [PATH:ko05200]; 05211 Renal cell carcinoma [PATH:ko05211]; 04934 Cushing syndrome [PATH:ko04934];
maker-daph278-augustus-gene-2.733-mRNA-1	K19036	IGHMBP2; ATP-dependent RNA/DNA helicase IGHMBP2 [EC:3.6.4.12 3.6.4.13]	03009 Ribosome biogenesis [BR:ko03009]; 03012 Translation factors [BR:ko03012];
maker-daph278-augustus-gene-2.766-mRNA-1	K00033	PGD, gnd, gntZ; 6-phosphogluconate dehydrogenase [EC:1.1.1.44 1.1.1.343]	00030 Pentose phosphate pathway [PATH:ko00030]; 00480 Glutathione metabolism [PATH:ko00480];
maker-daph278-augustus-gene-2.791-mRNA-1	K03953	NDUFA9; NADH dehydrogenase (ubiquinone) 1 alpha subcomplex subunit 9	00190 Oxidative phosphorylation [PATH:ko00190]; 04723 Retrograde endocannabinoid signaling [PATH:ko04723]; 04714 Thermogenesis [PATH:ko04714]; 05010 Alzheimer disease [PATH:ko05010]; 05012 Parkinson disease [PATH:ko05012]; 05014 Amyotrophic lateral sclerosis [PATH:ko05014]; 05016 Huntington disease [PATH:ko05016]; 05020 Prion disease [PATH:ko05020]; 05022 Pathways of neurodegeneration - multiple …
augustus-daph278-processed-gene-2.1175-mRNA-1	K23112	BRAT1; BRCA1-associated ATM activator 1	03400 DNA repair and recombination proteins [BR:ko03400];
augustus-daph278-processed-gene-2.1177-mRNA-1	K13240	NOS1; nitric-oxide synthase, brain [EC:1.14.13.39]	00220 Arginine biosynthesis [PATH:ko00220]; 00330 Arginine and proline metabolism [PATH:ko00330]; 04371 Apelin signaling pathway [PATH:ko04371]; 04020 Calcium signaling pathway [PATH:ko04020]; 04145 Phagosome [PATH:ko04145]; 04926 Relaxin signaling pathway [PATH:ko04926]; 04970 Salivary secretion [PATH:ko04970]; 04730 Long-term depression [PATH:ko04730]; 04713 Circadian entrainment [PATH:ko04713]…
maker-daph278-augustus-gene-2.826-mRNA-1	K08073	PNKP; bifunctional polynucleotide phosphatase/kinase [EC:3.1.3.32 2.7.1.78]	01009 Protein phosphatases and associated proteins [BR:ko01009]; 03400 DNA repair and recombination proteins [BR:ko03400];
maker-daph278-augustus-gene-2.839-mRNA-1	K02105	CTNNB1; catenin beta 1	04015 Rap1 signaling pathway [PATH:ko04015]; 04310 Wnt signaling pathway [PATH:ko04310]; 04390 Hippo signaling pathway [PATH:ko04390]; 04510 Focal adhesion [PATH:ko04510]; 04520 Adherens junction [PATH:ko04520]; 04550 Signaling pathways regulating pluripotency of stem cells [PATH:ko04550]; 04670 Leukocyte transendothelial migration [PATH:ko04670]; 04919 Thyroid hormone signaling pathway [PATH:ko0…
maker-daph278-augustus-gene-2.841-mRNA-1	K04487	iscS, NFS1; cysteine desulfurase [EC:2.8.1.7]	00730 Thiamine metabolism [PATH:ko00730]; 04122 Sulfur relay system [PATH:ko04122]; 03016 Transfer RNA biogenesis [BR:ko03016]; 03029 Mitochondrial biogenesis [BR:ko03029]; 02048 Prokaryotic defense system [BR:ko02048];
maker-daph278-augustus-gene-2.844-mRNA-1	K22747	AIFM3; apoptosis-inducing factor 3	99995 Signaling proteins;
maker-daph278-augustus-gene-2.872-mRNA-1	K06826	NID; nidogen (entactin)	04990 Domain-containing proteins not elsewhere classified [BR:ko04990];
maker-daph278-augustus-gene-2.874-mRNA-1	K00548	metH, MTR; 5-methyltetrahydrofolate--homocysteine methyltransferase [EC:2.1.1.13]	00270 Cysteine and methionine metabolism [PATH:ko00270]; 00450 Selenocompound metabolism [PATH:ko00450]; 00670 One carbon pool by folate [PATH:ko00670];
augustus-daph278-processed-gene-2.1199-mRNA-1	K09342	NKX2-1, TITF1; homeobox protein Nkx-2.1	03000 Transcription factors [BR:ko03000];
maker-daph278-augustus-gene-0.158-mRNA-1	K16759	CCDC102; coiled-coil domain-containing protein 102	03036 Chromosome and associated proteins [BR:ko03036];
augustus-daph278-processed-gene-0.1879-mRNA-1	K00387	SUOX; sulfite oxidase [EC:1.8.3.1]	00920 Sulfur metabolism [PATH:ko00920];
maker-daph278-augustus-gene-0.276-mRNA-1	K11368	ENY2, DC6, SUS1; enhancer of yellow 2 transcription factor	03021 Transcription machinery [BR:ko03021]; 03019 Messenger RNA biogenesis [BR:ko03019]; 03036 Chromosome and associated proteins [BR:ko03036];
maker-daph278-augustus-gene-0.291-mRNA-1	K24517	BMPER; BMP-binding endothelial regulator protein	04990 Domain-containing proteins not elsewhere classified [BR:ko04990];
maker-daph278-augustus-gene-0.299-mRNA-1	K22382	WDR26; WD repeat-containing protein 26	04121 Ubiquitin system [BR:ko04121];
augustus-daph278-processed-gene-0.1888-mRNA-1	K09031	FOSLN; fos-like antigen, invertebrate	04013 MAPK signaling pathway - fly [PATH:ko04013]; 04214 Apoptosis - fly [PATH:ko04214]; 04624 Toll and Imd signaling pathway [PATH:ko04624]; 04361 Axon regeneration [PATH:ko04361]; 03000 Transcription factors [BR:ko03000];
maker-daph278-augustus-gene-0.321-mRNA-1	K16718	CNN; centrosomin	03036 Chromosome and associated proteins [BR:ko03036];
maker-daph278-augustus-gene-0.329-mRNA-1	K11140	ANPEP, CD13; aminopeptidase N [EC:3.4.11.2]	00480 Glutathione metabolism [PATH:ko00480]; 04640 Hematopoietic cell lineage [PATH:ko04640]; 04614 Renin-angiotensin system [PATH:ko04614]; 01002 Peptidases and inhibitors [BR:ko01002]; 04131 Membrane trafficking [BR:ko04131]; 04147 Exosome [BR:ko04147]; 04090 CD molecules [BR:ko04090];
augustus-daph278-processed-gene-0.1895-mRNA-1	K11140	ANPEP, CD13; aminopeptidase N [EC:3.4.11.2]	00480 Glutathione metabolism [PATH:ko00480]; 04640 Hematopoietic cell lineage [PATH:ko04640]; 04614 Renin-angiotensin system [PATH:ko04614]; 01002 Peptidases and inhibitors [BR:ko01002]; 04131 Membrane trafficking [BR:ko04131]; 04147 Exosome [BR:ko04147]; 04090 CD molecules [BR:ko04090];
maker-daph278-augustus-gene-0.386-mRNA-1	K06678	YCG1, CAPG; condensin complex subunit 3	04111 Cell cycle - yeast [PATH:ko04111]; 03036 Chromosome and associated proteins [BR:ko03036];
maker-daph278-augustus-gene-0.400-mRNA-1	K15104	SLC25A11, OGC; solute carrier family 25 (mitochondrial oxoglutarate transporter), member 11	02000 Transporters [BR:ko02000];
maker-daph278-augustus-gene-0.409-mRNA-1	K03260	EIF4G; translation initiation factor 4G	03013 RNA transport [PATH:ko03013]; 05416 Viral myocarditis [PATH:ko05416]; 03019 Messenger RNA biogenesis [BR:ko03019]; 03012 Translation factors [BR:ko03012];
maker-daph278-augustus-gene-0.417-mRNA-1	K06700	PSMF1; proteasome inhibitor subunit 1 (PI31)	03050 Proteasome [PATH:ko03050]; 03051 Proteasome [BR:ko03051]; 04147 Exosome [BR:ko04147];
maker-daph278-augustus-gene-0.539-mRNA-1	K12199	VTA1, LIP5; vacuolar protein sorting-associated protein VTA1	04144 Endocytosis [PATH:ko04144]; 04131 Membrane trafficking [BR:ko04131];
maker-daph278-augustus-gene-0.559-mRNA-1	K06700	PSMF1; proteasome inhibitor subunit 1 (PI31)	03050 Proteasome [PATH:ko03050]; 03051 Proteasome [BR:ko03051]; 04147 Exosome [BR:ko04147];
maker-daph278-augustus-gene-0.632-mRNA-1	K12199	VTA1, LIP5; vacuolar protein sorting-associated protein VTA1	04144 Endocytosis [PATH:ko04144]; 04131 Membrane trafficking [BR:ko04131];
maker-daph278-augustus-gene-0.675-mRNA-1	K03027	RPC40, POLR1C; DNA-directed RNA polymerases I and III subunit RPAC1	03020 RNA polymerase [PATH:ko03020]; 04623 Cytosolic DNA-sensing pathway [PATH:ko04623]; 03021 Transcription machinery [BR:ko03021];
maker-daph278-augustus-gene-0.701-mRNA-1	K16642	PTN; pleiotrophin	00536 Glycosaminoglycan binding proteins [BR:ko00536];
maker-daph278-augustus-gene-0.710-mRNA-1	K01672	CA; carbonic anhydrase [EC:4.2.1.1]	00910 Nitrogen metabolism [PATH:ko00910];
maker-daph278-augustus-gene-0.714-mRNA-1	K23972	FRMD8; FERM domain-containing protein 8	04990 Domain-containing proteins not elsewhere classified [BR:ko04990];
augustus-daph278-processed-gene-0.1928-mRNA-1	K08824	CDKL; cyclin-dependent kinase-like [EC:2.7.11.22]	01001 Protein kinases [BR:ko01001];
maker-daph278-augustus-gene-0.718-mRNA-1	K04520	APP; amyloid beta A4 protein	04726 Serotonergic synapse [PATH:ko04726]; 05010 Alzheimer disease [PATH:ko05010]; 05022 Pathways of neurodegeneration - multiple diseases [PATH:ko05022]; 01002 Peptidases and inhibitors [BR:ko01002]; 00535 Proteoglycans [BR:ko00535]; 00536 Glycosaminoglycan binding proteins [BR:ko00536];
maker-daph278-augustus-gene-0.722-mRNA-1	K01940	argG, ASS1; argininosuccinate synthase [EC:6.3.4.5]	00250 Alanine, aspartate and glutamate metabolism [PATH:ko00250]; 00220 Arginine biosynthesis [PATH:ko00220]; 05418 Fluid shear stress and atherosclerosis [PATH:ko05418]; 04147 Exosome [BR:ko04147];
maker-daph278-augustus-gene-0.729-mRNA-1	K14405	FIP1L1, FIP1; pre-mRNA 3'-end-processing factor FIP1	03015 mRNA surveillance pathway [PATH:ko03015]; 03019 Messenger RNA biogenesis [BR:ko03019];
genemark-daph278-processed-gene-0.1736-mRNA-1	K24634	SMYD4, ZMYND21; SET and MYND domain-containing protein 4 [EC:2.1.1.-]	04990 Domain-containing proteins not elsewhere classified [BR:ko04990];
augustus-daph278-processed-gene-0.1940-mRNA-1	K19491	DMRT4_5, DMRTA; doublesex- and mab-3-related transcription factor 4/5	03000 Transcription factors [BR:ko03000];
maker-daph278-augustus-gene-0.741-mRNA-1	K10275	FBXL9, LRRC29; F-box and leucine-rich repeat protein 9	04121 Ubiquitin system [BR:ko04121];
maker-daph278-augustus-gene-0.745-mRNA-1	K08268	HIF1A; hypoxia-inducible factor 1 alpha	04066 HIF-1 signaling pathway [PATH:ko04066]; 04140 Autophagy - animal [PATH:ko04140]; 04137 Mitophagy - animal [PATH:ko04137]; 04659 Th17 cell differentiation [PATH:ko04659]; 04919 Thyroid hormone signaling pathway [PATH:ko04919]; 04361 Axon regeneration [PATH:ko04361]; 04212 Longevity regulating pathway - worm [PATH:ko04212]; 05200 Pathways in cancer [PATH:ko05200]; 05205 Proteoglycans in cance…
maker-daph278-augustus-gene-0.747-mRNA-1	K21406	ATF3, A3-3; activating transcription factor 3	03000 Transcription factors [BR:ko03000];
maker-daph278-augustus-gene-0.753-mRNA-1	K02131	ATPeF0F6, ATP5J; F-type H+-transporting ATPase subunit 6	00190 Oxidative phosphorylation [PATH:ko00190]; 04714 Thermogenesis [PATH:ko04714]; 05010 Alzheimer disease [PATH:ko05010]; 05012 Parkinson disease [PATH:ko05012]; 05014 Amyotrophic lateral sclerosis [PATH:ko05014]; 05016 Huntington disease [PATH:ko05016]; 05020 Prion disease [PATH:ko05020]; 05022 Pathways of neurodegeneration - multiple diseases [PATH:ko05022]; 05415 Diabetic cardiomyopathy [PAT…
maker-daph278-augustus-gene-0.755-mRNA-1	K01598	PPCDC, coaC; phosphopantothenoylcysteine decarboxylase [EC:4.1.1.36]	00770 Pantothenate and CoA biosynthesis [PATH:ko00770];
maker-daph278-augustus-gene-0.758-mRNA-1	K10773	NTH; endonuclease III [EC:4.2.99.18]	03410 Base excision repair [PATH:ko03410]; 03400 DNA repair and recombination proteins [BR:ko03400];
evm-daph278-processed-gene-0.3-mRNA-1	K04567	KARS, lysS; lysyl-tRNA synthetase, class II [EC:6.1.1.6]	00970 Aminoacyl-tRNA biosynthesis [PATH:ko00970]; 01007 Amino acid related enzymes [BR:ko01007]; 03016 Transfer RNA biogenesis [BR:ko03016];
maker-daph278-augustus-gene-0.818-mRNA-1	K20050	LRP3_10_12; low-density lipoprotein receptor-related protein 3/10/12	04131 Membrane trafficking [BR:ko04131];
maker-daph278-augustus-gene-0.820-mRNA-1	K00586	DPH5; diphthine methyl ester synthase [EC:2.1.1.314]	03012 Translation factors [BR:ko03012];
maker-daph278-augustus-gene-0.824-mRNA-1	K12231	HECTD1; E3 ubiquitin-protein ligase HECTD1 [EC:2.3.2.26]	04121 Ubiquitin system [BR:ko04121];
maker-daph278-augustus-gene-0.825-mRNA-1	K11979	UBR7; E3 ubiquitin-protein ligase UBR7 [EC:2.3.2.27]	04121 Ubiquitin system [BR:ko04121];
augustus-daph278-processed-gene-0.1968-mRNA-1	K20011	PRDX3; peroxiredoxin 3 [EC:1.11.1.24 1.11.1.25]	04147 Exosome [BR:ko04147];
augustus-daph278-processed-gene-0.1971-mRNA-1	K08752	FABP3; fatty acid-binding protein 3, muscle and heart	03320 PPAR signaling pathway [PATH:ko03320]; 04147 Exosome [BR:ko04147];
maker-daph278-augustus-gene-0.1219-mRNA-1	K08752	FABP3; fatty acid-binding protein 3, muscle and heart	03320 PPAR signaling pathway [PATH:ko03320]; 04147 Exosome [BR:ko04147];
maker-daph278-augustus-gene-0.1220-mRNA-1	K08752	FABP3; fatty acid-binding protein 3, muscle and heart	03320 PPAR signaling pathway [PATH:ko03320]; 04147 Exosome [BR:ko04147];
maker-daph278-augustus-gene-0.1286-mRNA-1	K10362	MYO18; myosin XVIII	04131 Membrane trafficking [BR:ko04131]; 04812 Cytoskeleton proteins [BR:ko04812];
maker-daph278-augustus-gene-0.1217-mRNA-1	K10362	MYO18; myosin XVIII	04131 Membrane trafficking [BR:ko04131]; 04812 Cytoskeleton proteins [BR:ko04812];
augustus-daph278-processed-gene-0.1982-mRNA-1	K12373	HEXA_B; hexosaminidase [EC:3.2.1.52]	00520 Amino sugar and nucleotide sugar metabolism [PATH:ko00520]; 00513 Various types of N-glycan biosynthesis [PATH:ko00513]; 00531 Glycosaminoglycan degradation [PATH:ko00531]; 00603 Glycosphingolipid biosynthesis - globo and isoglobo series [PATH:ko00603]; 00604 Glycosphingolipid biosynthesis - ganglio series [PATH:ko00604]; 00511 Other glycan degradation [PATH:ko00511]; 04142 Lysosome [PATH:k…
maker-daph278-augustus-gene-0.1342-mRNA-1	K06626	CCNE; G1/S-specific cyclin-E1	04391 Hippo signaling pathway - fly [PATH:ko04391]; 04151 PI3K-Akt signaling pathway [PATH:ko04151]; 04110 Cell cycle [PATH:ko04110]; 04114 Oocyte meiosis [PATH:ko04114]; 04115 p53 signaling pathway [PATH:ko04115]; 04218 Cellular senescence [PATH:ko04218]; 05200 Pathways in cancer [PATH:ko05200]; 05206 MicroRNAs in cancer [PATH:ko05206]; 05203 Viral carcinogenesis [PATH:ko05203]; 05226 Gastric ca…
maker-daph278-augustus-gene-0.1345-mRNA-1	K05285	PIGN; GPI ethanolamine phosphate transferase 1 [EC:2.7.-.-]	00563 Glycosylphosphatidylinositol (GPI)-anchor biosynthesis [PATH:ko00563];
maker-daph278-augustus-gene-0.1351-mRNA-1	K14790	NOP9; nucleolar protein 9	03009 Ribosome biogenesis [BR:ko03009];
maker-daph278-augustus-gene-0.1355-mRNA-1	K16449	RGS; regulator of G-protein signaling	99995 Signaling proteins;
maker-daph278-augustus-gene-0.1357-mRNA-1	K17560	URI1; unconventional prefoldin RPB5 interactor 1	01009 Protein phosphatases and associated proteins [BR:ko01009];
maker-daph278-augustus-gene-0.1361-mRNA-1	K15174	PAF1; RNA polymerase II-associated factor 1	04011 MAPK signaling pathway - yeast [PATH:ko04011]; 03021 Transcription machinery [BR:ko03021];
maker-daph278-augustus-gene-0.1363-mRNA-1	K03104	SRP14; signal recognition particle subunit SRP14	03060 Protein export [PATH:ko03060]; 02044 Secretion system [BR:ko02044];
genemark-daph278-processed-gene-0.1803-mRNA-1	K10879	XRCC2; DNA-repair protein XRCC2	03440 Homologous recombination [PATH:ko03440]; 03400 DNA repair and recombination proteins [BR:ko03400];
maker-daph278-augustus-gene-0.1367-mRNA-1	K11140	ANPEP, CD13; aminopeptidase N [EC:3.4.11.2]	00480 Glutathione metabolism [PATH:ko00480]; 04640 Hematopoietic cell lineage [PATH:ko04640]; 04614 Renin-angiotensin system [PATH:ko04614]; 01002 Peptidases and inhibitors [BR:ko01002]; 04131 Membrane trafficking [BR:ko04131]; 04147 Exosome [BR:ko04147]; 04090 CD molecules [BR:ko04090];
augustus-daph278-processed-gene-0.1996-mRNA-1	K01019	GAL3ST1; galactosylceramide sulfotransferase [EC:2.8.2.11]	00565 Ether lipid metabolism [PATH:ko00565]; 00600 Sphingolipid metabolism [PATH:ko00600]; 01003 Glycosyltransferases [BR:ko01003];
maker-daph278-augustus-gene-0.1391-mRNA-1	K11140	ANPEP, CD13; aminopeptidase N [EC:3.4.11.2]	00480 Glutathione metabolism [PATH:ko00480]; 04640 Hematopoietic cell lineage [PATH:ko04640]; 04614 Renin-angiotensin system [PATH:ko04614]; 01002 Peptidases and inhibitors [BR:ko01002]; 04131 Membrane trafficking [BR:ko04131]; 04147 Exosome [BR:ko04147]; 04090 CD molecules [BR:ko04090];
maker-daph278-augustus-gene-0.1398-mRNA-1	K11140	ANPEP, CD13; aminopeptidase N [EC:3.4.11.2]	00480 Glutathione metabolism [PATH:ko00480]; 04640 Hematopoietic cell lineage [PATH:ko04640]; 04614 Renin-angiotensin system [PATH:ko04614]; 01002 Peptidases and inhibitors [BR:ko01002]; 04131 Membrane trafficking [BR:ko04131]; 04147 Exosome [BR:ko04147]; 04090 CD molecules [BR:ko04090];
maker-daph278-augustus-gene-0.1418-mRNA-1	K03352	APC5; anaphase-promoting complex subunit 5	04120 Ubiquitin mediated proteolysis [PATH:ko04120]; 04110 Cell cycle [PATH:ko04110]; 04111 Cell cycle - yeast [PATH:ko04111]; 04113 Meiosis - yeast [PATH:ko04113]; 04114 Oocyte meiosis [PATH:ko04114]; 04657 IL-17 signaling pathway [PATH:ko04657]; 04914 Progesterone-mediated oocyte maturation [PATH:ko04914]; 05166 Human T-cell leukemia virus 1 infection [PATH:ko05166]; 04121 Ubiquitin system [BR:…
maker-daph278-augustus-gene-0.1420-mRNA-1	K15116	SLC25A33_36, RIM2; solute carrier family 25, member 33/36	02000 Transporters [BR:ko02000];
maker-daph278-augustus-gene-0.1424-mRNA-1	K15433	CGI99, CLE7, RLLM1; RLL motif containing protein 1	03016 Transfer RNA biogenesis [BR:ko03016]; 03036 Chromosome and associated proteins [BR:ko03036];
maker-daph278-augustus-gene-0.1432-mRNA-1	K15433	CGI99, CLE7, RLLM1; RLL motif containing protein 1	03016 Transfer RNA biogenesis [BR:ko03016]; 03036 Chromosome and associated proteins [BR:ko03036];
genemark-daph278-processed-gene-0.1817-mRNA-1	K08024	HHEX, HEX, PRH; homeobox protein HEX	05202 Transcriptional misregulation in cancer [PATH:ko05202]; 04950 Maturity onset diabetes of the young [PATH:ko04950]; 03000 Transcription factors [BR:ko03000];
augustus-daph278-processed-gene-0.2009-mRNA-1	K09309	NKX1; homeobox protein Nkx-1	03000 Transcription factors [BR:ko03000];
maker-daph278-augustus-gene-0.1460-mRNA-1	K14459	HEX; hexosaminidase [EC:3.2.1.52]	00513 Various types of N-glycan biosynthesis [PATH:ko00513]; 00511 Other glycan degradation [PATH:ko00511];
maker-daph278-augustus-gene-0.1463-mRNA-1	K09341	MSX; homeobox protein MSX	05166 Human T-cell leukemia virus 1 infection [PATH:ko05166]; 03000 Transcription factors [BR:ko03000];
maker-daph278-augustus-gene-0.1470-mRNA-1	K15779	PGM2; phosphoglucomutase / phosphopentomutase [EC:5.4.2.2 5.4.2.7]	00010 Glycolysis / Gluconeogenesis [PATH:ko00010]; 00030 Pentose phosphate pathway [PATH:ko00030]; 00052 Galactose metabolism [PATH:ko00052]; 00500 Starch and sucrose metabolism [PATH:ko00500]; 00520 Amino sugar and nucleotide sugar metabolism [PATH:ko00520]; 00230 Purine metabolism [PATH:ko00230];
maker-daph278-augustus-gene-0.1471-mRNA-1	K13299	GSTK1; glutathione S-transferase kappa 1 [EC:2.5.1.18]	00480 Glutathione metabolism [PATH:ko00480]; 00980 Metabolism of xenobiotics by cytochrome P450 [PATH:ko00980]; 00982 Drug metabolism - cytochrome P450 [PATH:ko00982]; 04146 Peroxisome [PATH:ko04146]; 05204 Chemical carcinogenesis [PATH:ko05204];
maker-daph278-augustus-gene-0.1486-mRNA-1	K13299	GSTK1; glutathione S-transferase kappa 1 [EC:2.5.1.18]	00480 Glutathione metabolism [PATH:ko00480]; 00980 Metabolism of xenobiotics by cytochrome P450 [PATH:ko00980]; 00982 Drug metabolism - cytochrome P450 [PATH:ko00982]; 04146 Peroxisome [PATH:ko04146]; 05204 Chemical carcinogenesis [PATH:ko05204];
maker-daph278-augustus-gene-0.1493-mRNA-1	K23285	GULP1, CED6; PTB domain-containing engulfment adapter protein 1	04131 Membrane trafficking [BR:ko04131];
augustus-daph278-processed-gene-0.2018-mRNA-1	K18667	ASCC2; activating signal cointegrator complex subunit 2	99973 Transcription;
augustus-daph278-processed-gene-0.2020-mRNA-1	K10639	CCNB1IP1, HEI10; E3 ubiquitin-protein ligase CCNP1IP1 [EC:2.3.2.27]	04121 Ubiquitin system [BR:ko04121];
maker-daph278-augustus-gene-0.1505-mRNA-1	K11540	CAD; carbamoyl-phosphate synthase / aspartate carbamoyltransferase / dihydroorotase [EC:6.3.5.5 2.1.3.2 3.5.2.3]	00240 Pyrimidine metabolism [PATH:ko00240]; 00250 Alanine, aspartate and glutamate metabolism [PATH:ko00250]; 01002 Peptidases and inhibitors [BR:ko01002];
maker-daph278-augustus-gene-0.1512-mRNA-1	K19403	MCPH1; microcephalin	03036 Chromosome and associated proteins [BR:ko03036];
evm-daph278-processed-gene-0.24-mRNA-1	K08798	MARK; MAP/microtubule affinity-regulating kinase [EC:2.7.11.1]	01001 Protein kinases [BR:ko01001]; 04812 Cytoskeleton proteins [BR:ko04812];
maker-daph278-augustus-gene-0.1546-mRNA-1	K16462	CEP164; centrosomal protein CEP164	03036 Chromosome and associated proteins [BR:ko03036];
maker-daph278-augustus-gene-0.1553-mRNA-1	K12867	SYF1, XAB2; pre-mRNA-splicing factor SYF1	03040 Spliceosome [PATH:ko03040]; 03019 Messenger RNA biogenesis [BR:ko03019]; 03041 Spliceosome [BR:ko03041];
evm-daph278-processed-gene-0.49-mRNA-1	K17943	PUM; pumilio RNA-binding family	05017 Spinocerebellar ataxia [PATH:ko05017];
maker-daph278-augustus-gene-0.1569-mRNA-1	K08745	SLC27A1_4, FATP1_4; solute carrier family 27 (fatty acid transporter), member 1/4 [EC:6.2.1.-]	03320 PPAR signaling pathway [PATH:ko03320]; 04975 Fat digestion and absorption [PATH:ko04975]; 04931 Insulin resistance [PATH:ko04931]; 01004 Lipid biosynthesis proteins [BR:ko01004]; 02000 Transporters [BR:ko02000];
maker-daph278-augustus-gene-0.1595-mRNA-1	K00911	ITPK; 1D-myo-inositol-triphosphate 3-kinase [EC:2.7.1.127]	00562 Inositol phosphate metabolism [PATH:ko00562]; 04020 Calcium signaling pathway [PATH:ko04020]; 04070 Phosphatidylinositol signaling system [PATH:ko04070];
maker-daph278-augustus-gene-0.1599-mRNA-1	K15369	TRAK1; trafficking kinesin-binding protein 1	99995 Signaling proteins;
maker-daph278-augustus-gene-0.1634-mRNA-1	K17260	ACTR2, ARP2; actin-related protein 2	04144 Endocytosis [PATH:ko04144]; 04138 Autophagy - yeast [PATH:ko04138]; 04530 Tight junction [PATH:ko04530]; 04810 Regulation of actin cytoskeleton [PATH:ko04810]; 04666 Fc gamma R-mediated phagocytosis [PATH:ko04666]; 05130 Pathogenic Escherichia coli infection [PATH:ko05130]; 05132 Salmonella infection [PATH:ko05132]; 05131 Shigellosis [PATH:ko05131]; 05135 Yersinia infection [PATH:ko05135]; …
maker-daph278-augustus-gene-0.1636-mRNA-1	K23518	MACROD, ymdB; O-acetyl-ADP-ribose deacetylase [EC:3.1.1.106]	99980 Enzymes with EC numbers;
evm-daph278-processed-gene-0.29-mRNA-1	K24020	PLEKHH; pleckstrin homology domain-containing family H	04990 Domain-containing proteins not elsewhere classified [BR:ko04990];
maker-daph278-augustus-gene-0.1650-mRNA-1	K08834	MYO3, DFNB30; myosin III [EC:2.7.11.1]	04745 Phototransduction - fly [PATH:ko04745]; 01001 Protein kinases [BR:ko01001]; 04812 Cytoskeleton proteins [BR:ko04812];
maker-daph278-augustus-gene-0.1653-mRNA-1	K01357	WNT10; wingless-type MMTV integration site family, member 10	04310 Wnt signaling pathway [PATH:ko04310]; 04390 Hippo signaling pathway [PATH:ko04390]; 04150 mTOR signaling pathway [PATH:ko04150]; 04550 Signaling pathways regulating pluripotency of stem cells [PATH:ko04550]; 04916 Melanogenesis [PATH:ko04916]; 05200 Pathways in cancer [PATH:ko05200]; 05205 Proteoglycans in cancer [PATH:ko05205]; 05225 Hepatocellular carcinoma [PATH:ko05225]; 05226 Gastric c…
augustus-daph278-processed-gene-1.14-mRNA-1	K00445	WNT6; wingless-type MMTV integration site family, member 6	04310 Wnt signaling pathway [PATH:ko04310]; 04390 Hippo signaling pathway [PATH:ko04390]; 04150 mTOR signaling pathway [PATH:ko04150]; 04550 Signaling pathways regulating pluripotency of stem cells [PATH:ko04550]; 04916 Melanogenesis [PATH:ko04916]; 05200 Pathways in cancer [PATH:ko05200]; 05205 Proteoglycans in cancer [PATH:ko05205]; 05225 Hepatocellular carcinoma [PATH:ko05225]; 05226 Gastric c…
maker-daph278-augustus-gene-1.161-mRNA-1	K16587	HAUS4; HAUS augmin-like complex subunit 4	03036 Chromosome and associated proteins [BR:ko03036];
maker-daph278-augustus-gene-1.165-mRNA-1	K14169	CTU2, NCS2; cytoplasmic tRNA 2-thiolation protein 2	04122 Sulfur relay system [PATH:ko04122]; 03016 Transfer RNA biogenesis [BR:ko03016];
augustus-daph278-processed-gene-1.18-mRNA-1	K17508	PTC7, PPTC7; protein phosphatase PTC7 [EC:3.1.3.16]	01009 Protein phosphatases and associated proteins [BR:ko01009];
maker-daph278-augustus-gene-1.175-mRNA-1	K13046	tok; tolkin [EC:3.4.24.-]	01002 Peptidases and inhibitors [BR:ko01002];
maker-daph278-augustus-gene-1.183-mRNA-1	K13578	BMPR1B, ALK6, CDw293; bone morphogenetic protein receptor type-1B [EC:2.7.11.30]	04013 MAPK signaling pathway - fly [PATH:ko04013]; 04350 TGF-beta signaling pathway [PATH:ko04350]; 04390 Hippo signaling pathway [PATH:ko04390]; 04060 Cytokine-cytokine receptor interaction [PATH:ko04060]; 04550 Signaling pathways regulating pluripotency of stem cells [PATH:ko04550]; 04360 Axon guidance [PATH:ko04360]; 05418 Fluid shear stress and atherosclerosis [PATH:ko05418]; 01001 Protein ki…
maker-daph278-augustus-gene-1.561-mRNA-1	K03007	RPB10, POLR2L; DNA-directed RNA polymerases I, II, and III subunit RPABC5	03020 RNA polymerase [PATH:ko03020]; 04623 Cytosolic DNA-sensing pathway [PATH:ko04623]; 05016 Huntington disease [PATH:ko05016]; 03021 Transcription machinery [BR:ko03021]; 03400 DNA repair and recombination proteins [BR:ko03400];
maker-daph278-augustus-gene-1.577-mRNA-1	K03695	clpB; ATP-dependent Clp protease ATP-binding subunit ClpB	04213 Longevity regulating pathway - multiple species [PATH:ko04213]; 03110 Chaperones and folding catalysts [BR:ko03110];
maker-daph278-augustus-gene-1.578-mRNA-1	K24142	STARD10; StAR-related lipid transfer protein 10	02000 Transporters [BR:ko02000];
maker-daph278-augustus-gene-1.599-mRNA-1	K01116	PLCG1; phosphatidylinositol phospholipase C, gamma-1 [EC:3.1.4.11]	00562 Inositol phosphate metabolism [PATH:ko00562]; 04012 ErbB signaling pathway [PATH:ko04012]; 04014 Ras signaling pathway [PATH:ko04014]; 04015 Rap1 signaling pathway [PATH:ko04015]; 04370 VEGF signaling pathway [PATH:ko04370]; 04064 NF-kappa B signaling pathway [PATH:ko04064]; 04066 HIF-1 signaling pathway [PATH:ko04066]; 04020 Calcium signaling pathway [PATH:ko04020]; 04070 Phosphatidylinosi…
maker-daph278-augustus-gene-1.661-mRNA-1	K08869	ADCK, ABC1; aarF domain-containing kinase	01001 Protein kinases [BR:ko01001];
maker-daph278-augustus-gene-1.663-mRNA-1	K18966	GADL1, CSADC, ADC; sulfinoalanine decarboxylase / aspartate 1-decarboxylase [EC:4.1.1.29 4.1.1.11]	00410 beta-Alanine metabolism [PATH:ko00410]; 00430 Taurine and hypotaurine metabolism [PATH:ko00430]; 00770 Pantothenate and CoA biosynthesis [PATH:ko00770];
maker-daph278-augustus-gene-1.665-mRNA-1	K01360	PCSK2; proprotein convertase subtilisin/kexin type 2 [EC:3.4.21.94]	01002 Peptidases and inhibitors [BR:ko01002]; 03110 Chaperones and folding catalysts [BR:ko03110];
maker-daph278-augustus-gene-1.668-mRNA-1	K20351	TMED6; p24 family protein gamma-5	04131 Membrane trafficking [BR:ko04131];
maker-daph278-augustus-gene-1.673-mRNA-1	K10412	DNAL4; dynein light chain 4, axonemal	05014 Amyotrophic lateral sclerosis [PATH:ko05014]; 05016 Huntington disease [PATH:ko05016]; 05022 Pathways of neurodegeneration - multiple diseases [PATH:ko05022]; 04812 Cytoskeleton proteins [BR:ko04812];
maker-daph278-augustus-gene-1.689-mRNA-1	K13248	PHOSPHO2; pyridoxal phosphate phosphatase PHOSPHO2 [EC:3.1.3.74]	00750 Vitamin B6 metabolism [PATH:ko00750]; 01009 Protein phosphatases and associated proteins [BR:ko01009];
maker-daph278-augustus-gene-1.692-mRNA-1	K13861	SLC4A10, NCBE; solute carrier family 4 (sodium bicarbonate transporter), member 10	02000 Transporters [BR:ko02000];
maker-daph278-augustus-gene-1.695-mRNA-1	K14309	NUP93, NIC96; nuclear pore complex protein Nup93	03013 RNA transport [PATH:ko03013]; 05014 Amyotrophic lateral sclerosis [PATH:ko05014]; 03019 Messenger RNA biogenesis [BR:ko03019];
augustus-daph278-processed-gene-1.56-mRNA-1	K01719	hemD, UROS; uroporphyrinogen-III synthase [EC:4.2.1.75]	00860 Porphyrin and chlorophyll metabolism [PATH:ko00860];
maker-daph278-augustus-gene-1.721-mRNA-1	K01931	NEUR; protein neuralized [EC:2.3.2.27]	04121 Ubiquitin system [BR:ko04121];
maker-daph278-augustus-gene-1.724-mRNA-1	K19716	AUP1; ancient ubiquitous protein 1	99993 Cell motility;
evm-daph278-processed-gene-1.1695-mRNA-1	K16939	SEPT6_8_11; septin 6/8/11	05131 Shigellosis [PATH:ko05131]; 05100 Bacterial invasion of epithelial cells [PATH:ko05100]; 04812 Cytoskeleton proteins [BR:ko04812]; 04147 Exosome [BR:ko04147];
maker-daph278-augustus-gene-1.972-mRNA-1	K10382	DST; dystonin	04812 Cytoskeleton proteins [BR:ko04812];
maker-daph278-augustus-gene-1.884-mRNA-1	K01922	PPCS, COAB; phosphopantothenate---cysteine ligase (ATP) [EC:6.3.2.51]	00770 Pantothenate and CoA biosynthesis [PATH:ko00770];
maker-daph278-augustus-gene-1.977-mRNA-1	K05658	ABCB1, CD243; ATP-binding cassette, subfamily B (MDR/TAP), member 1 [EC:7.6.2.2]	02010 ABC transporters [PATH:ko02010]; 04976 Bile secretion [PATH:ko04976]; 05206 MicroRNAs in cancer [PATH:ko05206]; 05226 Gastric cancer [PATH:ko05226]; 02000 Transporters [BR:ko02000]; 04147 Exosome [BR:ko04147]; 04090 CD molecules [BR:ko04090];
maker-daph278-augustus-gene-1.986-mRNA-1	K07925	RAB39B; Ras-related protein Rab-39B	04140 Autophagy - animal [PATH:ko04140]; 05014 Amyotrophic lateral sclerosis [PATH:ko05014]; 05022 Pathways of neurodegeneration - multiple diseases [PATH:ko05022]; 04131 Membrane trafficking [BR:ko04131]; 04031 GTP-binding proteins [BR:ko04031];
evm-daph278-processed-gene-1.1692-mRNA-1	K04437	FLNA; filamin	04010 MAPK signaling pathway [PATH:ko04010]; 04510 Focal adhesion [PATH:ko04510]; 05205 Proteoglycans in cancer [PATH:ko05205]; 05132 Salmonella infection [PATH:ko05132]; 04812 Cytoskeleton proteins [BR:ko04812]; 04147 Exosome [BR:ko04147];
maker-daph278-augustus-gene-1.1055-mRNA-1	K04437	FLNA; filamin	04010 MAPK signaling pathway [PATH:ko04010]; 04510 Focal adhesion [PATH:ko04510]; 05205 Proteoglycans in cancer [PATH:ko05205]; 05132 Salmonella infection [PATH:ko05132]; 04812 Cytoskeleton proteins [BR:ko04812]; 04147 Exosome [BR:ko04147];
maker-daph278-augustus-gene-1.1088-mRNA-1	K08734	MLH1; DNA mismatch repair protein MLH1	03430 Mismatch repair [PATH:ko03430]; 03460 Fanconi anemia pathway [PATH:ko03460]; 05200 Pathways in cancer [PATH:ko05200]; 05210 Colorectal cancer [PATH:ko05210]; 05226 Gastric cancer [PATH:ko05226]; 05213 Endometrial cancer [PATH:ko05213]; 01524 Platinum drug resistance [PATH:ko01524]; 03400 DNA repair and recombination proteins [BR:ko03400];
genemark-daph278-processed-gene-1.1583-mRNA-1	K23720	UVSSA; UV-stimulated scaffold protein A	03400 DNA repair and recombination proteins [BR:ko03400];
maker-daph278-augustus-gene-1.1126-mRNA-1	K01277	DPP3; dipeptidyl-peptidase III [EC:3.4.14.4]	01002 Peptidases and inhibitors [BR:ko01002];
augustus-daph278-processed-gene-1.81-mRNA-1	K12590	RRP46, EXOSC5; exosome complex component RRP46	03018 RNA degradation [PATH:ko03018]; 03019 Messenger RNA biogenesis [BR:ko03019];
maker-daph278-augustus-gene-1.1133-mRNA-1	K20368	CNIH, ERV14; protein cornichon	04131 Membrane trafficking [BR:ko04131]; 02000 Transporters [BR:ko02000];
maker-daph278-augustus-gene-1.1135-mRNA-1	K17608	STRN1_3_4; striatin 1/3/4	04013 MAPK signaling pathway - fly [PATH:ko04013]; 01009 Protein phosphatases and associated proteins [BR:ko01009];
maker-daph278-augustus-gene-1.1146-mRNA-1	K13443	NPC2; Niemann-Pick C2 protein	04142 Lysosome [PATH:ko04142]; 04979 Cholesterol metabolism [PATH:ko04979]; 02000 Transporters [BR:ko02000];
maker-daph278-augustus-gene-1.1148-mRNA-1	K04630	GNAI; guanine nucleotide-binding protein G(i) subunit alpha	04015 Rap1 signaling pathway [PATH:ko04015]; 04371 Apelin signaling pathway [PATH:ko04371]; 04071 Sphingolipid signaling pathway [PATH:ko04071]; 04024 cAMP signaling pathway [PATH:ko04024]; 04022 cGMP-PKG signaling pathway [PATH:ko04022]; 04113 Meiosis - yeast [PATH:ko04113]; 04540 Gap junction [PATH:ko04540]; 04611 Platelet activation [PATH:ko04611]; 04670 Leukocyte transendothelial migration [P…
maker-daph278-augustus-gene-1.1150-mRNA-1	K03209	WNT1; wingless-type MMTV integration site family, member 1	04310 Wnt signaling pathway [PATH:ko04310]; 04390 Hippo signaling pathway [PATH:ko04390]; 04391 Hippo signaling pathway - fly [PATH:ko04391]; 04150 mTOR signaling pathway [PATH:ko04150]; 04550 Signaling pathways regulating pluripotency of stem cells [PATH:ko04550]; 04916 Melanogenesis [PATH:ko04916]; 05200 Pathways in cancer [PATH:ko05200]; 05205 Proteoglycans in cancer [PATH:ko05205]; 05225 Hepa…
maker-daph278-augustus-gene-1.1152-mRNA-1	K01064	WNT9; wingless-type MMTV integration site family, member 9	04310 Wnt signaling pathway [PATH:ko04310]; 04390 Hippo signaling pathway [PATH:ko04390]; 04150 mTOR signaling pathway [PATH:ko04150]; 04550 Signaling pathways regulating pluripotency of stem cells [PATH:ko04550]; 04916 Melanogenesis [PATH:ko04916]; 05200 Pathways in cancer [PATH:ko05200]; 05205 Proteoglycans in cancer [PATH:ko05205]; 05225 Hepatocellular carcinoma [PATH:ko05225]; 05226 Gastric c…
evm-daph278-processed-gene-1.1702-mRNA-1	K14401	CPSF1, CFT1; cleavage and polyadenylation specificity factor subunit 1	03015 mRNA surveillance pathway [PATH:ko03015]; 03021 Transcription machinery [BR:ko03021]; 03019 Messenger RNA biogenesis [BR:ko03019];
maker-daph278-augustus-gene-1.1168-mRNA-1	K03238	EIF2S2; translation initiation factor 2 subunit 2	03013 RNA transport [PATH:ko03013]; 01009 Protein phosphatases and associated proteins [BR:ko01009]; 03012 Translation factors [BR:ko03012];
maker-daph278-augustus-gene-1.1174-mRNA-1	K01254	LTA4H; leukotriene-A4 hydrolase [EC:3.3.2.6]	00590 Arachidonic acid metabolism [PATH:ko00590]; 01002 Peptidases and inhibitors [BR:ko01002];
maker-daph278-augustus-gene-1.1176-mRNA-1	K14859	SSF1_2; ribosome biogenesis protein SSF1/2	03009 Ribosome biogenesis [BR:ko03009];
maker-daph278-augustus-gene-1.1216-mRNA-1	K17345	TSPAN5; tetraspanin-5	04147 Exosome [BR:ko04147];
augustus-daph278-processed-gene-1.104-mRNA-1	K09083	ATOH1_7; atonal protein 1/7	03000 Transcription factors [BR:ko03000];
maker-daph278-augustus-gene-1.1218-mRNA-1	K06634	CCNH; cyclin H	03022 Basal transcription factors [PATH:ko03022]; 03420 Nucleotide excision repair [PATH:ko03420]; 04110 Cell cycle [PATH:ko04110]; 03021 Transcription machinery [BR:ko03021]; 03400 DNA repair and recombination proteins [BR:ko03400];
genemark-daph278-processed-gene-1.1621-mRNA-1	K01262	pepP; Xaa-Pro aminopeptidase [EC:3.4.11.9]	01002 Peptidases and inhibitors [BR:ko01002];
maker-daph278-augustus-gene-1.1224-mRNA-1	K17301	COPB1, SEC26; coatomer subunit beta	04131 Membrane trafficking [BR:ko04131]; 04147 Exosome [BR:ko04147];
maker-daph278-augustus-gene-1.1232-mRNA-1	K12589	RRP42, EXOSC7; exosome complex component RRP42	03018 RNA degradation [PATH:ko03018]; 03019 Messenger RNA biogenesis [BR:ko03019];
maker-daph278-augustus-gene-1.1258-mRNA-1	K13443	NPC2; Niemann-Pick C2 protein	04142 Lysosome [PATH:ko04142]; 04979 Cholesterol metabolism [PATH:ko04979]; 02000 Transporters [BR:ko02000];
maker-daph278-augustus-gene-1.1263-mRNA-1	K14165	K14165; atypical dual specificity phosphatase [EC:3.1.3.16 3.1.3.48]	01009 Protein phosphatases and associated proteins [BR:ko01009];
maker-daph278-augustus-gene-1.1264-mRNA-1	K13051	ASRGL1, iaaA; L-asparaginase / beta-aspartyl-peptidase [EC:3.5.1.1 3.4.19.5]	00250 Alanine, aspartate and glutamate metabolism [PATH:ko00250]; 00460 Cyanoamino acid metabolism [PATH:ko00460]; 01002 Peptidases and inhibitors [BR:ko01002];
maker-daph278-augustus-gene-1.1286-mRNA-1	K13443	NPC2; Niemann-Pick C2 protein	04142 Lysosome [PATH:ko04142]; 04979 Cholesterol metabolism [PATH:ko04979]; 02000 Transporters [BR:ko02000];
maker-daph278-augustus-gene-1.1313-mRNA-1	K01672	CA; carbonic anhydrase [EC:4.2.1.1]	00910 Nitrogen metabolism [PATH:ko00910];
maker-daph278-augustus-gene-1.1367-mRNA-1	K12046	TNNT3; troponin T, fast skeletal muscle	04812 Cytoskeleton proteins [BR:ko04812];
genemark-daph278-processed-gene-1.1646-mRNA-1	K06997	yggS, PROSC; PLP dependent protein	99985 Amino acid metabolism;
maker-daph278-augustus-gene-1.1370-mRNA-1	K23399	MGA; MAX gene-associated protein	03036 Chromosome and associated proteins [BR:ko03036];
maker-daph278-augustus-gene-1.1376-mRNA-1	K20133	USP6NL; USP6 N-terminal-like protein	04131 Membrane trafficking [BR:ko04131];
augustus-daph278-processed-gene-1.131-mRNA-1	K04144	DRD1; dopamine receptor D1	04020 Calcium signaling pathway [PATH:ko04020]; 04024 cAMP signaling pathway [PATH:ko04024]; 04080 Neuroactive ligand-receptor interaction [PATH:ko04080]; 04540 Gap junction [PATH:ko04540]; 04728 Dopaminergic synapse [PATH:ko04728]; 05012 Parkinson disease [PATH:ko05012]; 05030 Cocaine addiction [PATH:ko05030]; 05031 Amphetamine addiction [PATH:ko05031]; 05032 Morphine addiction [PATH:ko05032]; 0…
maker-daph278-augustus-gene-1.1383-mRNA-1	K10899	RECQL; ATP-dependent DNA helicase Q1 [EC:3.6.4.12]	03400 DNA repair and recombination proteins [BR:ko03400];
maker-daph278-augustus-gene-1.1397-mRNA-1	K00541	NNMT; nicotinamide N-methyltransferase [EC:2.1.1.1]	00760 Nicotinate and nicotinamide metabolism [PATH:ko00760]; 03036 Chromosome and associated proteins [BR:ko03036];
maker-daph278-augustus-gene-1.1399-mRNA-1	K19476	IST1; vacuolar protein sorting-associated protein IST1	04144 Endocytosis [PATH:ko04144];
evm-daph278-processed-gene-1.1728-mRNA-1	K14445	SLC13A2_3_5; solute carrier family 13 (sodium-dependent dicarboxylate transporter), member 2/3/5	02000 Transporters [BR:ko02000];
augustus-daph278-processed-gene-1.138-mRNA-1	K24060	PDZD8; PDZ domain-containing protein 8	04990 Domain-containing proteins not elsewhere classified [BR:ko04990];
genemark-daph278-processed-gene-1.1663-mRNA-1	K15144	MED1; mediator of RNA polymerase II transcription subunit 1	04919 Thyroid hormone signaling pathway [PATH:ko04919]; 01522 Endocrine resistance [PATH:ko01522]; 03021 Transcription machinery [BR:ko03021];
maker-daph278-augustus-gene-1.1431-mRNA-1	K20316	SCOC; short coiled-coil protein	04131 Membrane trafficking [BR:ko04131];
genemark-daph278-processed-gene-1.1669-mRNA-1	K02900	RP-L27Ae, RPL27A; large subunit ribosomal protein L27Ae	03010 Ribosome [PATH:ko03010]; 05171 Coronavirus disease - COVID-19 [PATH:ko05171]; 03011 Ribosome [BR:ko03011];
maker-daph278-augustus-gene-1.1441-mRNA-1	K00555	TRMT1, trm1; tRNA (guanine26-N2/guanine27-N2)-dimethyltransferase [EC:2.1.1.215 2.1.1.216]	03016 Transfer RNA biogenesis [BR:ko03016];
augustus-daph278-processed-gene-1.149-mRNA-1	K03440	ASICN; acid-sensing ion channel, other	04040 Ion channels [BR:ko04040];
maker-daph278-augustus-gene-1.1446-mRNA-1	K06070	PKD; protein kinase D [EC:2.7.11.13]	04015 Rap1 signaling pathway [PATH:ko04015]; 04925 Aldosterone synthesis and secretion [PATH:ko04925]; 01001 Protein kinases [BR:ko01001];
maker-daph278-augustus-gene-1.1469-mRNA-1	K11584	PPP2R5; serine/threonine-protein phosphatase 2A regulatory subunit B'	03015 mRNA surveillance pathway [PATH:ko03015]; 04071 Sphingolipid signaling pathway [PATH:ko04071]; 04151 PI3K-Akt signaling pathway [PATH:ko04151]; 04152 AMPK signaling pathway [PATH:ko04152]; 04113 Meiosis - yeast [PATH:ko04113]; 04114 Oocyte meiosis [PATH:ko04114]; 04261 Adrenergic signaling in cardiomyocytes [PATH:ko04261]; 04728 Dopaminergic synapse [PATH:ko04728]; 05165 Human papillomaviru…
maker-daph278-augustus-gene-1.1475-mRNA-1	K21870	BANF; barrier-to-autointegration factor	03036 Chromosome and associated proteins [BR:ko03036];
maker-daph278-augustus-gene-1.1477-mRNA-1	K00787	FDPS; farnesyl diphosphate synthase [EC:2.5.1.1 2.5.1.10]	00900 Terpenoid backbone biosynthesis [PATH:ko00900]; 05166 Human T-cell leukemia virus 1 infection [PATH:ko05166]; 05164 Influenza A [PATH:ko05164]; 01006 Prenyltransferases [BR:ko01006];
maker-daph278-augustus-gene-1.1489-mRNA-1	K07930	RAB43; Ras-related protein Rab-43	04147 Exosome [BR:ko04147]; 04031 GTP-binding proteins [BR:ko04031];
maker-daph278-augustus-gene-1.1495-mRNA-1	K07195	EXOC7, EXO70; exocyst complex component 7	04910 Insulin signaling pathway [PATH:ko04910]; 05132 Salmonella infection [PATH:ko05132]; 04131 Membrane trafficking [BR:ko04131]; 03036 Chromosome and associated proteins [BR:ko03036];
maker-daph392-augustus-gene-0.18-mRNA-1	K02175	BRN; beta-1,3-galactosyltransferase / beta-1,3-N-acetylglucosaminyltransferase [EC:2.4.1.62 2.4.1.-]	04320 Dorso-ventral axis formation [PATH:ko04320]; 01003 Glycosyltransferases [BR:ko01003];
maker-daph392-augustus-gene-0.23-mRNA-1	K11206	NIT1, ybeM; deaminated glutathione amidase [EC:3.5.1.128]	99980 Enzymes with EC numbers;
maker-daph392-augustus-gene-0.32-mRNA-1	K11651	SMARCE1; SWI/SNF-related matrix-associated actin-dependent regulator of chromatin subfamily E, member 1	04714 Thermogenesis [PATH:ko04714]; 05225 Hepatocellular carcinoma [PATH:ko05225]; 03021 Transcription machinery [BR:ko03021]; 03036 Chromosome and associated proteins [BR:ko03036];
maker-daph195-augustus-gene-0.31-mRNA-1	K21398	SLC11A2, DMT1, NRAMP2; natural resistance-associated macrophage protein 2	04142 Lysosome [PATH:ko04142]; 04216 Ferroptosis [PATH:ko04216]; 04978 Mineral absorption [PATH:ko04978]; 02000 Transporters [BR:ko02000];
evm-daph195-processed-gene-0.4-mRNA-1	K15410	EEF1D; elongation factor 1-delta	03012 Translation factors [BR:ko03012];
maker-daph195-augustus-gene-0.51-mRNA-1	K03942	NDUFV1; NADH dehydrogenase (ubiquinone) flavoprotein 1 [EC:7.1.1.2]	00190 Oxidative phosphorylation [PATH:ko00190]; 04723 Retrograde endocannabinoid signaling [PATH:ko04723]; 04714 Thermogenesis [PATH:ko04714]; 05010 Alzheimer disease [PATH:ko05010]; 05012 Parkinson disease [PATH:ko05012]; 05014 Amyotrophic lateral sclerosis [PATH:ko05014]; 05016 Huntington disease [PATH:ko05016]; 05020 Prion disease [PATH:ko05020]; 05022 Pathways of neurodegeneration - multiple …
maker-daph195-augustus-gene-0.59-mRNA-1	K04372	MKNK, MNK; MAP kinase interacting serine/threonine kinase [EC:2.7.11.1]	04010 MAPK signaling pathway [PATH:ko04010]; 04066 HIF-1 signaling pathway [PATH:ko04066]; 04910 Insulin signaling pathway [PATH:ko04910]; 01001 Protein kinases [BR:ko01001];
augustus-daph195-processed-gene-0.380-mRNA-1	K11886	ECM29; proteasome component ECM29	03051 Proteasome [BR:ko03051];
maker-daph195-augustus-gene-0.79-mRNA-1	K18041	PTP4A; protein tyrosine phosphatase type IVA [EC:3.1.3.48]	01009 Protein phosphatases and associated proteins [BR:ko01009];
maker-daph195-augustus-gene-0.81-mRNA-1	K24420	LASP1; LIM and SH3 domain protein 1	04990 Domain-containing proteins not elsewhere classified [BR:ko04990];
maker-daph195-augustus-gene-0.102-mRNA-1	K14708	SLC26A11; solute carrier family 26 (sodium-independent sulfate anion transporter), member 11	02000 Transporters [BR:ko02000];
maker-daph195-augustus-gene-0.101-mRNA-1	K14708	SLC26A11; solute carrier family 26 (sodium-independent sulfate anion transporter), member 11	02000 Transporters [BR:ko02000];
maker-daph195-augustus-gene-0.118-mRNA-1	K19511	PXDN, VPO1; peroxidase [EC:1.11.1.7]	99980 Enzymes with EC numbers;
maker-daph195-augustus-gene-0.122-mRNA-1	K16733	RACGAP1, Tum; Rac GTPase-activating protein 1	04131 Membrane trafficking [BR:ko04131]; 03036 Chromosome and associated proteins [BR:ko03036];
maker-daph195-augustus-gene-0.125-mRNA-1	K17095	ANXA7_11; annexin A7/11	05014 Amyotrophic lateral sclerosis [PATH:ko05014]; 02044 Secretion system [BR:ko02044]; 04147 Exosome [BR:ko04147];
genemark-daph195-processed-gene-0.323-mRNA-1	K09069	TWIST; twist	05205 Proteoglycans in cancer [PATH:ko05205]; 03000 Transcription factors [BR:ko03000];
augustus-daph195-processed-gene-0.402-mRNA-1	K14388	SLC5A8_12, SMCT; solute carrier family 5 (sodium-coupled monocarboxylate transporter), member 8/12	02000 Transporters [BR:ko02000];
maker-daph195-augustus-gene-0.146-mRNA-1	K04705	STAM; signal transducing adaptor molecule	04630 JAK-STAT signaling pathway [PATH:ko04630]; 04144 Endocytosis [PATH:ko04144]; 04131 Membrane trafficking [BR:ko04131];
maker-daph195-augustus-gene-0.148-mRNA-1	K17353	TSPAN18; tetraspanin-18	99992 Structural proteins;
maker-daph195-augustus-gene-0.164-mRNA-1	K08814	TRIB1_2; tribbles homolog 1/2	01001 Protein kinases [BR:ko01001];
maker-daph195-augustus-gene-0.166-mRNA-1	K22285	OSBPL8, ORP8; oxysterol-binding protein-related protein 8	04131 Membrane trafficking [BR:ko04131]; 02000 Transporters [BR:ko02000];
maker-daph195-augustus-gene-0.186-mRNA-1	K17350	TSPAN9; tetraspanin-9	99992 Structural proteins;
maker-daph195-augustus-gene-0.187-mRNA-1	K20819	BORCS5, LOH12CR1; BLOC-1 related complex subunit 5	04131 Membrane trafficking [BR:ko04131];
maker-daph195-augustus-gene-0.197-mRNA-1	K02213	CDC6; cell division control protein 6	04110 Cell cycle [PATH:ko04110]; 04111 Cell cycle - yeast [PATH:ko04111]; 04113 Meiosis - yeast [PATH:ko04113]; 03032 DNA replication proteins [BR:ko03032];
maker-daph195-augustus-gene-0.219-mRNA-1	K13783	SLC37A1_2; MFS transporter, OPA family, solute carrier family 37 (glycerol-3-phosphate transporter), member 1/2	02000 Transporters [BR:ko02000];
maker-daph195-augustus-gene-0.245-mRNA-1	K23820	SUSD2; sushi domain-containing protein 2	04990 Domain-containing proteins not elsewhere classified [BR:ko04990];
maker-daph195-augustus-gene-0.250-mRNA-1	K14797	ENP1, BYSL; essential nuclear protein 1	03009 Ribosome biogenesis [BR:ko03009];
maker-daph195-augustus-gene-0.256-mRNA-1	K12301	SLC17A5; MFS transporter, ACS family, solute carrier family 17 (sodium-dependent inorganic phosphate cotransporter), member 5	04142 Lysosome [PATH:ko04142]; 02000 Transporters [BR:ko02000];
augustus-daph195-processed-gene-0.423-mRNA-1	K15789	TDH; threonine 3-dehydrogenase [EC:1.1.1.103]	00260 Glycine, serine and threonine metabolism [PATH:ko00260];
maker-daph385-augustus-gene-0.230-mRNA-1	K01312	PRSS1_2_3; trypsin [EC:3.4.21.4]	04080 Neuroactive ligand-receptor interaction [PATH:ko04080]; 04972 Pancreatic secretion [PATH:ko04972]; 04974 Protein digestion and absorption [PATH:ko04974]; 05164 Influenza A [PATH:ko05164]; 01002 Peptidases and inhibitors [BR:ko01002]; 04147 Exosome [BR:ko04147];
maker-daph385-augustus-gene-0.234-mRNA-1	K07763	MMP14; matrix metalloproteinase-14 (membrane-inserted) [EC:3.4.24.80]	04668 TNF signaling pathway [PATH:ko04668]; 04912 GnRH signaling pathway [PATH:ko04912]; 04928 Parathyroid hormone synthesis, secretion and action [PATH:ko04928]; 01002 Peptidases and inhibitors [BR:ko01002];
maker-daph385-augustus-gene-0.249-mRNA-1	K13051	ASRGL1, iaaA; L-asparaginase / beta-aspartyl-peptidase [EC:3.5.1.1 3.4.19.5]	00250 Alanine, aspartate and glutamate metabolism [PATH:ko00250]; 00460 Cyanoamino acid metabolism [PATH:ko00460]; 01002 Peptidases and inhibitors [BR:ko01002];
genemark-daph385-processed-gene-0.1405-mRNA-1	K13124	MORG1; mitogen-activated protein kinase organizer 1	03041 Spliceosome [BR:ko03041];
maker-daph385-augustus-gene-0.259-mRNA-1	K14073	PNLIP, PL; pancreatic triacylglycerol lipase [EC:3.1.1.3]	00561 Glycerolipid metabolism [PATH:ko00561]; 04972 Pancreatic secretion [PATH:ko04972]; 04975 Fat digestion and absorption [PATH:ko04975]; 04977 Vitamin digestion and absorption [PATH:ko04977];
maker-daph385-augustus-gene-0.261-mRNA-1	K14322	PAIP1; polyadenylate-binding protein-interacting protein 1	03013 RNA transport [PATH:ko03013]; 03019 Messenger RNA biogenesis [BR:ko03019];
maker-daph385-augustus-gene-0.265-mRNA-1	K16526	AKAP10; A-kinase anchor protein 10	04131 Membrane trafficking [BR:ko04131];
maker-daph385-augustus-gene-0.266-mRNA-1	K03255	TIF31, CLU1; protein TIF31	03012 Translation factors [BR:ko03012];
maker-daph385-augustus-gene-0.282-mRNA-1	K17425	MRPL44; large subunit ribosomal protein L44 [EC:3.1.26.-]	03011 Ribosome [BR:ko03011];
maker-daph385-augustus-gene-0.291-mRNA-1	K10599	PRPF19, PRP19; pre-mRNA-processing factor 19 [EC:2.3.2.27]	03040 Spliceosome [PATH:ko03040]; 04120 Ubiquitin mediated proteolysis [PATH:ko04120]; 03041 Spliceosome [BR:ko03041]; 04121 Ubiquitin system [BR:ko04121]; 03400 DNA repair and recombination proteins [BR:ko03400];
maker-daph385-augustus-gene-0.293-mRNA-1	K11681	SWR1; helicase SWR1 [EC:3.6.4.12]	03036 Chromosome and associated proteins [BR:ko03036];
maker-daph385-augustus-gene-0.302-mRNA-1	K17506	PPM1L, PP2CE; protein phosphatase 1L [EC:3.1.3.16]	01009 Protein phosphatases and associated proteins [BR:ko01009];
maker-daph385-augustus-gene-0.306-mRNA-1	K23040	METTL22; methyltransferase-like protein 22 [EC:2.1.1.-]	03019 Messenger RNA biogenesis [BR:ko03019];
maker-daph385-augustus-gene-0.309-mRNA-1	K01092	E3.1.3.25, IMPA, suhB; myo-inositol-1(or 4)-monophosphatase [EC:3.1.3.25]	00562 Inositol phosphate metabolism [PATH:ko00562]; 00521 Streptomycin biosynthesis [PATH:ko00521]; 04070 Phosphatidylinositol signaling system [PATH:ko04070];
genemark-daph385-processed-gene-0.1427-mRNA-1	K22991	WDR45, WIPI4, WIPI3; WD repeat-containing protein 45	04131 Membrane trafficking [BR:ko04131];
maker-daph385-augustus-gene-0.319-mRNA-1	K01411	NRD1; nardilysin [EC:3.4.24.61]	01002 Peptidases and inhibitors [BR:ko01002];
maker-daph385-augustus-gene-0.326-mRNA-1	K15202	GTF3C5, TFC1; general transcription factor 3C polypeptide 5 (transcription factor C subunit 1)	03021 Transcription machinery [BR:ko03021];
maker-daph385-augustus-gene-0.328-mRNA-1	K24788	HPDL; 4-hydroxyphenylpyruvate dioxygenase-like protein [EC:1.13.-.-]	99980 Enzymes with EC numbers;
maker-daph385-augustus-gene-0.331-mRNA-1	K00819	rocD, OAT; ornithine--oxo-acid transaminase [EC:2.6.1.13]	00330 Arginine and proline metabolism [PATH:ko00330]; 01007 Amino acid related enzymes [BR:ko01007];
genemark-daph385-processed-gene-0.1434-mRNA-1	K12620	LSM1; U6 snRNA-associated Sm-like protein LSm1	03018 RNA degradation [PATH:ko03018]; 03019 Messenger RNA biogenesis [BR:ko03019];
maker-daph385-augustus-gene-0.334-mRNA-1	K11147	DHRS4; dehydrogenase/reductase SDR family member 4 [EC:1.1.-.-]	00830 Retinol metabolism [PATH:ko00830]; 04146 Peroxisome [PATH:ko04146];
maker-daph385-augustus-gene-0.351-mRNA-1	K12844	PRPF31; U4/U6 small nuclear ribonucleoprotein PRP31	03040 Spliceosome [PATH:ko03040]; 03041 Spliceosome [BR:ko03041];
maker-daph385-augustus-gene-0.355-mRNA-1	K05609	UCHL3, YUH1; ubiquitin carboxyl-terminal hydrolase L3 [EC:3.4.19.12]	01002 Peptidases and inhibitors [BR:ko01002]; 04121 Ubiquitin system [BR:ko04121];
maker-daph385-augustus-gene-0.407-mRNA-1	K15424	PPP4R1; serine/threonine-protein phosphatase 4 regulatory subunit 1	01009 Protein phosphatases and associated proteins [BR:ko01009]; 03400 DNA repair and recombination proteins [BR:ko03400];
maker-daph385-augustus-gene-0.408-mRNA-1	K10734	GINS3; GINS complex subunit 3	03032 DNA replication proteins [BR:ko03032];
augustus-daph385-processed-gene-0.82-mRNA-1	K01016	SULT1E1, STE; estrone sulfotransferase [EC:2.8.2.4]	00140 Steroid hormone biosynthesis [PATH:ko00140];
maker-daph385-augustus-gene-0.438-mRNA-1	K13348	MPV17; protein Mpv17	04146 Peroxisome [PATH:ko04146];
maker-daph385-augustus-gene-0.440-mRNA-1	K11275	H1_5; histone H1/5	03036 Chromosome and associated proteins [BR:ko03036];
maker-daph385-augustus-gene-0.442-mRNA-1	K11252	H2B; histone H2B	04613 Neutrophil extracellular trap formation [PATH:ko04613]; 05203 Viral carcinogenesis [PATH:ko05203]; 05322 Systemic lupus erythematosus [PATH:ko05322]; 05034 Alcoholism [PATH:ko05034]; 03036 Chromosome and associated proteins [BR:ko03036]; 04147 Exosome [BR:ko04147];
maker-daph385-augustus-gene-0.446-mRNA-1	K03022	RPC8, POLR3H; DNA-directed RNA polymerase III subunit RPC8	03020 RNA polymerase [PATH:ko03020]; 04623 Cytosolic DNA-sensing pathway [PATH:ko04623]; 03021 Transcription machinery [BR:ko03021];
maker-daph385-augustus-gene-0.456-mRNA-1	K18914	FDXR; adrenodoxin-NADP+ reductase [EC:1.18.1.6]	03029 Mitochondrial biogenesis [BR:ko03029];
maker-daph385-augustus-gene-0.459-mRNA-1	K04718	SPHK; sphingosine kinase [EC:2.7.1.91]	00600 Sphingolipid metabolism [PATH:ko00600]; 04370 VEGF signaling pathway [PATH:ko04370]; 04371 Apelin signaling pathway [PATH:ko04371]; 04020 Calcium signaling pathway [PATH:ko04020]; 04072 Phospholipase D signaling pathway [PATH:ko04072]; 04071 Sphingolipid signaling pathway [PATH:ko04071]; 04666 Fc gamma R-mediated phagocytosis [PATH:ko04666]; 05152 Tuberculosis [PATH:ko05152];
maker-daph385-augustus-gene-0.465-mRNA-1	K04599	MTH; G protein-coupled receptor Mth (Methuselah protein)	04030 G protein-coupled receptors [BR:ko04030];
genemark-daph385-processed-gene-0.1466-mRNA-1	K04599	MTH; G protein-coupled receptor Mth (Methuselah protein)	04030 G protein-coupled receptors [BR:ko04030];
maker-daph385-augustus-gene-0.501-mRNA-1	K00799	GST, gst; glutathione S-transferase [EC:2.5.1.18]	00480 Glutathione metabolism [PATH:ko00480]; 00980 Metabolism of xenobiotics by cytochrome P450 [PATH:ko00980]; 00982 Drug metabolism - cytochrome P450 [PATH:ko00982]; 00983 Drug metabolism - other enzymes [PATH:ko00983]; 04212 Longevity regulating pathway - worm [PATH:ko04212]; 05200 Pathways in cancer [PATH:ko05200]; 05204 Chemical carcinogenesis [PATH:ko05204]; 05225 Hepatocellular carcinoma […
genemark-daph385-processed-gene-0.1477-mRNA-1	K21894	CYGB; cytoglobin	02000 Transporters [BR:ko02000];
genemark-daph385-processed-gene-0.1485-mRNA-1	K11968	ARIH1; ariadne-1 [EC:2.3.2.31]	04121 Ubiquitin system [BR:ko04121];
evm-daph385-processed-gene-0.1327-mRNA-1	K24887	GTPBP1; GTP-binding protein 1	03019 Messenger RNA biogenesis [BR:ko03019]; 03016 Transfer RNA biogenesis [BR:ko03016]; 03012 Translation factors [BR:ko03012];
genemark-daph385-processed-gene-0.1487-mRNA-1	K11253	H3; histone H3	04613 Neutrophil extracellular trap formation [PATH:ko04613]; 05202 Transcriptional misregulation in cancer [PATH:ko05202]; 05131 Shigellosis [PATH:ko05131]; 05322 Systemic lupus erythematosus [PATH:ko05322]; 05034 Alcoholism [PATH:ko05034]; 03036 Chromosome and associated proteins [BR:ko03036]; 04147 Exosome [BR:ko04147];
maker-daph385-augustus-gene-0.656-mRNA-1	K04739	PRKAR; cAMP-dependent protein kinase regulator	04910 Insulin signaling pathway [PATH:ko04910];
maker-daph385-augustus-gene-0.691-mRNA-1	K12495	IQSEC; IQ motif and SEC7 domain-containing protein	04144 Endocytosis [PATH:ko04144]; 04131 Membrane trafficking [BR:ko04131];
maker-daph385-augustus-gene-0.708-mRNA-1	K15323	TSEN34; tRNA-splicing endonuclease subunit Sen34 [EC:4.6.1.16]	03016 Transfer RNA biogenesis [BR:ko03016];
genemark-daph385-processed-gene-0.1506-mRNA-1	K02937	RP-L7e, RPL7; large subunit ribosomal protein L7e	03010 Ribosome [PATH:ko03010]; 05171 Coronavirus disease - COVID-19 [PATH:ko05171]; 03011 Ribosome [BR:ko03011];
maker-daph385-augustus-gene-0.713-mRNA-1	K17197	NKIRAS; NF-kappa-B inhibitor-interacting Ras-like protein	04031 GTP-binding proteins [BR:ko04031];
maker-daph385-augustus-gene-0.764-mRNA-1	K18134	EOGT; EGF domain-specific O-GlcNAc transferase [EC:2.4.1.255]	00514 Other types of O-glycan biosynthesis [PATH:ko00514]; 01003 Glycosyltransferases [BR:ko01003];
maker-daph385-augustus-gene-0.767-mRNA-1	K09517	DNAJB11; DnaJ homolog subfamily B member 11	04141 Protein processing in endoplasmic reticulum [PATH:ko04141]; 03110 Chaperones and folding catalysts [BR:ko03110];
augustus-daph385-processed-gene-0.132-mRNA-1	K16449	RGS; regulator of G-protein signaling	99995 Signaling proteins;
maker-daph385-augustus-gene-0.788-mRNA-1	K09675	GAL3ST2; galactose-3-O-sulfotransferase 2 [EC:2.8.2.-]	01003 Glycosyltransferases [BR:ko01003];
maker-daph385-augustus-gene-0.811-mRNA-1	K18179	COA6; cytochrome c oxidase assembly factor 6	04714 Thermogenesis [PATH:ko04714]; 03029 Mitochondrial biogenesis [BR:ko03029];
maker-daph385-augustus-gene-0.820-mRNA-1	K10743	RNASEH2A; ribonuclease H2 subunit A [EC:3.1.26.4]	03030 DNA replication [PATH:ko03030]; 03032 DNA replication proteins [BR:ko03032];
maker-daph385-augustus-gene-0.830-mRNA-1	K14009	BCAP31, BAP31; B-cell receptor-associated protein 31	04141 Protein processing in endoplasmic reticulum [PATH:ko04141]; 05165 Human papillomavirus infection [PATH:ko05165];
maker-daph385-augustus-gene-0.843-mRNA-1	K11393	METTL16, METT10D; U6 snRNA m6A methyltransferase [EC:2.1.1.346]	03019 Messenger RNA biogenesis [BR:ko03019];
maker-daph385-augustus-gene-0.849-mRNA-1	K11502	CENPJ; centromere protein J	03036 Chromosome and associated proteins [BR:ko03036];
maker-daph385-augustus-gene-0.858-mRNA-1	K14411	MSI; RNA-binding protein Musashi	03015 mRNA surveillance pathway [PATH:ko03015]; 03019 Messenger RNA biogenesis [BR:ko03019];
maker-daph385-augustus-gene-0.908-mRNA-1	K18666	ASCC1; activating signal cointegrator complex subunit 1	99973 Transcription;
maker-daph385-augustus-gene-0.913-mRNA-1	K07542	PIGV; GPI mannosyltransferase 2 [EC:2.4.1.-]	00563 Glycosylphosphatidylinositol (GPI)-anchor biosynthesis [PATH:ko00563]; 01003 Glycosyltransferases [BR:ko01003];
maker-daph385-augustus-gene-0.918-mRNA-1	K08462	ADGRA3, GPR125; adhesion G protein-coupled receptor A3	01002 Peptidases and inhibitors [BR:ko01002]; 04030 G protein-coupled receptors [BR:ko04030];
maker-daph385-augustus-gene-0.923-mRNA-1	K21919	KCTD9; BTB/POZ domain-containing protein KCTD9	04121 Ubiquitin system [BR:ko04121];
maker-daph385-augustus-gene-0.926-mRNA-1	K05288	PIGO; GPI ethanolamine phosphate transferase 3 subunit O [EC:2.7.-.-]	00563 Glycosylphosphatidylinositol (GPI)-anchor biosynthesis [PATH:ko00563];
maker-daph385-augustus-gene-0.928-mRNA-1	K08851	TP53RK, PRPK, BUD32; TP53 regulating kinase and related kinases [EC:2.7.11.1]	01001 Protein kinases [BR:ko01001]; 03016 Transfer RNA biogenesis [BR:ko03016];
maker-daph385-augustus-gene-0.948-mRNA-1	K09206	KLF5; krueppel-like factor 5	03000 Transcription factors [BR:ko03000];
maker-daph385-augustus-gene-0.969-mRNA-1	K12826	SF3A2, SAP62; splicing factor 3A subunit 2	03040 Spliceosome [PATH:ko03040]; 03041 Spliceosome [BR:ko03041];
maker-daph385-augustus-gene-0.977-mRNA-1	K16059	STIM1; stromal interaction molecule 1	04020 Calcium signaling pathway [PATH:ko04020]; 04611 Platelet activation [PATH:ko04611]; 02000 Transporters [BR:ko02000];
maker-daph385-augustus-gene-0.1014-mRNA-1	K08059	IFI30, GILT; interferon, gamma-inducible protein 30	04612 Antigen processing and presentation [PATH:ko04612];
maker-daph385-augustus-gene-0.1031-mRNA-1	K08059	IFI30, GILT; interferon, gamma-inducible protein 30	04612 Antigen processing and presentation [PATH:ko04612];
maker-daph385-augustus-gene-0.1037-mRNA-1	K08704	NR2A4, Hnf4; hepatocyte nuclear factor 4	03000 Transcription factors [BR:ko03000]; 03310 Nuclear receptors [BR:ko03310];
maker-daph385-augustus-gene-0.1038-mRNA-1	K04534	GNAO, G-ALPHA-O; guanine nucleotide-binding protein G(o) subunit alpha	04015 Rap1 signaling pathway [PATH:ko04015]; 04915 Estrogen signaling pathway [PATH:ko04915]; 04921 Oxytocin signaling pathway [PATH:ko04921]; 04926 Relaxin signaling pathway [PATH:ko04926]; 04916 Melanogenesis [PATH:ko04916]; 04724 Glutamatergic synapse [PATH:ko04724]; 04727 GABAergic synapse [PATH:ko04727]; 04725 Cholinergic synapse [PATH:ko04725]; 04728 Dopaminergic synapse [PATH:ko04728]; 047…
augustus-daph385-processed-gene-0.174-mRNA-1	K04352	RASA1, RASGAP; Ras GTPase-activating protein 1	04010 MAPK signaling pathway [PATH:ko04010]; 04013 MAPK signaling pathway - fly [PATH:ko04013]; 04014 Ras signaling pathway [PATH:ko04014]; 04360 Axon guidance [PATH:ko04360]; 04990 Domain-containing proteins not elsewhere classified [BR:ko04990];
maker-daph385-augustus-gene-0.1045-mRNA-1	K00803	AGPS, agpS; alkyldihydroxyacetonephosphate synthase [EC:2.5.1.26]	00565 Ether lipid metabolism [PATH:ko00565]; 04146 Peroxisome [PATH:ko04146];
maker-daph385-augustus-gene-0.1049-mRNA-1	K11275	H1_5; histone H1/5	03036 Chromosome and associated proteins [BR:ko03036];
maker-daph385-augustus-gene-0.1055-mRNA-1	K14996	SLC38A10; solute carrier family 38 (sodium-coupled neutral amino acid transporter), member 10	02000 Transporters [BR:ko02000];
maker-daph385-augustus-gene-0.1056-mRNA-1	K14721	RPC5, POLR3E; DNA-directed RNA polymerase III subunit RPC5	03020 RNA polymerase [PATH:ko03020]; 04623 Cytosolic DNA-sensing pathway [PATH:ko04623]; 03021 Transcription machinery [BR:ko03021];
genemark-daph385-processed-gene-0.1570-mRNA-1	K22816	CNPY3_4; protein canopy 3/4	03110 Chaperones and folding catalysts [BR:ko03110];
maker-daph385-augustus-gene-0.1067-mRNA-1	K03841	FBP, fbp; fructose-1,6-bisphosphatase I [EC:3.1.3.11]	00010 Glycolysis / Gluconeogenesis [PATH:ko00010]; 00030 Pentose phosphate pathway [PATH:ko00030]; 00051 Fructose and mannose metabolism [PATH:ko00051]; 00710 Carbon fixation in photosynthetic organisms [PATH:ko00710]; 00680 Methane metabolism [PATH:ko00680]; 04152 AMPK signaling pathway [PATH:ko04152]; 04910 Insulin signaling pathway [PATH:ko04910]; 04922 Glucagon signaling pathway [PATH:ko04922…
maker-daph385-augustus-gene-0.1076-mRNA-1	K12866	WBP11, NPWBP; WW domain-binding protein 11	03040 Spliceosome [PATH:ko03040]; 01009 Protein phosphatases and associated proteins [BR:ko01009]; 03041 Spliceosome [BR:ko03041];
maker-daph385-augustus-gene-0.1078-mRNA-1	K11426	SMYD; [histone H3]-lysine4/36 N-trimethyltransferase SMYD [EC:2.1.1.354 2.1.1.357]	00310 Lysine degradation [PATH:ko00310]; 03036 Chromosome and associated proteins [BR:ko03036];
maker-daph385-augustus-gene-0.1094-mRNA-1	K10691	UBR4, ZUBR1; E3 ubiquitin-protein ligase UBR4 [EC:2.3.2.27]	05203 Viral carcinogenesis [PATH:ko05203]; 05165 Human papillomavirus infection [PATH:ko05165]; 04121 Ubiquitin system [BR:ko04121];
maker-daph385-augustus-gene-0.1098-mRNA-1	K02211	CDK9; cyclin-dependent kinase 9 [EC:2.7.11.22 2.7.11.23]	05202 Transcriptional misregulation in cancer [PATH:ko05202]; 01001 Protein kinases [BR:ko01001]; 03021 Transcription machinery [BR:ko03021];
maker-daph385-augustus-gene-0.1101-mRNA-1	K18695	GPCPD1; glycerophosphocholine phosphodiesterase GPCPD1 [EC:3.1.4.2]	00564 Glycerophospholipid metabolism [PATH:ko00564]; 05231 Choline metabolism in cancer [PATH:ko05231];
maker-daph385-augustus-gene-0.1112-mRNA-1	K10250	ELOVL7; elongation of very long chain fatty acids protein 7 [EC:2.3.1.199]	00062 Fatty acid elongation [PATH:ko00062]; 01040 Biosynthesis of unsaturated fatty acids [PATH:ko01040]; 01004 Lipid biosynthesis proteins [BR:ko01004];
augustus-daph385-processed-gene-0.196-mRNA-1	K24837	IQCA, DRC11; IQ and AAA domain-containing protein	04990 Domain-containing proteins not elsewhere classified [BR:ko04990];
maker-daph385-augustus-gene-0.1237-mRNA-1	K09037	MAFF_G_K; transcription factor MAFF/G/K	03000 Transcription factors [BR:ko03000];
augustus-daph385-processed-gene-0.203-mRNA-1	K10414	DYNC2H, DNCH2; dynein heavy chain 2, cytosolic	04145 Phagosome [PATH:ko04145]; 04962 Vasopressin-regulated water reabsorption [PATH:ko04962]; 05132 Salmonella infection [PATH:ko05132]; 03036 Chromosome and associated proteins [BR:ko03036]; 04812 Cytoskeleton proteins [BR:ko04812];
maker-daph385-augustus-gene-0.1245-mRNA-1	K15149	MED9; mediator of RNA polymerase II transcription subunit 9	03021 Transcription machinery [BR:ko03021];
maker-daph385-augustus-gene-0.1274-mRNA-1	K01265	map; methionyl aminopeptidase [EC:3.4.11.18]	01002 Peptidases and inhibitors [BR:ko01002];
maker-daph385-augustus-gene-0.1278-mRNA-1	K01312	PRSS1_2_3; trypsin [EC:3.4.21.4]	04080 Neuroactive ligand-receptor interaction [PATH:ko04080]; 04972 Pancreatic secretion [PATH:ko04972]; 04974 Protein digestion and absorption [PATH:ko04974]; 05164 Influenza A [PATH:ko05164]; 01002 Peptidases and inhibitors [BR:ko01002]; 04147 Exosome [BR:ko04147];
maker-daph385-augustus-gene-0.1279-mRNA-1	K23388	UBL4; ubiquitin-like protein 4	04131 Membrane trafficking [BR:ko04131]; 03400 DNA repair and recombination proteins [BR:ko03400];
maker-daph385-augustus-gene-0.1309-mRNA-1	K15448	TRM112, TRMT112; multifunctional methyltransferase subunit TRM112	03016 Transfer RNA biogenesis [BR:ko03016]; 03012 Translation factors [BR:ko03012];
maker-daph385-augustus-gene-0.1323-mRNA-1	K05858	PLCB; phosphatidylinositol phospholipase C, beta [EC:3.1.4.11]	00562 Inositol phosphate metabolism [PATH:ko00562]; 04015 Rap1 signaling pathway [PATH:ko04015]; 04310 Wnt signaling pathway [PATH:ko04310]; 04371 Apelin signaling pathway [PATH:ko04371]; 04020 Calcium signaling pathway [PATH:ko04020]; 04070 Phosphatidylinositol signaling system [PATH:ko04070]; 04072 Phospholipase D signaling pathway [PATH:ko04072]; 04071 Sphingolipid signaling pathway [PATH:ko04…
maker-daph385-augustus-gene-1.13-mRNA-1	K20120	BIN3; bridging integrator 3	04131 Membrane trafficking [BR:ko04131];
augustus-daph385-processed-gene-1.392-mRNA-1	K10185	TBX20; T-box protein 20	03000 Transcription factors [BR:ko03000];
maker-daph385-augustus-gene-1.19-mRNA-1	K05286	PIGB; GPI mannosyltransferase 3 [EC:2.4.1.-]	00563 Glycosylphosphatidylinositol (GPI)-anchor biosynthesis [PATH:ko00563]; 01003 Glycosyltransferases [BR:ko01003];
maker-daph385-augustus-gene-1.39-mRNA-1	K20471	COPD, ARCN1, RET2; coatomer subunit delta	04131 Membrane trafficking [BR:ko04131];
maker-daph385-augustus-gene-1.47-mRNA-1	K20183	VPS39, VAM6; Vam6/Vps39-like protein vacuolar protein sorting-associated protein 39	04138 Autophagy - yeast [PATH:ko04138]; 05132 Salmonella infection [PATH:ko05132]; 04131 Membrane trafficking [BR:ko04131];
maker-daph385-augustus-gene-1.52-mRNA-1	K01759	GLO1, gloA; lactoylglutathione lyase [EC:4.4.1.5]	00620 Pyruvate metabolism [PATH:ko00620];
maker-daph385-augustus-gene-1.54-mRNA-1	K04679	MADHIP, SARA; MAD, mothers against decapentaplegic interacting protein	04350 TGF-beta signaling pathway [PATH:ko04350]; 04144 Endocytosis [PATH:ko04144]; 01009 Protein phosphatases and associated proteins [BR:ko01009];
augustus-daph385-processed-gene-1.401-mRNA-1	K09420	MYB, C-MYB; transcriptional activator Myb	04151 PI3K-Akt signaling pathway [PATH:ko04151]; 03000 Transcription factors [BR:ko03000];
genemark-daph385-processed-gene-1.714-mRNA-1	K10738	MCM9; DNA helicase MCM9 [EC:3.6.4.12]	03032 DNA replication proteins [BR:ko03032];
maker-daph385-augustus-gene-1.165-mRNA-1	K09140	TSR3; pre-rRNA-processing protein TSR3	03009 Ribosome biogenesis [BR:ko03009];
maker-daph385-augustus-gene-1.175-mRNA-1	K00420	QCR10, UQCR; ubiquinol-cytochrome c reductase subunit 10	00190 Oxidative phosphorylation [PATH:ko00190]; 04260 Cardiac muscle contraction [PATH:ko04260]; 04714 Thermogenesis [PATH:ko04714]; 05010 Alzheimer disease [PATH:ko05010]; 05012 Parkinson disease [PATH:ko05012]; 05014 Amyotrophic lateral sclerosis [PATH:ko05014]; 05016 Huntington disease [PATH:ko05016]; 05020 Prion disease [PATH:ko05020]; 05022 Pathways of neurodegeneration - multiple diseases […
maker-daph385-augustus-gene-1.185-mRNA-1	K20406	NPRL3; nitrogen permease regulator 3-like protein	04150 mTOR signaling pathway [PATH:ko04150]; 04131 Membrane trafficking [BR:ko04131];
maker-daph385-augustus-gene-1.187-mRNA-1	K22561	COMMD5, HCARG; COMM domain containing 5	04121 Ubiquitin system [BR:ko04121];
maker-daph385-augustus-gene-1.195-mRNA-1	K04799	FEN1, RAD2; flap endonuclease-1 [EC:3.-.-.-]	03030 DNA replication [PATH:ko03030]; 03410 Base excision repair [PATH:ko03410]; 03450 Non-homologous end-joining [PATH:ko03450]; 03032 DNA replication proteins [BR:ko03032]; 03400 DNA repair and recombination proteins [BR:ko03400]; 04147 Exosome [BR:ko04147];
maker-daph385-augustus-gene-1.199-mRNA-1	K03506	POLE4; DNA polymerase epsilon subunit 4 [EC:2.7.7.7]	03030 DNA replication [PATH:ko03030]; 03410 Base excision repair [PATH:ko03410]; 03420 Nucleotide excision repair [PATH:ko03420]; 03032 DNA replication proteins [BR:ko03032]; 03400 DNA repair and recombination proteins [BR:ko03400];
maker-daph385-augustus-gene-1.200-mRNA-1	K06316	RFT1; oligosaccharide translocation protein RFT1	02000 Transporters [BR:ko02000];
maker-daph385-augustus-gene-1.210-mRNA-1	K12352	SMPD3; sphingomyelin phosphodiesterase 3 [EC:3.1.4.12]	00600 Sphingolipid metabolism [PATH:ko00600];
augustus-daph385-processed-gene-1.420-mRNA-1	K22045	BCL11A; B-cell lymphoma/leukemia 11A	03000 Transcription factors [BR:ko03000];
maker-daph385-augustus-gene-1.219-mRNA-1	K13168	SFRS16; splicing factor, arginine/serine-rich 16	03041 Spliceosome [BR:ko03041];
maker-daph385-augustus-gene-1.221-mRNA-1	K03024	RPC7, POLR3G; DNA-directed RNA polymerase III subunit RPC7	03020 RNA polymerase [PATH:ko03020]; 04623 Cytosolic DNA-sensing pathway [PATH:ko04623]; 03021 Transcription machinery [BR:ko03021];
genemark-daph385-processed-gene-1.753-mRNA-1	K14820	BRX1, BRIX1; ribosome biogenesis protein BRX1	03009 Ribosome biogenesis [BR:ko03009];
maker-daph385-augustus-gene-1.225-mRNA-1	K17925	SNX13; sorting nexin-13	04990 Domain-containing proteins not elsewhere classified [BR:ko04990];
maker-daph385-augustus-gene-1.227-mRNA-1	K12180	COPS7, CSN7; COP9 signalosome complex subunit 7	04121 Ubiquitin system [BR:ko04121];
maker-daph385-augustus-gene-1.229-mRNA-1	K06671	STAG1_2, SCC3, IRR1; cohesin complex subunit SA-1/2	04110 Cell cycle [PATH:ko04110]; 04111 Cell cycle - yeast [PATH:ko04111]; 04113 Meiosis - yeast [PATH:ko04113]; 03036 Chromosome and associated proteins [BR:ko03036];
maker-daph385-augustus-gene-1.231-mRNA-1	K10250	ELOVL7; elongation of very long chain fatty acids protein 7 [EC:2.3.1.199]	00062 Fatty acid elongation [PATH:ko00062]; 01040 Biosynthesis of unsaturated fatty acids [PATH:ko01040]; 01004 Lipid biosynthesis proteins [BR:ko01004];
genemark-daph385-processed-gene-1.829-mRNA-1	K15255	PIF1; ATP-dependent DNA helicase PIF1 [EC:3.6.4.12]	03032 DNA replication proteins [BR:ko03032]; 03029 Mitochondrial biogenesis [BR:ko03029];
maker-daph385-augustus-gene-1.233-mRNA-1	K00411	UQCRFS1, RIP1, petA; ubiquinol-cytochrome c reductase iron-sulfur subunit [EC:7.1.1.8]	00190 Oxidative phosphorylation [PATH:ko00190]; 02020 Two-component system [PATH:ko02020]; 04260 Cardiac muscle contraction [PATH:ko04260]; 04714 Thermogenesis [PATH:ko04714]; 05010 Alzheimer disease [PATH:ko05010]; 05012 Parkinson disease [PATH:ko05012]; 05014 Amyotrophic lateral sclerosis [PATH:ko05014]; 05016 Huntington disease [PATH:ko05016]; 05020 Prion disease [PATH:ko05020]; 05022 Pathways…
genemark-daph385-processed-gene-1.840-mRNA-1	K13907	CSTA_B; cystatin-A/B	01002 Peptidases and inhibitors [BR:ko01002]; 04147 Exosome [BR:ko04147];
maker-daph385-augustus-gene-1.244-mRNA-1	K10185	TBX20; T-box protein 20	03000 Transcription factors [BR:ko03000];
maker-daph385-augustus-gene-1.249-mRNA-1	K09452	ARX; homeobox protein aristaless-related	03000 Transcription factors [BR:ko03000];
maker-daph385-augustus-gene-1.250-mRNA-1	K13236	DECR1; 2,4-dienoyl-CoA reductase [(3E)-enoyl-CoA-producing], mitochondrial [EC:1.3.1.124]	99980 Enzymes with EC numbers;
maker-daph385-augustus-gene-1.253-mRNA-1	K05122	ROR1, NTRKR1; receptor tyrosine kinase-like orphan receptor 1 [EC:2.7.10.1]	04310 Wnt signaling pathway [PATH:ko04310]; 01001 Protein kinases [BR:ko01001];
maker-daph385-augustus-gene-1.256-mRNA-1	K01749	hemC, HMBS; hydroxymethylbilane synthase [EC:2.5.1.61]	00860 Porphyrin and chlorophyll metabolism [PATH:ko00860];
maker-daph385-augustus-gene-1.258-mRNA-1	K03858	PIGH, GPI15; phosphatidylinositol N-acetylglucosaminyltransferase subunit H	00563 Glycosylphosphatidylinositol (GPI)-anchor biosynthesis [PATH:ko00563];
maker-daph385-augustus-gene-1.262-mRNA-1	K22037	inx, zpg, ogre, shakB; innexin	02000 Transporters [BR:ko02000];
maker-daph385-augustus-gene-1.270-mRNA-1	K22037	inx, zpg, ogre, shakB; innexin	02000 Transporters [BR:ko02000];
maker-daph385-augustus-gene-1.271-mRNA-1	K22037	inx, zpg, ogre, shakB; innexin	02000 Transporters [BR:ko02000];
maker-daph385-augustus-gene-1.274-mRNA-1	K12882	NCBP1, CBP80; nuclear cap-binding protein subunit 1	03040 Spliceosome [PATH:ko03040]; 03013 RNA transport [PATH:ko03013]; 03015 mRNA surveillance pathway [PATH:ko03015]; 05014 Amyotrophic lateral sclerosis [PATH:ko05014]; 03019 Messenger RNA biogenesis [BR:ko03019]; 03041 Spliceosome [BR:ko03041];
maker-daph385-augustus-gene-1.277-mRNA-1	K01681	ACO, acnA; aconitate hydratase [EC:4.2.1.3]	00020 Citrate cycle (TCA cycle) [PATH:ko00020]; 00630 Glyoxylate and dicarboxylate metabolism [PATH:ko00630]; 00720 Carbon fixation pathways in prokaryotes [PATH:ko00720];
maker-daph385-augustus-gene-1.280-mRNA-1	K19026	SPG11; spatacsin	05014 Amyotrophic lateral sclerosis [PATH:ko05014]; 05022 Pathways of neurodegeneration - multiple diseases [PATH:ko05022]; 03400 DNA repair and recombination proteins [BR:ko03400];
maker-daph385-augustus-gene-1.282-mRNA-1	K10393	KIF2_24, MCAK; kinesin family member 2/24	04361 Axon regeneration [PATH:ko04361]; 03036 Chromosome and associated proteins [BR:ko03036]; 04812 Cytoskeleton proteins [BR:ko04812];
maker-daph385-augustus-gene-1.284-mRNA-1	K14308	NUP54, NUP57; nuclear pore complex protein Nup54	03013 RNA transport [PATH:ko03013]; 05014 Amyotrophic lateral sclerosis [PATH:ko05014]; 03019 Messenger RNA biogenesis [BR:ko03019];
maker-daph385-augustus-gene-1.286-mRNA-1	K13099	CD2BP2, PPP1R59; CD2 antigen cytoplasmic tail-binding protein 2	01009 Protein phosphatases and associated proteins [BR:ko01009]; 03041 Spliceosome [BR:ko03041];
maker-daph385-augustus-gene-1.287-mRNA-1	K07897	RAB7A; Ras-related protein Rab-7A	04144 Endocytosis [PATH:ko04144]; 04145 Phagosome [PATH:ko04145]; 04140 Autophagy - animal [PATH:ko04140]; 04138 Autophagy - yeast [PATH:ko04138]; 04137 Mitophagy - animal [PATH:ko04137]; 05132 Salmonella infection [PATH:ko05132]; 05152 Tuberculosis [PATH:ko05152]; 05146 Amoebiasis [PATH:ko05146]; 04131 Membrane trafficking [BR:ko04131]; 04147 Exosome [BR:ko04147]; 04031 GTP-binding proteins [BR:…
augustus-daph385-processed-gene-1.513-mRNA-1	K23224	SPATA6; spermatogenesis-associated protein 6	03036 Chromosome and associated proteins [BR:ko03036];
maker-daph385-augustus-gene-1.294-mRNA-1	K24536	ZZZ3; ZZ-type zinc finger-containing protein 3	03036 Chromosome and associated proteins [BR:ko03036];
maker-daph385-augustus-gene-1.298-mRNA-1	K17408	DAP3, MRPS29; small subunit ribosomal protein S29	03011 Ribosome [BR:ko03011]; 03029 Mitochondrial biogenesis [BR:ko03029];
maker-daph385-augustus-gene-1.361-mRNA-1	K24610	LRIG1_3; leucine-rich repeats and immunoglobulin-like domains protein 1/3	99995 Signaling proteins;
maker-daph385-augustus-gene-1.363-mRNA-1	K15360	STRA13, CENPX, MHF2; centromere protein X	03460 Fanconi anemia pathway [PATH:ko03460]; 03400 DNA repair and recombination proteins [BR:ko03400];
genemark-daph385-processed-gene-1.894-mRNA-1	K11665	INO80, INOC1; chromatin-remodeling ATPase INO80 [EC:3.6.4.-]	03036 Chromosome and associated proteins [BR:ko03036];
augustus-daph385-processed-gene-1.539-mRNA-1	K12114	VRI; vrille	04711 Circadian rhythm - fly [PATH:ko04711]; 03000 Transcription factors [BR:ko03000];
maker-daph382-augustus-gene-0.24-mRNA-1	K22824	WTAP; pre-mRNA-splicing regulator WTAP	03019 Messenger RNA biogenesis [BR:ko03019];
maker-daph382-augustus-gene-0.32-mRNA-1	K16742	ARL2BP, BART; ADP-ribosylation factor-like protein 2-binding protein	03036 Chromosome and associated proteins [BR:ko03036];
maker-daph382-augustus-gene-0.36-mRNA-1	K21848	ARV1; lipid intermediate transporter	04131 Membrane trafficking [BR:ko04131];
maker-daph382-augustus-gene-0.50-mRNA-1	K07515	HADHA; enoyl-CoA hydratase / long-chain 3-hydroxyacyl-CoA dehydrogenase [EC:4.2.1.17 1.1.1.211]	00640 Propanoate metabolism [PATH:ko00640]; 00650 Butanoate metabolism [PATH:ko00650]; 00062 Fatty acid elongation [PATH:ko00062]; 00071 Fatty acid degradation [PATH:ko00071]; 00280 Valine, leucine and isoleucine degradation [PATH:ko00280]; 00310 Lysine degradation [PATH:ko00310]; 00380 Tryptophan metabolism [PATH:ko00380]; 00410 beta-Alanine metabolism [PATH:ko00410]; 00627 Aminobenzoate degrada…
maker-daph382-augustus-gene-0.73-mRNA-1	K09275	TFCP2; transcription factor CP2 and related proteins	03000 Transcription factors [BR:ko03000];
genemark-daph382-processed-gene-0.756-mRNA-1	K20289	COG2; conserved oligomeric Golgi complex subunit 2	04131 Membrane trafficking [BR:ko04131];
maker-daph382-augustus-gene-0.86-mRNA-1	K15631	ABA3; molybdenum cofactor sulfurtransferase [EC:2.8.1.9]	00790 Folate biosynthesis [PATH:ko00790];
maker-daph382-augustus-gene-0.88-mRNA-1	K13147	INTS10; integrator complex subunit 10	03041 Spliceosome [BR:ko03041];
maker-daph382-augustus-gene-0.94-mRNA-1	K09564	PPIE; peptidyl-prolyl isomerase E (cyclophilin E) [EC:5.2.1.8]	03040 Spliceosome [PATH:ko03040]; 03041 Spliceosome [BR:ko03041]; 03110 Chaperones and folding catalysts [BR:ko03110];
maker-daph382-augustus-gene-0.96-mRNA-1	K12191	CHMP2A; charged multivesicular body protein 2A	04144 Endocytosis [PATH:ko04144]; 04217 Necroptosis [PATH:ko04217]; 04131 Membrane trafficking [BR:ko04131]; 04147 Exosome [BR:ko04147];
maker-daph382-augustus-gene-0.105-mRNA-1	K18211	SNAP25; synaptosomal-associated protein 25	04911 Insulin secretion [PATH:ko04911]; 04721 Synaptic vesicle cycle [PATH:ko04721]; 04131 Membrane trafficking [BR:ko04131];
maker-daph382-augustus-gene-0.114-mRNA-1	K00920	PIP4K2; 1-phosphatidylinositol-5-phosphate 4-kinase [EC:2.7.1.149]	00562 Inositol phosphate metabolism [PATH:ko00562]; 04070 Phosphatidylinositol signaling system [PATH:ko04070]; 04810 Regulation of actin cytoskeleton [PATH:ko04810];
maker-daph382-augustus-gene-0.117-mRNA-1	K02936	RP-L7Ae, RPL7A; large subunit ribosomal protein L7Ae	03010 Ribosome [PATH:ko03010]; 05171 Coronavirus disease - COVID-19 [PATH:ko05171]; 03011 Ribosome [BR:ko03011]; 03009 Ribosome biogenesis [BR:ko03009];
maker-daph382-augustus-gene-0.120-mRNA-1	K19511	PXDN, VPO1; peroxidase [EC:1.11.1.7]	99980 Enzymes with EC numbers;
genemark-daph382-processed-gene-0.778-mRNA-1	K10779	ATRX; transcriptional regulator ATRX [EC:3.6.4.12]	03000 Transcription factors [BR:ko03000]; 03036 Chromosome and associated proteins [BR:ko03036];
genemark-daph382-processed-gene-0.787-mRNA-1	K06059	ADAM17, TACE, CD156b; disintegrin and metalloproteinase domain-containing protein 17 [EC:3.4.24.86]	04330 Notch signaling pathway [PATH:ko04330]; 05171 Coronavirus disease - COVID-19 [PATH:ko05171]; 05120 Epithelial cell signaling in Helicobacter pylori infection [PATH:ko05120]; 05010 Alzheimer disease [PATH:ko05010]; 01002 Peptidases and inhibitors [BR:ko01002]; 04090 CD molecules [BR:ko04090];
maker-daph382-augustus-gene-0.178-mRNA-1	K00728	POMT, pmt; dolichyl-phosphate-mannose-protein mannosyltransferase [EC:2.4.1.109]	00515 Mannose type O-glycan biosynthesis [PATH:ko00515]; 00514 Other types of O-glycan biosynthesis [PATH:ko00514]; 01003 Glycosyltransferases [BR:ko01003];
maker-daph382-augustus-gene-0.165-mRNA-1	K00728	POMT, pmt; dolichyl-phosphate-mannose-protein mannosyltransferase [EC:2.4.1.109]	00515 Mannose type O-glycan biosynthesis [PATH:ko00515]; 00514 Other types of O-glycan biosynthesis [PATH:ko00514]; 01003 Glycosyltransferases [BR:ko01003];
maker-daph382-augustus-gene-0.188-mRNA-1	K17906	ATG2; autophagy-related protein 2	04140 Autophagy - animal [PATH:ko04140]; 04138 Autophagy - yeast [PATH:ko04138]; 04136 Autophagy - other [PATH:ko04136]; 05010 Alzheimer disease [PATH:ko05010]; 05014 Amyotrophic lateral sclerosis [PATH:ko05014]; 05016 Huntington disease [PATH:ko05016]; 05017 Spinocerebellar ataxia [PATH:ko05017]; 05022 Pathways of neurodegeneration - multiple diseases [PATH:ko05022]; 04131 Membrane trafficking […
maker-daph382-augustus-gene-0.190-mRNA-1	K12184	VPS28; ESCRT-I complex subunit VPS28	04144 Endocytosis [PATH:ko04144]; 04131 Membrane trafficking [BR:ko04131]; 04147 Exosome [BR:ko04147];
maker-daph382-augustus-gene-0.240-mRNA-1	K03936	NDUFS3; NADH dehydrogenase (ubiquinone) Fe-S protein 3 [EC:7.1.1.2]	00190 Oxidative phosphorylation [PATH:ko00190]; 04723 Retrograde endocannabinoid signaling [PATH:ko04723]; 04714 Thermogenesis [PATH:ko04714]; 05010 Alzheimer disease [PATH:ko05010]; 05012 Parkinson disease [PATH:ko05012]; 05014 Amyotrophic lateral sclerosis [PATH:ko05014]; 05016 Huntington disease [PATH:ko05016]; 05020 Prion disease [PATH:ko05020]; 05022 Pathways of neurodegeneration - multiple …
maker-daph382-augustus-gene-0.253-mRNA-1	K11087	SNRPD1, SMD1; small nuclear ribonucleoprotein D1	03040 Spliceosome [PATH:ko03040]; 05322 Systemic lupus erythematosus [PATH:ko05322]; 03041 Spliceosome [BR:ko03041]; 03032 DNA replication proteins [BR:ko03032];
maker-daph382-augustus-gene-0.255-mRNA-1	K13254	SPAST; spastin [EC:5.6.1.1]	04131 Membrane trafficking [BR:ko04131];
maker-daph382-augustus-gene-0.262-mRNA-1	K20656	TMEM189; plasmanylethanolamine desaturase [EC:1.14.19.77]	00565 Ether lipid metabolism [PATH:ko00565]; 04131 Membrane trafficking [BR:ko04131];
maker-daph382-augustus-gene-0.295-mRNA-1	K13335	PEX16; peroxin-16	04146 Peroxisome [PATH:ko04146];
genemark-daph382-processed-gene-0.872-mRNA-1	K09382	PAX1_9; paired box protein 1/9	03000 Transcription factors [BR:ko03000];
maker-daph382-augustus-gene-0.307-mRNA-1	K07152	SCO1; protein SCO1	03029 Mitochondrial biogenesis [BR:ko03029];
genemark-daph382-processed-gene-0.879-mRNA-1	K08880	STK19; serine/threonine kinase 19 [EC:2.7.11.1]	01001 Protein kinases [BR:ko01001];
maker-daph382-augustus-gene-0.320-mRNA-1	K16610	TTLL15; tubulin monoglycylase TTLL15	04812 Cytoskeleton proteins [BR:ko04812];
maker-daph382-augustus-gene-0.322-mRNA-1	K05546	GANAB; mannosyl-oligosaccharide alpha-1,3-glucosidase [EC:3.2.1.207]	00510 N-Glycan biosynthesis [PATH:ko00510]; 04141 Protein processing in endoplasmic reticulum [PATH:ko04141];
augustus-daph382-processed-gene-1.1967-mRNA-1	K09321	GBX; homeobox protein GBX	03000 Transcription factors [BR:ko03000];
genemark-daph382-processed-gene-1.94-mRNA-1	K22814	Octalpha; octopamine receptor alpha	04030 G protein-coupled receptors [BR:ko04030];
maker-daph382-augustus-gene-1.341-mRNA-1	K22814	Octalpha; octopamine receptor alpha	04030 G protein-coupled receptors [BR:ko04030];
maker-daph382-augustus-gene-1.343-mRNA-1	K19196	BRMS1; breast cancer metastasis-suppressor 1 and related proteins	03036 Chromosome and associated proteins [BR:ko03036];
maker-daph382-augustus-gene-1.345-mRNA-1	K06927	DPH6; diphthine-ammonia ligase [EC:6.3.1.14]	03012 Translation factors [BR:ko03012];
maker-daph382-augustus-gene-1.348-mRNA-1	K02321	POLA2; DNA polymerase alpha subunit B	03030 DNA replication [PATH:ko03030]; 03032 DNA replication proteins [BR:ko03032];
maker-daph382-augustus-gene-1.351-mRNA-1	K03965	NDUFB9; NADH dehydrogenase (ubiquinone) 1 beta subcomplex subunit 9	00190 Oxidative phosphorylation [PATH:ko00190]; 04723 Retrograde endocannabinoid signaling [PATH:ko04723]; 04714 Thermogenesis [PATH:ko04714]; 05010 Alzheimer disease [PATH:ko05010]; 05012 Parkinson disease [PATH:ko05012]; 05014 Amyotrophic lateral sclerosis [PATH:ko05014]; 05016 Huntington disease [PATH:ko05016]; 05020 Prion disease [PATH:ko05020]; 05022 Pathways of neurodegeneration - multiple …
maker-daph382-augustus-gene-1.355-mRNA-1	K23014	DPP10; inactive dipeptidyl peptidase 10	99977 Transport;
augustus-daph382-processed-gene-1.1983-mRNA-1	K01273	DPEP; membrane dipeptidase [EC:3.4.13.19]	01002 Peptidases and inhibitors [BR:ko01002]; 04147 Exosome [BR:ko04147]; 00537 Glycosylphosphatidylinositol (GPI)-anchored proteins [BR:ko00537];
maker-daph382-augustus-gene-1.375-mRNA-1	K22900	TRMO, trmO; tRNA (adenine37-N6)-methyltransferase [EC:2.1.1.-]	03016 Transfer RNA biogenesis [BR:ko03016];
maker-daph382-augustus-gene-1.376-mRNA-1	K13129	SMN; survival motor neuron protein	03013 RNA transport [PATH:ko03013]; 03041 Spliceosome [BR:ko03041];
maker-daph382-augustus-gene-1.399-mRNA-1	K20371	NUCB; nucleobindin	04131 Membrane trafficking [BR:ko04131]; 04990 Domain-containing proteins not elsewhere classified [BR:ko04990];
maker-daph382-augustus-gene-1.416-mRNA-1	K02202	CDK7; cyclin-dependent kinase 7 [EC:2.7.11.22 2.7.11.23]	03022 Basal transcription factors [PATH:ko03022]; 03420 Nucleotide excision repair [PATH:ko03420]; 04110 Cell cycle [PATH:ko04110]; 01001 Protein kinases [BR:ko01001]; 03021 Transcription machinery [BR:ko03021]; 03019 Messenger RNA biogenesis [BR:ko03019]; 03400 DNA repair and recombination proteins [BR:ko03400];
maker-daph382-augustus-gene-1.422-mRNA-1	K08675	PRSS15, PIM1; ATP-dependent Lon protease [EC:3.4.21.53]	01002 Peptidases and inhibitors [BR:ko01002]; 03029 Mitochondrial biogenesis [BR:ko03029];
maker-daph382-augustus-gene-1.434-mRNA-1	K11204	GCLC; glutamate--cysteine ligase catalytic subunit [EC:6.3.2.2]	00270 Cysteine and methionine metabolism [PATH:ko00270]; 00480 Glutathione metabolism [PATH:ko00480]; 04216 Ferroptosis [PATH:ko04216]; 04212 Longevity regulating pathway - worm [PATH:ko04212];
genemark-daph382-processed-gene-1.121-mRNA-1	K14354	SLCO4A; solute carrier organic anion transporter family, member 4A	02000 Transporters [BR:ko02000];
maker-daph382-augustus-gene-1.441-mRNA-1	K14565	NOP58; nucleolar protein 58	03008 Ribosome biogenesis in eukaryotes [PATH:ko03008]; 03009 Ribosome biogenesis [BR:ko03009];
maker-daph382-augustus-gene-1.443-mRNA-1	K24537	KAT14; cysteine-rich protein 2-binding protein	03036 Chromosome and associated proteins [BR:ko03036];
maker-daph382-augustus-gene-1.449-mRNA-1	K05283	PIGW; glucosaminylphosphatidylinositol acyltransferase [EC:2.3.-.-]	00563 Glycosylphosphatidylinositol (GPI)-anchor biosynthesis [PATH:ko00563];
maker-daph382-augustus-gene-1.452-mRNA-1	K13431	SRPR; signal recognition particle receptor subunit alpha	03060 Protein export [PATH:ko03060]; 02044 Secretion system [BR:ko02044];
maker-daph382-augustus-gene-1.461-mRNA-1	K02893	RP-L23Ae, RPL23A; large subunit ribosomal protein L23Ae	03010 Ribosome [PATH:ko03010]; 05171 Coronavirus disease - COVID-19 [PATH:ko05171]; 03011 Ribosome [BR:ko03011];
maker-daph382-augustus-gene-1.466-mRNA-1	K04511	PRICKLE; prickle	04310 Wnt signaling pathway [PATH:ko04310];
maker-daph382-augustus-gene-1.483-mRNA-1	K17402	MRPS23; small subunit ribosomal protein S23	03011 Ribosome [BR:ko03011];
maker-daph382-augustus-gene-1.490-mRNA-1	K08497	SEC20; protein transport protein SEC20	04130 SNARE interactions in vesicular transport [PATH:ko04130]; 04131 Membrane trafficking [BR:ko04131];
maker-daph382-augustus-gene-1.492-mRNA-1	K03013	RPB5, POLR2E; DNA-directed RNA polymerases I, II, and III subunit RPABC1	03020 RNA polymerase [PATH:ko03020]; 04623 Cytosolic DNA-sensing pathway [PATH:ko04623]; 05016 Huntington disease [PATH:ko05016]; 03021 Transcription machinery [BR:ko03021]; 03400 DNA repair and recombination proteins [BR:ko03400];
maker-daph382-augustus-gene-1.502-mRNA-1	K14825	TMED5, ERP2, ERP4; p24 family protein gamma-2	03009 Ribosome biogenesis [BR:ko03009]; 04131 Membrane trafficking [BR:ko04131];
maker-daph382-augustus-gene-1.508-mRNA-1	K13208	ELAVL2_3_4; ELAV like protein 2/3/4	03019 Messenger RNA biogenesis [BR:ko03019]; 03041 Spliceosome [BR:ko03041];
maker-daph382-augustus-gene-1.515-mRNA-1	K01599	hemE, UROD; uroporphyrinogen decarboxylase [EC:4.1.1.37]	00860 Porphyrin and chlorophyll metabolism [PATH:ko00860];
maker-daph382-augustus-gene-1.516-mRNA-1	K10592	HUWE1, MULE, ARF-BP1; E3 ubiquitin-protein ligase HUWE1 [EC:2.3.2.26]	04120 Ubiquitin mediated proteolysis [PATH:ko04120]; 04121 Ubiquitin system [BR:ko04121];
maker-daph382-augustus-gene-1.531-mRNA-1	K16196	EIF2AK4; eukaryotic translation initiation factor 2-alpha kinase 4 [EC:2.7.11.1]	04141 Protein processing in endoplasmic reticulum [PATH:ko04141]; 04140 Autophagy - animal [PATH:ko04140]; 04138 Autophagy - yeast [PATH:ko04138]; 05160 Hepatitis C [PATH:ko05160]; 05162 Measles [PATH:ko05162]; 05168 Herpes simplex virus 1 infection [PATH:ko05168]; 01001 Protein kinases [BR:ko01001];
maker-daph382-augustus-gene-1.555-mRNA-1	K11660	MTA; metastasis-associated protein MTA	03000 Transcription factors [BR:ko03000]; 03036 Chromosome and associated proteins [BR:ko03036];
maker-daph382-augustus-gene-1.585-mRNA-1	K06082	FARP2, FRG; FERM, RhoGEF and pleckstrin domain protein 2	04015 Rap1 signaling pathway [PATH:ko04015]; 04520 Adherens junction [PATH:ko04520]; 04990 Domain-containing proteins not elsewhere classified [BR:ko04990];
maker-daph382-augustus-gene-1.660-mRNA-1	K15559	RTT103; regulator of Ty1 transposition protein 103	03021 Transcription machinery [BR:ko03021];
maker-daph382-augustus-gene-1.679-mRNA-1	K01322	PREP; prolyl oligopeptidase [EC:3.4.21.26]	04614 Renin-angiotensin system [PATH:ko04614]; 01002 Peptidases and inhibitors [BR:ko01002];
maker-daph382-augustus-gene-1.897-mRNA-1	K10779	ATRX; transcriptional regulator ATRX [EC:3.6.4.12]	03000 Transcription factors [BR:ko03000]; 03036 Chromosome and associated proteins [BR:ko03036];
genemark-daph382-processed-gene-1.183-mRNA-1	K17544	TBCK; TBC domain-containing protein kinase-like protein	01001 Protein kinases [BR:ko01001];
maker-daph382-augustus-gene-1.908-mRNA-1	K08054	CANX; calnexin	04141 Protein processing in endoplasmic reticulum [PATH:ko04141]; 04145 Phagosome [PATH:ko04145]; 04612 Antigen processing and presentation [PATH:ko04612]; 04918 Thyroid hormone synthesis [PATH:ko04918]; 05166 Human T-cell leukemia virus 1 infection [PATH:ko05166]; 03110 Chaperones and folding catalysts [BR:ko03110]; 04131 Membrane trafficking [BR:ko04131]; 04091 Lectins [BR:ko04091];
maker-daph382-augustus-gene-1.910-mRNA-1	K00079	CBR1; carbonyl reductase 1 [EC:1.1.1.184 1.1.1.189 1.1.1.197]	00590 Arachidonic acid metabolism [PATH:ko00590]; 00790 Folate biosynthesis [PATH:ko00790]; 00980 Metabolism of xenobiotics by cytochrome P450 [PATH:ko00980]; 05204 Chemical carcinogenesis [PATH:ko05204];
maker-daph382-augustus-gene-1.912-mRNA-1	K20301	TRAPPC2, TRS20; trafficking protein particle complex subunit 2	04131 Membrane trafficking [BR:ko04131];
maker-daph382-augustus-gene-1.993-mRNA-1	K01769	E4.6.1.2; guanylate cyclase, other [EC:4.6.1.2]	00230 Purine metabolism [PATH:ko00230];
augustus-daph382-processed-gene-1.2049-mRNA-1	K01769	E4.6.1.2; guanylate cyclase, other [EC:4.6.1.2]	00230 Purine metabolism [PATH:ko00230];
genemark-daph382-processed-gene-1.197-mRNA-1	K01769	E4.6.1.2; guanylate cyclase, other [EC:4.6.1.2]	00230 Purine metabolism [PATH:ko00230];
evm-daph382-processed-gene-1.78-mRNA-1	K06839	SLIT2; slit 2	04360 Axon guidance [PATH:ko04360]; 04361 Axon regeneration [PATH:ko04361]; 00536 Glycosaminoglycan binding proteins [BR:ko00536];
maker-daph382-augustus-gene-1.1033-mRNA-1	K04623	BOSS; bride of sevenless protein	04013 MAPK signaling pathway - fly [PATH:ko04013]; 04030 G protein-coupled receptors [BR:ko04030];
maker-daph382-augustus-gene-1.1042-mRNA-1	K01490	AMPD; AMP deaminase [EC:3.5.4.6]	00230 Purine metabolism [PATH:ko00230];
maker-daph382-augustus-gene-1.1044-mRNA-1	K12232	HECTD2; E3 ubiquitin-protein ligase HECTD2 [EC:2.3.2.26]	04121 Ubiquitin system [BR:ko04121];
maker-daph382-augustus-gene-1.1046-mRNA-1	K00030	IDH3; isocitrate dehydrogenase (NAD+) [EC:1.1.1.41]	00020 Citrate cycle (TCA cycle) [PATH:ko00020];
maker-daph382-augustus-gene-1.1050-mRNA-1	K22197	BAF45A, PHF10; BRG1-associated factor 45A	05225 Hepatocellular carcinoma [PATH:ko05225];
maker-daph382-augustus-gene-1.1052-mRNA-1	K18643	KATNB1; katanin p80 WD40 repeat-containing subunit B1	04812 Cytoskeleton proteins [BR:ko04812];
maker-daph382-augustus-gene-1.1059-mRNA-1	K19765	HSBP1; heat shock factor-binding protein 1	04212 Longevity regulating pathway - worm [PATH:ko04212];
maker-daph382-augustus-gene-1.1063-mRNA-1	K13096	SF4; splicing factor 4	03041 Spliceosome [BR:ko03041];
genemark-daph382-processed-gene-1.220-mRNA-1	K06774	HNT; neurotrimin	04515 Cell adhesion molecules [BR:ko04515];
maker-daph382-augustus-gene-1.1069-mRNA-1	K10571	DET1; de-etiolated-1	04120 Ubiquitin mediated proteolysis [PATH:ko04120]; 04121 Ubiquitin system [BR:ko04121];
maker-daph382-augustus-gene-1.1070-mRNA-1	K03940	NDUFS7; NADH dehydrogenase (ubiquinone) Fe-S protein 7 [EC:7.1.1.2]	00190 Oxidative phosphorylation [PATH:ko00190]; 04723 Retrograde endocannabinoid signaling [PATH:ko04723]; 04714 Thermogenesis [PATH:ko04714]; 05010 Alzheimer disease [PATH:ko05010]; 05012 Parkinson disease [PATH:ko05012]; 05014 Amyotrophic lateral sclerosis [PATH:ko05014]; 05016 Huntington disease [PATH:ko05016]; 05020 Prion disease [PATH:ko05020]; 05022 Pathways of neurodegeneration - multiple …
maker-daph382-augustus-gene-1.1075-mRNA-1	K21411	ANKLE1, LEM3; ankyrin repeat and LEM domain-containing protein 1	03400 DNA repair and recombination proteins [BR:ko03400];
evm-daph382-processed-gene-1.45-mRNA-1	K10407	KLC; kinesin light chain	05132 Salmonella infection [PATH:ko05132]; 05010 Alzheimer disease [PATH:ko05010]; 05012 Parkinson disease [PATH:ko05012]; 05014 Amyotrophic lateral sclerosis [PATH:ko05014]; 05016 Huntington disease [PATH:ko05016]; 05020 Prion disease [PATH:ko05020]; 05022 Pathways of neurodegeneration - multiple diseases [PATH:ko05022]; 03019 Messenger RNA biogenesis [BR:ko03019]; 04812 Cytoskeleton proteins [B…
maker-daph382-augustus-gene-1.1191-mRNA-1	K03262	EIF5; translation initiation factor 5	03013 RNA transport [PATH:ko03013]; 04214 Apoptosis - fly [PATH:ko04214]; 03012 Translation factors [BR:ko03012];
maker-daph382-augustus-gene-1.1193-mRNA-1	K23664	MEGF8; multipile epidermal growth factor-like domains protein 8	04340 Hedgehog signaling pathway [PATH:ko04340]; 04990 Domain-containing proteins not elsewhere classified [BR:ko04990];
maker-daph382-augustus-gene-1.1208-mRNA-1	K12164	UBA5, UBE1DC1; ubiquitin-like modifier-activating enzyme 5	04121 Ubiquitin system [BR:ko04121];
maker-daph382-augustus-gene-1.1218-mRNA-1	K17285	SELENBP1; methanethiol oxidase [EC:1.8.3.4]	00920 Sulfur metabolism [PATH:ko00920]; 04147 Exosome [BR:ko04147];
maker-daph382-augustus-gene-1.1235-mRNA-1	K10417	DYNC2LI; dynein light intermediate chain 2, cytosolic	04962 Vasopressin-regulated water reabsorption [PATH:ko04962]; 05132 Salmonella infection [PATH:ko05132]; 03036 Chromosome and associated proteins [BR:ko03036]; 04812 Cytoskeleton proteins [BR:ko04812];
maker-daph382-augustus-gene-1.1221-mRNA-1	K01001	ALG7; UDP-N-acetylglucosamine--dolichyl-phosphate N-acetylglucosaminephosphotransferase [EC:2.7.8.15]	00510 N-Glycan biosynthesis [PATH:ko00510]; 01003 Glycosyltransferases [BR:ko01003];
maker-daph382-augustus-gene-1.1243-mRNA-1	K10736	MCM10; minichromosome maintenance protein 10	03032 DNA replication proteins [BR:ko03032];
maker-daph382-augustus-gene-1.1246-mRNA-1	K05636	LAMB1; laminin, beta 1	04151 PI3K-Akt signaling pathway [PATH:ko04151]; 04512 ECM-receptor interaction [PATH:ko04512]; 04510 Focal adhesion [PATH:ko04510]; 05200 Pathways in cancer [PATH:ko05200]; 05222 Small cell lung cancer [PATH:ko05222]; 05165 Human papillomavirus infection [PATH:ko05165]; 05146 Amoebiasis [PATH:ko05146]; 05145 Toxoplasmosis [PATH:ko05145];
maker-daph382-augustus-gene-1.1273-mRNA-1	K10152	CCND3; G1/S-specific cyclin-D3	04310 Wnt signaling pathway [PATH:ko04310]; 04390 Hippo signaling pathway [PATH:ko04390]; 04630 JAK-STAT signaling pathway [PATH:ko04630]; 04151 PI3K-Akt signaling pathway [PATH:ko04151]; 04110 Cell cycle [PATH:ko04110]; 04115 p53 signaling pathway [PATH:ko04115]; 04218 Cellular senescence [PATH:ko04218]; 04510 Focal adhesion [PATH:ko04510]; 05200 Pathways in cancer [PATH:ko05200]; 05203 Viral ca…
maker-daph382-augustus-gene-1.1288-mRNA-1	K18411	MAEL; protein maelstrom	03036 Chromosome and associated proteins [BR:ko03036];
maker-daph382-augustus-gene-1.1319-mRNA-1	K13511	TAZ; monolysocardiolipin acyltransferase [EC:2.3.1.-]	00564 Glycerophospholipid metabolism [PATH:ko00564]; 01004 Lipid biosynthesis proteins [BR:ko01004];
maker-daph382-augustus-gene-1.1321-mRNA-1	K01228	MOGS; mannosyl-oligosaccharide glucosidase [EC:3.2.1.106]	00510 N-Glycan biosynthesis [PATH:ko00510]; 04141 Protein processing in endoplasmic reticulum [PATH:ko04141]; 04147 Exosome [BR:ko04147];
maker-daph382-augustus-gene-1.1323-mRNA-1	K20299	VPS53; vacuolar protein sorting-associated protein 53	04131 Membrane trafficking [BR:ko04131];
maker-daph382-augustus-gene-1.1615-mRNA-1	K24888	GTPBP2; GTP-binding protein 2	04031 GTP-binding proteins [BR:ko04031];
maker-daph382-augustus-gene-1.1642-mRNA-1	K03029	PSMD4, RPN10; 26S proteasome regulatory subunit N10	03050 Proteasome [PATH:ko03050]; 05169 Epstein-Barr virus infection [PATH:ko05169]; 05010 Alzheimer disease [PATH:ko05010]; 05012 Parkinson disease [PATH:ko05012]; 05014 Amyotrophic lateral sclerosis [PATH:ko05014]; 05016 Huntington disease [PATH:ko05016]; 05017 Spinocerebellar ataxia [PATH:ko05017]; 05020 Prion disease [PATH:ko05020]; 05022 Pathways of neurodegeneration - multiple diseases [PATH…
maker-daph382-augustus-gene-1.1652-mRNA-1	K15192	BTAF1, MOT1; TATA-binding protein-associated factor [EC:3.6.4.-]	03021 Transcription machinery [BR:ko03021];
maker-daph382-augustus-gene-1.1668-mRNA-1	K23551	FSCN1; fascin 1	05206 MicroRNAs in cancer [PATH:ko05206]; 04131 Membrane trafficking [BR:ko04131]; 04812 Cytoskeleton proteins [BR:ko04812];
maker-daph382-augustus-gene-1.1679-mRNA-1	K00314	SARDH; sarcosine dehydrogenase [EC:1.5.8.3]	00260 Glycine, serine and threonine metabolism [PATH:ko00260];
maker-daph382-augustus-gene-1.1686-mRNA-1	K22808	KANK; KN motif and ankyrin repeat domain-containing protein	03400 DNA repair and recombination proteins [BR:ko03400];
maker-daph382-augustus-gene-1.1695-mRNA-1	K12393	AP1M; AP-1 complex subunit mu	04142 Lysosome [PATH:ko04142]; 05170 Human immunodeficiency virus 1 infection [PATH:ko05170]; 04131 Membrane trafficking [BR:ko04131];
maker-daph382-augustus-gene-1.1697-mRNA-1	K12870	ISY1; pre-mRNA-splicing factor ISY1	03040 Spliceosome [PATH:ko03040]; 03041 Spliceosome [BR:ko03041];
maker-daph382-augustus-gene-1.1699-mRNA-1	K10428	DCTN6; dynactin 6	04962 Vasopressin-regulated water reabsorption [PATH:ko04962]; 05132 Salmonella infection [PATH:ko05132]; 05014 Amyotrophic lateral sclerosis [PATH:ko05014]; 05016 Huntington disease [PATH:ko05016]; 05022 Pathways of neurodegeneration - multiple diseases [PATH:ko05022]; 03036 Chromosome and associated proteins [BR:ko03036]; 04812 Cytoskeleton proteins [BR:ko04812];
augustus-daph382-processed-gene-1.2120-mRNA-1	K11423	SETD2; [histone H3]-lysine36 N-trimethyltransferase [EC:2.1.1.359]	00310 Lysine degradation [PATH:ko00310]; 03036 Chromosome and associated proteins [BR:ko03036];
maker-daph382-augustus-gene-1.1708-mRNA-1	K08827	PRPF4B; serine/threonine-protein kinase PRP4 [EC:2.7.11.1]	01001 Protein kinases [BR:ko01001]; 03041 Spliceosome [BR:ko03041];
maker-daph382-augustus-gene-1.1712-mRNA-1	K19573	ATAT1, MEC17; alpha-tubulin N-acetyltransferase 1 [EC:2.3.1.108]	03036 Chromosome and associated proteins [BR:ko03036];
maker-daph382-augustus-gene-1.1721-mRNA-1	K02366	EXT1; glucuronyl/N-acetylglucosaminyl transferase EXT1 [EC:2.4.1.224 2.4.1.225]	00534 Glycosaminoglycan biosynthesis - heparan sulfate / heparin [PATH:ko00534]; 01003 Glycosyltransferases [BR:ko01003];
maker-daph382-augustus-gene-1.1766-mRNA-1	K03849	ALG8; alpha-1,3-glucosyltransferase [EC:2.4.1.265]	00510 N-Glycan biosynthesis [PATH:ko00510]; 01003 Glycosyltransferases [BR:ko01003];
genemark-daph382-processed-gene-1.297-mRNA-1	K01285	PRCP; lysosomal Pro-X carboxypeptidase [EC:3.4.16.2]	04614 Renin-angiotensin system [PATH:ko04614]; 04974 Protein digestion and absorption [PATH:ko04974]; 01002 Peptidases and inhibitors [BR:ko01002];
maker-daph382-augustus-gene-1.1787-mRNA-1	K03644	lipA, LIAS, LIP1, LIP5; lipoyl synthase [EC:2.8.1.8]	00785 Lipoic acid metabolism [PATH:ko00785];
maker-daph382-augustus-gene-1.1791-mRNA-1	K23343	CCDC22; coiled-coil domain-containing protein 22	04131 Membrane trafficking [BR:ko04131]; 04121 Ubiquitin system [BR:ko04121];
maker-daph382-augustus-gene-1.1859-mRNA-1	K20284	RABGAP1, GAPCENA; Rab GTPase-activating protein 1	04131 Membrane trafficking [BR:ko04131];
maker-daph382-augustus-gene-1.1892-mRNA-1	K15297	RIMS2, RIM2; regulating synaptic membrane exocytosis protein 2	04911 Insulin secretion [PATH:ko04911]; 04131 Membrane trafficking [BR:ko04131];
maker-daph382-augustus-gene-1.1914-mRNA-1	K04930	KCNQ5, KV7.5; potassium voltage-gated channel KQT-like subfamily member 5	04725 Cholinergic synapse [PATH:ko04725]; 04040 Ion channels [BR:ko04040];
augustus-daph382-processed-gene-1.2155-mRNA-1	K23789	RNF145; RING finger protein 145 [EC:2.3.2.27]	04121 Ubiquitin system [BR:ko04121];
maker-daph355-augustus-gene-0.126-mRNA-1	K05287	PIGF; GPI ethanolamine phosphate transferase 2/3 subunit F	00563 Glycosylphosphatidylinositol (GPI)-anchor biosynthesis [PATH:ko00563];
maker-daph355-augustus-gene-0.128-mRNA-1	K12817	PRPF18, PRP18; pre-mRNA-splicing factor 18	03040 Spliceosome [PATH:ko03040]; 03041 Spliceosome [BR:ko03041];
maker-daph355-augustus-gene-0.144-mRNA-1	K03028	PSMD2, RPN1; 26S proteasome regulatory subunit N1	03050 Proteasome [PATH:ko03050]; 05169 Epstein-Barr virus infection [PATH:ko05169]; 05010 Alzheimer disease [PATH:ko05010]; 05012 Parkinson disease [PATH:ko05012]; 05014 Amyotrophic lateral sclerosis [PATH:ko05014]; 05016 Huntington disease [PATH:ko05016]; 05017 Spinocerebellar ataxia [PATH:ko05017]; 05020 Prion disease [PATH:ko05020]; 05022 Pathways of neurodegeneration - multiple diseases [PATH…
maker-daph355-augustus-gene-0.259-mRNA-1	K00710	GALNT; polypeptide N-acetylgalactosaminyltransferase [EC:2.4.1.41]	00512 Mucin type O-glycan biosynthesis [PATH:ko00512]; 00514 Other types of O-glycan biosynthesis [PATH:ko00514]; 01003 Glycosyltransferases [BR:ko01003];
maker-daph226-augustus-gene-0.14-mRNA-1	K03781	katE, CAT, catB, srpA; catalase [EC:1.11.1.6]	00630 Glyoxylate and dicarboxylate metabolism [PATH:ko00630]; 00380 Tryptophan metabolism [PATH:ko00380]; 04016 MAPK signaling pathway - plant [PATH:ko04016]; 04011 MAPK signaling pathway - yeast [PATH:ko04011]; 04068 FoxO signaling pathway [PATH:ko04068]; 04146 Peroxisome [PATH:ko04146]; 04211 Longevity regulating pathway [PATH:ko04211]; 04212 Longevity regulating pathway - worm [PATH:ko04212]; …
maker-daph226-augustus-gene-0.16-mRNA-1	K10271	FBXL5; F-box and leucine-rich repeat protein 5	04121 Ubiquitin system [BR:ko04121];
genemark-daph226-processed-gene-0.86-mRNA-1	K08026	ONECUT1, HNF6; one cut domain, family member 1 (hepatocyte nuclear factor 6)	04550 Signaling pathways regulating pluripotency of stem cells [PATH:ko04550]; 04950 Maturity onset diabetes of the young [PATH:ko04950]; 03000 Transcription factors [BR:ko03000];
maker-daph440-augustus-gene-0.56-mRNA-1	K23334	RANBP9_10, RANBPM; Ran-binding protein 9/10	04121 Ubiquitin system [BR:ko04121];
maker-daph440-augustus-gene-0.88-mRNA-1	K08578	CAPN9; calpain-9 [EC:3.4.22.-]	01002 Peptidases and inhibitors [BR:ko01002];
maker-daph61-augustus-gene-0.141-mRNA-1	K09502	DNAJA1; DnaJ homolog subfamily A member 1	04141 Protein processing in endoplasmic reticulum [PATH:ko04141]; 03110 Chaperones and folding catalysts [BR:ko03110]; 04131 Membrane trafficking [BR:ko04131];
maker-daph61-augustus-gene-0.172-mRNA-1	K15208	SNAPC1; snRNA-activating protein complex subunit 1	03021 Transcription machinery [BR:ko03021];
maker-daph61-augustus-gene-0.174-mRNA-1	K23114	ARMT1; damage-control phosphatase, subfamily III [EC:3.1.3.-]	99980 Enzymes with EC numbers;
maker-daph61-augustus-gene-0.183-mRNA-1	K08334	BECN, VPS30, ATG6; beclin	04371 Apelin signaling pathway [PATH:ko04371]; 04140 Autophagy - animal [PATH:ko04140]; 04138 Autophagy - yeast [PATH:ko04138]; 04136 Autophagy - other [PATH:ko04136]; 04137 Mitophagy - animal [PATH:ko04137]; 04215 Apoptosis - multiple species [PATH:ko04215]; 05167 Kaposi sarcoma-associated herpesvirus infection [PATH:ko05167]; 05131 Shigellosis [PATH:ko05131]; 05010 Alzheimer disease [PATH:ko050…
maker-daph61-augustus-gene-0.192-mRNA-1	K17804	TIM44; mitochondrial import inner membrane translocase subunit TIM44	03029 Mitochondrial biogenesis [BR:ko03029]; 02000 Transporters [BR:ko02000];
maker-daph61-augustus-gene-0.197-mRNA-1	K22533	LINS1; protein Lines	99995 Signaling proteins;
maker-daph61-augustus-gene-0.204-mRNA-1	K01870	IARS, ileS; isoleucyl-tRNA synthetase [EC:6.1.1.5]	00970 Aminoacyl-tRNA biosynthesis [PATH:ko00970]; 01007 Amino acid related enzymes [BR:ko01007]; 03016 Transfer RNA biogenesis [BR:ko03016];
augustus-daph61-processed-gene-0.57-mRNA-1	K12602	WDR61, REC14, SKI8; WD repeat-containing protein 61	03018 RNA degradation [PATH:ko03018]; 03019 Messenger RNA biogenesis [BR:ko03019];
maker-daph61-augustus-gene-0.217-mRNA-1	K00710	GALNT; polypeptide N-acetylgalactosaminyltransferase [EC:2.4.1.41]	00512 Mucin type O-glycan biosynthesis [PATH:ko00512]; 00514 Other types of O-glycan biosynthesis [PATH:ko00514]; 01003 Glycosyltransferases [BR:ko01003];
maker-daph61-augustus-gene-0.231-mRNA-1	K03005	RPA49, POLR1E; DNA-directed RNA polymerase I subunit RPA49	03020 RNA polymerase [PATH:ko03020]; 03021 Transcription machinery [BR:ko03021];
maker-daph61-augustus-gene-0.239-mRNA-1	K23296	ITFG2; KICSTOR complex protein ITFG2	04131 Membrane trafficking [BR:ko04131];
maker-daph61-augustus-gene-0.243-mRNA-1	K09648	IMP2; mitochondrial inner membrane protease subunit 2 [EC:3.4.21.-]	03060 Protein export [PATH:ko03060]; 01002 Peptidases and inhibitors [BR:ko01002]; 03029 Mitochondrial biogenesis [BR:ko03029];
genemark-daph61-processed-gene-0.394-mRNA-1	K24826	CRIPT; cysteine-rich PDZ-binding protein	03041 Spliceosome [BR:ko03041];
maker-daph61-augustus-gene-0.258-mRNA-1	K07232	CHAC, chaC; glutathione-specific gamma-glutamylcyclotransferase [EC:4.3.2.7]	00480 Glutathione metabolism [PATH:ko00480];
maker-daph61-augustus-gene-0.264-mRNA-1	K20303	TRAPPC4, TRS23; trafficking protein particle complex subunit 4	04131 Membrane trafficking [BR:ko04131];
maker-daph433-augustus-gene-0.38-mRNA-1	K00693	GYS; glycogen synthase [EC:2.4.1.11]	00500 Starch and sucrose metabolism [PATH:ko00500]; 04151 PI3K-Akt signaling pathway [PATH:ko04151]; 04152 AMPK signaling pathway [PATH:ko04152]; 04910 Insulin signaling pathway [PATH:ko04910]; 04922 Glucagon signaling pathway [PATH:ko04922]; 05415 Diabetic cardiomyopathy [PATH:ko05415]; 04931 Insulin resistance [PATH:ko04931]; 01003 Glycosyltransferases [BR:ko01003];
maker-daph433-augustus-gene-0.63-mRNA-1	K03094	SKP1, CBF3D; S-phase kinase-associated protein 1	04141 Protein processing in endoplasmic reticulum [PATH:ko04141]; 04120 Ubiquitin mediated proteolysis [PATH:ko04120]; 04310 Wnt signaling pathway [PATH:ko04310]; 04341 Hedgehog signaling pathway - fly [PATH:ko04341]; 04350 TGF-beta signaling pathway [PATH:ko04350]; 04110 Cell cycle [PATH:ko04110]; 04111 Cell cycle - yeast [PATH:ko04111]; 04114 Oocyte meiosis [PATH:ko04114]; 04710 Circadian rhyth…
maker-daph433-augustus-gene-0.97-mRNA-1	K20409	WDR59; WD repeat-containing protein 59	04150 mTOR signaling pathway [PATH:ko04150];
maker-daph433-augustus-gene-0.102-mRNA-1	K23902	PDCD6; programmed cell death protein 6	02044 Secretion system [BR:ko02044]; 04990 Domain-containing proteins not elsewhere classified [BR:ko04990];
evm-daph433-processed-gene-0.18-mRNA-1	K01596	E4.1.1.32, pckA, PCK; phosphoenolpyruvate carboxykinase (GTP) [EC:4.1.1.32]	00010 Glycolysis / Gluconeogenesis [PATH:ko00010]; 00020 Citrate cycle (TCA cycle) [PATH:ko00020]; 00620 Pyruvate metabolism [PATH:ko00620]; 04068 FoxO signaling pathway [PATH:ko04068]; 04151 PI3K-Akt signaling pathway [PATH:ko04151]; 04152 AMPK signaling pathway [PATH:ko04152]; 04910 Insulin signaling pathway [PATH:ko04910]; 04922 Glucagon signaling pathway [PATH:ko04922]; 04920 Adipocytokine si…
maker-daph433-augustus-gene-0.120-mRNA-1	K00504	PHM; peptidylglycine monooxygenase [EC:1.14.17.3]	99980 Enzymes with EC numbers;
maker-daph433-augustus-gene-0.117-mRNA-1	K22566	COMMD10; COMM domain containing 10	04121 Ubiquitin system [BR:ko04121];
augustus-daph287-processed-gene-0.378-mRNA-1	K01870	IARS, ileS; isoleucyl-tRNA synthetase [EC:6.1.1.5]	00970 Aminoacyl-tRNA biosynthesis [PATH:ko00970]; 01007 Amino acid related enzymes [BR:ko01007]; 03016 Transfer RNA biogenesis [BR:ko03016];
maker-daph131-augustus-gene-0.219-mRNA-1	K17233	DUOXA1; dual oxidase maturation factor 1	04131 Membrane trafficking [BR:ko04131];
maker-daph131-augustus-gene-0.227-mRNA-1	K00326	E1.6.2.2; cytochrome-b5 reductase [EC:1.6.2.2]	00520 Amino sugar and nucleotide sugar metabolism [PATH:ko00520];
maker-daph131-augustus-gene-0.242-mRNA-1	K18402	PHF20; PHD finger protein 20	03036 Chromosome and associated proteins [BR:ko03036];
genemark-daph131-processed-gene-0.15-mRNA-1	K23284	C1QL; C1q-related factor	04131 Membrane trafficking [BR:ko04131];
maker-daph131-augustus-gene-0.252-mRNA-1	K00477	PHYH; phytanoyl-CoA hydroxylase [EC:1.14.11.18]	04146 Peroxisome [PATH:ko04146];
maker-daph131-augustus-gene-0.256-mRNA-1	K18411	MAEL; protein maelstrom	03036 Chromosome and associated proteins [BR:ko03036];
maker-daph131-augustus-gene-0.279-mRNA-1	K14972	PAXIP1, PTIP; PAX-interacting protein 1	03036 Chromosome and associated proteins [BR:ko03036];
maker-daph131-augustus-gene-0.307-mRNA-1	K10684	UBLE1A, SAE1; ubiquitin-like 1-activating enzyme E1 A [EC:6.2.1.45]	04120 Ubiquitin mediated proteolysis [PATH:ko04120]; 04121 Ubiquitin system [BR:ko04121];
augustus-daph131-processed-gene-0.1832-mRNA-1	K14464	FUT-1, FucTC; alpha-1,3-fucosyltransferase [EC:2.4.1.-]	00513 Various types of N-glycan biosynthesis [PATH:ko00513];
maker-daph131-augustus-gene-0.319-mRNA-1	K20396	TBC1D7; TBC1 domain family member 7	04150 mTOR signaling pathway [PATH:ko04150]; 04131 Membrane trafficking [BR:ko04131];
maker-daph131-augustus-gene-0.356-mRNA-1	K17776	MTX; metaxin	03029 Mitochondrial biogenesis [BR:ko03029];
maker-daph131-augustus-gene-0.387-mRNA-1	K03129	TAF4; transcription initiation factor TFIID subunit 4	03022 Basal transcription factors [PATH:ko03022]; 05016 Huntington disease [PATH:ko05016]; 03021 Transcription machinery [BR:ko03021]; 03036 Chromosome and associated proteins [BR:ko03036];
maker-daph131-augustus-gene-0.388-mRNA-1	K24335	CRELD; protein disulfide-isomerase [EC:5.3.4.1]	03110 Chaperones and folding catalysts [BR:ko03110];
maker-daph131-augustus-gene-0.394-mRNA-1	K18443	GBF1; golgi-specific brefeldin A-resistance guanine nucleotide exchange factor 1	04144 Endocytosis [PATH:ko04144]; 04131 Membrane trafficking [BR:ko04131];
maker-daph131-augustus-gene-0.396-mRNA-1	K09320	EVX; homeobox even-skipped homolog protein	03000 Transcription factors [BR:ko03000];
maker-daph131-augustus-gene-0.410-mRNA-1	K04453	MAX; Max protein	04010 MAPK signaling pathway [PATH:ko04010]; 05200 Pathways in cancer [PATH:ko05200]; 05202 Transcriptional misregulation in cancer [PATH:ko05202]; 05222 Small cell lung cancer [PATH:ko05222]; 03000 Transcription factors [BR:ko03000];
maker-daph131-augustus-gene-0.425-mRNA-1	K09113	MLX; MAX-like protein X	04932 Non-alcoholic fatty liver disease [PATH:ko04932]; 04931 Insulin resistance [PATH:ko04931]; 03000 Transcription factors [BR:ko03000];
maker-daph131-augustus-gene-0.427-mRNA-1	K00898	PDK2_3_4; pyruvate dehydrogenase kinase 2/3/4 [EC:2.7.11.2]	05415 Diabetic cardiomyopathy [PATH:ko05415]; 01001 Protein kinases [BR:ko01001];
augustus-daph131-processed-gene-0.1861-mRNA-1	K17816	NUDT1, MTH1; 8-oxo-dGTP diphosphatase / 2-hydroxy-dATP diphosphatase [EC:3.6.1.55 3.6.1.56]	03400 DNA repair and recombination proteins [BR:ko03400];
maker-daph131-augustus-gene-0.495-mRNA-1	K01875	SARS, serS; seryl-tRNA synthetase [EC:6.1.1.11]	00970 Aminoacyl-tRNA biosynthesis [PATH:ko00970]; 01007 Amino acid related enzymes [BR:ko01007]; 03016 Transfer RNA biogenesis [BR:ko03016];
maker-daph131-augustus-gene-0.521-mRNA-1	K11876	PSMG2, PAC2; proteasome assembly chaperone 2	03051 Proteasome [BR:ko03051];
maker-daph131-augustus-gene-0.593-mRNA-1	K19754	DRC1; dynein regulatry complex protein 1	04812 Cytoskeleton proteins [BR:ko04812];
maker-daph131-augustus-gene-0.797-mRNA-1	K04097	HPGDS; prostaglandin-H2 D-isomerase / glutathione transferase [EC:5.3.99.2 2.5.1.18]	00590 Arachidonic acid metabolism [PATH:ko00590]; 00480 Glutathione metabolism [PATH:ko00480]; 00980 Metabolism of xenobiotics by cytochrome P450 [PATH:ko00980]; 00982 Drug metabolism - cytochrome P450 [PATH:ko00982]; 05204 Chemical carcinogenesis [PATH:ko05204];
maker-daph131-augustus-gene-0.810-mRNA-1	K11883	NOB1; RNA-binding protein NOB1	03008 Ribosome biogenesis in eukaryotes [PATH:ko03008]; 03009 Ribosome biogenesis [BR:ko03009]; 03051 Proteasome [BR:ko03051];
maker-daph131-augustus-gene-0.826-mRNA-1	K14455	GOT2; aspartate aminotransferase, mitochondrial [EC:2.6.1.1]	00710 Carbon fixation in photosynthetic organisms [PATH:ko00710]; 00250 Alanine, aspartate and glutamate metabolism [PATH:ko00250]; 00270 Cysteine and methionine metabolism [PATH:ko00270]; 00220 Arginine biosynthesis [PATH:ko00220]; 00330 Arginine and proline metabolism [PATH:ko00330]; 00350 Tyrosine metabolism [PATH:ko00350]; 00360 Phenylalanine metabolism [PATH:ko00360]; 00400 Phenylalanine, ty…
maker-daph131-augustus-gene-0.827-mRNA-1	K17551	PPP1R9; neurabin	01009 Protein phosphatases and associated proteins [BR:ko01009]; 04812 Cytoskeleton proteins [BR:ko04812];
augustus-daph131-processed-gene-0.1884-mRNA-1	K03164	TOP2; DNA topoisomerase II [EC:5.6.2.2]	01524 Platinum drug resistance [PATH:ko01524]; 03032 DNA replication proteins [BR:ko03032]; 03036 Chromosome and associated proteins [BR:ko03036];
maker-daph131-augustus-gene-0.953-mRNA-1	K09586	ERP29; endoplasmic reticulum protein 29	04141 Protein processing in endoplasmic reticulum [PATH:ko04141]; 04131 Membrane trafficking [BR:ko04131];
augustus-daph131-processed-gene-0.1890-mRNA-1	K02140	ATPeFG, ATP5L, ATP20; F-type H+-transporting ATPase subunit g	00190 Oxidative phosphorylation [PATH:ko00190]; 04714 Thermogenesis [PATH:ko04714];
maker-daph131-augustus-gene-0.1031-mRNA-1	K05547	THRA, NR1A1; thyroid hormone receptor alpha	04080 Neuroactive ligand-receptor interaction [PATH:ko04080]; 04919 Thyroid hormone signaling pathway [PATH:ko04919]; 03000 Transcription factors [BR:ko03000]; 03310 Nuclear receptors [BR:ko03310];
maker-daph131-augustus-gene-0.1040-mRNA-1	K07972	GNB; guanine nucleotide-binding protein subunit beta, other	04745 Phototransduction - fly [PATH:ko04745]; 04031 GTP-binding proteins [BR:ko04031];
genemark-daph131-processed-gene-0.105-mRNA-1	K10408	DNAH; dynein heavy chain, axonemal	05014 Amyotrophic lateral sclerosis [PATH:ko05014]; 05016 Huntington disease [PATH:ko05016]; 05022 Pathways of neurodegeneration - multiple diseases [PATH:ko05022]; 04812 Cytoskeleton proteins [BR:ko04812];
maker-daph131-augustus-gene-0.1035-mRNA-1	K10408	DNAH; dynein heavy chain, axonemal	05014 Amyotrophic lateral sclerosis [PATH:ko05014]; 05016 Huntington disease [PATH:ko05016]; 05022 Pathways of neurodegeneration - multiple diseases [PATH:ko05022]; 04812 Cytoskeleton proteins [BR:ko04812];
genemark-daph131-processed-gene-0.110-mRNA-1	K19519	TGFBI, BIGH3; transforming growth factor-beta-induced protein	04990 Domain-containing proteins not elsewhere classified [BR:ko04990];
maker-daph131-augustus-gene-0.1107-mRNA-1	K23166	OPA3; optic atrophy 3 protein	03029 Mitochondrial biogenesis [BR:ko03029];
maker-daph131-augustus-gene-0.1108-mRNA-1	K02926	RP-L4, MRPL4, rplD; large subunit ribosomal protein L4	03010 Ribosome [PATH:ko03010]; 03011 Ribosome [BR:ko03011];
maker-daph131-augustus-gene-0.1109-mRNA-1	K03127	TAF13; transcription initiation factor TFIID subunit 13	03022 Basal transcription factors [PATH:ko03022]; 03021 Transcription machinery [BR:ko03021];
maker-daph131-augustus-gene-0.1167-mRNA-1	K05052	NMUR1; neuromedin U receptor 1	04080 Neuroactive ligand-receptor interaction [PATH:ko04080]; 04030 G protein-coupled receptors [BR:ko04030];
augustus-daph131-processed-gene-0.1905-mRNA-1	K14464	FUT-1, FucTC; alpha-1,3-fucosyltransferase [EC:2.4.1.-]	00513 Various types of N-glycan biosynthesis [PATH:ko00513];
maker-daph131-augustus-gene-0.1188-mRNA-1	K21771	CCNB3; G2/mitotic-specific cyclin-B3	04068 FoxO signaling pathway [PATH:ko04068]; 04110 Cell cycle [PATH:ko04110]; 04218 Cellular senescence [PATH:ko04218]; 04914 Progesterone-mediated oocyte maturation [PATH:ko04914]; 05170 Human immunodeficiency virus 1 infection [PATH:ko05170]; 03032 DNA replication proteins [BR:ko03032]; 03036 Chromosome and associated proteins [BR:ko03036];
maker-daph131-augustus-gene-0.1202-mRNA-1	K19415	PHF8, JHDM1F; [histone H3]-dimethyl-L-lysine9 demethylase [EC:1.14.11.65 1.14.11.-]	03036 Chromosome and associated proteins [BR:ko03036];
maker-daph131-augustus-gene-0.1207-mRNA-1	K04482	RAD51; DNA repair protein RAD51	03440 Homologous recombination [PATH:ko03440]; 03460 Fanconi anemia pathway [PATH:ko03460]; 05200 Pathways in cancer [PATH:ko05200]; 05212 Pancreatic cancer [PATH:ko05212]; 04131 Membrane trafficking [BR:ko04131]; 04121 Ubiquitin system [BR:ko04121]; 03400 DNA repair and recombination proteins [BR:ko03400];
maker-daph131-augustus-gene-0.1327-mRNA-1	K06766	NEO1; neogenin	04350 TGF-beta signaling pathway [PATH:ko04350]; 04514 Cell adhesion molecules [PATH:ko04514]; 04360 Axon guidance [PATH:ko04360];
augustus-daph131-processed-gene-0.1923-mRNA-1	K15235	JOSD; josephin [EC:3.4.19.12]	01002 Peptidases and inhibitors [BR:ko01002]; 04121 Ubiquitin system [BR:ko04121];
maker-daph131-augustus-gene-0.1353-mRNA-1	K00286	proC; pyrroline-5-carboxylate reductase [EC:1.5.1.2]	00330 Arginine and proline metabolism [PATH:ko00330];
maker-daph131-augustus-gene-0.1383-mRNA-1	K22937	LYST, CHS1; lysosomal-trafficking regulator	04131 Membrane trafficking [BR:ko04131];
augustus-daph131-processed-gene-0.1929-mRNA-1	K01084	G6PC; glucose-6-phosphatase [EC:3.1.3.9]	00010 Glycolysis / Gluconeogenesis [PATH:ko00010]; 00052 Galactose metabolism [PATH:ko00052]; 00500 Starch and sucrose metabolism [PATH:ko00500]; 04068 FoxO signaling pathway [PATH:ko04068]; 04151 PI3K-Akt signaling pathway [PATH:ko04151]; 04152 AMPK signaling pathway [PATH:ko04152]; 04910 Insulin signaling pathway [PATH:ko04910]; 04922 Glucagon signaling pathway [PATH:ko04922]; 04920 Adipocytoki…
maker-daph131-augustus-gene-0.1396-mRNA-1	K01810	GPI, pgi; glucose-6-phosphate isomerase [EC:5.3.1.9]	00010 Glycolysis / Gluconeogenesis [PATH:ko00010]; 00030 Pentose phosphate pathway [PATH:ko00030]; 00500 Starch and sucrose metabolism [PATH:ko00500]; 00520 Amino sugar and nucleotide sugar metabolism [PATH:ko00520]; 04147 Exosome [BR:ko04147];
maker-daph131-augustus-gene-0.1399-mRNA-1	K16196	EIF2AK4; eukaryotic translation initiation factor 2-alpha kinase 4 [EC:2.7.11.1]	04141 Protein processing in endoplasmic reticulum [PATH:ko04141]; 04140 Autophagy - animal [PATH:ko04140]; 04138 Autophagy - yeast [PATH:ko04138]; 05160 Hepatitis C [PATH:ko05160]; 05162 Measles [PATH:ko05162]; 05168 Herpes simplex virus 1 infection [PATH:ko05168]; 01001 Protein kinases [BR:ko01001];
maker-daph131-augustus-gene-0.1400-mRNA-1	K01084	G6PC; glucose-6-phosphatase [EC:3.1.3.9]	00010 Glycolysis / Gluconeogenesis [PATH:ko00010]; 00052 Galactose metabolism [PATH:ko00052]; 00500 Starch and sucrose metabolism [PATH:ko00500]; 04068 FoxO signaling pathway [PATH:ko04068]; 04151 PI3K-Akt signaling pathway [PATH:ko04151]; 04152 AMPK signaling pathway [PATH:ko04152]; 04910 Insulin signaling pathway [PATH:ko04910]; 04922 Glucagon signaling pathway [PATH:ko04922]; 04920 Adipocytoki…
maker-daph131-augustus-gene-0.1450-mRNA-1	K01084	G6PC; glucose-6-phosphatase [EC:3.1.3.9]	00010 Glycolysis / Gluconeogenesis [PATH:ko00010]; 00052 Galactose metabolism [PATH:ko00052]; 00500 Starch and sucrose metabolism [PATH:ko00500]; 04068 FoxO signaling pathway [PATH:ko04068]; 04151 PI3K-Akt signaling pathway [PATH:ko04151]; 04152 AMPK signaling pathway [PATH:ko04152]; 04910 Insulin signaling pathway [PATH:ko04910]; 04922 Glucagon signaling pathway [PATH:ko04922]; 04920 Adipocytoki…
maker-daph131-augustus-gene-0.1463-mRNA-1	K06943	NOG1; nucleolar GTP-binding protein	03008 Ribosome biogenesis in eukaryotes [PATH:ko03008]; 03009 Ribosome biogenesis [BR:ko03009];
maker-daph131-augustus-gene-0.1464-mRNA-1	K00020	HIBADH, mmsB; 3-hydroxyisobutyrate dehydrogenase [EC:1.1.1.31]	00280 Valine, leucine and isoleucine degradation [PATH:ko00280];
maker-daph131-augustus-gene-0.1540-mRNA-1	K03377	CASD1; N-acetylneuraminate 9-O-acetyltransferase [EC:2.3.1.45]	99980 Enzymes with EC numbers;
maker-daph131-augustus-gene-0.1544-mRNA-1	K15430	TRM11, TRMT11; tRNA (guanine10-N2)-methyltransferase [EC:2.1.1.214]	03016 Transfer RNA biogenesis [BR:ko03016];
maker-daph131-augustus-gene-0.1572-mRNA-1	K02868	RP-L11e, RPL11; large subunit ribosomal protein L11e	03010 Ribosome [PATH:ko03010]; 05171 Coronavirus disease - COVID-19 [PATH:ko05171]; 03011 Ribosome [BR:ko03011];
maker-daph131-augustus-gene-0.1642-mRNA-1	K23489	SVH1, Teq; HGF/MSP/plasminogen-like protein	04361 Axon regeneration [PATH:ko04361]; 01002 Peptidases and inhibitors [BR:ko01002];
maker-daph131-augustus-gene-0.1647-mRNA-1	K13886	CORO1B_1C_6; coronin-1B/1C/6	04812 Cytoskeleton proteins [BR:ko04812];
maker-daph131-augustus-gene-0.1649-mRNA-1	K12875	ACIN1, ACINUS; apoptotic chromatin condensation inducer in the nucleus	03040 Spliceosome [PATH:ko03040]; 03013 RNA transport [PATH:ko03013]; 03015 mRNA surveillance pathway [PATH:ko03015]; 03019 Messenger RNA biogenesis [BR:ko03019]; 03041 Spliceosome [BR:ko03041];
maker-daph131-augustus-gene-0.1666-mRNA-1	K23960	METTL14; mRNA m6A methyltransferase non-catalytic subunit	03019 Messenger RNA biogenesis [BR:ko03019];
maker-daph131-augustus-gene-0.1669-mRNA-1	K05756	ARPC3; actin related protein 2/3 complex, subunit 3	04144 Endocytosis [PATH:ko04144]; 04138 Autophagy - yeast [PATH:ko04138]; 04530 Tight junction [PATH:ko04530]; 04810 Regulation of actin cytoskeleton [PATH:ko04810]; 04666 Fc gamma R-mediated phagocytosis [PATH:ko04666]; 05130 Pathogenic Escherichia coli infection [PATH:ko05130]; 05132 Salmonella infection [PATH:ko05132]; 05131 Shigellosis [PATH:ko05131]; 05135 Yersinia infection [PATH:ko05135]; …
genemark-daph188-processed-gene-0.7-mRNA-1	K05746	ENAH, MENA; enabled	04015 Rap1 signaling pathway [PATH:ko04015]; 04810 Regulation of actin cytoskeleton [PATH:ko04810]; 04360 Axon guidance [PATH:ko04360];
maker-daph188-augustus-gene-0.155-mRNA-1	K15277	SLC35B3, PAPST2; solute carrier family 35 (adenosine 3'-phospho 5'-phosphosulfate transporter), member B3	02000 Transporters [BR:ko02000];
genemark-daph188-processed-gene-0.10-mRNA-1	K09525	DNAJC5; DnaJ homolog subfamily C member 5	04141 Protein processing in endoplasmic reticulum [PATH:ko04141]; 03110 Chaperones and folding catalysts [BR:ko03110];
maker-daph188-augustus-gene-0.179-mRNA-1	K17277	EPS8; epidermal growth factor receptor kinase substrate 8	04131 Membrane trafficking [BR:ko04131]; 04147 Exosome [BR:ko04147];
maker-daph188-augustus-gene-0.193-mRNA-1	K00605	gcvT, AMT; aminomethyltransferase [EC:2.1.2.10]	00630 Glyoxylate and dicarboxylate metabolism [PATH:ko00630]; 00260 Glycine, serine and threonine metabolism [PATH:ko00260]; 00670 One carbon pool by folate [PATH:ko00670];
maker-daph165-augustus-gene-0.6-mRNA-1	K16571	TUBGCP4, GCP4; gamma-tubulin complex component 4	03036 Chromosome and associated proteins [BR:ko03036]; 04812 Cytoskeleton proteins [BR:ko04812];
maker-daph165-augustus-gene-0.22-mRNA-1	K02156	AUB, PIWI; aubergine	04320 Dorso-ventral axis formation [PATH:ko04320]; 03036 Chromosome and associated proteins [BR:ko03036];
maker-daph165-augustus-gene-0.63-mRNA-1	K15363	FAN1, MTMR15; fanconi-associated nuclease 1 [EC:3.1.21.- 3.1.4.1]	03460 Fanconi anemia pathway [PATH:ko03460]; 03400 DNA repair and recombination proteins [BR:ko03400];
maker-daph165-augustus-gene-0.64-mRNA-1	K00639	kbl, GCAT; glycine C-acetyltransferase [EC:2.3.1.29]	00260 Glycine, serine and threonine metabolism [PATH:ko00260]; 01007 Amino acid related enzymes [BR:ko01007];
maker-daph165-augustus-gene-0.78-mRNA-1	K01835	pgm; phosphoglucomutase [EC:5.4.2.2]	00010 Glycolysis / Gluconeogenesis [PATH:ko00010]; 00030 Pentose phosphate pathway [PATH:ko00030]; 00052 Galactose metabolism [PATH:ko00052]; 00500 Starch and sucrose metabolism [PATH:ko00500]; 00520 Amino sugar and nucleotide sugar metabolism [PATH:ko00520]; 00230 Purine metabolism [PATH:ko00230]; 00521 Streptomycin biosynthesis [PATH:ko00521];
maker-daph165-augustus-gene-0.80-mRNA-1	K00281	GLDC, gcvP; glycine dehydrogenase [EC:1.4.4.2]	00630 Glyoxylate and dicarboxylate metabolism [PATH:ko00630]; 00260 Glycine, serine and threonine metabolism [PATH:ko00260];
maker-daph165-augustus-gene-0.118-mRNA-1	K14677	ACY1; aminoacylase [EC:3.5.1.14]	00220 Arginine biosynthesis [PATH:ko00220]; 01002 Peptidases and inhibitors [BR:ko01002]; 04147 Exosome [BR:ko04147];
maker-daph165-augustus-gene-0.120-mRNA-1	K10769	ALKBH7; alkylated DNA repair protein alkB homolog 7 [EC:1.14.11.-]	99980 Enzymes with EC numbers;
maker-daph165-augustus-gene-0.129-mRNA-1	K23398	TRIP4; activating signal cointegrator 1	03036 Chromosome and associated proteins [BR:ko03036];
maker-daph165-augustus-gene-0.140-mRNA-1	K12386	CTNS; cystinosin	04142 Lysosome [PATH:ko04142]; 04147 Exosome [BR:ko04147];
maker-daph165-augustus-gene-0.144-mRNA-1	K04802	PCNA; proliferating cell nuclear antigen	03030 DNA replication [PATH:ko03030]; 03410 Base excision repair [PATH:ko03410]; 03420 Nucleotide excision repair [PATH:ko03420]; 03430 Mismatch repair [PATH:ko03430]; 04110 Cell cycle [PATH:ko04110]; 04530 Tight junction [PATH:ko04530]; 05161 Hepatitis B [PATH:ko05161]; 03032 DNA replication proteins [BR:ko03032]; 03400 DNA repair and recombination proteins [BR:ko03400];
maker-daph165-augustus-gene-0.153-mRNA-1	K12858	DDX23, PRP28; ATP-dependent RNA helicase DDX23/PRP28 [EC:3.6.4.13]	03040 Spliceosome [PATH:ko03040]; 03041 Spliceosome [BR:ko03041];
maker-daph165-augustus-gene-0.156-mRNA-1	K12627	LSM8; U6 snRNA-associated Sm-like protein LSm8	03040 Spliceosome [PATH:ko03040]; 03018 RNA degradation [PATH:ko03018]; 03019 Messenger RNA biogenesis [BR:ko03019]; 03041 Spliceosome [BR:ko03041];
maker-daph371-augustus-gene-0.335-mRNA-1	K19511	PXDN, VPO1; peroxidase [EC:1.11.1.7]	99980 Enzymes with EC numbers;
maker-daph371-augustus-gene-0.337-mRNA-1	K19511	PXDN, VPO1; peroxidase [EC:1.11.1.7]	99980 Enzymes with EC numbers;
maker-daph371-augustus-gene-0.382-mRNA-1	K17509	PDPR; pyruvate dehydrogenase phosphatase regulatory subunit	01009 Protein phosphatases and associated proteins [BR:ko01009];
maker-daph371-augustus-gene-0.405-mRNA-1	K17797	COX18; mitochondrial inner membrane protein COX18	04714 Thermogenesis [PATH:ko04714]; 03029 Mitochondrial biogenesis [BR:ko03029]; 02000 Transporters [BR:ko02000];
genemark-daph371-processed-gene-0.150-mRNA-1	K10477	BTBD1_2; BTB/POZ domain-containing protein 1/2	04121 Ubiquitin system [BR:ko04121];
augustus-daph371-processed-gene-0.26-mRNA-1	K09640	TMPRSS9; transmembrane protease serine 9 [EC:3.4.21.-]	01002 Peptidases and inhibitors [BR:ko01002];
maker-daph371-augustus-gene-0.494-mRNA-1	K09640	TMPRSS9; transmembrane protease serine 9 [EC:3.4.21.-]	01002 Peptidases and inhibitors [BR:ko01002];
maker-daph371-augustus-gene-0.562-mRNA-1	K09640	TMPRSS9; transmembrane protease serine 9 [EC:3.4.21.-]	01002 Peptidases and inhibitors [BR:ko01002];
maker-daph371-augustus-gene-0.604-mRNA-1	K03103	MINPP1; multiple inositol-polyphosphate phosphatase / 2,3-bisphosphoglycerate 3-phosphatase [EC:3.1.3.62 3.1.3.80]	00010 Glycolysis / Gluconeogenesis [PATH:ko00010]; 00562 Inositol phosphate metabolism [PATH:ko00562];
augustus-daph371-processed-gene-0.39-mRNA-1	K00699	UGT; glucuronosyltransferase [EC:2.4.1.17]	00040 Pentose and glucuronate interconversions [PATH:ko00040]; 00053 Ascorbate and aldarate metabolism [PATH:ko00053]; 00140 Steroid hormone biosynthesis [PATH:ko00140]; 00830 Retinol metabolism [PATH:ko00830]; 00860 Porphyrin and chlorophyll metabolism [PATH:ko00860]; 00980 Metabolism of xenobiotics by cytochrome P450 [PATH:ko00980]; 00982 Drug metabolism - cytochrome P450 [PATH:ko00982]; 00983 …
maker-daph371-augustus-gene-0.609-mRNA-1	K23564	EMC3, TMEM111; ER membrane protein complex subunit 3	04131 Membrane trafficking [BR:ko04131];
maker-daph371-augustus-gene-0.610-mRNA-1	K18798	AFG1, LACE1; peroxisome-assembly ATPase [EC:3.6.4.7]	03029 Mitochondrial biogenesis [BR:ko03029];
maker-daph371-augustus-gene-0.617-mRNA-1	K16717	CEP97; centrosomal protein CEP97	03036 Chromosome and associated proteins [BR:ko03036];
maker-daph371-augustus-gene-0.619-mRNA-1	K01593	DDC, TDC; aromatic-L-amino-acid/L-tryptophan decarboxylase [EC:4.1.1.28 4.1.1.105]	00350 Tyrosine metabolism [PATH:ko00350]; 00360 Phenylalanine metabolism [PATH:ko00360]; 00380 Tryptophan metabolism [PATH:ko00380]; 00901 Indole alkaloid biosynthesis [PATH:ko00901]; 00950 Isoquinoline alkaloid biosynthesis [PATH:ko00950]; 00965 Betalain biosynthesis [PATH:ko00965]; 04728 Dopaminergic synapse [PATH:ko04728]; 04726 Serotonergic synapse [PATH:ko04726]; 04361 Axon regeneration [PAT…
maker-daph371-augustus-gene-0.734-mRNA-1	K12162	UFM1; ubiquitin-fold modifier 1	04121 Ubiquitin system [BR:ko04121];
genemark-daph371-processed-gene-0.191-mRNA-1	K10408	DNAH; dynein heavy chain, axonemal	05014 Amyotrophic lateral sclerosis [PATH:ko05014]; 05016 Huntington disease [PATH:ko05016]; 05022 Pathways of neurodegeneration - multiple diseases [PATH:ko05022]; 04812 Cytoskeleton proteins [BR:ko04812];
maker-daph371-augustus-gene-0.875-mRNA-1	K14552	NAN1, UTP17, WDR75; NET1-associated nuclear protein 1 (U3 small nucleolar RNA-associated protein 17)	03008 Ribosome biogenesis in eukaryotes [PATH:ko03008]; 03009 Ribosome biogenesis [BR:ko03009];
maker-daph371-augustus-gene-0.941-mRNA-1	K19511	PXDN, VPO1; peroxidase [EC:1.11.1.7]	99980 Enzymes with EC numbers;
maker-daph371-augustus-gene-0.967-mRNA-1	K02437	gcvH, GCSH; glycine cleavage system H protein	00630 Glyoxylate and dicarboxylate metabolism [PATH:ko00630]; 00260 Glycine, serine and threonine metabolism [PATH:ko00260];
maker-daph371-augustus-gene-0.1107-mRNA-1	K14085	ALDH7A1; aldehyde dehydrogenase family 7 member A1 [EC:1.2.1.31 1.2.1.8 1.2.1.3]	00010 Glycolysis / Gluconeogenesis [PATH:ko00010]; 00053 Ascorbate and aldarate metabolism [PATH:ko00053]; 00620 Pyruvate metabolism [PATH:ko00620]; 00071 Fatty acid degradation [PATH:ko00071]; 00561 Glycerolipid metabolism [PATH:ko00561]; 00260 Glycine, serine and threonine metabolism [PATH:ko00260]; 00280 Valine, leucine and isoleucine degradation [PATH:ko00280]; 00310 Lysine degradation [PATH:…
maker-daph371-augustus-gene-0.1106-mRNA-1	K05313	GRIN; glutamate receptor, ionotropic, invertebrate	04040 Ion channels [BR:ko04040];
maker-daph371-augustus-gene-0.1112-mRNA-1	K02896	RP-L24e, RPL24; large subunit ribosomal protein L24e	03010 Ribosome [PATH:ko03010]; 05171 Coronavirus disease - COVID-19 [PATH:ko05171]; 03011 Ribosome [BR:ko03011];
maker-daph371-augustus-gene-0.1152-mRNA-1	K09571	FKBP4_5; FK506-binding protein 4/5 [EC:5.2.1.8]	04915 Estrogen signaling pathway [PATH:ko04915]; 03110 Chaperones and folding catalysts [BR:ko03110];
maker-daph371-augustus-gene-0.1153-mRNA-1	K24098	LMO1_3; rhombotin-1/3	04990 Domain-containing proteins not elsewhere classified [BR:ko04990];
maker-daph371-augustus-gene-0.1186-mRNA-1	K24098	LMO1_3; rhombotin-1/3	04990 Domain-containing proteins not elsewhere classified [BR:ko04990];
maker-daph391-augustus-gene-0.13-mRNA-1	K24720	TULP4; tubby-related protein 4	04990 Domain-containing proteins not elsewhere classified [BR:ko04990];
maker-daph5-augustus-gene-0.96-mRNA-1	K21767	TBCD; tubulin-specific chaperone D	04812 Cytoskeleton proteins [BR:ko04812];
maker-daph5-augustus-gene-0.97-mRNA-1	K02887	RP-L20, MRPL20, rplT; large subunit ribosomal protein L20	03010 Ribosome [PATH:ko03010]; 03011 Ribosome [BR:ko03011];
maker-daph5-augustus-gene-0.343-mRNA-1	K01231	MAN2; alpha-mannosidase II [EC:3.2.1.114]	00510 N-Glycan biosynthesis [PATH:ko00510]; 00513 Various types of N-glycan biosynthesis [PATH:ko00513];
maker-daph5-augustus-gene-0.392-mRNA-1	K12562	AMPH; amphiphysin	04144 Endocytosis [PATH:ko04144]; 04666 Fc gamma R-mediated phagocytosis [PATH:ko04666]; 04131 Membrane trafficking [BR:ko04131];
maker-daph411-augustus-gene-0.29-mRNA-1	K09372	LHX1; LIM homeobox protein 1	03000 Transcription factors [BR:ko03000];
maker-daph11-augustus-gene-0.155-mRNA-1	K00876	udk, UCK; uridine kinase [EC:2.7.1.48]	00240 Pyrimidine metabolism [PATH:ko00240]; 00983 Drug metabolism - other enzymes [PATH:ko00983];
maker-daph11-augustus-gene-0.161-mRNA-1	K08040	BHLHB8, MIST1; class B basic helix-loop-helix protein 8	04950 Maturity onset diabetes of the young [PATH:ko04950]; 03000 Transcription factors [BR:ko03000];
maker-daph11-augustus-gene-0.165-mRNA-1	K17770	TOM20; mitochondrial import receptor subunit TOM20	03029 Mitochondrial biogenesis [BR:ko03029]; 02000 Transporters [BR:ko02000];
evm-daph11-processed-gene-0.33-mRNA-1	K01148	PARN, PNLDC1; poly(A)-specific ribonuclease [EC:3.1.13.4]	03018 RNA degradation [PATH:ko03018]; 03019 Messenger RNA biogenesis [BR:ko03019];
genemark-daph11-processed-gene-0.20-mRNA-1	K05125	DDR2, TKT, CD167b; discoidin domain receptor family member 2 [EC:2.7.10.1]	01001 Protein kinases [BR:ko01001]; 04090 CD molecules [BR:ko04090];
maker-daph11-augustus-gene-0.174-mRNA-1	K20121	FNBP1; formin-binding protein 1	05131 Shigellosis [PATH:ko05131]; 04131 Membrane trafficking [BR:ko04131];
maker-daph32-augustus-gene-0.603-mRNA-1	K18269	PDCD10; programmed cell death protein 10	04147 Exosome [BR:ko04147];
maker-daph32-augustus-gene-0.605-mRNA-1	K03660	OGG1; N-glycosylase/DNA lyase [EC:3.2.2.- 4.2.99.18]	03410 Base excision repair [PATH:ko03410]; 03400 DNA repair and recombination proteins [BR:ko03400];
maker-daph32-augustus-gene-0.622-mRNA-1	K17286	STOM; erythrocyte band 7 integral membrane protein	04147 Exosome [BR:ko04147];
maker-daph32-augustus-gene-0.625-mRNA-1	K11987	PTGS2, COX2; prostaglandin-endoperoxide synthase 2 [EC:1.14.99.1]	00590 Arachidonic acid metabolism [PATH:ko00590]; 04370 VEGF signaling pathway [PATH:ko04370]; 04064 NF-kappa B signaling pathway [PATH:ko04064]; 04668 TNF signaling pathway [PATH:ko04668]; 04625 C-type lectin receptor signaling pathway [PATH:ko04625]; 04657 IL-17 signaling pathway [PATH:ko04657]; 04923 Regulation of lipolysis in adipocytes [PATH:ko04923]; 04913 Ovarian steroidogenesis [PATH:ko04…
genemark-daph32-processed-gene-0.240-mRNA-1	K11798	BRWD1_3; bromodomain and WD repeat domain containing protein 1/3	04121 Ubiquitin system [BR:ko04121];
maker-daph32-augustus-gene-0.670-mRNA-1	K12173	BRE, BRCC45; BRCA1-A complex subunit BRE	03440 Homologous recombination [PATH:ko03440]; 04121 Ubiquitin system [BR:ko04121]; 03036 Chromosome and associated proteins [BR:ko03036]; 03400 DNA repair and recombination proteins [BR:ko03400];
maker-daph32-augustus-gene-0.640-mRNA-1	K10408	DNAH; dynein heavy chain, axonemal	05014 Amyotrophic lateral sclerosis [PATH:ko05014]; 05016 Huntington disease [PATH:ko05016]; 05022 Pathways of neurodegeneration - multiple diseases [PATH:ko05022]; 04812 Cytoskeleton proteins [BR:ko04812];
augustus-daph32-processed-gene-0.54-mRNA-1	K12379	HKB; huckebein	04013 MAPK signaling pathway - fly [PATH:ko04013]; 03000 Transcription factors [BR:ko03000];
maker-daph32-augustus-gene-0.709-mRNA-1	K08871	BRD2; bromodomain-containing protein 2	01001 Protein kinases [BR:ko01001]; 03036 Chromosome and associated proteins [BR:ko03036];
maker-daph32-augustus-gene-0.718-mRNA-1	K06184	ABCF1; ATP-binding cassette, subfamily F, member 1	03012 Translation factors [BR:ko03012];
augustus-daph32-processed-gene-0.58-mRNA-1	K00734	B3GALT6; galactosylxylosylprotein 3-beta-galactosyltransferase [EC:2.4.1.134]	00532 Glycosaminoglycan biosynthesis - chondroitin sulfate / dermatan sulfate [PATH:ko00532]; 00534 Glycosaminoglycan biosynthesis - heparan sulfate / heparin [PATH:ko00534]; 01003 Glycosyltransferases [BR:ko01003];
maker-daph32-augustus-gene-0.725-mRNA-1	K10392	KIF1; kinesin family member 1	04812 Cytoskeleton proteins [BR:ko04812];
augustus-daph32-processed-gene-0.61-mRNA-1	K24254	TTC25; tetratricopeptide repeat protein 25	03036 Chromosome and associated proteins [BR:ko03036];
augustus-daph32-processed-gene-0.62-mRNA-1	K09195	SP5; transcription factor Sp5	03000 Transcription factors [BR:ko03000];
maker-daph32-augustus-gene-0.743-mRNA-1	K24155	DMXL; DmX-like protein	04131 Membrane trafficking [BR:ko04131];
maker-daph32-augustus-gene-0.755-mRNA-1	K11168	DHRS12; dehydrogenase/reductase SDR family member 12 [EC:1.1.-.-]	99980 Enzymes with EC numbers;
maker-daph32-augustus-gene-0.763-mRNA-1	K23881	TECPR2; tectonin beta-propeller repeat-containing protein 2	04131 Membrane trafficking [BR:ko04131];
maker-daph32-augustus-gene-0.776-mRNA-1	K03063	PSMC4, RPT3; 26S proteasome regulatory subunit T3	03050 Proteasome [PATH:ko03050]; 05169 Epstein-Barr virus infection [PATH:ko05169]; 05010 Alzheimer disease [PATH:ko05010]; 05012 Parkinson disease [PATH:ko05012]; 05014 Amyotrophic lateral sclerosis [PATH:ko05014]; 05016 Huntington disease [PATH:ko05016]; 05017 Spinocerebellar ataxia [PATH:ko05017]; 05020 Prion disease [PATH:ko05020]; 05022 Pathways of neurodegeneration - multiple diseases [PATH…
maker-daph32-augustus-gene-0.780-mRNA-1	K13649	FOLR; folate receptor	04144 Endocytosis [PATH:ko04144]; 01523 Antifolate resistance [PATH:ko01523]; 02000 Transporters [BR:ko02000]; 04147 Exosome [BR:ko04147]; 00537 Glycosylphosphatidylinositol (GPI)-anchored proteins [BR:ko00537];
maker-daph32-augustus-gene-0.782-mRNA-1	K04708	KDSR; 3-dehydrosphinganine reductase [EC:1.1.1.102]	00600 Sphingolipid metabolism [PATH:ko00600];
maker-daph32-augustus-gene-0.796-mRNA-1	K23495	RCC1L; RCC1-like G exchanging factor-like protein	03029 Mitochondrial biogenesis [BR:ko03029];
maker-daph32-augustus-gene-0.808-mRNA-1	K17362	ACOT13; acyl-coenzyme A thioesterase 13 [EC:3.1.2.-]	01004 Lipid biosynthesis proteins [BR:ko01004];
maker-daph32-augustus-gene-0.818-mRNA-1	K05011	CLCN2; chloride channel 2	04978 Mineral absorption [PATH:ko04978]; 04040 Ion channels [BR:ko04040];
maker-daph32-augustus-gene-0.820-mRNA-1	K05011	CLCN2; chloride channel 2	04978 Mineral absorption [PATH:ko04978]; 04040 Ion channels [BR:ko04040];
maker-daph32-augustus-gene-0.826-mRNA-1	K05011	CLCN2; chloride channel 2	04978 Mineral absorption [PATH:ko04978]; 04040 Ion channels [BR:ko04040];
maker-daph32-augustus-gene-0.828-mRNA-1	K18416	THEX1, ERI1; 3'-5' exoribonuclease 1 [EC:3.1.-.-]	03019 Messenger RNA biogenesis [BR:ko03019]; 03036 Chromosome and associated proteins [BR:ko03036];
evm-daph32-processed-gene-0.467-mRNA-1	K10878	SPO11; meiotic recombination protein SPO11	04113 Meiosis - yeast [PATH:ko04113]; 03400 DNA repair and recombination proteins [BR:ko03400];
maker-daph32-augustus-gene-0.846-mRNA-1	K18464	RTSC, SPG8; WASH complex subunit strumpellin	04144 Endocytosis [PATH:ko04144]; 04131 Membrane trafficking [BR:ko04131];
maker-daph32-augustus-gene-0.1012-mRNA-1	K17302	COPB2, SEC27; coatomer subunit beta'	04131 Membrane trafficking [BR:ko04131]; 04147 Exosome [BR:ko04147];
maker-daph32-augustus-gene-0.1014-mRNA-1	K08142	SLC2A3, GLUT3; MFS transporter, SP family, solute carrier family 2 (facilitated glucose transporter), member 3	02000 Transporters [BR:ko02000];
maker-daph32-augustus-gene-0.1017-mRNA-1	K14006	SEC23; protein transport protein SEC23	04141 Protein processing in endoplasmic reticulum [PATH:ko04141]; 04131 Membrane trafficking [BR:ko04131];
maker-daph32-augustus-gene-0.1024-mRNA-1	K20779	RNF168; E3 ubiquitin-protein ligase RNF168 [EC:2.3.2.31]	04121 Ubiquitin system [BR:ko04121]; 03400 DNA repair and recombination proteins [BR:ko03400];
evm-daph32-processed-gene-0.500-mRNA-1	K02925	RP-L3e, RPL3; large subunit ribosomal protein L3e	03010 Ribosome [PATH:ko03010]; 05171 Coronavirus disease - COVID-19 [PATH:ko05171]; 03011 Ribosome [BR:ko03011];
genemark-daph32-processed-gene-0.318-mRNA-1	K07305	msrB; peptide-methionine (R)-S-oxide reductase [EC:1.8.4.12]	99980 Enzymes with EC numbers;
maker-daph32-augustus-gene-0.1049-mRNA-1	K05218	P2RX4; P2X purinoceptor 4	04020 Calcium signaling pathway [PATH:ko04020]; 04080 Neuroactive ligand-receptor interaction [PATH:ko04080]; 04040 Ion channels [BR:ko04040];
maker-daph32-augustus-gene-0.1094-mRNA-1	K15421	SERGEF; secretion-regulating guanine nucleotide exchange factor	99993 Cell motility;
maker-daph32-augustus-gene-0.1096-mRNA-1	K24125	ARMC4; armadillo repeat-containing protein 4	03036 Chromosome and associated proteins [BR:ko03036];
maker-daph32-augustus-gene-0.1161-mRNA-1	K01047	PLA2G, SPLA2; secretory phospholipase A2 [EC:3.1.1.4]	00564 Glycerophospholipid metabolism [PATH:ko00564]; 00565 Ether lipid metabolism [PATH:ko00565]; 00590 Arachidonic acid metabolism [PATH:ko00590]; 00591 Linoleic acid metabolism [PATH:ko00591]; 00592 alpha-Linolenic acid metabolism [PATH:ko00592]; 04014 Ras signaling pathway [PATH:ko04014]; 04270 Vascular smooth muscle contraction [PATH:ko04270]; 04972 Pancreatic secretion [PATH:ko04972]; 04975 …
maker-daph32-augustus-gene-0.1171-mRNA-1	K01047	PLA2G, SPLA2; secretory phospholipase A2 [EC:3.1.1.4]	00564 Glycerophospholipid metabolism [PATH:ko00564]; 00565 Ether lipid metabolism [PATH:ko00565]; 00590 Arachidonic acid metabolism [PATH:ko00590]; 00591 Linoleic acid metabolism [PATH:ko00591]; 00592 alpha-Linolenic acid metabolism [PATH:ko00592]; 04014 Ras signaling pathway [PATH:ko04014]; 04270 Vascular smooth muscle contraction [PATH:ko04270]; 04972 Pancreatic secretion [PATH:ko04972]; 04975 …
maker-daph32-augustus-gene-0.1193-mRNA-1	K17065	DNM1L; dynamin 1-like protein [EC:3.6.5.5]	04668 TNF signaling pathway [PATH:ko04668]; 04139 Mitophagy - yeast [PATH:ko04139]; 04214 Apoptosis - fly [PATH:ko04214]; 04217 Necroptosis [PATH:ko04217]; 04621 NOD-like receptor signaling pathway [PATH:ko04621]; 04131 Membrane trafficking [BR:ko04131]; 03029 Mitochondrial biogenesis [BR:ko03029]; 04147 Exosome [BR:ko04147]; 04990 Domain-containing proteins not elsewhere classified [BR:ko04990];
maker-daph32-augustus-gene-0.1280-mRNA-1	K00227	SC5DL, ERG3; Delta7-sterol 5-desaturase [EC:1.14.19.20]	00100 Steroid biosynthesis [PATH:ko00100];
maker-daph32-augustus-gene-0.1468-mRNA-1	K11579	ZWILCH; protein zwilch	03036 Chromosome and associated proteins [BR:ko03036];
genemark-daph32-processed-gene-0.370-mRNA-1	K14686	SLC31A1, CTR1; solute carrier family 31 (copper transporter), member 1	04978 Mineral absorption [PATH:ko04978]; 01524 Platinum drug resistance [PATH:ko01524]; 02000 Transporters [BR:ko02000];
maker-daph32-augustus-gene-0.1482-mRNA-1	K12186	FAM125; ESCRT-I complex subunit MVB12	04144 Endocytosis [PATH:ko04144]; 04131 Membrane trafficking [BR:ko04131];
maker-daph32-augustus-gene-0.1486-mRNA-1	K11412	SIRT2, SIR2L2; NAD+-dependent protein deacetylase sirtuin 2 [EC:2.3.1.286]	00760 Nicotinate and nicotinamide metabolism [PATH:ko00760]; 03036 Chromosome and associated proteins [BR:ko03036];
maker-daph32-augustus-gene-0.1489-mRNA-1	K12812	DDX39B, UAP56, SUB2; ATP-dependent RNA helicase UAP56/SUB2 [EC:3.6.4.13]	03040 Spliceosome [PATH:ko03040]; 03013 RNA transport [PATH:ko03013]; 03015 mRNA surveillance pathway [PATH:ko03015]; 03019 Messenger RNA biogenesis [BR:ko03019]; 03041 Spliceosome [BR:ko03041];
maker-daph32-augustus-gene-0.1498-mRNA-1	K01191	MAN2C1; alpha-mannosidase [EC:3.2.1.24]	00511 Other glycan degradation [PATH:ko00511]; 04131 Membrane trafficking [BR:ko04131];
maker-daph32-augustus-gene-0.1509-mRNA-1	K14798	LTV1; protein LTV1	03009 Ribosome biogenesis [BR:ko03009];
maker-daph32-augustus-gene-0.1534-mRNA-1	K12820	DHX15, PRP43; pre-mRNA-splicing factor ATP-dependent RNA helicase DHX15/PRP43 [EC:3.6.4.13]	03040 Spliceosome [PATH:ko03040]; 03041 Spliceosome [BR:ko03041]; 03009 Ribosome biogenesis [BR:ko03009];
evm-daph32-processed-gene-0.452-mRNA-1	K04428	MAP3K4, MEKK4; mitogen-activated protein kinase kinase kinase 4 [EC:2.7.11.25]	04010 MAPK signaling pathway [PATH:ko04010]; 04013 MAPK signaling pathway - fly [PATH:ko04013]; 04624 Toll and Imd signaling pathway [PATH:ko04624]; 04912 GnRH signaling pathway [PATH:ko04912]; 01001 Protein kinases [BR:ko01001];
maker-daph32-augustus-gene-0.1562-mRNA-1	K08518	STXBP5, SRO7_77; syntaxin-binding protein 5	04131 Membrane trafficking [BR:ko04131];
augustus-daph32-processed-gene-0.177-mRNA-1	K15161	CCNC, SSN8; cyclin-C	03021 Transcription machinery [BR:ko03021];
maker-daph32-augustus-gene-0.1621-mRNA-1	K06664	PEX2, PXMP3; peroxin-2	04146 Peroxisome [PATH:ko04146]; 04121 Ubiquitin system [BR:ko04121];
maker-daph32-augustus-gene-0.1629-mRNA-1	K01803	TPI, tpiA; triosephosphate isomerase (TIM) [EC:5.3.1.1]	00010 Glycolysis / Gluconeogenesis [PATH:ko00010]; 00051 Fructose and mannose metabolism [PATH:ko00051]; 00562 Inositol phosphate metabolism [PATH:ko00562]; 00710 Carbon fixation in photosynthetic organisms [PATH:ko00710]; 04147 Exosome [BR:ko04147];
maker-daph32-augustus-gene-0.1637-mRNA-1	K21598	GCM; chorion-specific transcription factor GCM	04928 Parathyroid hormone synthesis, secretion and action [PATH:ko04928]; 03000 Transcription factors [BR:ko03000];
maker-daph32-augustus-gene-0.1640-mRNA-1	K00738	MGAT4A_B; alpha-1,3-mannosylglycoprotein beta-1,4-N-acetylglucosaminyltransferase A/B [EC:2.4.1.145]	00510 N-Glycan biosynthesis [PATH:ko00510]; 00513 Various types of N-glycan biosynthesis [PATH:ko00513]; 01003 Glycosyltransferases [BR:ko01003];
genemark-daph32-processed-gene-0.417-mRNA-1	K16061	BIRC7_8; baculoviral IAP repeat-containing protein 7/8	04120 Ubiquitin mediated proteolysis [PATH:ko04120]; 04215 Apoptosis - multiple species [PATH:ko04215]; 05200 Pathways in cancer [PATH:ko05200]; 05222 Small cell lung cancer [PATH:ko05222]; 05145 Toxoplasmosis [PATH:ko05145]; 01002 Peptidases and inhibitors [BR:ko01002]; 04121 Ubiquitin system [BR:ko04121];
maker-daph32-augustus-gene-0.1650-mRNA-1	K21770	CCNB2; G2/mitotic-specific cyclin-B2	04068 FoxO signaling pathway [PATH:ko04068]; 04110 Cell cycle [PATH:ko04110]; 04114 Oocyte meiosis [PATH:ko04114]; 04115 p53 signaling pathway [PATH:ko04115]; 04218 Cellular senescence [PATH:ko04218]; 04914 Progesterone-mediated oocyte maturation [PATH:ko04914]; 05166 Human T-cell leukemia virus 1 infection [PATH:ko05166]; 05170 Human immunodeficiency virus 1 infection [PATH:ko05170]; 03032 DNA r…
maker-daph32-augustus-gene-0.1660-mRNA-1	K15284	SLC35E2; solute carrier family 35, member E2	02000 Transporters [BR:ko02000];
genemark-daph32-processed-gene-0.429-mRNA-1	K00934	E2.7.3.3; arginine kinase [EC:2.7.3.3]	00330 Arginine and proline metabolism [PATH:ko00330];
maker-daph32-augustus-gene-0.1687-mRNA-1	K14708	SLC26A11; solute carrier family 26 (sodium-independent sulfate anion transporter), member 11	02000 Transporters [BR:ko02000];
maker-daph32-augustus-gene-0.1688-mRNA-1	K14708	SLC26A11; solute carrier family 26 (sodium-independent sulfate anion transporter), member 11	02000 Transporters [BR:ko02000];
augustus-daph32-processed-gene-0.203-mRNA-1	K05210	GRIN2B; glutamate receptor ionotropic, NMDA 2B	04014 Ras signaling pathway [PATH:ko04014]; 04015 Rap1 signaling pathway [PATH:ko04015]; 04024 cAMP signaling pathway [PATH:ko04024]; 04080 Neuroactive ligand-receptor interaction [PATH:ko04080]; 04724 Glutamatergic synapse [PATH:ko04724]; 04728 Dopaminergic synapse [PATH:ko04728]; 04720 Long-term potentiation [PATH:ko04720]; 04713 Circadian entrainment [PATH:ko04713]; 05322 Systemic lupus erythe…
maker-daph32-augustus-gene-0.1693-mRNA-1	K03966	NDUFB10; NADH dehydrogenase (ubiquinone) 1 beta subcomplex subunit 10	00190 Oxidative phosphorylation [PATH:ko00190]; 04723 Retrograde endocannabinoid signaling [PATH:ko04723]; 04714 Thermogenesis [PATH:ko04714]; 05010 Alzheimer disease [PATH:ko05010]; 05012 Parkinson disease [PATH:ko05012]; 05014 Amyotrophic lateral sclerosis [PATH:ko05014]; 05016 Huntington disease [PATH:ko05016]; 05020 Prion disease [PATH:ko05020]; 05022 Pathways of neurodegeneration - multiple …
maker-daph32-augustus-gene-0.1701-mRNA-1	K14073	PNLIP, PL; pancreatic triacylglycerol lipase [EC:3.1.1.3]	00561 Glycerolipid metabolism [PATH:ko00561]; 04972 Pancreatic secretion [PATH:ko04972]; 04975 Fat digestion and absorption [PATH:ko04975]; 04977 Vitamin digestion and absorption [PATH:ko04977];
maker-daph32-augustus-gene-0.1702-mRNA-1	K06698	PSME3; proteasome activator subunit 3 (PA28 gamma)	03050 Proteasome [PATH:ko03050]; 04612 Antigen processing and presentation [PATH:ko04612]; 05160 Hepatitis C [PATH:ko05160]; 03051 Proteasome [BR:ko03051]; 04147 Exosome [BR:ko04147];
maker-daph32-augustus-gene-1.579-mRNA-1	K16344	LAMTOR5, HBXIP; ragulator complex protein LAMTOR5	04150 mTOR signaling pathway [PATH:ko04150];
maker-daph32-augustus-gene-1.597-mRNA-1	K04194	CCKAR; cholecystokinin A receptor	04020 Calcium signaling pathway [PATH:ko04020]; 04080 Neuroactive ligand-receptor interaction [PATH:ko04080]; 04911 Insulin secretion [PATH:ko04911]; 04972 Pancreatic secretion [PATH:ko04972]; 04030 G protein-coupled receptors [BR:ko04030];
maker-daph32-augustus-gene-1.607-mRNA-1	K21424	NOX5; NADPH oxidase 5 [EC:1.6.3.-]	04131 Membrane trafficking [BR:ko04131];
maker-daph32-augustus-gene-1.626-mRNA-1	K21424	NOX5; NADPH oxidase 5 [EC:1.6.3.-]	04131 Membrane trafficking [BR:ko04131];
maker-daph32-augustus-gene-1.635-mRNA-1	K21424	NOX5; NADPH oxidase 5 [EC:1.6.3.-]	04131 Membrane trafficking [BR:ko04131];
maker-daph32-augustus-gene-1.638-mRNA-1	K10643	CNOT4, NOT4, MOT2; CCR4-NOT transcription complex subunit 4 [EC:2.3.2.27]	03018 RNA degradation [PATH:ko03018]; 03000 Transcription factors [BR:ko03000]; 03019 Messenger RNA biogenesis [BR:ko03019]; 04121 Ubiquitin system [BR:ko04121];
maker-daph32-augustus-gene-1.642-mRNA-1	K09486	HYOU1; hypoxia up-regulated 1	04141 Protein processing in endoplasmic reticulum [PATH:ko04141]; 03110 Chaperones and folding catalysts [BR:ko03110];
maker-daph32-augustus-gene-1.646-mRNA-1	K07466	RFA1, RPA1, rpa; replication factor A1	03030 DNA replication [PATH:ko03030]; 03420 Nucleotide excision repair [PATH:ko03420]; 03430 Mismatch repair [PATH:ko03430]; 03440 Homologous recombination [PATH:ko03440]; 03460 Fanconi anemia pathway [PATH:ko03460]; 03000 Transcription factors [BR:ko03000]; 03032 DNA replication proteins [BR:ko03032]; 03400 DNA repair and recombination proteins [BR:ko03400];
maker-daph32-augustus-gene-1.648-mRNA-1	K14209	SLC36A, PAT; solute carrier family 36 (proton-coupled amino acid transporter)	04138 Autophagy - yeast [PATH:ko04138]; 04974 Protein digestion and absorption [PATH:ko04974]; 04131 Membrane trafficking [BR:ko04131]; 02000 Transporters [BR:ko02000];
augustus-daph32-processed-gene-1.12-mRNA-1	K19491	DMRT4_5, DMRTA; doublesex- and mab-3-related transcription factor 4/5	03000 Transcription factors [BR:ko03000];
maker-daph32-augustus-gene-1.666-mRNA-1	K24498	SORL1; sortilin-related receptor	04131 Membrane trafficking [BR:ko04131];
maker-daph32-augustus-gene-1.704-mRNA-1	K06491	NCAM, CD56; neural cell adhesion molecule	04514 Cell adhesion molecules [PATH:ko04514]; 05020 Prion disease [PATH:ko05020]; 04131 Membrane trafficking [BR:ko04131]; 04515 Cell adhesion molecules [BR:ko04515]; 04090 CD molecules [BR:ko04090]; 00536 Glycosaminoglycan binding proteins [BR:ko00536]; 00537 Glycosylphosphatidylinositol (GPI)-anchored proteins [BR:ko00537];
maker-daph32-augustus-gene-1.755-mRNA-1	K05361	GPX4; phospholipid-hydroperoxide glutathione peroxidase [EC:1.11.1.12]	00480 Glutathione metabolism [PATH:ko00480]; 04216 Ferroptosis [PATH:ko04216];
maker-daph32-augustus-gene-1.754-mRNA-1	K05361	GPX4; phospholipid-hydroperoxide glutathione peroxidase [EC:1.11.1.12]	00480 Glutathione metabolism [PATH:ko00480]; 04216 Ferroptosis [PATH:ko04216];
augustus-daph32-processed-gene-1.18-mRNA-1	K02912	RP-L32e, RPL32; large subunit ribosomal protein L32e	03010 Ribosome [PATH:ko03010]; 05171 Coronavirus disease - COVID-19 [PATH:ko05171]; 03011 Ribosome [BR:ko03011];
maker-daph32-augustus-gene-1.758-mRNA-1	K21772	PURA; transcriptional activator protein Pur-alpha	03019 Messenger RNA biogenesis [BR:ko03019]; 03032 DNA replication proteins [BR:ko03032];
maker-daph32-augustus-gene-1.777-mRNA-1	K00476	ASPH; aspartate beta-hydroxylase [EC:1.14.11.16]	04020 Calcium signaling pathway [PATH:ko04020]; 04260 Cardiac muscle contraction [PATH:ko04260];
maker-daph32-augustus-gene-1.802-mRNA-1	K05606	MCEE, epi; methylmalonyl-CoA/ethylmalonyl-CoA epimerase [EC:5.1.99.1]	00630 Glyoxylate and dicarboxylate metabolism [PATH:ko00630]; 00640 Propanoate metabolism [PATH:ko00640]; 00720 Carbon fixation pathways in prokaryotes [PATH:ko00720]; 00280 Valine, leucine and isoleucine degradation [PATH:ko00280];
maker-daph32-augustus-gene-1.812-mRNA-1	K01192	E3.2.1.25, MANBA, manB; beta-mannosidase [EC:3.2.1.25]	00511 Other glycan degradation [PATH:ko00511]; 04142 Lysosome [PATH:ko04142];
maker-daph32-augustus-gene-1.805-mRNA-1	K23330	LZTR1; leucine-zipper-like transcriptional regulator 1	04121 Ubiquitin system [BR:ko04121];
maker-daph32-augustus-gene-1.814-mRNA-1	K13356	FAR; alcohol-forming fatty acyl-CoA reductase [EC:1.2.1.84]	00073 Cutin, suberine and wax biosynthesis [PATH:ko00073]; 04146 Peroxisome [PATH:ko04146]; 04212 Longevity regulating pathway - worm [PATH:ko04212];
maker-daph32-augustus-gene-1.826-mRNA-1	K14708	SLC26A11; solute carrier family 26 (sodium-independent sulfate anion transporter), member 11	02000 Transporters [BR:ko02000];
maker-daph32-augustus-gene-1.834-mRNA-1	K14708	SLC26A11; solute carrier family 26 (sodium-independent sulfate anion transporter), member 11	02000 Transporters [BR:ko02000];
maker-daph32-augustus-gene-1.842-mRNA-1	K17868	DPH7, RRT2; diphthine methyl ester acylhydrolase [EC:3.1.1.97]	03012 Translation factors [BR:ko03012];
augustus-daph32-processed-gene-1.36-mRNA-1	K05312	CHRNN; nicotinic acetylcholine receptor, invertebrate	04040 Ion channels [BR:ko04040];
maker-daph32-augustus-gene-1.860-mRNA-1	K15199	GTF3C1; general transcription factor 3C polypeptide 1	03021 Transcription machinery [BR:ko03021];
maker-daph32-augustus-gene-1.893-mRNA-1	K02935	RP-L7, MRPL12, rplL; large subunit ribosomal protein L7/L12	03010 Ribosome [PATH:ko03010]; 03011 Ribosome [BR:ko03011];
maker-daph32-augustus-gene-1.924-mRNA-1	K06532	PROM1, CD133; prominin 1	05202 Transcriptional misregulation in cancer [PATH:ko05202]; 04147 Exosome [BR:ko04147]; 04090 CD molecules [BR:ko04090];
maker-daph32-augustus-gene-1.927-mRNA-1	K00344	qor, CRYZ; NADPH:quinone reductase [EC:1.6.5.5]	99980 Enzymes with EC numbers;
evm-daph32-processed-gene-1.2268-mRNA-1	K05635	LAMC1; laminin, gamma 1	04151 PI3K-Akt signaling pathway [PATH:ko04151]; 04512 ECM-receptor interaction [PATH:ko04512]; 04510 Focal adhesion [PATH:ko04510]; 05200 Pathways in cancer [PATH:ko05200]; 05222 Small cell lung cancer [PATH:ko05222]; 05165 Human papillomavirus infection [PATH:ko05165]; 05146 Amoebiasis [PATH:ko05146]; 05145 Toxoplasmosis [PATH:ko05145]; 05020 Prion disease [PATH:ko05020];
maker-daph32-augustus-gene-1.938-mRNA-1	K15001	CYP4; cytochrome P450 family 4 [EC:1.14.-.-]	00199 Cytochrome P450 [BR:ko00199];
maker-daph32-augustus-gene-1.948-mRNA-1	K13915	LYZ; lysozyme C [EC:3.2.1.17]	04970 Salivary secretion [PATH:ko04970]; 04147 Exosome [BR:ko04147];
augustus-daph32-processed-gene-1.57-mRNA-1	K09223	GFI1; growth factor independent 1	03000 Transcription factors [BR:ko03000];
maker-daph32-augustus-gene-1.974-mRNA-1	K16449	RGS; regulator of G-protein signaling	99995 Signaling proteins;
maker-daph32-augustus-gene-1.979-mRNA-1	K10636	AMFR, GP78; E3 ubiquitin-protein ligase AMFR [EC:2.3.2.36]	04141 Protein processing in endoplasmic reticulum [PATH:ko04141]; 04121 Ubiquitin system [BR:ko04121];
maker-daph32-augustus-gene-1.1048-mRNA-1	K11843	USP14, UBP6; ubiquitin carboxyl-terminal hydrolase 14 [EC:3.4.19.12]	01002 Peptidases and inhibitors [BR:ko01002]; 04121 Ubiquitin system [BR:ko04121];
maker-daph32-augustus-gene-1.1050-mRNA-1	K06234	RAB23; Ras-related protein Rab-23	04131 Membrane trafficking [BR:ko04131]; 04031 GTP-binding proteins [BR:ko04031];
maker-daph32-augustus-gene-1.1052-mRNA-1	K13298	PDE11; dual 3',5'-cyclic-AMP and -GMP phosphodiesterase 11 [EC:3.1.4.17 3.1.4.35]	00230 Purine metabolism [PATH:ko00230]; 05032 Morphine addiction [PATH:ko05032]; 04934 Cushing syndrome [PATH:ko04934];
maker-daph32-augustus-gene-1.1076-mRNA-1	K02871	RP-L13, MRPL13, rplM; large subunit ribosomal protein L13	03010 Ribosome [PATH:ko03010]; 03011 Ribosome [BR:ko03011];
maker-daph32-augustus-gene-1.1082-mRNA-1	K03353	APC6, CDC16; anaphase-promoting complex subunit 6	04120 Ubiquitin mediated proteolysis [PATH:ko04120]; 04110 Cell cycle [PATH:ko04110]; 04111 Cell cycle - yeast [PATH:ko04111]; 04113 Meiosis - yeast [PATH:ko04113]; 04114 Oocyte meiosis [PATH:ko04114]; 04914 Progesterone-mediated oocyte maturation [PATH:ko04914]; 05166 Human T-cell leukemia virus 1 infection [PATH:ko05166]; 01009 Protein phosphatases and associated proteins [BR:ko01009]; 04121 Ub…
maker-daph32-augustus-gene-1.1084-mRNA-1	K18624	MAEA, EMP; macrophage erythroblast attacher	04121 Ubiquitin system [BR:ko04121]; 04812 Cytoskeleton proteins [BR:ko04812];
maker-daph32-augustus-gene-1.1087-mRNA-1	K09490	HSPA5, BIP; endoplasmic reticulum chaperone BiP [EC:3.6.4.10]	03060 Protein export [PATH:ko03060]; 04141 Protein processing in endoplasmic reticulum [PATH:ko04141]; 04612 Antigen processing and presentation [PATH:ko04612]; 04918 Thyroid hormone synthesis [PATH:ko04918]; 05012 Parkinson disease [PATH:ko05012]; 05014 Amyotrophic lateral sclerosis [PATH:ko05014]; 05020 Prion disease [PATH:ko05020]; 05022 Pathways of neurodegeneration - multiple diseases [PATH:…
maker-daph32-augustus-gene-1.1091-mRNA-1	K00599	METTL6; methyltransferase-like protein 6 [EC:2.1.1.-]	99980 Enzymes with EC numbers;
maker-daph32-augustus-gene-1.1100-mRNA-1	K04530	APBB2, FE65L; amyloid beta A4 precursor protein-binding family B member 2	04990 Domain-containing proteins not elsewhere classified [BR:ko04990];
maker-daph32-augustus-gene-1.1129-mRNA-1	K00591	COQ3; polyprenyldihydroxybenzoate methyltransferase / 3-demethylubiquinol 3-O-methyltransferase [EC:2.1.1.114 2.1.1.64]	00130 Ubiquinone and other terpenoid-quinone biosynthesis [PATH:ko00130];
maker-daph32-augustus-gene-1.1132-mRNA-1	K12183	TSG101, STP22, VPS23; ESCRT-I complex subunit TSG101	04144 Endocytosis [PATH:ko04144]; 04131 Membrane trafficking [BR:ko04131]; 04147 Exosome [BR:ko04147];
maker-daph32-augustus-gene-1.1134-mRNA-1	K18757	LARP1; la-related protein 1	03019 Messenger RNA biogenesis [BR:ko03019];
maker-daph32-augustus-gene-1.1173-mRNA-1	K14258	TRET1; facilitated trehalose transporter	02000 Transporters [BR:ko02000];
genemark-daph32-processed-gene-1.366-mRNA-1	K07918	RAB32; Ras-related protein Rab-32	04131 Membrane trafficking [BR:ko04131]; 04031 GTP-binding proteins [BR:ko04031];
maker-daph32-augustus-gene-1.1184-mRNA-1	K11270	CTF8; chromosome transmission fidelity protein 8	03036 Chromosome and associated proteins [BR:ko03036];
maker-daph32-augustus-gene-1.1186-mRNA-1	K19197	ING1; inhibitor of growth protein 1	03036 Chromosome and associated proteins [BR:ko03036];
maker-daph32-augustus-gene-1.1188-mRNA-1	K11857	USP47; ubiquitin carboxyl-terminal hydrolase 47 [EC:3.4.19.12]	01002 Peptidases and inhibitors [BR:ko01002]; 04121 Ubiquitin system [BR:ko04121];
maker-daph32-augustus-gene-1.1266-mRNA-1	K23552	PGAP2; post-GPI attachment to proteins factor 2	04131 Membrane trafficking [BR:ko04131];
maker-daph32-augustus-gene-1.1287-mRNA-1	K01176	AMY, amyA, malS; alpha-amylase [EC:3.2.1.1]	00500 Starch and sucrose metabolism [PATH:ko00500]; 04970 Salivary secretion [PATH:ko04970]; 04972 Pancreatic secretion [PATH:ko04972]; 04973 Carbohydrate digestion and absorption [PATH:ko04973];
genemark-daph32-processed-gene-1.376-mRNA-1	K10739	RFA2, RPA2; replication factor A2	03030 DNA replication [PATH:ko03030]; 03420 Nucleotide excision repair [PATH:ko03420]; 03430 Mismatch repair [PATH:ko03430]; 03440 Homologous recombination [PATH:ko03440]; 03460 Fanconi anemia pathway [PATH:ko03460]; 03032 DNA replication proteins [BR:ko03032]; 03400 DNA repair and recombination proteins [BR:ko03400];
maker-daph32-augustus-gene-1.1300-mRNA-1	K01476	E3.5.3.1, rocF, arg; arginase [EC:3.5.3.1]	00220 Arginine biosynthesis [PATH:ko00220]; 00330 Arginine and proline metabolism [PATH:ko00330]; 05146 Amoebiasis [PATH:ko05146];
maker-daph32-augustus-gene-1.1324-mRNA-1	K17609	NXN; nucleoredoxin [EC:1.8.1.8]	01009 Protein phosphatases and associated proteins [BR:ko01009];
maker-daph32-augustus-gene-1.1328-mRNA-1	K24633	ANKMY2, ZMYND20, DAF25; ankyrin repeat and MYND domain-containing protein 2	04990 Domain-containing proteins not elsewhere classified [BR:ko04990];
maker-daph32-augustus-gene-1.1347-mRNA-1	K04552	UBE2L3, UBCH7; ubiquitin-conjugating enzyme E2 L3 [EC:2.3.2.23]	04120 Ubiquitin mediated proteolysis [PATH:ko04120]; 05012 Parkinson disease [PATH:ko05012]; 05022 Pathways of neurodegeneration - multiple diseases [PATH:ko05022]; 04121 Ubiquitin system [BR:ko04121];
maker-daph32-augustus-gene-1.1366-mRNA-1	K01196	AGL; glycogen debranching enzyme [EC:2.4.1.25 3.2.1.33]	00500 Starch and sucrose metabolism [PATH:ko00500];
augustus-daph32-processed-gene-1.128-mRNA-1	K11433	SETMAR; [histone H3]-lysine36 N-dimethyltransferase SETMAR [EC:2.1.1.357]	00310 Lysine degradation [PATH:ko00310]; 03036 Chromosome and associated proteins [BR:ko03036];
augustus-daph32-processed-gene-1.130-mRNA-1	K04975	TRPV6; transient receptor potential cation channel subfamily V member 6	04970 Salivary secretion [PATH:ko04970]; 04978 Mineral absorption [PATH:ko04978]; 04040 Ion channels [BR:ko04040];
maker-daph32-augustus-gene-1.1408-mRNA-1	K21893	NGB; neuroglobin	02000 Transporters [BR:ko02000];
maker-daph32-augustus-gene-1.1507-mRNA-1	K14213	PEPD; Xaa-Pro dipeptidase [EC:3.4.13.9]	01002 Peptidases and inhibitors [BR:ko01002];
maker-daph32-augustus-gene-1.1553-mRNA-1	K03137	TFIIE2, GTF2E2, TFA2; transcription initiation factor TFIIE subunit beta	03022 Basal transcription factors [PATH:ko03022]; 05203 Viral carcinogenesis [PATH:ko05203]; 03021 Transcription machinery [BR:ko03021];
maker-daph32-augustus-gene-1.1580-mRNA-1	K08889	FER, TYK3; tyrosine-protein kinase Fer [EC:2.7.10.2]	04520 Adherens junction [PATH:ko04520]; 01001 Protein kinases [BR:ko01001]; 01009 Protein phosphatases and associated proteins [BR:ko01009]; 04131 Membrane trafficking [BR:ko04131];
augustus-daph32-processed-gene-1.144-mRNA-1	K11668	INO80D; INO80 complex subunit D	03036 Chromosome and associated proteins [BR:ko03036];
maker-daph32-augustus-gene-1.1616-mRNA-1	K08496	GOSR2, BOS1; golgi SNAP receptor complex member 2	04130 SNARE interactions in vesicular transport [PATH:ko04130]; 04131 Membrane trafficking [BR:ko04131];
genemark-daph32-processed-gene-1.435-mRNA-1	K07204	RAPTOR; regulatory associated protein of mTOR	04151 PI3K-Akt signaling pathway [PATH:ko04151]; 04152 AMPK signaling pathway [PATH:ko04152]; 04150 mTOR signaling pathway [PATH:ko04150]; 04140 Autophagy - animal [PATH:ko04140]; 04138 Autophagy - yeast [PATH:ko04138]; 04136 Autophagy - other [PATH:ko04136]; 04910 Insulin signaling pathway [PATH:ko04910]; 04211 Longevity regulating pathway [PATH:ko04211]; 04213 Longevity regulating pathway - mul…
genemark-daph32-processed-gene-1.436-mRNA-1	K11125	SMG5, EST1B; protein SMG5	03015 mRNA surveillance pathway [PATH:ko03015]; 03019 Messenger RNA biogenesis [BR:ko03019]; 03032 DNA replication proteins [BR:ko03032];
augustus-daph32-processed-gene-1.150-mRNA-1	K06774	HNT; neurotrimin	04515 Cell adhesion molecules [BR:ko04515];
maker-daph32-augustus-gene-1.1668-mRNA-1	K18437	PDE8; high affinity cAMP-specific and IBMX-insensitive 3',5'-cyclic phosphodiesterase 8 [EC:3.1.4.53]	00230 Purine metabolism [PATH:ko00230]; 04927 Cortisol synthesis and secretion [PATH:ko04927]; 05032 Morphine addiction [PATH:ko05032]; 04934 Cushing syndrome [PATH:ko04934];
maker-daph32-augustus-gene-1.1680-mRNA-1	K05312	CHRNN; nicotinic acetylcholine receptor, invertebrate	04040 Ion channels [BR:ko04040];
augustus-daph32-processed-gene-1.155-mRNA-1	K05312	CHRNN; nicotinic acetylcholine receptor, invertebrate	04040 Ion channels [BR:ko04040];
maker-daph32-augustus-gene-1.1692-mRNA-1	K05627	BAIAP2, IRSP53; BAI1-associated protein 2	04520 Adherens junction [PATH:ko04520]; 04810 Regulation of actin cytoskeleton [PATH:ko04810]; 05130 Pathogenic Escherichia coli infection [PATH:ko05130]; 05135 Yersinia infection [PATH:ko05135]; 04131 Membrane trafficking [BR:ko04131];
maker-daph32-augustus-gene-1.1700-mRNA-1	K13356	FAR; alcohol-forming fatty acyl-CoA reductase [EC:1.2.1.84]	00073 Cutin, suberine and wax biosynthesis [PATH:ko00073]; 04146 Peroxisome [PATH:ko04146]; 04212 Longevity regulating pathway - worm [PATH:ko04212];
maker-daph32-augustus-gene-1.1696-mRNA-1	K13356	FAR; alcohol-forming fatty acyl-CoA reductase [EC:1.2.1.84]	00073 Cutin, suberine and wax biosynthesis [PATH:ko00073]; 04146 Peroxisome [PATH:ko04146]; 04212 Longevity regulating pathway - worm [PATH:ko04212];
maker-daph32-augustus-gene-1.1714-mRNA-1	K08852	ERN1; serine/threonine-protein kinase/endoribonuclease IRE1 [EC:2.7.11.1 3.1.26.-]	04141 Protein processing in endoplasmic reticulum [PATH:ko04141]; 04140 Autophagy - animal [PATH:ko04140]; 04210 Apoptosis [PATH:ko04210]; 05010 Alzheimer disease [PATH:ko05010]; 05012 Parkinson disease [PATH:ko05012]; 05014 Amyotrophic lateral sclerosis [PATH:ko05014]; 05016 Huntington disease [PATH:ko05016]; 05017 Spinocerebellar ataxia [PATH:ko05017]; 05022 Pathways of neurodegeneration - mult…
maker-daph32-augustus-gene-1.1718-mRNA-1	K13356	FAR; alcohol-forming fatty acyl-CoA reductase [EC:1.2.1.84]	00073 Cutin, suberine and wax biosynthesis [PATH:ko00073]; 04146 Peroxisome [PATH:ko04146]; 04212 Longevity regulating pathway - worm [PATH:ko04212];
maker-daph32-augustus-gene-1.1727-mRNA-1	K13356	FAR; alcohol-forming fatty acyl-CoA reductase [EC:1.2.1.84]	00073 Cutin, suberine and wax biosynthesis [PATH:ko00073]; 04146 Peroxisome [PATH:ko04146]; 04212 Longevity regulating pathway - worm [PATH:ko04212];
maker-daph32-augustus-gene-1.1729-mRNA-1	K00757	udp, UPP; uridine phosphorylase [EC:2.4.2.3]	00240 Pyrimidine metabolism [PATH:ko00240]; 00983 Drug metabolism - other enzymes [PATH:ko00983];
augustus-daph32-processed-gene-1.169-mRNA-1	K11254	H4; histone H4	04613 Neutrophil extracellular trap formation [PATH:ko04613]; 05203 Viral carcinogenesis [PATH:ko05203]; 05322 Systemic lupus erythematosus [PATH:ko05322]; 05034 Alcoholism [PATH:ko05034]; 03036 Chromosome and associated proteins [BR:ko03036];
maker-daph32-augustus-gene-1.1747-mRNA-1	K09328	UNC4; homeobox protein Unc-4	03000 Transcription factors [BR:ko03000];
maker-daph32-augustus-gene-1.1758-mRNA-1	K01456	E3.5.1.52, NGLY1, PNG1; peptide-N4-(N-acetyl-beta-glucosaminyl)asparagine amidase [EC:3.5.1.52]	04141 Protein processing in endoplasmic reticulum [PATH:ko04141];
maker-daph32-augustus-gene-1.1765-mRNA-1	K16744	B9D1; B9 domain-containing protein 1	03036 Chromosome and associated proteins [BR:ko03036];
maker-daph32-augustus-gene-1.1766-mRNA-1	K14713	SLC39A7, KE4, ZIP7; solute carrier family 39 (zinc transporter), member 7	02000 Transporters [BR:ko02000];
maker-daph32-augustus-gene-1.1773-mRNA-1	K23690	SH2D3C; SH2 domain-containing protein 3C	04990 Domain-containing proteins not elsewhere classified [BR:ko04990];
maker-daph32-augustus-gene-1.1775-mRNA-1	K09223	GFI1; growth factor independent 1	03000 Transcription factors [BR:ko03000];
maker-daph32-augustus-gene-1.1781-mRNA-1	K01855	PUS3, DEG1; tRNA pseudouridine38/39 synthase [EC:5.4.99.45]	03016 Transfer RNA biogenesis [BR:ko03016];
maker-daph32-augustus-gene-1.1787-mRNA-1	K17086	TM9SF2_4; transmembrane 9 superfamily member 2/4	04147 Exosome [BR:ko04147];
maker-daph32-augustus-gene-1.1810-mRNA-1	K14683	SLC34A, NPT, nptA; solute carrier family 34 (sodium-dependent phosphate cotransporter)	04928 Parathyroid hormone synthesis, secretion and action [PATH:ko04928]; 04978 Mineral absorption [PATH:ko04978]; 02000 Transporters [BR:ko02000]; 04147 Exosome [BR:ko04147];
maker-daph32-augustus-gene-1.1814-mRNA-1	K14683	SLC34A, NPT, nptA; solute carrier family 34 (sodium-dependent phosphate cotransporter)	04928 Parathyroid hormone synthesis, secretion and action [PATH:ko04928]; 04978 Mineral absorption [PATH:ko04978]; 02000 Transporters [BR:ko02000]; 04147 Exosome [BR:ko04147];
maker-daph32-augustus-gene-1.1815-mRNA-1	K14683	SLC34A, NPT, nptA; solute carrier family 34 (sodium-dependent phosphate cotransporter)	04928 Parathyroid hormone synthesis, secretion and action [PATH:ko04928]; 04978 Mineral absorption [PATH:ko04978]; 02000 Transporters [BR:ko02000]; 04147 Exosome [BR:ko04147];
maker-daph32-augustus-gene-1.1816-mRNA-1	K10532	HGSNAT; heparan-alpha-glucosaminide N-acetyltransferase [EC:2.3.1.78]	00531 Glycosaminoglycan degradation [PATH:ko00531]; 04142 Lysosome [PATH:ko04142];
maker-daph32-augustus-gene-1.1832-mRNA-1	K19914	SYT15; synaptotagmin-15	04131 Membrane trafficking [BR:ko04131];
maker-daph32-augustus-gene-1.1837-mRNA-1	K07874	RAB1A; Ras-related protein Rab-1A	04140 Autophagy - animal [PATH:ko04140]; 05130 Pathogenic Escherichia coli infection [PATH:ko05130]; 05134 Legionellosis [PATH:ko05134]; 05014 Amyotrophic lateral sclerosis [PATH:ko05014]; 05022 Pathways of neurodegeneration - multiple diseases [PATH:ko05022]; 04131 Membrane trafficking [BR:ko04131]; 04147 Exosome [BR:ko04147]; 04031 GTP-binding proteins [BR:ko04031];
augustus-daph32-processed-gene-1.194-mRNA-1	K04615	GABBR; gamma-aminobutyric acid type B receptor	04024 cAMP signaling pathway [PATH:ko04024]; 04080 Neuroactive ligand-receptor interaction [PATH:ko04080]; 04929 GnRH secretion [PATH:ko04929]; 04915 Estrogen signaling pathway [PATH:ko04915]; 04727 GABAergic synapse [PATH:ko04727]; 04742 Taste transduction [PATH:ko04742]; 05032 Morphine addiction [PATH:ko05032]; 04030 G protein-coupled receptors [BR:ko04030];
maker-daph32-augustus-gene-1.1929-mRNA-1	K16944	SEPT7, CDC3; septin 7	05131 Shigellosis [PATH:ko05131]; 04131 Membrane trafficking [BR:ko04131]; 04812 Cytoskeleton proteins [BR:ko04812]; 04147 Exosome [BR:ko04147];
maker-daph32-augustus-gene-1.1924-mRNA-1	K12818	DHX8, PRP22; ATP-dependent RNA helicase DHX8/PRP22 [EC:3.6.4.13]	03040 Spliceosome [PATH:ko03040]; 03041 Spliceosome [BR:ko03041];
genemark-daph32-processed-gene-1.502-mRNA-1	K03440	ASICN; acid-sensing ion channel, other	04040 Ion channels [BR:ko04040];
maker-daph32-augustus-gene-1.1940-mRNA-1	K19327	ANO10, TMEM16K; anoctamin-10	04040 Ion channels [BR:ko04040];
maker-daph32-augustus-gene-1.1947-mRNA-1	K04496	CTBP; C-terminal binding protein	04310 Wnt signaling pathway [PATH:ko04310]; 04330 Notch signaling pathway [PATH:ko04330]; 05200 Pathways in cancer [PATH:ko05200]; 05220 Chronic myeloid leukemia [PATH:ko05220]; 04131 Membrane trafficking [BR:ko04131];
maker-daph32-augustus-gene-1.1960-mRNA-1	K15703	RNF139, TRC8; E3 ubiquitin-protein ligase RNF139 [EC:2.3.2.27]	04121 Ubiquitin system [BR:ko04121];
maker-daph32-augustus-gene-1.1962-mRNA-1	K03107	SRP68; signal recognition particle subunit SRP68	03060 Protein export [PATH:ko03060]; 02044 Secretion system [BR:ko02044];
maker-daph32-augustus-gene-1.1965-mRNA-1	K07374	TUBA; tubulin alpha	04145 Phagosome [PATH:ko04145]; 04210 Apoptosis [PATH:ko04210]; 04530 Tight junction [PATH:ko04530]; 04540 Gap junction [PATH:ko04540]; 05130 Pathogenic Escherichia coli infection [PATH:ko05130]; 05132 Salmonella infection [PATH:ko05132]; 05010 Alzheimer disease [PATH:ko05010]; 05012 Parkinson disease [PATH:ko05012]; 05014 Amyotrophic lateral sclerosis [PATH:ko05014]; 05016 Huntington disease [PA…
maker-daph32-augustus-gene-1.1968-mRNA-1	K15690	RC3H; RING finger and CCCH-type zinc finger domain-containing protein	03000 Transcription factors [BR:ko03000]; 04121 Ubiquitin system [BR:ko04121];
maker-daph32-augustus-gene-1.1971-mRNA-1	K13356	FAR; alcohol-forming fatty acyl-CoA reductase [EC:1.2.1.84]	00073 Cutin, suberine and wax biosynthesis [PATH:ko00073]; 04146 Peroxisome [PATH:ko04146]; 04212 Longevity regulating pathway - worm [PATH:ko04212];
maker-daph32-augustus-gene-1.1975-mRNA-1	K24788	HPDL; 4-hydroxyphenylpyruvate dioxygenase-like protein [EC:1.13.-.-]	99980 Enzymes with EC numbers;
augustus-daph32-processed-gene-1.210-mRNA-1	K02940	RP-L9e, RPL9; large subunit ribosomal protein L9e	03010 Ribosome [PATH:ko03010]; 05171 Coronavirus disease - COVID-19 [PATH:ko05171]; 03011 Ribosome [BR:ko03011];
maker-daph32-augustus-gene-1.1989-mRNA-1	K18470	ARHGAP1, CDC42GAP; Rho GTPase-activating protein 1	04131 Membrane trafficking [BR:ko04131];
maker-daph32-augustus-gene-1.1990-mRNA-1	K19788	OLA1; obg-like ATPase 1	03036 Chromosome and associated proteins [BR:ko03036];
maker-daph32-augustus-gene-1.1991-mRNA-1	K19788	OLA1; obg-like ATPase 1	03036 Chromosome and associated proteins [BR:ko03036];
maker-daph32-augustus-gene-1.2065-mRNA-1	K14355	SLCO4C; solute carrier organic anion transporter family, member 4C	02000 Transporters [BR:ko02000];
maker-daph32-augustus-gene-1.2068-mRNA-1	K19619	TDP2; tyrosyl-DNA phosphodiesterase 2 [EC:3.1.4.-]	03400 DNA repair and recombination proteins [BR:ko03400];
maker-daph32-augustus-gene-1.2073-mRNA-1	K08834	MYO3, DFNB30; myosin III [EC:2.7.11.1]	04745 Phototransduction - fly [PATH:ko04745]; 01001 Protein kinases [BR:ko01001]; 04812 Cytoskeleton proteins [BR:ko04812];
maker-daph32-augustus-gene-1.2076-mRNA-1	K03943	NDUFV2; NADH dehydrogenase (ubiquinone) flavoprotein 2 [EC:7.1.1.2]	00190 Oxidative phosphorylation [PATH:ko00190]; 04723 Retrograde endocannabinoid signaling [PATH:ko04723]; 04714 Thermogenesis [PATH:ko04714]; 05010 Alzheimer disease [PATH:ko05010]; 05012 Parkinson disease [PATH:ko05012]; 05014 Amyotrophic lateral sclerosis [PATH:ko05014]; 05016 Huntington disease [PATH:ko05016]; 05020 Prion disease [PATH:ko05020]; 05022 Pathways of neurodegeneration - multiple …
augustus-daph32-processed-gene-1.222-mRNA-1	K12181	COPS8, CSN8; COP9 signalosome complex subunit 8	04121 Ubiquitin system [BR:ko04121];
augustus-daph32-processed-gene-1.223-mRNA-1	K00012	UGDH, ugd; UDPglucose 6-dehydrogenase [EC:1.1.1.22]	00040 Pentose and glucuronate interconversions [PATH:ko00040]; 00053 Ascorbate and aldarate metabolism [PATH:ko00053]; 00520 Amino sugar and nucleotide sugar metabolism [PATH:ko00520]; 00541 O-Antigen nucleotide sugar biosynthesis [PATH:ko00541];
maker-daph32-augustus-gene-1.2082-mRNA-1	K05313	GRIN; glutamate receptor, ionotropic, invertebrate	04040 Ion channels [BR:ko04040];
maker-daph32-augustus-gene-1.2087-mRNA-1	K14386	SLC5A6, SMVT; solute carrier family 5 (sodium-dependent multivitamin transporter), member 6	04977 Vitamin digestion and absorption [PATH:ko04977]; 02000 Transporters [BR:ko02000];
maker-daph32-augustus-gene-1.2090-mRNA-1	K14388	SLC5A8_12, SMCT; solute carrier family 5 (sodium-coupled monocarboxylate transporter), member 8/12	02000 Transporters [BR:ko02000];
maker-daph32-augustus-gene-1.2112-mRNA-1	K11363	SGF11; SAGA-associated factor 11	03021 Transcription machinery [BR:ko03021]; 03036 Chromosome and associated proteins [BR:ko03036];
maker-daph32-augustus-gene-1.2115-mRNA-1	K19021	PDE3A; cGMP-inhibited 3',5'-cyclic phosphodiesterase A [EC:3.1.4.17]	00230 Purine metabolism [PATH:ko00230]; 04024 cAMP signaling pathway [PATH:ko04024]; 04022 cGMP-PKG signaling pathway [PATH:ko04022]; 04924 Renin secretion [PATH:ko04924]; 05032 Morphine addiction [PATH:ko05032];
maker-daph32-augustus-gene-1.2118-mRNA-1	K09881	AGK; acylglycerol kinase [EC:2.7.1.94]	00561 Glycerolipid metabolism [PATH:ko00561];
maker-daph32-augustus-gene-1.2149-mRNA-1	K01312	PRSS1_2_3; trypsin [EC:3.4.21.4]	04080 Neuroactive ligand-receptor interaction [PATH:ko04080]; 04972 Pancreatic secretion [PATH:ko04972]; 04974 Protein digestion and absorption [PATH:ko04974]; 05164 Influenza A [PATH:ko05164]; 01002 Peptidases and inhibitors [BR:ko01002]; 04147 Exosome [BR:ko04147];
maker-daph260-augustus-gene-0.347-mRNA-1	K11664	VPS72, TCFL1, YL1; vacuolar protein sorting-associated protein 72	03036 Chromosome and associated proteins [BR:ko03036];
maker-daph260-augustus-gene-0.367-mRNA-1	K23291	RUSC2; iporin	04131 Membrane trafficking [BR:ko04131];
maker-daph260-augustus-gene-0.394-mRNA-1	K01880	GARS, glyS1; glycyl-tRNA synthetase [EC:6.1.1.14]	00970 Aminoacyl-tRNA biosynthesis [PATH:ko00970]; 01007 Amino acid related enzymes [BR:ko01007]; 03016 Transfer RNA biogenesis [BR:ko03016]; 03029 Mitochondrial biogenesis [BR:ko03029];
maker-daph260-augustus-gene-0.384-mRNA-1	K10356	MYO1; myosin I	05130 Pathogenic Escherichia coli infection [PATH:ko05130]; 01009 Protein phosphatases and associated proteins [BR:ko01009]; 04131 Membrane trafficking [BR:ko04131]; 03036 Chromosome and associated proteins [BR:ko03036]; 04812 Cytoskeleton proteins [BR:ko04812]; 04147 Exosome [BR:ko04147];
maker-daph260-augustus-gene-0.410-mRNA-1	K15076	ELOA, TCEB3; elongin-A	03400 DNA repair and recombination proteins [BR:ko03400];
maker-daph260-augustus-gene-0.514-mRNA-1	K14033	NR1F4; nuclear receptor subfamily 1 group F member 4	03000 Transcription factors [BR:ko03000]; 03310 Nuclear receptors [BR:ko03310];
maker-daph260-augustus-gene-0.515-mRNA-1	K19787	CARNMT1; carnosine N-methyltransferase [EC:2.1.1.22]	00340 Histidine metabolism [PATH:ko00340];
maker-daph260-augustus-gene-0.540-mRNA-1	K09275	TFCP2; transcription factor CP2 and related proteins	03000 Transcription factors [BR:ko03000];
maker-daph260-augustus-gene-0.548-mRNA-1	K13184	DHX9; ATP-dependent RNA helicase A [EC:3.6.4.13]	03041 Spliceosome [BR:ko03041];
maker-daph260-augustus-gene-0.598-mRNA-1	K00710	GALNT; polypeptide N-acetylgalactosaminyltransferase [EC:2.4.1.41]	00512 Mucin type O-glycan biosynthesis [PATH:ko00512]; 00514 Other types of O-glycan biosynthesis [PATH:ko00514]; 01003 Glycosyltransferases [BR:ko01003];
maker-daph260-augustus-gene-0.608-mRNA-1	K13761	PDE9; high affinity cGMP-specific 3',5'-cyclic phosphodiesterase 9 [EC:3.1.4.35]	00230 Purine metabolism [PATH:ko00230];
maker-daph260-augustus-gene-0.614-mRNA-1	K08343	ATG3; ubiquitin-like-conjugating enzyme ATG3	04140 Autophagy - animal [PATH:ko04140]; 04138 Autophagy - yeast [PATH:ko04138]; 04136 Autophagy - other [PATH:ko04136]; 05167 Kaposi sarcoma-associated herpesvirus infection [PATH:ko05167]; 04131 Membrane trafficking [BR:ko04131]; 04121 Ubiquitin system [BR:ko04121]; 03029 Mitochondrial biogenesis [BR:ko03029];
maker-daph260-augustus-gene-0.616-mRNA-1	K17427	MRPL46; large subunit ribosomal protein L46	03011 Ribosome [BR:ko03011];
maker-daph260-augustus-gene-0.624-mRNA-1	K17079	OPA1; optic atrophy protein 1 [EC:3.6.5.5]	05017 Spinocerebellar ataxia [PATH:ko05017]; 03029 Mitochondrial biogenesis [BR:ko03029];
maker-daph260-augustus-gene-0.623-mRNA-1	K09090	HESN; hairy and enhancer of split, invertebrate	03000 Transcription factors [BR:ko03000]; 03019 Messenger RNA biogenesis [BR:ko03019];
maker-daph260-augustus-gene-0.747-mRNA-1	K09260	MEF2A; MADS-box transcription enhancer factor 2A	04013 MAPK signaling pathway - fly [PATH:ko04013]; 04371 Apelin signaling pathway [PATH:ko04371]; 04022 cGMP-PKG signaling pathway [PATH:ko04022]; 04928 Parathyroid hormone synthesis, secretion and action [PATH:ko04928]; 05418 Fluid shear stress and atherosclerosis [PATH:ko05418]; 03000 Transcription factors [BR:ko03000];
maker-daph260-augustus-gene-0.869-mRNA-1	K05906	PCYOX1, FCLY; prenylcysteine oxidase / farnesylcysteine lyase [EC:1.8.3.5 1.8.3.6]	00900 Terpenoid backbone biosynthesis [PATH:ko00900];
maker-daph260-augustus-gene-0.880-mRNA-1	K14293	KPNB1, IPO1; importin subunit beta-1	03013 RNA transport [PATH:ko03013]; 03009 Ribosome biogenesis [BR:ko03009]; 03036 Chromosome and associated proteins [BR:ko03036];
maker-daph260-augustus-gene-0.925-mRNA-1	K09580	PDIA1, P4HB; protein disulfide-isomerase A1 [EC:5.3.4.1]	04141 Protein processing in endoplasmic reticulum [PATH:ko04141]; 03110 Chaperones and folding catalysts [BR:ko03110]; 04131 Membrane trafficking [BR:ko04131]; 04147 Exosome [BR:ko04147];
maker-daph260-augustus-gene-0.1037-mRNA-1	K18441	CYTH; cytohesin	04072 Phospholipase D signaling pathway [PATH:ko04072]; 04144 Endocytosis [PATH:ko04144]; 05130 Pathogenic Escherichia coli infection [PATH:ko05130]; 05132 Salmonella infection [PATH:ko05132]; 05131 Shigellosis [PATH:ko05131]; 04131 Membrane trafficking [BR:ko04131]; 04990 Domain-containing proteins not elsewhere classified [BR:ko04990];
maker-daph260-augustus-gene-0.1038-mRNA-1	K01555	FAH, fahA; fumarylacetoacetase [EC:3.7.1.2]	00350 Tyrosine metabolism [PATH:ko00350]; 00643 Styrene degradation [PATH:ko00643]; 04147 Exosome [BR:ko04147];
maker-daph260-augustus-gene-0.1039-mRNA-1	K17552	PPP1R10; protein phosphatase 1 regulatory subunit 10	01009 Protein phosphatases and associated proteins [BR:ko01009];
maker-daph260-augustus-gene-0.1047-mRNA-1	K06774	HNT; neurotrimin	04515 Cell adhesion molecules [BR:ko04515];
evm-daph260-processed-gene-0.324-mRNA-1	K01052	LIPA; lysosomal acid lipase/cholesteryl ester hydrolase [EC:3.1.1.13]	00100 Steroid biosynthesis [PATH:ko00100]; 04142 Lysosome [PATH:ko04142]; 04979 Cholesterol metabolism [PATH:ko04979];
maker-daph260-augustus-gene-0.1097-mRNA-1	K08866	TTK, MPS1; serine/threonine-protein kinase TTK/MPS1 [EC:2.7.12.1]	04110 Cell cycle [PATH:ko04110]; 04111 Cell cycle - yeast [PATH:ko04111]; 01001 Protein kinases [BR:ko01001]; 03036 Chromosome and associated proteins [BR:ko03036];
maker-daph260-augustus-gene-0.1098-mRNA-1	K13113	UBL5, HUB1; ubiquitin-like protein 5	04212 Longevity regulating pathway - worm [PATH:ko04212]; 03041 Spliceosome [BR:ko03041];
maker-daph260-augustus-gene-0.1099-mRNA-1	K18660	ACSF3; malonyl-CoA/methylmalonyl-CoA synthetase [EC:6.2.1.-]	00061 Fatty acid biosynthesis [PATH:ko00061]; 00280 Valine, leucine and isoleucine degradation [PATH:ko00280];
maker-daph260-augustus-gene-0.1117-mRNA-1	K18660	ACSF3; malonyl-CoA/methylmalonyl-CoA synthetase [EC:6.2.1.-]	00061 Fatty acid biosynthesis [PATH:ko00061]; 00280 Valine, leucine and isoleucine degradation [PATH:ko00280];
maker-daph260-augustus-gene-0.1123-mRNA-1	K11253	H3; histone H3	04613 Neutrophil extracellular trap formation [PATH:ko04613]; 05202 Transcriptional misregulation in cancer [PATH:ko05202]; 05131 Shigellosis [PATH:ko05131]; 05322 Systemic lupus erythematosus [PATH:ko05322]; 05034 Alcoholism [PATH:ko05034]; 03036 Chromosome and associated proteins [BR:ko03036]; 04147 Exosome [BR:ko04147];
maker-daph260-augustus-gene-0.1127-mRNA-1	K04570	BCL2L1, bcl-xL; Bcl-2-like 1 (apoptosis regulator Bcl-X)	04014 Ras signaling pathway [PATH:ko04014]; 04630 JAK-STAT signaling pathway [PATH:ko04630]; 04064 NF-kappa B signaling pathway [PATH:ko04064]; 04151 PI3K-Akt signaling pathway [PATH:ko04151]; 04140 Autophagy - animal [PATH:ko04140]; 04137 Mitophagy - animal [PATH:ko04137]; 04210 Apoptosis [PATH:ko04210]; 04215 Apoptosis - multiple species [PATH:ko04215]; 04115 p53 signaling pathway [PATH:ko04115…
maker-daph260-augustus-gene-0.1130-mRNA-1	K02920	RP-L36e, RPL36; large subunit ribosomal protein L36e	03010 Ribosome [PATH:ko03010]; 05171 Coronavirus disease - COVID-19 [PATH:ko05171]; 03011 Ribosome [BR:ko03011];
maker-daph260-augustus-gene-0.1129-mRNA-1	K01076	ABHD17; abhydrolase domain-containing protein 17 [EC:3.1.2.22]	01002 Peptidases and inhibitors [BR:ko01002];
maker-daph260-augustus-gene-0.1235-mRNA-1	K16830	AURKAIP1; aurora kinase A-interacting protein	03036 Chromosome and associated proteins [BR:ko03036];
maker-daph260-augustus-gene-0.1237-mRNA-1	K09584	PDIA6, TXNDC7; protein disulfide-isomerase A6 [EC:5.3.4.1]	04141 Protein processing in endoplasmic reticulum [PATH:ko04141]; 03110 Chaperones and folding catalysts [BR:ko03110]; 04131 Membrane trafficking [BR:ko04131];
maker-daph260-augustus-gene-0.1239-mRNA-1	K03130	TAF5; transcription initiation factor TFIID subunit 5	03022 Basal transcription factors [PATH:ko03022]; 03021 Transcription machinery [BR:ko03021]; 03036 Chromosome and associated proteins [BR:ko03036];
maker-daph260-augustus-gene-0.1284-mRNA-1	K08823	CLK2_3; dual specificity protein kinase CLK2/3 [EC:2.7.12.1]	01001 Protein kinases [BR:ko01001]; 03041 Spliceosome [BR:ko03041];
maker-daph260-augustus-gene-0.1289-mRNA-1	K02144	ATPeV1H; V-type H+-transporting ATPase subunit H	00190 Oxidative phosphorylation [PATH:ko00190]; 04150 mTOR signaling pathway [PATH:ko04150]; 04145 Phagosome [PATH:ko04145]; 04142 Lysosome [PATH:ko04142]; 04721 Synaptic vesicle cycle [PATH:ko04721]; 05165 Human papillomavirus infection [PATH:ko05165]; 05110 Vibrio cholerae infection [PATH:ko05110]; 05120 Epithelial cell signaling in Helicobacter pylori infection [PATH:ko05120]; 05152 Tuberculos…
maker-daph260-augustus-gene-0.1299-mRNA-1	K03062	PSMC1, RPT2; 26S proteasome regulatory subunit T2	03050 Proteasome [PATH:ko03050]; 05203 Viral carcinogenesis [PATH:ko05203]; 05169 Epstein-Barr virus infection [PATH:ko05169]; 05165 Human papillomavirus infection [PATH:ko05165]; 05010 Alzheimer disease [PATH:ko05010]; 05012 Parkinson disease [PATH:ko05012]; 05014 Amyotrophic lateral sclerosis [PATH:ko05014]; 05016 Huntington disease [PATH:ko05016]; 05017 Spinocerebellar ataxia [PATH:ko05017]; 0…
maker-daph260-augustus-gene-0.1306-mRNA-1	K03098	APOD; apolipoprotein D and lipocalin family protein	04147 Exosome [BR:ko04147];
augustus-daph260-processed-gene-0.245-mRNA-1	K03098	APOD; apolipoprotein D and lipocalin family protein	04147 Exosome [BR:ko04147];
maker-daph260-augustus-gene-0.1331-mRNA-1	K03098	APOD; apolipoprotein D and lipocalin family protein	04147 Exosome [BR:ko04147];
maker-daph260-augustus-gene-0.1336-mRNA-1	K03098	APOD; apolipoprotein D and lipocalin family protein	04147 Exosome [BR:ko04147];
augustus-daph260-processed-gene-0.250-mRNA-1	K00019	E1.1.1.30, bdh; 3-hydroxybutyrate dehydrogenase [EC:1.1.1.30]	00650 Butanoate metabolism [PATH:ko00650]; 00072 Synthesis and degradation of ketone bodies [PATH:ko00072];
maker-daph260-augustus-gene-0.1345-mRNA-1	K14572	MDN1, REA1; midasin	03008 Ribosome biogenesis in eukaryotes [PATH:ko03008]; 03009 Ribosome biogenesis [BR:ko03009];
maker-daph260-augustus-gene-0.1399-mRNA-1	K03012	RPB4, POLR2D; DNA-directed RNA polymerase II subunit RPB4	03020 RNA polymerase [PATH:ko03020]; 05016 Huntington disease [PATH:ko05016]; 03021 Transcription machinery [BR:ko03021]; 03400 DNA repair and recombination proteins [BR:ko03400];
maker-daph260-augustus-gene-0.1432-mRNA-1	K06091	MPP5, PALS1; MAGUK p55 subfamily member 5	04390 Hippo signaling pathway [PATH:ko04390]; 04391 Hippo signaling pathway - fly [PATH:ko04391]; 04530 Tight junction [PATH:ko04530]; 05165 Human papillomavirus infection [PATH:ko05165]; 04990 Domain-containing proteins not elsewhere classified [BR:ko04990];
maker-daph260-augustus-gene-0.1439-mRNA-1	K15615	SIX4; homeobox protein SIX4	05202 Transcriptional misregulation in cancer [PATH:ko05202]; 03000 Transcription factors [BR:ko03000];
maker-daph260-augustus-gene-0.1444-mRNA-1	K07198	PRKAA, AMPK; 5'-AMP-activated protein kinase, catalytic alpha subunit [EC:2.7.11.11]	04371 Apelin signaling pathway [PATH:ko04371]; 04068 FoxO signaling pathway [PATH:ko04068]; 04151 PI3K-Akt signaling pathway [PATH:ko04151]; 04152 AMPK signaling pathway [PATH:ko04152]; 04150 mTOR signaling pathway [PATH:ko04150]; 04140 Autophagy - animal [PATH:ko04140]; 04530 Tight junction [PATH:ko04530]; 04910 Insulin signaling pathway [PATH:ko04910]; 04922 Glucagon signaling pathway [PATH:ko0…
maker-daph260-augustus-gene-0.1446-mRNA-1	K04364	GRB2; growth factor receptor-bound protein 2	04010 MAPK signaling pathway [PATH:ko04010]; 04013 MAPK signaling pathway - fly [PATH:ko04013]; 04012 ErbB signaling pathway [PATH:ko04012]; 04014 Ras signaling pathway [PATH:ko04014]; 04630 JAK-STAT signaling pathway [PATH:ko04630]; 04068 FoxO signaling pathway [PATH:ko04068]; 04072 Phospholipase D signaling pathway [PATH:ko04072]; 04151 PI3K-Akt signaling pathway [PATH:ko04151]; 04150 mTOR sign…
maker-daph260-augustus-gene-0.1449-mRNA-1	K01183	E3.2.1.14; chitinase [EC:3.2.1.14]	00520 Amino sugar and nucleotide sugar metabolism [PATH:ko00520];
maker-daph260-augustus-gene-0.1452-mRNA-1	K04585	PTHR1; parathyroid hormone receptor 1	04080 Neuroactive ligand-receptor interaction [PATH:ko04080]; 04928 Parathyroid hormone synthesis, secretion and action [PATH:ko04928]; 04961 Endocrine and other factor-regulated calcium reabsorption [PATH:ko04961]; 04030 G protein-coupled receptors [BR:ko04030];
maker-daph260-augustus-gene-0.1458-mRNA-1	K10300	FBXO18; F-box protein, helicase, 18 [EC:3.6.4.12]	04121 Ubiquitin system [BR:ko04121];
maker-daph260-augustus-gene-0.1460-mRNA-1	K09537	DNAJC17; DnaJ homolog subfamily C member 17	03110 Chaperones and folding catalysts [BR:ko03110];
maker-daph260-augustus-gene-0.1484-mRNA-1	K01889	FARSA, pheS; phenylalanyl-tRNA synthetase alpha chain [EC:6.1.1.20]	00970 Aminoacyl-tRNA biosynthesis [PATH:ko00970]; 01007 Amino acid related enzymes [BR:ko01007]; 03016 Transfer RNA biogenesis [BR:ko03016];
maker-daph260-augustus-gene-0.1490-mRNA-1	K13780	SLC7A5, LAT1; solute carrier family 7 (L-type amino acid transporter), member 5	04150 mTOR signaling pathway [PATH:ko04150]; 05230 Central carbon metabolism in cancer [PATH:ko05230]; 02000 Transporters [BR:ko02000];
maker-daph260-augustus-gene-0.1495-mRNA-1	K16174	MRPS18B, MRPS18-2; small subunit ribosomal protein S18b, mitochondrial	05203 Viral carcinogenesis [PATH:ko05203]; 03011 Ribosome [BR:ko03011];
maker-daph260-augustus-gene-0.1499-mRNA-1	K03652	MPG; DNA-3-methyladenine glycosylase [EC:3.2.2.21]	03410 Base excision repair [PATH:ko03410]; 03400 DNA repair and recombination proteins [BR:ko03400];
evm-daph260-processed-gene-0.308-mRNA-1	K03652	MPG; DNA-3-methyladenine glycosylase [EC:3.2.2.21]	03410 Base excision repair [PATH:ko03410]; 03400 DNA repair and recombination proteins [BR:ko03400];
maker-daph260-augustus-gene-0.1501-mRNA-1	K02992	RP-S7, MRPS7, rpsG; small subunit ribosomal protein S7	03010 Ribosome [PATH:ko03010]; 03011 Ribosome [BR:ko03011];
maker-daph260-augustus-gene-0.1514-mRNA-1	K15180	COBRA1, NELFB; negative elongation factor B	03021 Transcription machinery [BR:ko03021];
augustus-daph260-processed-gene-0.281-mRNA-1	K11254	H4; histone H4	04613 Neutrophil extracellular trap formation [PATH:ko04613]; 05203 Viral carcinogenesis [PATH:ko05203]; 05322 Systemic lupus erythematosus [PATH:ko05322]; 05034 Alcoholism [PATH:ko05034]; 03036 Chromosome and associated proteins [BR:ko03036];
maker-daph19-augustus-gene-0.38-mRNA-1	K04978	TRPM3; transient receptor potential cation channel subfamily M member 3	04040 Ion channels [BR:ko04040];
augustus-daph19-processed-gene-0.23-mRNA-1	K17432	MRPL51; large subunit ribosomal protein L51	03011 Ribosome [BR:ko03011];
maker-daph19-augustus-gene-0.122-mRNA-1	K16548	OAZ1; ornithine decarboxylase antizyme 1	03036 Chromosome and associated proteins [BR:ko03036];
maker-daph116-augustus-gene-0.98-mRNA-1	K07901	RAB8A, MEL; Ras-related protein Rab-8A	04152 AMPK signaling pathway [PATH:ko04152]; 04144 Endocytosis [PATH:ko04144]; 04140 Autophagy - animal [PATH:ko04140]; 04530 Tight junction [PATH:ko04530]; 04972 Pancreatic secretion [PATH:ko04972]; 05014 Amyotrophic lateral sclerosis [PATH:ko05014]; 05022 Pathways of neurodegeneration - multiple diseases [PATH:ko05022]; 04131 Membrane trafficking [BR:ko04131]; 03036 Chromosome and associated pr…
maker-daph116-augustus-gene-0.104-mRNA-1	K15287	SLC35F1_2; solute carrier family 35, member F1/2	02000 Transporters [BR:ko02000];
maker-daph116-augustus-gene-0.106-mRNA-1	K15280	SLC35C2; solute carrier family 35, member C2	02000 Transporters [BR:ko02000];
maker-daph116-augustus-gene-0.108-mRNA-1	K01102	PDP; pyruvate dehydrogenase phosphatase [EC:3.1.3.43]	01009 Protein phosphatases and associated proteins [BR:ko01009];
genemark-daph116-processed-gene-0.1244-mRNA-1	K18529	KSR2; kinase suppressor of Ras 2 [EC:2.7.11.1]	04013 MAPK signaling pathway - fly [PATH:ko04013]; 04014 Ras signaling pathway [PATH:ko04014]; 01001 Protein kinases [BR:ko01001];
maker-daph116-augustus-gene-0.134-mRNA-1	K14445	SLC13A2_3_5; solute carrier family 13 (sodium-dependent dicarboxylate transporter), member 2/3/5	02000 Transporters [BR:ko02000];
maker-daph116-augustus-gene-0.152-mRNA-1	K02540	MCM2; DNA replication licensing factor MCM2 [EC:3.6.4.12]	03030 DNA replication [PATH:ko03030]; 04110 Cell cycle [PATH:ko04110]; 04111 Cell cycle - yeast [PATH:ko04111]; 04113 Meiosis - yeast [PATH:ko04113]; 03032 DNA replication proteins [BR:ko03032]; 03036 Chromosome and associated proteins [BR:ko03036];
maker-daph116-augustus-gene-0.153-mRNA-1	K14445	SLC13A2_3_5; solute carrier family 13 (sodium-dependent dicarboxylate transporter), member 2/3/5	02000 Transporters [BR:ko02000];
augustus-daph116-processed-gene-0.1448-mRNA-1	K17492	UBN; ubinuclein	01009 Protein phosphatases and associated proteins [BR:ko01009]; 03036 Chromosome and associated proteins [BR:ko03036];
maker-daph116-augustus-gene-0.210-mRNA-1	K16569	TUBGCP2, GCP2; gamma-tubulin complex component 2	03036 Chromosome and associated proteins [BR:ko03036]; 04812 Cytoskeleton proteins [BR:ko04812]; 04147 Exosome [BR:ko04147];
maker-daph116-augustus-gene-0.215-mRNA-1	K00626	ACAT, atoB; acetyl-CoA C-acetyltransferase [EC:2.3.1.9]	00620 Pyruvate metabolism [PATH:ko00620]; 00630 Glyoxylate and dicarboxylate metabolism [PATH:ko00630]; 00640 Propanoate metabolism [PATH:ko00640]; 00650 Butanoate metabolism [PATH:ko00650]; 00720 Carbon fixation pathways in prokaryotes [PATH:ko00720]; 00071 Fatty acid degradation [PATH:ko00071]; 00072 Synthesis and degradation of ketone bodies [PATH:ko00072]; 00280 Valine, leucine and isoleucine…
maker-daph116-augustus-gene-0.216-mRNA-1	K15042	KPNA5_6; importin subunit alpha-6/7	05164 Influenza A [PATH:ko05164]; 03036 Chromosome and associated proteins [BR:ko03036];
maker-daph116-augustus-gene-0.230-mRNA-1	K17817	NUDT18, MTH3; 8-oxo-dGDP phosphatase [EC:3.6.1.58]	03400 DNA repair and recombination proteins [BR:ko03400];
maker-daph116-augustus-gene-0.253-mRNA-1	K22138	MPC1; mitochondrial pyruvate carrier 1	05415 Diabetic cardiomyopathy [PATH:ko05415]; 03029 Mitochondrial biogenesis [BR:ko03029]; 02000 Transporters [BR:ko02000];
maker-daph116-augustus-gene-0.268-mRNA-1	K11468	YAF2; YY1-associated factor 2	03036 Chromosome and associated proteins [BR:ko03036];
maker-daph116-augustus-gene-0.287-mRNA-1	K11315	TADA3, ADA3, NGG1; transcriptional adapter 3	05165 Human papillomavirus infection [PATH:ko05165]; 03021 Transcription machinery [BR:ko03021]; 03036 Chromosome and associated proteins [BR:ko03036];
maker-daph116-augustus-gene-0.300-mRNA-1	K04347	GNG12; guanine nucleotide-binding protein G(I)/G(S)/G(O) subunit gamma-12	04010 MAPK signaling pathway [PATH:ko04010]; 04014 Ras signaling pathway [PATH:ko04014]; 04371 Apelin signaling pathway [PATH:ko04371]; 04151 PI3K-Akt signaling pathway [PATH:ko04151]; 04810 Regulation of actin cytoskeleton [PATH:ko04810]; 04062 Chemokine signaling pathway [PATH:ko04062]; 04926 Relaxin signaling pathway [PATH:ko04926]; 04724 Glutamatergic synapse [PATH:ko04724]; 04727 GABAergic s…
maker-daph116-augustus-gene-0.338-mRNA-1	K07298	STK11, LKB1; serine/threonine-protein kinase 11 [EC:2.7.11.1]	04068 FoxO signaling pathway [PATH:ko04068]; 04151 PI3K-Akt signaling pathway [PATH:ko04151]; 04152 AMPK signaling pathway [PATH:ko04152]; 04150 mTOR signaling pathway [PATH:ko04150]; 04140 Autophagy - animal [PATH:ko04140]; 04530 Tight junction [PATH:ko04530]; 04920 Adipocytokine signaling pathway [PATH:ko04920]; 04211 Longevity regulating pathway [PATH:ko04211]; 01001 Protein kinases [BR:ko0100…
maker-daph116-augustus-gene-0.320-mRNA-1	K18466	VPS26; vacuolar protein sorting-associated protein 26	04144 Endocytosis [PATH:ko04144]; 04131 Membrane trafficking [BR:ko04131];
maker-daph116-augustus-gene-0.342-mRNA-1	K12188	SNF8, EAP30; ESCRT-II complex subunit VPS22	04144 Endocytosis [PATH:ko04144]; 04131 Membrane trafficking [BR:ko04131]; 04147 Exosome [BR:ko04147];
maker-daph116-augustus-gene-0.346-mRNA-1	K06756	NRCAM; neuronal cell adhesion molecule	04514 Cell adhesion molecules [PATH:ko04514];
maker-daph116-augustus-gene-0.349-mRNA-1	K20307	TRAPPC10, TRS130; trafficking protein particle complex subunit 10	04131 Membrane trafficking [BR:ko04131];
maker-daph116-augustus-gene-0.351-mRNA-1	K01611	speD, AMD1; S-adenosylmethionine decarboxylase [EC:4.1.1.50]	00270 Cysteine and methionine metabolism [PATH:ko00270]; 00330 Arginine and proline metabolism [PATH:ko00330];
augustus-daph116-processed-gene-0.1489-mRNA-1	K13153	SNRNP25; U11/U12 small nuclear ribonucleoprotein 25 kDa protein	03041 Spliceosome [BR:ko03041];
maker-daph116-augustus-gene-0.381-mRNA-1	K01204	NAGA; alpha-N-acetylgalactosaminidase [EC:3.2.1.49]	00603 Glycosphingolipid biosynthesis - globo and isoglobo series [PATH:ko00603]; 04142 Lysosome [PATH:ko04142];
maker-daph116-augustus-gene-0.391-mRNA-1	K17279	REEP5_6; receptor expression-enhancing protein 5/6	04147 Exosome [BR:ko04147];
maker-daph116-augustus-gene-0.392-mRNA-1	K17279	REEP5_6; receptor expression-enhancing protein 5/6	04147 Exosome [BR:ko04147];
maker-daph116-augustus-gene-0.403-mRNA-1	K04599	MTH; G protein-coupled receptor Mth (Methuselah protein)	04030 G protein-coupled receptors [BR:ko04030];
augustus-daph116-processed-gene-0.1501-mRNA-1	K02984	RP-S3Ae, RPS3A; small subunit ribosomal protein S3Ae	03010 Ribosome [PATH:ko03010]; 05171 Coronavirus disease - COVID-19 [PATH:ko05171]; 03011 Ribosome [BR:ko03011];
maker-daph116-augustus-gene-0.430-mRNA-1	K14463	MTTP, MTP; microsomal triglyceride transfer protein large subunit	04975 Fat digestion and absorption [PATH:ko04975];
maker-daph116-augustus-gene-0.451-mRNA-1	K05956	RABGGTB; geranylgeranyl transferase type-2 subunit beta [EC:2.5.1.60]	01006 Prenyltransferases [BR:ko01006]; 04131 Membrane trafficking [BR:ko04131];
maker-daph116-augustus-gene-0.465-mRNA-1	K20967	MOCS1; GTP 3',8-cyclase / cyclic pyranopterin monophosphate synthase [EC:4.1.99.22 4.6.1.17]	00790 Folate biosynthesis [PATH:ko00790];
maker-daph116-augustus-gene-0.467-mRNA-1	K13134	GEMIN6, SIP2; gem associated protein 6	03013 RNA transport [PATH:ko03013]; 03041 Spliceosome [BR:ko03041];
maker-daph116-augustus-gene-0.474-mRNA-1	K06129	LYPLA3; lysophospholipase III [EC:3.1.1.5]	00564 Glycerophospholipid metabolism [PATH:ko00564]; 04142 Lysosome [PATH:ko04142];
maker-daph116-augustus-gene-0.499-mRNA-1	K17346	TSPAN33; tetraspanin-33	04147 Exosome [BR:ko04147];
maker-daph116-augustus-gene-0.510-mRNA-1	K23234	ALDH8A1; aminomuconate-semialdehyde dehydrogenase [EC:1.2.1.32]	00380 Tryptophan metabolism [PATH:ko00380];
maker-daph116-augustus-gene-0.529-mRNA-1	K12385	NPC1; Niemann-Pick C1 protein	04142 Lysosome [PATH:ko04142]; 04979 Cholesterol metabolism [PATH:ko04979]; 02000 Transporters [BR:ko02000];
genemark-daph116-processed-gene-0.1345-mRNA-1	K03948	NDUFA4; NADH dehydrogenase (ubiquinone) 1 alpha subcomplex subunit 4	00190 Oxidative phosphorylation [PATH:ko00190]; 04723 Retrograde endocannabinoid signaling [PATH:ko04723]; 04714 Thermogenesis [PATH:ko04714]; 05010 Alzheimer disease [PATH:ko05010]; 05012 Parkinson disease [PATH:ko05012]; 05014 Amyotrophic lateral sclerosis [PATH:ko05014]; 05016 Huntington disease [PATH:ko05016]; 05020 Prion disease [PATH:ko05020]; 05022 Pathways of neurodegeneration - multiple …
maker-daph116-augustus-gene-0.537-mRNA-1	K13164	MSL2; male-specific lethal 2	03041 Spliceosome [BR:ko03041]; 03036 Chromosome and associated proteins [BR:ko03036];
maker-daph116-augustus-gene-0.543-mRNA-1	K10756	RFC3_5; replication factor C subunit 3/5	03030 DNA replication [PATH:ko03030]; 03420 Nucleotide excision repair [PATH:ko03420]; 03430 Mismatch repair [PATH:ko03430]; 03032 DNA replication proteins [BR:ko03032]; 03036 Chromosome and associated proteins [BR:ko03036]; 03400 DNA repair and recombination proteins [BR:ko03400];
maker-daph116-augustus-gene-0.586-mRNA-1	K05857	PLCD; phosphatidylinositol phospholipase C, delta [EC:3.1.4.11]	00562 Inositol phosphate metabolism [PATH:ko00562]; 04020 Calcium signaling pathway [PATH:ko04020]; 04070 Phosphatidylinositol signaling system [PATH:ko04070]; 04919 Thyroid hormone signaling pathway [PATH:ko04919]; 05131 Shigellosis [PATH:ko05131]; 04933 AGE-RAGE signaling pathway in diabetic complications [PATH:ko04933]; 04131 Membrane trafficking [BR:ko04131];
maker-daph116-augustus-gene-0.600-mRNA-1	K12185	VPS37; ESCRT-I complex subunit VPS37	04144 Endocytosis [PATH:ko04144]; 04131 Membrane trafficking [BR:ko04131]; 04147 Exosome [BR:ko04147];
maker-daph116-augustus-gene-0.601-mRNA-1	K21412	ANKLE2, LEM4; ankyrin repeat and LEM domain-containing protein 2	03036 Chromosome and associated proteins [BR:ko03036];
maker-daph116-augustus-gene-0.603-mRNA-1	K10638	UHRF1, NP95; E3 ubiquitin-protein ligase UHRF1 [EC:2.3.2.27]	04121 Ubiquitin system [BR:ko04121]; 03036 Chromosome and associated proteins [BR:ko03036];
maker-daph116-augustus-gene-0.607-mRNA-1	K14158	SLC5A1, SGLT1; solute carrier family 5 (sodium/glucose cotransporter), member 1	04976 Bile secretion [PATH:ko04976]; 04973 Carbohydrate digestion and absorption [PATH:ko04973]; 04978 Mineral absorption [PATH:ko04978]; 02000 Transporters [BR:ko02000]; 04147 Exosome [BR:ko04147];
maker-daph116-augustus-gene-0.644-mRNA-1	K02084	APAF1; apoptotic protease-activating factor	04210 Apoptosis [PATH:ko04210]; 04214 Apoptosis - fly [PATH:ko04214]; 04215 Apoptosis - multiple species [PATH:ko04215]; 04115 p53 signaling pathway [PATH:ko04115]; 05200 Pathways in cancer [PATH:ko05200]; 05222 Small cell lung cancer [PATH:ko05222]; 05161 Hepatitis B [PATH:ko05161]; 05160 Hepatitis C [PATH:ko05160]; 05164 Influenza A [PATH:ko05164]; 05162 Measles [PATH:ko05162]; 05168 Herpes sim…
maker-daph116-augustus-gene-0.646-mRNA-1	K05052	NMUR1; neuromedin U receptor 1	04080 Neuroactive ligand-receptor interaction [PATH:ko04080]; 04030 G protein-coupled receptors [BR:ko04030];
maker-daph116-augustus-gene-0.677-mRNA-1	K14445	SLC13A2_3_5; solute carrier family 13 (sodium-dependent dicarboxylate transporter), member 2/3/5	02000 Transporters [BR:ko02000];
maker-daph116-augustus-gene-0.704-mRNA-1	K19882	NOTUM; O-palmitoleoyl-L-serine hydrolase [EC:3.1.1.98]	04310 Wnt signaling pathway [PATH:ko04310];
maker-daph116-augustus-gene-0.710-mRNA-1	K20280	TRAPPC5, TRS31; trafficking protein particle complex subunit 5	04131 Membrane trafficking [BR:ko04131];
maker-daph116-augustus-gene-0.721-mRNA-1	K14314	NUP210, GP210; nuclear pore complex protein Nup210	03013 RNA transport [PATH:ko03013]; 05014 Amyotrophic lateral sclerosis [PATH:ko05014]; 03019 Messenger RNA biogenesis [BR:ko03019];
maker-daph116-augustus-gene-0.734-mRNA-1	K15135	MED18; mediator of RNA polymerase II transcription subunit 18	03021 Transcription machinery [BR:ko03021];
maker-daph116-augustus-gene-0.737-mRNA-1	K10580	UBE2N, BLU, UBC13; ubiquitin-conjugating enzyme E2 N [EC:2.3.2.23]	04120 Ubiquitin mediated proteolysis [PATH:ko04120]; 04624 Toll and Imd signaling pathway [PATH:ko04624]; 05131 Shigellosis [PATH:ko05131]; 04121 Ubiquitin system [BR:ko04121]; 03400 DNA repair and recombination proteins [BR:ko03400];
maker-daph116-augustus-gene-0.740-mRNA-1	K04443	MAPKAPK2; mitogen-activated protein kinase-activated protein kinase 2 [EC:2.7.11.1]	04010 MAPK signaling pathway [PATH:ko04010]; 04370 VEGF signaling pathway [PATH:ko04370]; 04218 Cellular senescence [PATH:ko04218]; 04625 C-type lectin receptor signaling pathway [PATH:ko04625]; 04722 Neurotrophin signaling pathway [PATH:ko04722]; 04361 Axon regeneration [PATH:ko04361]; 05203 Viral carcinogenesis [PATH:ko05203]; 05167 Kaposi sarcoma-associated herpesvirus infection [PATH:ko05167]…
genemark-daph116-processed-gene-0.1384-mRNA-1	K05732	ARHGAP35, GRLF1; glucocorticoid receptor DNA-binding factor 1	04510 Focal adhesion [PATH:ko04510]; 04810 Regulation of actin cytoskeleton [PATH:ko04810]; 04611 Platelet activation [PATH:ko04611]; 04670 Leukocyte transendothelial migration [PATH:ko04670]; 04131 Membrane trafficking [BR:ko04131];
maker-daph116-augustus-gene-0.747-mRNA-1	K23327	HIKESHI; protein Hikeshi	03110 Chaperones and folding catalysts [BR:ko03110];
maker-daph116-augustus-gene-0.749-mRNA-1	K12195	CHMP6, VPS20; charged multivesicular body protein 6	04144 Endocytosis [PATH:ko04144]; 04217 Necroptosis [PATH:ko04217]; 04131 Membrane trafficking [BR:ko04131]; 04147 Exosome [BR:ko04147];
maker-daph116-augustus-gene-0.803-mRNA-1	K00731	C1GALT1; glycoprotein-N-acetylgalactosamine 3-beta-galactosyltransferase [EC:2.4.1.122]	00512 Mucin type O-glycan biosynthesis [PATH:ko00512]; 00514 Other types of O-glycan biosynthesis [PATH:ko00514]; 01003 Glycosyltransferases [BR:ko01003];
maker-daph116-augustus-gene-0.804-mRNA-1	K21625	DMTF1, DMP1; cyclin-D-binding Myb-like transcription factor 1	03000 Transcription factors [BR:ko03000];
maker-daph116-augustus-gene-0.839-mRNA-1	K00207	DPYD; dihydropyrimidine dehydrogenase (NADP+) [EC:1.3.1.2]	00240 Pyrimidine metabolism [PATH:ko00240]; 00410 beta-Alanine metabolism [PATH:ko00410]; 00770 Pantothenate and CoA biosynthesis [PATH:ko00770]; 00983 Drug metabolism - other enzymes [PATH:ko00983];
maker-daph116-augustus-gene-0.853-mRNA-1	K08794	CAMK1; calcium/calmodulin-dependent protein kinase I [EC:2.7.11.17]	04020 Calcium signaling pathway [PATH:ko04020]; 04921 Oxytocin signaling pathway [PATH:ko04921]; 04925 Aldosterone synthesis and secretion [PATH:ko04925]; 05214 Glioma [PATH:ko05214]; 01001 Protein kinases [BR:ko01001];
genemark-daph116-processed-gene-0.1395-mRNA-1	K03241	EIF2B3; translation initiation factor eIF-2B subunit gamma	03013 RNA transport [PATH:ko03013]; 05168 Herpes simplex virus 1 infection [PATH:ko05168]; 03012 Translation factors [BR:ko03012];
maker-daph116-augustus-gene-0.1011-mRNA-1	K08863	PLK4; polo-like kinase 4 [EC:2.7.11.21]	04068 FoxO signaling pathway [PATH:ko04068]; 01001 Protein kinases [BR:ko01001]; 03036 Chromosome and associated proteins [BR:ko03036];
maker-daph116-augustus-gene-0.969-mRNA-1	K23491	CTNND2; catenin delta-2	04310 Wnt signaling pathway [PATH:ko04310];
augustus-daph116-processed-gene-0.1557-mRNA-1	K02922	RP-L37e, RPL37; large subunit ribosomal protein L37e	03010 Ribosome [PATH:ko03010]; 05171 Coronavirus disease - COVID-19 [PATH:ko05171]; 03011 Ribosome [BR:ko03011];
maker-daph116-augustus-gene-0.1028-mRNA-1	K14807	DDX51, DBP6; ATP-dependent RNA helicase DDX51/DBP6 [EC:3.6.4.13]	03009 Ribosome biogenesis [BR:ko03009];
genemark-daph116-processed-gene-0.1404-mRNA-1	K05857	PLCD; phosphatidylinositol phospholipase C, delta [EC:3.1.4.11]	00562 Inositol phosphate metabolism [PATH:ko00562]; 04020 Calcium signaling pathway [PATH:ko04020]; 04070 Phosphatidylinositol signaling system [PATH:ko04070]; 04919 Thyroid hormone signaling pathway [PATH:ko04919]; 05131 Shigellosis [PATH:ko05131]; 04933 AGE-RAGE signaling pathway in diabetic complications [PATH:ko04933]; 04131 Membrane trafficking [BR:ko04131];
maker-daph116-augustus-gene-0.1041-mRNA-1	K07941	ARF6; ADP-ribosylation factor 6	04014 Ras signaling pathway [PATH:ko04014]; 04072 Phospholipase D signaling pathway [PATH:ko04072]; 04144 Endocytosis [PATH:ko04144]; 04666 Fc gamma R-mediated phagocytosis [PATH:ko04666]; 05130 Pathogenic Escherichia coli infection [PATH:ko05130]; 05132 Salmonella infection [PATH:ko05132]; 05131 Shigellosis [PATH:ko05131]; 05135 Yersinia infection [PATH:ko05135]; 04131 Membrane trafficking [BR:k…
maker-daph116-augustus-gene-0.1042-mRNA-1	K13110	MFAP1; microfibrillar-associated protein 1	03041 Spliceosome [BR:ko03041];
maker-daph116-augustus-gene-0.1052-mRNA-1	K12736	PPWD1; peptidylprolyl isomerase domain and WD repeat-containing protein 1 [EC:5.2.1.8]	03041 Spliceosome [BR:ko03041]; 03110 Chaperones and folding catalysts [BR:ko03110];
evm-daph116-processed-gene-0.25-mRNA-1	K08267	RICTOR; rapamycin-insensitive companion of mTOR	04150 mTOR signaling pathway [PATH:ko04150];
maker-daph116-augustus-gene-0.1078-mRNA-1	K08504	BET1; blocked early in transport 1	04130 SNARE interactions in vesicular transport [PATH:ko04130]; 04131 Membrane trafficking [BR:ko04131];
maker-daph116-augustus-gene-0.1083-mRNA-1	K08582	CAPN15; calpain-15 [EC:3.4.22.-]	01002 Peptidases and inhibitors [BR:ko01002];
maker-daph116-augustus-gene-0.1085-mRNA-1	K01016	SULT1E1, STE; estrone sulfotransferase [EC:2.8.2.4]	00140 Steroid hormone biosynthesis [PATH:ko00140];
maker-daph116-augustus-gene-0.1095-mRNA-1	K11161	RDH13; retinol dehydrogenase 13 [EC:1.1.1.300]	00830 Retinol metabolism [PATH:ko00830];
maker-daph116-augustus-gene-0.1106-mRNA-1	K14408	CSTF3, RNA14; cleavage stimulation factor subunit 3	03015 mRNA surveillance pathway [PATH:ko03015]; 03019 Messenger RNA biogenesis [BR:ko03019];
maker-daph116-augustus-gene-0.1108-mRNA-1	K01518	NUDT2; bis(5'-nucleosidyl)-tetraphosphatase [EC:3.6.1.17]	00230 Purine metabolism [PATH:ko00230]; 00240 Pyrimidine metabolism [PATH:ko00240];
maker-daph116-augustus-gene-0.1118-mRNA-1	K11493	RCC1; regulator of chromosome condensation	03019 Messenger RNA biogenesis [BR:ko03019]; 03036 Chromosome and associated proteins [BR:ko03036];
maker-daph116-augustus-gene-0.1216-mRNA-1	K04256	OPN3; c-opsin	01009 Protein phosphatases and associated proteins [BR:ko01009]; 04030 G protein-coupled receptors [BR:ko04030];
maker-daph44-augustus-gene-0.116-mRNA-1	K11577	KNTC1, ROD; kinetochore-associated protein 1	03036 Chromosome and associated proteins [BR:ko03036];
genemark-daph44-processed-gene-0.52-mRNA-1	K17867	DPH4, DNAJC24; diphthamide biosynthesis protein 4	03012 Translation factors [BR:ko03012];
genemark-daph44-processed-gene-0.53-mRNA-1	K02979	RP-S28e, RPS28; small subunit ribosomal protein S28e	03010 Ribosome [PATH:ko03010]; 05171 Coronavirus disease - COVID-19 [PATH:ko05171]; 03011 Ribosome [BR:ko03011];
maker-daph44-augustus-gene-0.120-mRNA-1	K01047	PLA2G, SPLA2; secretory phospholipase A2 [EC:3.1.1.4]	00564 Glycerophospholipid metabolism [PATH:ko00564]; 00565 Ether lipid metabolism [PATH:ko00565]; 00590 Arachidonic acid metabolism [PATH:ko00590]; 00591 Linoleic acid metabolism [PATH:ko00591]; 00592 alpha-Linolenic acid metabolism [PATH:ko00592]; 04014 Ras signaling pathway [PATH:ko04014]; 04270 Vascular smooth muscle contraction [PATH:ko04270]; 04972 Pancreatic secretion [PATH:ko04972]; 04975 …
maker-daph44-augustus-gene-0.121-mRNA-1	K10396	KIF5; kinesin family member 5	04144 Endocytosis [PATH:ko04144]; 04728 Dopaminergic synapse [PATH:ko04728]; 05223 Non-small cell lung cancer [PATH:ko05223]; 05132 Salmonella infection [PATH:ko05132]; 05010 Alzheimer disease [PATH:ko05010]; 05012 Parkinson disease [PATH:ko05012]; 05014 Amyotrophic lateral sclerosis [PATH:ko05014]; 05016 Huntington disease [PATH:ko05016]; 05020 Prion disease [PATH:ko05020]; 05022 Pathways of neu…
maker-daph44-augustus-gene-0.137-mRNA-1	K01298	CPA2; carboxypeptidase A2 [EC:3.4.17.15]	04972 Pancreatic secretion [PATH:ko04972]; 04974 Protein digestion and absorption [PATH:ko04974]; 01002 Peptidases and inhibitors [BR:ko01002];
maker-daph44-augustus-gene-0.141-mRNA-1	K22535	DRM; drumstick	03000 Transcription factors [BR:ko03000];
maker-daph44-augustus-gene-0.143-mRNA-1	K07151	STT3; dolichyl-diphosphooligosaccharide---protein glycosyltransferase [EC:2.4.99.18]	00510 N-Glycan biosynthesis [PATH:ko00510]; 00513 Various types of N-glycan biosynthesis [PATH:ko00513]; 04141 Protein processing in endoplasmic reticulum [PATH:ko04141]; 01003 Glycosyltransferases [BR:ko01003];
maker-daph44-augustus-gene-0.145-mRNA-1	K08199	SLC22A2, OCT2; MFS transporter, OCT family, solute carrier family 22 (organic cation transporter), member 2	05231 Choline metabolism in cancer [PATH:ko05231]; 02000 Transporters [BR:ko02000];
augustus-daph44-processed-gene-0.25-mRNA-1	K02873	RP-L13e, RPL13; large subunit ribosomal protein L13e	03010 Ribosome [PATH:ko03010]; 05171 Coronavirus disease - COVID-19 [PATH:ko05171]; 03011 Ribosome [BR:ko03011];
maker-daph44-augustus-gene-0.147-mRNA-1	K13174	THOC5; THO complex subunit 5	03013 RNA transport [PATH:ko03013]; 03019 Messenger RNA biogenesis [BR:ko03019]; 03041 Spliceosome [BR:ko03041];
evm-daph44-processed-gene-0.547-mRNA-1	K15200	GTF3C2; general transcription factor 3C polypeptide 2	03021 Transcription machinery [BR:ko03021];
maker-daph44-augustus-gene-0.469-mRNA-1	K08991	MUS81; crossover junction endonuclease MUS81 [EC:3.1.22.-]	03440 Homologous recombination [PATH:ko03440]; 03460 Fanconi anemia pathway [PATH:ko03460]; 03400 DNA repair and recombination proteins [BR:ko03400];
maker-daph44-augustus-gene-0.472-mRNA-1	K23915	FSTL5; follistatin-related protein 5	01002 Peptidases and inhibitors [BR:ko01002]; 04990 Domain-containing proteins not elsewhere classified [BR:ko04990];
maker-daph44-augustus-gene-0.474-mRNA-1	K22651	RNF4; E3 ubiquitin-protein ligase RNF4 [EC:2.3.2.27]	04121 Ubiquitin system [BR:ko04121];
genemark-daph44-processed-gene-0.83-mRNA-1	K20177	VPS3, TGFBRAP1; vacuolar protein sorting-associated protein 3	04138 Autophagy - yeast [PATH:ko04138]; 04131 Membrane trafficking [BR:ko04131];
maker-daph44-augustus-gene-0.476-mRNA-1	K00797	speE, SRM, SPE3; spermidine synthase [EC:2.5.1.16]	00270 Cysteine and methionine metabolism [PATH:ko00270]; 00330 Arginine and proline metabolism [PATH:ko00330]; 00480 Glutathione metabolism [PATH:ko00480];
maker-daph44-augustus-gene-0.489-mRNA-1	K08781	CPA5; carboxypeptidase A5 [EC:3.4.17.1]	01002 Peptidases and inhibitors [BR:ko01002];
maker-daph44-augustus-gene-0.490-mRNA-1	K06584	ITGA8; integrin alpha 8	04151 PI3K-Akt signaling pathway [PATH:ko04151]; 04512 ECM-receptor interaction [PATH:ko04512]; 04514 Cell adhesion molecules [PATH:ko04514]; 04510 Focal adhesion [PATH:ko04510]; 04810 Regulation of actin cytoskeleton [PATH:ko04810]; 05165 Human papillomavirus infection [PATH:ko05165]; 05410 Hypertrophic cardiomyopathy [PATH:ko05410]; 05412 Arrhythmogenic right ventricular cardiomyopathy [PATH:ko…
maker-daph44-augustus-gene-0.512-mRNA-1	K09215	OSR, ODD; odd-skipped	03000 Transcription factors [BR:ko03000];
maker-daph44-augustus-gene-0.514-mRNA-1	K09215	OSR, ODD; odd-skipped	03000 Transcription factors [BR:ko03000];
maker-daph44-augustus-gene-0.523-mRNA-1	K23292	LNPK; endoplasmic reticulum junction formation protein lunapark	04131 Membrane trafficking [BR:ko04131];
augustus-daph44-processed-gene-0.43-mRNA-1	K08469	GPR158; G protein-coupled receptor 158	04030 G protein-coupled receptors [BR:ko04030];
maker-daph44-augustus-gene-0.525-mRNA-1	K12668	OST2, DAD1; oligosaccharyltransferase complex subunit epsilon	00510 N-Glycan biosynthesis [PATH:ko00510]; 00513 Various types of N-glycan biosynthesis [PATH:ko00513]; 04141 Protein processing in endoplasmic reticulum [PATH:ko04141];
maker-daph422-augustus-gene-0.82-mRNA-1	K15014	SLC29A1_2_3, ENT1_2_3; solute carrier family 29 (equilibrative nucleoside transporter), member 1/2/3	05034 Alcoholism [PATH:ko05034]; 02000 Transporters [BR:ko02000];
evm-daph422-processed-gene-0.200-mRNA-1	K05679	ABCG1; ATP-binding cassette, subfamily G (WHITE), member 1	02010 ABC transporters [PATH:ko02010]; 05417 Lipid and atherosclerosis [PATH:ko05417]; 02000 Transporters [BR:ko02000];
maker-daph422-augustus-gene-0.113-mRNA-1	K00720	UGCG; ceramide glucosyltransferase [EC:2.4.1.80]	00600 Sphingolipid metabolism [PATH:ko00600]; 01003 Glycosyltransferases [BR:ko01003];
maker-daph422-augustus-gene-0.114-mRNA-1	K17407	MRPS28; small subunit ribosomal protein S28	03011 Ribosome [BR:ko03011];
maker-daph422-augustus-gene-0.142-mRNA-1	K15901	CGI121, TPRKB; EKC/KEOPS complex subunit CGI121/TPRKB	03016 Transfer RNA biogenesis [BR:ko03016];
maker-daph422-augustus-gene-0.145-mRNA-1	K00940	ndk, NME; nucleoside-diphosphate kinase [EC:2.7.4.6]	00230 Purine metabolism [PATH:ko00230]; 00240 Pyrimidine metabolism [PATH:ko00240]; 00983 Drug metabolism - other enzymes [PATH:ko00983]; 04016 MAPK signaling pathway - plant [PATH:ko04016]; 04131 Membrane trafficking [BR:ko04131];
maker-daph422-augustus-gene-0.147-mRNA-1	K10425	DCTN3; dynactin 3	05132 Salmonella infection [PATH:ko05132]; 05014 Amyotrophic lateral sclerosis [PATH:ko05014]; 05016 Huntington disease [PATH:ko05016]; 05022 Pathways of neurodegeneration - multiple diseases [PATH:ko05022]; 03036 Chromosome and associated proteins [BR:ko03036]; 04812 Cytoskeleton proteins [BR:ko04812];
genemark-daph422-processed-gene-0.31-mRNA-1	K04513	RHOA; Ras homolog gene family, member A	04011 MAPK signaling pathway - yeast [PATH:ko04011]; 04014 Ras signaling pathway [PATH:ko04014]; 04015 Rap1 signaling pathway [PATH:ko04015]; 04310 Wnt signaling pathway [PATH:ko04310]; 04350 TGF-beta signaling pathway [PATH:ko04350]; 04072 Phospholipase D signaling pathway [PATH:ko04072]; 04071 Sphingolipid signaling pathway [PATH:ko04071]; 04024 cAMP signaling pathway [PATH:ko04024]; 04022 cGMP…
maker-daph422-augustus-gene-0.151-mRNA-1	K10364	CAPZA; capping protein (actin filament) muscle Z-line, alpha	04144 Endocytosis [PATH:ko04144]; 04131 Membrane trafficking [BR:ko04131]; 04812 Cytoskeleton proteins [BR:ko04812]; 04147 Exosome [BR:ko04147];
maker-daph422-augustus-gene-0.178-mRNA-1	K21971	NSUN6; methyltransferase NSUN6 [EC:2.1.1.-]	03016 Transfer RNA biogenesis [BR:ko03016];
maker-daph422-augustus-gene-0.182-mRNA-1	K00286	proC; pyrroline-5-carboxylate reductase [EC:1.5.1.2]	00330 Arginine and proline metabolism [PATH:ko00330];
maker-daph422-augustus-gene-0.193-mRNA-1	K12733	PPIL1; peptidyl-prolyl cis-trans isomerase-like 1 [EC:5.2.1.8]	03040 Spliceosome [PATH:ko03040]; 03041 Spliceosome [BR:ko03041]; 03110 Chaperones and folding catalysts [BR:ko03110];
genemark-daph75-processed-gene-0.10-mRNA-1	K18194	USMG5, DAPIT; up-regulated during skeletal muscle growth protein 5	03029 Mitochondrial biogenesis [BR:ko03029];
maker-daph75-augustus-gene-0.74-mRNA-1	K00759	APRT, apt; adenine phosphoribosyltransferase [EC:2.4.2.7]	00230 Purine metabolism [PATH:ko00230]; 04147 Exosome [BR:ko04147];
maker-daph75-augustus-gene-0.113-mRNA-1	K11723	BRD7; bromodomain-containing protein 7	05225 Hepatocellular carcinoma [PATH:ko05225]; 03036 Chromosome and associated proteins [BR:ko03036];
augustus-daph75-processed-gene-0.46-mRNA-1	K12597	AIR1_2; protein AIR1/2	03018 RNA degradation [PATH:ko03018]; 03019 Messenger RNA biogenesis [BR:ko03019]; 03016 Transfer RNA biogenesis [BR:ko03016];
maker-daph75-augustus-gene-0.244-mRNA-1	K08799	MELK; maternal embryonic leucine zipper kinase [EC:2.7.11.1]	01001 Protein kinases [BR:ko01001];
evm-daph75-processed-gene-0.5-mRNA-1	K15608	PAX2; paired box protein 2	03000 Transcription factors [BR:ko03000]; 04131 Membrane trafficking [BR:ko04131]; 03036 Chromosome and associated proteins [BR:ko03036];
maker-daph75-augustus-gene-0.281-mRNA-1	K14792	RRP5, PDCD11; rRNA biogenesis protein RRP5	03009 Ribosome biogenesis [BR:ko03009];
maker-daph75-augustus-gene-0.284-mRNA-1	K14258	TRET1; facilitated trehalose transporter	02000 Transporters [BR:ko02000];
maker-daph75-augustus-gene-0.286-mRNA-1	K12158	NEDD8; ubiquitin-like protein Nedd8	04121 Ubiquitin system [BR:ko04121];
maker-daph75-augustus-gene-0.288-mRNA-1	K14050	RABGGTA; geranylgeranyl transferase type-2 subunit alpha [EC:2.5.1.60]	01006 Prenyltransferases [BR:ko01006]; 04131 Membrane trafficking [BR:ko04131];
maker-daph151-augustus-gene-0.6-mRNA-1	K20316	SCOC; short coiled-coil protein	04131 Membrane trafficking [BR:ko04131];
maker-daph151-augustus-gene-0.32-mRNA-1	K08734	MLH1; DNA mismatch repair protein MLH1	03430 Mismatch repair [PATH:ko03430]; 03460 Fanconi anemia pathway [PATH:ko03460]; 05200 Pathways in cancer [PATH:ko05200]; 05210 Colorectal cancer [PATH:ko05210]; 05226 Gastric cancer [PATH:ko05226]; 05213 Endometrial cancer [PATH:ko05213]; 01524 Platinum drug resistance [PATH:ko01524]; 03400 DNA repair and recombination proteins [BR:ko03400];
maker-daph289-augustus-gene-0.84-mRNA-1	K05619	TGM1; transglutaminase 1 [EC:2.3.2.13]	99980 Enzymes with EC numbers;
maker-daph289-augustus-gene-0.86-mRNA-1	K02513	HS2ST1; heparan sulfate 2-O-sulfotransferase HS2ST1 [EC:2.8.2.-]	00534 Glycosaminoglycan biosynthesis - heparan sulfate / heparin [PATH:ko00534]; 01003 Glycosyltransferases [BR:ko01003];
maker-daph289-augustus-gene-0.95-mRNA-1	K02684	PRI1; DNA primase small subunit [EC:2.7.7.102]	03030 DNA replication [PATH:ko03030]; 03032 DNA replication proteins [BR:ko03032];
maker-daph289-augustus-gene-0.97-mRNA-1	K18416	THEX1, ERI1; 3'-5' exoribonuclease 1 [EC:3.1.-.-]	03019 Messenger RNA biogenesis [BR:ko03019]; 03036 Chromosome and associated proteins [BR:ko03036];
evm-daph289-processed-gene-0.61-mRNA-1	K07520	ABLIM; actin-binding LIM protein	04360 Axon guidance [PATH:ko04360];
maker-daph289-augustus-gene-0.123-mRNA-1	K19511	PXDN, VPO1; peroxidase [EC:1.11.1.7]	99980 Enzymes with EC numbers;
maker-daph289-augustus-gene-0.149-mRNA-1	K09578	PIN1; peptidyl-prolyl cis-trans isomerase NIMA-interacting 1 [EC:5.2.1.8]	04622 RIG-I-like receptor signaling pathway [PATH:ko04622]; 03021 Transcription machinery [BR:ko03021]; 03110 Chaperones and folding catalysts [BR:ko03110];
maker-daph289-augustus-gene-0.151-mRNA-1	K10272	FBXL6; F-box and leucine-rich repeat protein 6	04121 Ubiquitin system [BR:ko04121];
augustus-daph289-processed-gene-0.1726-mRNA-1	K02265	COX5B; cytochrome c oxidase subunit 5b	00190 Oxidative phosphorylation [PATH:ko00190]; 04260 Cardiac muscle contraction [PATH:ko04260]; 04714 Thermogenesis [PATH:ko04714]; 05010 Alzheimer disease [PATH:ko05010]; 05012 Parkinson disease [PATH:ko05012]; 05014 Amyotrophic lateral sclerosis [PATH:ko05014]; 05016 Huntington disease [PATH:ko05016]; 05020 Prion disease [PATH:ko05020]; 05022 Pathways of neurodegeneration - multiple diseases […
maker-daph289-augustus-gene-0.298-mRNA-1	K02272	COX7C; cytochrome c oxidase subunit 7c	00190 Oxidative phosphorylation [PATH:ko00190]; 04260 Cardiac muscle contraction [PATH:ko04260]; 04714 Thermogenesis [PATH:ko04714]; 05010 Alzheimer disease [PATH:ko05010]; 05012 Parkinson disease [PATH:ko05012]; 05014 Amyotrophic lateral sclerosis [PATH:ko05014]; 05016 Huntington disease [PATH:ko05016]; 05020 Prion disease [PATH:ko05020]; 05022 Pathways of neurodegeneration - multiple diseases […
augustus-daph289-processed-gene-0.1732-mRNA-1	K00627	DLAT, aceF, pdhC; pyruvate dehydrogenase E2 component (dihydrolipoamide acetyltransferase) [EC:2.3.1.12]	00010 Glycolysis / Gluconeogenesis [PATH:ko00010]; 00020 Citrate cycle (TCA cycle) [PATH:ko00020]; 00620 Pyruvate metabolism [PATH:ko00620];
maker-daph289-augustus-gene-0.330-mRNA-1	K14648	ENDOU, PP11; poly(U)-specific endoribonuclease [EC:3.1.-.-]	99980 Enzymes with EC numbers;
maker-daph289-augustus-gene-0.332-mRNA-1	K14648	ENDOU, PP11; poly(U)-specific endoribonuclease [EC:3.1.-.-]	99980 Enzymes with EC numbers;
maker-daph289-augustus-gene-0.351-mRNA-1	K00058	serA, PHGDH; D-3-phosphoglycerate dehydrogenase / 2-oxoglutarate reductase [EC:1.1.1.95 1.1.1.399]	00680 Methane metabolism [PATH:ko00680]; 00260 Glycine, serine and threonine metabolism [PATH:ko00260]; 00270 Cysteine and methionine metabolism [PATH:ko00270]; 04147 Exosome [BR:ko04147];
maker-daph289-augustus-gene-0.475-mRNA-1	K21554	CREBRF, LRF; CREB3 regulatory factor	99973 Transcription;
maker-daph289-augustus-gene-0.530-mRNA-1	K20640	ARHGAP19; Rho GTPase-activating protein 19	04131 Membrane trafficking [BR:ko04131];
maker-daph289-augustus-gene-0.534-mRNA-1	K17424	MRPL43; large subunit ribosomal protein L43	03011 Ribosome [BR:ko03011];
maker-daph289-augustus-gene-0.597-mRNA-1	K00254	DHODH, pyrD; dihydroorotate dehydrogenase [EC:1.3.5.2]	00240 Pyrimidine metabolism [PATH:ko00240];
maker-daph289-augustus-gene-0.601-mRNA-1	K01176	AMY, amyA, malS; alpha-amylase [EC:3.2.1.1]	00500 Starch and sucrose metabolism [PATH:ko00500]; 04970 Salivary secretion [PATH:ko04970]; 04972 Pancreatic secretion [PATH:ko04972]; 04973 Carbohydrate digestion and absorption [PATH:ko04973];
maker-daph289-augustus-gene-0.608-mRNA-1	K01312	PRSS1_2_3; trypsin [EC:3.4.21.4]	04080 Neuroactive ligand-receptor interaction [PATH:ko04080]; 04972 Pancreatic secretion [PATH:ko04972]; 04974 Protein digestion and absorption [PATH:ko04974]; 05164 Influenza A [PATH:ko05164]; 01002 Peptidases and inhibitors [BR:ko01002]; 04147 Exosome [BR:ko04147];
maker-daph289-augustus-gene-0.609-mRNA-1	K01312	PRSS1_2_3; trypsin [EC:3.4.21.4]	04080 Neuroactive ligand-receptor interaction [PATH:ko04080]; 04972 Pancreatic secretion [PATH:ko04972]; 04974 Protein digestion and absorption [PATH:ko04974]; 05164 Influenza A [PATH:ko05164]; 01002 Peptidases and inhibitors [BR:ko01002]; 04147 Exosome [BR:ko04147];
maker-daph289-augustus-gene-0.603-mRNA-1	K01312	PRSS1_2_3; trypsin [EC:3.4.21.4]	04080 Neuroactive ligand-receptor interaction [PATH:ko04080]; 04972 Pancreatic secretion [PATH:ko04972]; 04974 Protein digestion and absorption [PATH:ko04974]; 05164 Influenza A [PATH:ko05164]; 01002 Peptidases and inhibitors [BR:ko01002]; 04147 Exosome [BR:ko04147];
maker-daph289-augustus-gene-0.656-mRNA-1	K01312	PRSS1_2_3; trypsin [EC:3.4.21.4]	04080 Neuroactive ligand-receptor interaction [PATH:ko04080]; 04972 Pancreatic secretion [PATH:ko04972]; 04974 Protein digestion and absorption [PATH:ko04974]; 05164 Influenza A [PATH:ko05164]; 01002 Peptidases and inhibitors [BR:ko01002]; 04147 Exosome [BR:ko04147];
maker-daph289-augustus-gene-0.683-mRNA-1	K01312	PRSS1_2_3; trypsin [EC:3.4.21.4]	04080 Neuroactive ligand-receptor interaction [PATH:ko04080]; 04972 Pancreatic secretion [PATH:ko04972]; 04974 Protein digestion and absorption [PATH:ko04974]; 05164 Influenza A [PATH:ko05164]; 01002 Peptidases and inhibitors [BR:ko01002]; 04147 Exosome [BR:ko04147];
maker-daph289-augustus-gene-0.728-mRNA-1	K01312	PRSS1_2_3; trypsin [EC:3.4.21.4]	04080 Neuroactive ligand-receptor interaction [PATH:ko04080]; 04972 Pancreatic secretion [PATH:ko04972]; 04974 Protein digestion and absorption [PATH:ko04974]; 05164 Influenza A [PATH:ko05164]; 01002 Peptidases and inhibitors [BR:ko01002]; 04147 Exosome [BR:ko04147];
maker-daph289-augustus-gene-0.731-mRNA-1	K21915	KCTD3; BTB/POZ domain-containing protein KCTD3	04121 Ubiquitin system [BR:ko04121];
maker-daph289-augustus-gene-0.734-mRNA-1	K06100	SYMPK; symplekin	03015 mRNA surveillance pathway [PATH:ko03015]; 04530 Tight junction [PATH:ko04530]; 03021 Transcription machinery [BR:ko03021]; 03019 Messenger RNA biogenesis [BR:ko03019];
maker-daph289-augustus-gene-0.783-mRNA-1	K00477	PHYH; phytanoyl-CoA hydroxylase [EC:1.14.11.18]	04146 Peroxisome [PATH:ko04146];
maker-daph289-augustus-gene-0.785-mRNA-1	K02877	RP-L15e, RPL15; large subunit ribosomal protein L15e	03010 Ribosome [PATH:ko03010]; 05171 Coronavirus disease - COVID-19 [PATH:ko05171]; 03011 Ribosome [BR:ko03011];
maker-daph289-augustus-gene-0.808-mRNA-1	K09532	DNAJC12; DnaJ homolog subfamily C member 12	03110 Chaperones and folding catalysts [BR:ko03110];
maker-daph289-augustus-gene-0.809-mRNA-1	K04565	SOD1; superoxide dismutase, Cu-Zn family [EC:1.15.1.1]	04146 Peroxisome [PATH:ko04146]; 04213 Longevity regulating pathway - multiple species [PATH:ko04213]; 05014 Amyotrophic lateral sclerosis [PATH:ko05014]; 05016 Huntington disease [PATH:ko05016]; 05020 Prion disease [PATH:ko05020]; 05022 Pathways of neurodegeneration - multiple diseases [PATH:ko05022];
maker-daph289-augustus-gene-0.862-mRNA-1	K11291	NASP; nuclear autoantigenic sperm protein	03036 Chromosome and associated proteins [BR:ko03036];
maker-daph289-augustus-gene-0.871-mRNA-1	K04412	STK3, MST2; serine/threonine kinase 3	04010 MAPK signaling pathway [PATH:ko04010]; 04390 Hippo signaling pathway [PATH:ko04390]; 04391 Hippo signaling pathway - fly [PATH:ko04391]; 04392 Hippo signaling pathway - multiple species [PATH:ko04392]; 04214 Apoptosis - fly [PATH:ko04214]; 01001 Protein kinases [BR:ko01001];
maker-daph289-augustus-gene-0.875-mRNA-1	K14376	PAP; poly(A) polymerase [EC:2.7.7.19]	03015 mRNA surveillance pathway [PATH:ko03015]; 03019 Messenger RNA biogenesis [BR:ko03019];
maker-daph289-augustus-gene-0.881-mRNA-1	K05719	ITGB1, CD29; integrin beta 1	04015 Rap1 signaling pathway [PATH:ko04015]; 04151 PI3K-Akt signaling pathway [PATH:ko04151]; 04512 ECM-receptor interaction [PATH:ko04512]; 04514 Cell adhesion molecules [PATH:ko04514]; 04145 Phagosome [PATH:ko04145]; 04510 Focal adhesion [PATH:ko04510]; 04530 Tight junction [PATH:ko04530]; 04810 Regulation of actin cytoskeleton [PATH:ko04810]; 04611 Platelet activation [PATH:ko04611]; 04670 Leu…
maker-daph289-augustus-gene-0.893-mRNA-1	K17623	PUDP, HDHD1; pseudouridine 5'-phosphatase [EC:3.1.3.96]	01009 Protein phosphatases and associated proteins [BR:ko01009];
maker-daph289-augustus-gene-0.903-mRNA-1	K01312	PRSS1_2_3; trypsin [EC:3.4.21.4]	04080 Neuroactive ligand-receptor interaction [PATH:ko04080]; 04972 Pancreatic secretion [PATH:ko04972]; 04974 Protein digestion and absorption [PATH:ko04974]; 05164 Influenza A [PATH:ko05164]; 01002 Peptidases and inhibitors [BR:ko01002]; 04147 Exosome [BR:ko04147];
maker-daph289-augustus-gene-0.906-mRNA-1	K05610	UCHL5, UCH37; ubiquitin carboxyl-terminal hydrolase L5 [EC:3.4.19.12]	01002 Peptidases and inhibitors [BR:ko01002]; 04121 Ubiquitin system [BR:ko04121];
maker-daph289-augustus-gene-0.929-mRNA-1	K13210	FUBP; far upstream element-binding protein	03019 Messenger RNA biogenesis [BR:ko03019]; 03041 Spliceosome [BR:ko03041];
maker-daph289-augustus-gene-0.948-mRNA-1	K22291	STARD3; StAR-related lipid transfer protein 3	04979 Cholesterol metabolism [PATH:ko04979];
maker-daph289-augustus-gene-0.949-mRNA-1	K22291	STARD3; StAR-related lipid transfer protein 3	04979 Cholesterol metabolism [PATH:ko04979];
maker-daph289-augustus-gene-0.952-mRNA-1	K00966	GMPP; mannose-1-phosphate guanylyltransferase [EC:2.7.7.13]	00051 Fructose and mannose metabolism [PATH:ko00051]; 00520 Amino sugar and nucleotide sugar metabolism [PATH:ko00520];
maker-daph289-augustus-gene-0.1029-mRNA-1	K24576	TMEM8A_B; transmembrane protein 8A/B	99995 Signaling proteins;
maker-daph289-augustus-gene-0.1019-mRNA-1	K09191	GTF3A; general transcription factor IIIA	03000 Transcription factors [BR:ko03000]; 03021 Transcription machinery [BR:ko03021];
maker-daph289-augustus-gene-0.1008-mRNA-1	K16449	RGS; regulator of G-protein signaling	99995 Signaling proteins;
maker-daph289-augustus-gene-0.1086-mRNA-1	K04239	HCRTR2; hypocretin (orexin) receptor 2	04080 Neuroactive ligand-receptor interaction [PATH:ko04080]; 04030 G protein-coupled receptors [BR:ko04030];
maker-daph289-augustus-gene-0.1085-mRNA-1	K02129	ATPeF0E, ATP5I; F-type H+-transporting ATPase subunit e	00190 Oxidative phosphorylation [PATH:ko00190]; 04714 Thermogenesis [PATH:ko04714];
evm-daph289-processed-gene-0.60-mRNA-1	K01872	AARS, alaS; alanyl-tRNA synthetase [EC:6.1.1.7]	00970 Aminoacyl-tRNA biosynthesis [PATH:ko00970]; 01007 Amino acid related enzymes [BR:ko01007]; 03016 Transfer RNA biogenesis [BR:ko03016];
maker-daph289-augustus-gene-0.1097-mRNA-1	K01915	glnA, GLUL; glutamine synthetase [EC:6.3.1.2]	00630 Glyoxylate and dicarboxylate metabolism [PATH:ko00630]; 00910 Nitrogen metabolism [PATH:ko00910]; 00250 Alanine, aspartate and glutamate metabolism [PATH:ko00250]; 00220 Arginine biosynthesis [PATH:ko00220]; 02020 Two-component system [PATH:ko02020]; 04217 Necroptosis [PATH:ko04217]; 04724 Glutamatergic synapse [PATH:ko04724]; 04727 GABAergic synapse [PATH:ko04727]; 04147 Exosome [BR:ko0414…
augustus-daph289-processed-gene-0.1818-mRNA-1	K12832	SF3B5, SF3B10; splicing factor 3B subunit 5	03040 Spliceosome [PATH:ko03040]; 03041 Spliceosome [BR:ko03041];
maker-daph289-augustus-gene-0.1136-mRNA-1	K13517	MBOAT1_2; lysophospholipid acyltransferase 1/2 [EC:2.3.1.51 2.3.1.-]	00561 Glycerolipid metabolism [PATH:ko00561]; 00564 Glycerophospholipid metabolism [PATH:ko00564]; 01004 Lipid biosynthesis proteins [BR:ko01004];
maker-daph289-augustus-gene-0.1137-mRNA-1	K17930	SNX19; sorting nexin-19	04990 Domain-containing proteins not elsewhere classified [BR:ko04990];
evm-daph289-processed-gene-0.26-mRNA-1	K04450	ATF2, CREBP1; cyclic AMP-dependent transcription factor ATF-2	04010 MAPK signaling pathway [PATH:ko04010]; 04013 MAPK signaling pathway - fly [PATH:ko04013]; 04668 TNF signaling pathway [PATH:ko04668]; 04022 cGMP-PKG signaling pathway [PATH:ko04022]; 04151 PI3K-Akt signaling pathway [PATH:ko04151]; 04624 Toll and Imd signaling pathway [PATH:ko04624]; 04911 Insulin secretion [PATH:ko04911]; 04922 Glucagon signaling pathway [PATH:ko04922]; 04915 Estrogen sign…
maker-daph289-augustus-gene-0.1150-mRNA-1	K00710	GALNT; polypeptide N-acetylgalactosaminyltransferase [EC:2.4.1.41]	00512 Mucin type O-glycan biosynthesis [PATH:ko00512]; 00514 Other types of O-glycan biosynthesis [PATH:ko00514]; 01003 Glycosyltransferases [BR:ko01003];
evm-daph289-processed-gene-0.35-mRNA-1	K17589	RB1CC1; RB1-inducible coiled-coil protein 1	04140 Autophagy - animal [PATH:ko04140]; 04211 Longevity regulating pathway [PATH:ko04211]; 05010 Alzheimer disease [PATH:ko05010]; 05014 Amyotrophic lateral sclerosis [PATH:ko05014]; 05016 Huntington disease [PATH:ko05016]; 05017 Spinocerebellar ataxia [PATH:ko05017]; 05022 Pathways of neurodegeneration - multiple diseases [PATH:ko05022]; 01009 Protein phosphatases and associated proteins [BR:ko…
maker-daph289-augustus-gene-0.1221-mRNA-1	K19530	JPH; junctophilin	99992 Structural proteins;
maker-daph289-augustus-gene-0.1226-mRNA-1	K22938	SDCCAG3, ENTR1; serologically defined colon cancer antigen 3	04131 Membrane trafficking [BR:ko04131];
maker-daph289-augustus-gene-0.1234-mRNA-1	K24260	WDR11; WD repeat-containing protein 11	04131 Membrane trafficking [BR:ko04131];
maker-daph289-augustus-gene-0.1236-mRNA-1	K14834	NOC3; nucleolar complex protein 3	03009 Ribosome biogenesis [BR:ko03009];
maker-daph289-augustus-gene-0.1237-mRNA-1	K24272	DENR, TMA22; density-regulated protein	03019 Messenger RNA biogenesis [BR:ko03019];
evm-daph289-processed-gene-0.16-mRNA-1	K03440	ASICN; acid-sensing ion channel, other	04040 Ion channels [BR:ko04040];
maker-daph289-augustus-gene-0.1256-mRNA-1	K03440	ASICN; acid-sensing ion channel, other	04040 Ion channels [BR:ko04040];
maker-daph289-augustus-gene-0.1259-mRNA-1	K19527	VPS13D; vacuolar protein sorting-associated protein 13D	04131 Membrane trafficking [BR:ko04131];
maker-daph289-augustus-gene-0.1263-mRNA-1	K06841	SEMA5; semaphorin 5	04360 Axon guidance [PATH:ko04360];
maker-daph289-augustus-gene-0.1286-mRNA-1	K09516	RETSAT; all-trans-retinol 13,14-reductase [EC:1.3.99.23]	00830 Retinol metabolism [PATH:ko00830];
maker-daph289-augustus-gene-0.1289-mRNA-1	K04256	OPN3; c-opsin	01009 Protein phosphatases and associated proteins [BR:ko01009]; 04030 G protein-coupled receptors [BR:ko04030];
maker-daph289-augustus-gene-0.1291-mRNA-1	K24169	THADA, ARMC13; thyroid adenoma-associated protein	04990 Domain-containing proteins not elsewhere classified [BR:ko04990];
genemark-daph289-processed-gene-0.1672-mRNA-1	K18753	ZFP36L; butyrate response factor	04218 Cellular senescence [PATH:ko04218]; 03019 Messenger RNA biogenesis [BR:ko03019];
maker-daph289-augustus-gene-0.1301-mRNA-1	K05723	FGD4; FYVE, RhoGEF and PH domain containing 4	04990 Domain-containing proteins not elsewhere classified [BR:ko04990];
maker-daph289-augustus-gene-0.1311-mRNA-1	K19330	RUBCN; run domain Beclin-1 interacting and cysteine-rich containing protein	04140 Autophagy - animal [PATH:ko04140]; 04131 Membrane trafficking [BR:ko04131];
maker-daph289-augustus-gene-0.1319-mRNA-1	K01858	INO1, ISYNA1; myo-inositol-1-phosphate synthase [EC:5.5.1.4]	00562 Inositol phosphate metabolism [PATH:ko00562]; 00521 Streptomycin biosynthesis [PATH:ko00521];
augustus-daph289-processed-gene-0.1864-mRNA-1	K04224	TACR3; tachykinin receptor 3	04020 Calcium signaling pathway [PATH:ko04020]; 04080 Neuroactive ligand-receptor interaction [PATH:ko04080]; 04030 G protein-coupled receptors [BR:ko04030];
maker-daph289-augustus-gene-0.1322-mRNA-1	K04224	TACR3; tachykinin receptor 3	04020 Calcium signaling pathway [PATH:ko04020]; 04080 Neuroactive ligand-receptor interaction [PATH:ko04080]; 04030 G protein-coupled receptors [BR:ko04030];
maker-daph289-augustus-gene-0.1324-mRNA-1	K15040	VDAC2; voltage-dependent anion channel protein 2	04020 Calcium signaling pathway [PATH:ko04020]; 04022 cGMP-PKG signaling pathway [PATH:ko04022]; 04216 Ferroptosis [PATH:ko04216]; 04217 Necroptosis [PATH:ko04217]; 04218 Cellular senescence [PATH:ko04218]; 04613 Neutrophil extracellular trap formation [PATH:ko04613]; 04621 NOD-like receptor signaling pathway [PATH:ko04621]; 04979 Cholesterol metabolism [PATH:ko04979]; 05166 Human T-cell leukemia…
maker-daph289-augustus-gene-0.1339-mRNA-1	K04646	CLTC; clathrin heavy chain	04144 Endocytosis [PATH:ko04144]; 04142 Lysosome [PATH:ko04142]; 04961 Endocrine and other factor-regulated calcium reabsorption [PATH:ko04961]; 04721 Synaptic vesicle cycle [PATH:ko04721]; 05100 Bacterial invasion of epithelial cells [PATH:ko05100]; 05016 Huntington disease [PATH:ko05016]; 04131 Membrane trafficking [BR:ko04131]; 04147 Exosome [BR:ko04147];
maker-daph289-augustus-gene-0.1346-mRNA-1	K11478	JARID2, JMJ; protein Jumonji	04550 Signaling pathways regulating pluripotency of stem cells [PATH:ko04550]; 03036 Chromosome and associated proteins [BR:ko03036];
augustus-daph289-processed-gene-0.1875-mRNA-1	K05607	AUH; methylglutaconyl-CoA hydratase [EC:4.2.1.18]	00280 Valine, leucine and isoleucine degradation [PATH:ko00280];
maker-daph289-augustus-gene-0.1374-mRNA-1	K04508	TBL1; transducin (beta)-like 1	04013 MAPK signaling pathway - fly [PATH:ko04013]; 04310 Wnt signaling pathway [PATH:ko04310];
maker-daph27-augustus-gene-0.147-mRNA-1	K12304	CANT1; soluble calcium-activated nucleotidase 1 [EC:3.6.1.6]	00230 Purine metabolism [PATH:ko00230]; 00240 Pyrimidine metabolism [PATH:ko00240];
maker-daph27-augustus-gene-0.239-mRNA-1	K00750	GYG1, GYG2; glycogenin [EC:2.4.1.186]	00500 Starch and sucrose metabolism [PATH:ko00500]; 01003 Glycosyltransferases [BR:ko01003];
maker-daph27-augustus-gene-0.242-mRNA-1	K11718	HUGT; UDP-glucose:glycoprotein glucosyltransferase [EC:2.4.1.-]	04141 Protein processing in endoplasmic reticulum [PATH:ko04141]; 01003 Glycosyltransferases [BR:ko01003];
maker-daph27-augustus-gene-0.246-mRNA-1	K23617	ACSF2; medium-chain acyl-CoA ligase, mitochondrial [EC:6.2.1.2]	01004 Lipid biosynthesis proteins [BR:ko01004];
maker-daph27-augustus-gene-0.288-mRNA-1	K02889	RP-L21e, RPL21; large subunit ribosomal protein L21e	03010 Ribosome [PATH:ko03010]; 05171 Coronavirus disease - COVID-19 [PATH:ko05171]; 03011 Ribosome [BR:ko03011];
maker-daph27-augustus-gene-0.293-mRNA-1	K15695	RNF103, KF1; E3 ubiquitin-protein ligase RNF103 [EC:2.3.2.27]	04121 Ubiquitin system [BR:ko04121];
maker-daph27-augustus-gene-0.298-mRNA-1	K11652	ACTL6B; actin-like protein 6B	04714 Thermogenesis [PATH:ko04714]; 05225 Hepatocellular carcinoma [PATH:ko05225]; 03021 Transcription machinery [BR:ko03021]; 03036 Chromosome and associated proteins [BR:ko03036];
maker-daph27-augustus-gene-0.314-mRNA-1	K03843	ALG2; alpha-1,3/alpha-1,6-mannosyltransferase [EC:2.4.1.132 2.4.1.257]	00510 N-Glycan biosynthesis [PATH:ko00510]; 00513 Various types of N-glycan biosynthesis [PATH:ko00513]; 01003 Glycosyltransferases [BR:ko01003];
maker-daph27-augustus-gene-0.317-mRNA-1	K10442	KLHL1_4_5; kelch-like protein 1/4/5	04121 Ubiquitin system [BR:ko04121];
maker-daph27-augustus-gene-0.320-mRNA-1	K03956	NDUFA11; NADH dehydrogenase (ubiquinone) 1 alpha subcomplex subunit 11	00190 Oxidative phosphorylation [PATH:ko00190]; 04723 Retrograde endocannabinoid signaling [PATH:ko04723]; 04714 Thermogenesis [PATH:ko04714]; 05010 Alzheimer disease [PATH:ko05010]; 05012 Parkinson disease [PATH:ko05012]; 05014 Amyotrophic lateral sclerosis [PATH:ko05014]; 05016 Huntington disease [PATH:ko05016]; 05020 Prion disease [PATH:ko05020]; 05022 Pathways of neurodegeneration - multiple …
augustus-daph27-processed-gene-0.512-mRNA-1	K11140	ANPEP, CD13; aminopeptidase N [EC:3.4.11.2]	00480 Glutathione metabolism [PATH:ko00480]; 04640 Hematopoietic cell lineage [PATH:ko04640]; 04614 Renin-angiotensin system [PATH:ko04614]; 01002 Peptidases and inhibitors [BR:ko01002]; 04131 Membrane trafficking [BR:ko04131]; 04147 Exosome [BR:ko04147]; 04090 CD molecules [BR:ko04090];
maker-daph27-augustus-gene-0.338-mRNA-1	K12485	RAB11FIP3_4; Rab11 family-interacting protein 3/4	04144 Endocytosis [PATH:ko04144]; 04131 Membrane trafficking [BR:ko04131];
maker-daph27-augustus-gene-0.335-mRNA-1	K13524	ABAT; 4-aminobutyrate aminotransferase / (S)-3-amino-2-methylpropionate transaminase [EC:2.6.1.19 2.6.1.22]	00640 Propanoate metabolism [PATH:ko00640]; 00650 Butanoate metabolism [PATH:ko00650]; 00250 Alanine, aspartate and glutamate metabolism [PATH:ko00250]; 00280 Valine, leucine and isoleucine degradation [PATH:ko00280]; 00410 beta-Alanine metabolism [PATH:ko00410]; 04727 GABAergic synapse [PATH:ko04727]; 01007 Amino acid related enzymes [BR:ko01007];
maker-daph27-augustus-gene-0.381-mRNA-1	K12580	CNOT3, NOT3; CCR4-NOT transcription complex subunit 3	03018 RNA degradation [PATH:ko03018]; 03019 Messenger RNA biogenesis [BR:ko03019];
maker-daph27-augustus-gene-0.385-mRNA-1	K01013	TSTD1; thiosulfate:glutathione sulfurtransferase [EC:2.8.1.-]	99980 Enzymes with EC numbers;
maker-daph27-augustus-gene-0.389-mRNA-1	K17601	WDR81; WD repeat-containing protein 81	01009 Protein phosphatases and associated proteins [BR:ko01009];
augustus-daph27-processed-gene-0.520-mRNA-1	K13524	ABAT; 4-aminobutyrate aminotransferase / (S)-3-amino-2-methylpropionate transaminase [EC:2.6.1.19 2.6.1.22]	00640 Propanoate metabolism [PATH:ko00640]; 00650 Butanoate metabolism [PATH:ko00650]; 00250 Alanine, aspartate and glutamate metabolism [PATH:ko00250]; 00280 Valine, leucine and isoleucine degradation [PATH:ko00280]; 00410 beta-Alanine metabolism [PATH:ko00410]; 04727 GABAergic synapse [PATH:ko04727]; 01007 Amino acid related enzymes [BR:ko01007];
maker-daph27-augustus-gene-0.442-mRNA-1	K12947	SPCS2, SPC2; signal peptidase complex subunit 2 [EC:3.4.-.-]	03060 Protein export [PATH:ko03060];
genemark-daph27-processed-gene-0.87-mRNA-1	K04250	RHO, OPN2; rhodopsin	04744 Phototransduction [PATH:ko04744]; 04030 G protein-coupled receptors [BR:ko04030];
maker-daph27-augustus-gene-0.447-mRNA-1	K00999	CDIPT; CDP-diacylglycerol--inositol 3-phosphatidyltransferase [EC:2.7.8.11]	00562 Inositol phosphate metabolism [PATH:ko00562]; 00564 Glycerophospholipid metabolism [PATH:ko00564]; 04070 Phosphatidylinositol signaling system [PATH:ko04070];
maker-daph27-augustus-gene-0.449-mRNA-1	K00522	FTH1; ferritin heavy chain [EC:1.16.3.2]	04216 Ferroptosis [PATH:ko04216]; 04217 Necroptosis [PATH:ko04217]; 04978 Mineral absorption [PATH:ko04978]; 04147 Exosome [BR:ko04147];
augustus-daph27-processed-gene-0.530-mRNA-1	K24752	WDR70; WD repeat-containing protein 70	04121 Ubiquitin system [BR:ko04121]; 03036 Chromosome and associated proteins [BR:ko03036]; 03400 DNA repair and recombination proteins [BR:ko03400];
maker-daph27-augustus-gene-0.456-mRNA-1	K07555	ATPeAF1, ATPAF1, ATP11; ATP synthase mitochondrial F1 complex assembly factor 1	03029 Mitochondrial biogenesis [BR:ko03029];
maker-daph27-augustus-gene-0.468-mRNA-1	K10772	APEX2; AP endonuclease 2 [EC:4.2.99.18]	03410 Base excision repair [PATH:ko03410]; 03400 DNA repair and recombination proteins [BR:ko03400];
maker-daph141-augustus-gene-0.72-mRNA-1	K19919	CRISP1_2_3; cysteine-rich secretory protein 1/2/3	04131 Membrane trafficking [BR:ko04131];
maker-daph141-augustus-gene-0.74-mRNA-1	K04456	AKT; RAC serine/threonine-protein kinase [EC:2.7.11.1]	04010 MAPK signaling pathway [PATH:ko04010]; 04012 ErbB signaling pathway [PATH:ko04012]; 04014 Ras signaling pathway [PATH:ko04014]; 04015 Rap1 signaling pathway [PATH:ko04015]; 04370 VEGF signaling pathway [PATH:ko04370]; 04371 Apelin signaling pathway [PATH:ko04371]; 04630 JAK-STAT signaling pathway [PATH:ko04630]; 04668 TNF signaling pathway [PATH:ko04668]; 04066 HIF-1 signaling pathway [PATH…
maker-daph141-augustus-gene-0.79-mRNA-1	K20067	STON1_2; stonin-1/2	04131 Membrane trafficking [BR:ko04131];
maker-daph141-augustus-gene-0.114-mRNA-1	K11504	CENPL; centromere protein L	03036 Chromosome and associated proteins [BR:ko03036];
maker-daph141-augustus-gene-0.119-mRNA-1	K05699	ACTN1_4; actinin alpha 1/4	04510 Focal adhesion [PATH:ko04510]; 04520 Adherens junction [PATH:ko04520]; 04530 Tight junction [PATH:ko04530]; 04810 Regulation of actin cytoskeleton [PATH:ko04810]; 04670 Leukocyte transendothelial migration [PATH:ko04670]; 05203 Viral carcinogenesis [PATH:ko05203]; 05131 Shigellosis [PATH:ko05131]; 05146 Amoebiasis [PATH:ko05146]; 05322 Systemic lupus erythematosus [PATH:ko05322]; 04131 Memb…
maker-daph141-augustus-gene-0.139-mRNA-1	K13443	NPC2; Niemann-Pick C2 protein	04142 Lysosome [PATH:ko04142]; 04979 Cholesterol metabolism [PATH:ko04979]; 02000 Transporters [BR:ko02000];
maker-daph141-augustus-gene-0.140-mRNA-1	K08059	IFI30, GILT; interferon, gamma-inducible protein 30	04612 Antigen processing and presentation [PATH:ko04612];
maker-daph141-augustus-gene-0.144-mRNA-1	K00710	GALNT; polypeptide N-acetylgalactosaminyltransferase [EC:2.4.1.41]	00512 Mucin type O-glycan biosynthesis [PATH:ko00512]; 00514 Other types of O-glycan biosynthesis [PATH:ko00514]; 01003 Glycosyltransferases [BR:ko01003];
evm-daph141-processed-gene-0.65-mRNA-1	K19464	PLEKHG5; pleckstrin homology domain-containing family G member 5	05200 Pathways in cancer [PATH:ko05200]; 04990 Domain-containing proteins not elsewhere classified [BR:ko04990];
maker-daph141-augustus-gene-0.202-mRNA-1	K23884	WAC; WW domain-containing adapter protein with coiled-coil	04131 Membrane trafficking [BR:ko04131];
maker-daph141-augustus-gene-0.209-mRNA-1	K02864	RP-L10, MRPL10, rplJ; large subunit ribosomal protein L10	03010 Ribosome [PATH:ko03010]; 03011 Ribosome [BR:ko03011];
augustus-daph141-processed-gene-0.16-mRNA-1	K24725	AAMP; angio-associated migratory cell protein	04990 Domain-containing proteins not elsewhere classified [BR:ko04990];
maker-daph141-augustus-gene-0.229-mRNA-1	K01530	E7.6.2.1; phospholipid-translocating ATPase [EC:7.6.2.1]	99980 Enzymes with EC numbers;
maker-daph141-augustus-gene-0.277-mRNA-1	K14722	SLC9A2, NHE2; solute carrier family 9 (sodium/hydrogen exchanger), member 2	02000 Transporters [BR:ko02000];
maker-daph141-augustus-gene-0.286-mRNA-1	K08956	AFG3; AFG3 family protein [EC:3.4.24.-]	05017 Spinocerebellar ataxia [PATH:ko05017]; 01002 Peptidases and inhibitors [BR:ko01002]; 03110 Chaperones and folding catalysts [BR:ko03110];
maker-daph141-augustus-gene-0.291-mRNA-1	K14816	REI1; pre-60S factor REI1	03009 Ribosome biogenesis [BR:ko03009];
maker-daph153-augustus-gene-0.93-mRNA-1	K23542	TMEM199; TMEM199 family protein	04131 Membrane trafficking [BR:ko04131];
maker-daph58-augustus-gene-0.84-mRNA-1	K02431	fucU, FUOM; L-fucose mutarotase [EC:5.1.3.29]	99980 Enzymes with EC numbers;
maker-daph58-augustus-gene-0.94-mRNA-1	K06210	NMNAT; nicotinamide mononucleotide adenylyltransferase [EC:2.7.7.1 2.7.7.18]	00760 Nicotinate and nicotinamide metabolism [PATH:ko00760];
maker-daph58-augustus-gene-0.98-mRNA-1	K20365	ERGIC1; endoplasmic reticulum-Golgi intermediate compartment protein 1	04131 Membrane trafficking [BR:ko04131];
maker-daph58-augustus-gene-0.100-mRNA-1	K08836	SLK; STE20-like kinase [EC:2.7.11.1]	04114 Oocyte meiosis [PATH:ko04114]; 01001 Protein kinases [BR:ko01001];
maker-daph58-augustus-gene-0.101-mRNA-1	K08836	SLK; STE20-like kinase [EC:2.7.11.1]	04114 Oocyte meiosis [PATH:ko04114]; 01001 Protein kinases [BR:ko01001];
maker-daph58-augustus-gene-0.113-mRNA-1	K16865	PDCD4; programmed cell death protein 4	05206 MicroRNAs in cancer [PATH:ko05206]; 05205 Proteoglycans in cancer [PATH:ko05205];
maker-daph58-augustus-gene-0.118-mRNA-1	K10398	KIF11, EG5; kinesin family member 11	03036 Chromosome and associated proteins [BR:ko03036]; 04812 Cytoskeleton proteins [BR:ko04812];
evm-daph58-processed-gene-0.839-mRNA-1	K02295	CRY; cryptochrome	04710 Circadian rhythm [PATH:ko04710]; 03400 DNA repair and recombination proteins [BR:ko03400];
maker-daph58-augustus-gene-0.170-mRNA-1	K10609	CUL4; cullin 4	04120 Ubiquitin mediated proteolysis [PATH:ko04120]; 03420 Nucleotide excision repair [PATH:ko03420]; 05170 Human immunodeficiency virus 1 infection [PATH:ko05170]; 04121 Ubiquitin system [BR:ko04121]; 03400 DNA repair and recombination proteins [BR:ko03400]; 04147 Exosome [BR:ko04147];
augustus-daph58-processed-gene-0.31-mRNA-1	K14464	FUT-1, FucTC; alpha-1,3-fucosyltransferase [EC:2.4.1.-]	00513 Various types of N-glycan biosynthesis [PATH:ko00513];
augustus-daph58-processed-gene-0.54-mRNA-1	K01899	LSC1; succinyl-CoA synthetase alpha subunit [EC:6.2.1.4 6.2.1.5]	00020 Citrate cycle (TCA cycle) [PATH:ko00020]; 00640 Propanoate metabolism [PATH:ko00640];
maker-daph58-augustus-gene-0.506-mRNA-1	K04599	MTH; G protein-coupled receptor Mth (Methuselah protein)	04030 G protein-coupled receptors [BR:ko04030];
maker-daph58-augustus-gene-0.564-mRNA-1	K07893	RAB6A; Ras-related protein Rab-6A	04131 Membrane trafficking [BR:ko04131]; 04147 Exosome [BR:ko04147]; 04031 GTP-binding proteins [BR:ko04031];
maker-daph58-augustus-gene-0.569-mRNA-1	K15106	SLC25A14_30; solute carrier family 25 (mitochondrial carrier), member 14/30	02000 Transporters [BR:ko02000];
maker-daph58-augustus-gene-0.572-mRNA-1	K23566	MMGT1, EMG5; membrane magnesium transporter 1	04131 Membrane trafficking [BR:ko04131];
maker-daph58-augustus-gene-0.581-mRNA-1	K02266	COX6A; cytochrome c oxidase subunit 6a	00190 Oxidative phosphorylation [PATH:ko00190]; 04260 Cardiac muscle contraction [PATH:ko04260]; 04714 Thermogenesis [PATH:ko04714]; 05010 Alzheimer disease [PATH:ko05010]; 05012 Parkinson disease [PATH:ko05012]; 05014 Amyotrophic lateral sclerosis [PATH:ko05014]; 05016 Huntington disease [PATH:ko05016]; 05020 Prion disease [PATH:ko05020]; 05022 Pathways of neurodegeneration - multiple diseases […
maker-daph58-augustus-gene-0.706-mRNA-1	K15272	SLC35A1_2_3; solute carrier family 35 (UDP-sugar transporter), member A1/2/3	02000 Transporters [BR:ko02000];
maker-daph58-augustus-gene-0.718-mRNA-1	K05293	PIGU; GPI-anchor transamidase subunit U	00563 Glycosylphosphatidylinositol (GPI)-anchor biosynthesis [PATH:ko00563];
maker-daph33-augustus-gene-0.46-mRNA-1	K00995	pgsA, PGS1; CDP-diacylglycerol---glycerol-3-phosphate 3-phosphatidyltransferase [EC:2.7.8.5]	00564 Glycerophospholipid metabolism [PATH:ko00564];
maker-daph33-augustus-gene-0.58-mRNA-1	K05330	KCNJN; potassium inwardly-rectifying channel subfamily J, other	04040 Ion channels [BR:ko04040];
maker-daph33-augustus-gene-0.738-mRNA-1	K17310	SAA; serum amyloid A protein	04147 Exosome [BR:ko04147];
maker-daph33-augustus-gene-0.779-mRNA-1	K17387	KIF23; kinesin family member 23	05206 MicroRNAs in cancer [PATH:ko05206]; 04131 Membrane trafficking [BR:ko04131]; 03036 Chromosome and associated proteins [BR:ko03036]; 04812 Cytoskeleton proteins [BR:ko04812];
maker-daph33-augustus-gene-0.782-mRNA-1	K03349	APC2; anaphase-promoting complex subunit 2	04120 Ubiquitin mediated proteolysis [PATH:ko04120]; 04110 Cell cycle [PATH:ko04110]; 04111 Cell cycle - yeast [PATH:ko04111]; 04113 Meiosis - yeast [PATH:ko04113]; 04114 Oocyte meiosis [PATH:ko04114]; 04914 Progesterone-mediated oocyte maturation [PATH:ko04914]; 05166 Human T-cell leukemia virus 1 infection [PATH:ko05166]; 04121 Ubiquitin system [BR:ko04121]; 03036 Chromosome and associated prot…
maker-daph33-augustus-gene-0.784-mRNA-1	K03679	RRP4, EXOSC2; exosome complex component RRP4	03018 RNA degradation [PATH:ko03018]; 03019 Messenger RNA biogenesis [BR:ko03019];
maker-daph33-augustus-gene-0.822-mRNA-1	K07378	NLGN; neuroligin	04514 Cell adhesion molecules [PATH:ko04514]; 04131 Membrane trafficking [BR:ko04131];
maker-daph33-augustus-gene-0.830-mRNA-1	K22414	POLDIP3; polymerase delta-interacting protein 3	03019 Messenger RNA biogenesis [BR:ko03019];
maker-daph33-augustus-gene-0.839-mRNA-1	K05330	KCNJN; potassium inwardly-rectifying channel subfamily J, other	04040 Ion channels [BR:ko04040];
maker-daph33-augustus-gene-0.857-mRNA-1	K21878	USH1G; Usher syndrome type-1G protein	03036 Chromosome and associated proteins [BR:ko03036];
maker-daph33-augustus-gene-0.884-mRNA-1	K20068	REPS; RalBP1-associated Eps domain-containing protein	04131 Membrane trafficking [BR:ko04131];
augustus-daph307-processed-gene-0.2-mRNA-1	K20230	KEK1; kekkon-1	04013 MAPK signaling pathway - fly [PATH:ko04013];
maker-daph307-augustus-gene-0.254-mRNA-1	K17902	TBC1D4, AS160; TBC1 domain family member 4	04919 Thyroid hormone signaling pathway [PATH:ko04919]; 05415 Diabetic cardiomyopathy [PATH:ko05415]; 04931 Insulin resistance [PATH:ko04931]; 04131 Membrane trafficking [BR:ko04131];
genemark-daph307-processed-gene-0.101-mRNA-1	K09205	KLF8_12; krueppel-like factor 8/12	03000 Transcription factors [BR:ko03000];
genemark-daph307-processed-gene-0.102-mRNA-1	K05313	GRIN; glutamate receptor, ionotropic, invertebrate	04040 Ion channels [BR:ko04040];
maker-daph307-augustus-gene-0.257-mRNA-1	K19684	CLUAP1, DYF3; clusterin-associated protein 1	03036 Chromosome and associated proteins [BR:ko03036];
maker-daph307-augustus-gene-0.263-mRNA-1	K17405	MRPS26; small subunit ribosomal protein S26	03011 Ribosome [BR:ko03011];
maker-daph307-augustus-gene-0.266-mRNA-1	K02537	MAD2; mitotic spindle assembly checkpoint protein MAD2	04110 Cell cycle [PATH:ko04110]; 04111 Cell cycle - yeast [PATH:ko04111]; 04113 Meiosis - yeast [PATH:ko04113]; 04114 Oocyte meiosis [PATH:ko04114]; 04914 Progesterone-mediated oocyte maturation [PATH:ko04914]; 05166 Human T-cell leukemia virus 1 infection [PATH:ko05166]; 03036 Chromosome and associated proteins [BR:ko03036];
maker-daph307-augustus-gene-0.267-mRNA-1	K02259	COX15, ctaA; heme a synthase [EC:1.17.99.9]	00190 Oxidative phosphorylation [PATH:ko00190]; 00860 Porphyrin and chlorophyll metabolism [PATH:ko00860]; 02020 Two-component system [PATH:ko02020]; 04714 Thermogenesis [PATH:ko04714]; 03029 Mitochondrial biogenesis [BR:ko03029];
maker-daph307-augustus-gene-0.282-mRNA-1	K20282	GCC2; GRIP and coiled-coil domain-containing protein 2	05132 Salmonella infection [PATH:ko05132]; 04131 Membrane trafficking [BR:ko04131];
maker-daph307-augustus-gene-0.296-mRNA-1	K23860	PLEKHG4; pleckstrin homology domain-containing family G member 4	04990 Domain-containing proteins not elsewhere classified [BR:ko04990];
maker-daph307-augustus-gene-0.301-mRNA-1	K01968	E6.4.1.4A; 3-methylcrotonyl-CoA carboxylase alpha subunit [EC:6.4.1.4]	00280 Valine, leucine and isoleucine degradation [PATH:ko00280];
maker-daph307-augustus-gene-0.422-mRNA-1	K17401	MRPS22; small subunit ribosomal protein S22	03011 Ribosome [BR:ko03011]; 03029 Mitochondrial biogenesis [BR:ko03029];
maker-daph307-augustus-gene-0.425-mRNA-1	K17686	copA, ctpA, ATP7; P-type Cu+ transporter [EC:7.2.2.8]	04016 MAPK signaling pathway - plant [PATH:ko04016]; 04978 Mineral absorption [PATH:ko04978]; 01524 Platinum drug resistance [PATH:ko01524];
maker-daph307-augustus-gene-0.463-mRNA-1	K23339	YPEL5; protein yippee-like 5	04121 Ubiquitin system [BR:ko04121];
maker-daph307-augustus-gene-0.464-mRNA-1	K11353	NDUFA13; NADH dehydrogenase (ubiquinone) 1 alpha subcomplex subunit 13	00190 Oxidative phosphorylation [PATH:ko00190]; 04723 Retrograde endocannabinoid signaling [PATH:ko04723]; 04714 Thermogenesis [PATH:ko04714]; 05010 Alzheimer disease [PATH:ko05010]; 05012 Parkinson disease [PATH:ko05012]; 05014 Amyotrophic lateral sclerosis [PATH:ko05014]; 05016 Huntington disease [PATH:ko05016]; 05020 Prion disease [PATH:ko05020]; 05022 Pathways of neurodegeneration - multiple …
maker-daph307-augustus-gene-0.472-mRNA-1	K15616	EYA1; eyes absent homolog 1 [EC:3.1.3.48]	05202 Transcriptional misregulation in cancer [PATH:ko05202]; 01009 Protein phosphatases and associated proteins [BR:ko01009];
maker-daph307-augustus-gene-0.486-mRNA-1	K12301	SLC17A5; MFS transporter, ACS family, solute carrier family 17 (sodium-dependent inorganic phosphate cotransporter), member 5	04142 Lysosome [PATH:ko04142]; 02000 Transporters [BR:ko02000];
maker-daph307-augustus-gene-0.518-mRNA-1	K24419	METTL27; methyltransferase-like protein 27 [EC:2.1.1.-]	99980 Enzymes with EC numbers;
maker-daph307-augustus-gene-0.529-mRNA-1	K19748	GORAB, SCYL1BP1; RAB6-interacting golgin	04115 p53 signaling pathway [PATH:ko04115]; 04131 Membrane trafficking [BR:ko04131];
augustus-daph307-processed-gene-0.39-mRNA-1	K03065	PSMC3, RPT5; 26S proteasome regulatory subunit T5	03050 Proteasome [PATH:ko03050]; 05169 Epstein-Barr virus infection [PATH:ko05169]; 05010 Alzheimer disease [PATH:ko05010]; 05012 Parkinson disease [PATH:ko05012]; 05014 Amyotrophic lateral sclerosis [PATH:ko05014]; 05016 Huntington disease [PATH:ko05016]; 05017 Spinocerebellar ataxia [PATH:ko05017]; 05020 Prion disease [PATH:ko05020]; 05022 Pathways of neurodegeneration - multiple diseases [PATH…
maker-daph307-augustus-gene-0.541-mRNA-1	K15837	GPSM2; G-protein signaling modulator 2	03036 Chromosome and associated proteins [BR:ko03036];
maker-daph307-augustus-gene-0.551-mRNA-1	K00471	BBOX1; gamma-butyrobetaine dioxygenase [EC:1.14.11.1]	00310 Lysine degradation [PATH:ko00310];
maker-daph307-augustus-gene-0.556-mRNA-1	K07526	SRGAP; SLIT-ROBO Rho GTPase activating protein	04360 Axon guidance [PATH:ko04360]; 04131 Membrane trafficking [BR:ko04131];
maker-daph307-augustus-gene-0.580-mRNA-1	K20363	YIPF5_7, YIP1; protein YIPF5/7	04131 Membrane trafficking [BR:ko04131];
maker-daph307-augustus-gene-0.583-mRNA-1	K11855	USP36_42; ubiquitin carboxyl-terminal hydrolase 36/42 [EC:3.4.19.12]	01002 Peptidases and inhibitors [BR:ko01002]; 04121 Ubiquitin system [BR:ko04121];
maker-daph307-augustus-gene-0.627-mRNA-1	K11339	MORF4L1, MRG15, EAF3; mortality factor 4-like protein 1	03036 Chromosome and associated proteins [BR:ko03036]; 03400 DNA repair and recombination proteins [BR:ko03400];
maker-daph307-augustus-gene-0.634-mRNA-1	K24635	SMYD5, ZMYND23; SET and MYND domain-containing protein 5 [EC:2.1.1.-]	04990 Domain-containing proteins not elsewhere classified [BR:ko04990];
genemark-daph307-processed-gene-0.175-mRNA-1	K02990	RP-S6, MRPS6, rpsF; small subunit ribosomal protein S6	03010 Ribosome [PATH:ko03010]; 03011 Ribosome [BR:ko03011]; 03029 Mitochondrial biogenesis [BR:ko03029];
maker-daph307-augustus-gene-0.636-mRNA-1	K03871	VHL; von Hippel-Lindau disease tumor supressor	04120 Ubiquitin mediated proteolysis [PATH:ko04120]; 04066 HIF-1 signaling pathway [PATH:ko04066]; 04212 Longevity regulating pathway - worm [PATH:ko04212]; 05200 Pathways in cancer [PATH:ko05200]; 05211 Renal cell carcinoma [PATH:ko05211]; 04121 Ubiquitin system [BR:ko04121];
maker-daph307-augustus-gene-0.638-mRNA-1	K01049	ACHE; acetylcholinesterase [EC:3.1.1.7]	00564 Glycerophospholipid metabolism [PATH:ko00564]; 04725 Cholinergic synapse [PATH:ko04725]; 00537 Glycosylphosphatidylinositol (GPI)-anchored proteins [BR:ko00537];
genemark-daph307-processed-gene-0.178-mRNA-1	K11494	RCBTB; RCC1 and BTB domain-containing protein	03036 Chromosome and associated proteins [BR:ko03036];
maker-daph307-augustus-gene-0.646-mRNA-1	K22647	MINDY3_4; ubiquitin carboxyl-terminal hydrolase MINDY-3/4 [EC:3.4.19.12]	04121 Ubiquitin system [BR:ko04121];
genemark-daph307-processed-gene-0.182-mRNA-1	K22647	MINDY3_4; ubiquitin carboxyl-terminal hydrolase MINDY-3/4 [EC:3.4.19.12]	04121 Ubiquitin system [BR:ko04121];
maker-daph307-augustus-gene-0.658-mRNA-1	K22647	MINDY3_4; ubiquitin carboxyl-terminal hydrolase MINDY-3/4 [EC:3.4.19.12]	04121 Ubiquitin system [BR:ko04121];
maker-daph307-augustus-gene-0.664-mRNA-1	K03844	ALG11; alpha-1,2-mannosyltransferase [EC:2.4.1.131]	00510 N-Glycan biosynthesis [PATH:ko00510]; 00513 Various types of N-glycan biosynthesis [PATH:ko00513]; 01003 Glycosyltransferases [BR:ko01003];
maker-daph307-augustus-gene-0.665-mRNA-1	K08186	SLC16A9; MFS transporter, MCT family, solute carrier family 16 (monocarboxylic acid transporters), member 9	02000 Transporters [BR:ko02000];
maker-daph307-augustus-gene-0.687-mRNA-1	K08869	ADCK, ABC1; aarF domain-containing kinase	01001 Protein kinases [BR:ko01001];
maker-daph307-augustus-gene-0.706-mRNA-1	K00827	AGXT2; alanine-glyoxylate transaminase / (R)-3-amino-2-methylpropionate-pyruvate transaminase [EC:2.6.1.44 2.6.1.40]	00250 Alanine, aspartate and glutamate metabolism [PATH:ko00250]; 00260 Glycine, serine and threonine metabolism [PATH:ko00260]; 00270 Cysteine and methionine metabolism [PATH:ko00270]; 00280 Valine, leucine and isoleucine degradation [PATH:ko00280]; 01007 Amino acid related enzymes [BR:ko01007];
maker-daph307-augustus-gene-0.709-mRNA-1	K17776	MTX; metaxin	03029 Mitochondrial biogenesis [BR:ko03029];
maker-daph307-augustus-gene-0.714-mRNA-1	K11643	CHD4, MI2B; chromodomain-helicase-DNA-binding protein 4 [EC:3.6.4.12]	05203 Viral carcinogenesis [PATH:ko05203]; 05165 Human papillomavirus infection [PATH:ko05165]; 03036 Chromosome and associated proteins [BR:ko03036];
maker-daph307-augustus-gene-0.722-mRNA-1	K23588	MLLT6_10, AF17_10; protein AF-17/10	03036 Chromosome and associated proteins [BR:ko03036];
maker-daph307-augustus-gene-0.724-mRNA-1	K01183	E3.2.1.14; chitinase [EC:3.2.1.14]	00520 Amino sugar and nucleotide sugar metabolism [PATH:ko00520];
maker-daph307-augustus-gene-0.762-mRNA-1	K01183	E3.2.1.14; chitinase [EC:3.2.1.14]	00520 Amino sugar and nucleotide sugar metabolism [PATH:ko00520];
maker-daph307-augustus-gene-0.772-mRNA-1	K01183	E3.2.1.14; chitinase [EC:3.2.1.14]	00520 Amino sugar and nucleotide sugar metabolism [PATH:ko00520];
maker-daph307-augustus-gene-0.774-mRNA-1	K23096	RGMA; repulsive guidance molecule A	04350 TGF-beta signaling pathway [PATH:ko04350]; 04360 Axon guidance [PATH:ko04360];
maker-daph307-augustus-gene-0.776-mRNA-1	K18586	COQ4; ubiquinone biosynthesis protein COQ4	99987 Cofactor metabolism;
maker-daph307-augustus-gene-0.784-mRNA-1	K12734	PPIL3; peptidyl-prolyl cis-trans isomerase-like 3 [EC:5.2.1.8]	03041 Spliceosome [BR:ko03041]; 03110 Chaperones and folding catalysts [BR:ko03110];
maker-daph307-augustus-gene-0.790-mRNA-1	K05752	C3ORF10, HSPC300; chromosome 3 open reading frame 10	04810 Regulation of actin cytoskeleton [PATH:ko04810]; 05130 Pathogenic Escherichia coli infection [PATH:ko05130]; 05132 Salmonella infection [PATH:ko05132];
maker-daph307-augustus-gene-0.792-mRNA-1	K10589	UBE3C; ubiquitin-protein ligase E3 C [EC:2.3.2.26]	04120 Ubiquitin mediated proteolysis [PATH:ko04120]; 04121 Ubiquitin system [BR:ko04121];
maker-daph307-augustus-gene-0.798-mRNA-1	K01280	TPP2; tripeptidyl-peptidase II [EC:3.4.14.10]	01002 Peptidases and inhibitors [BR:ko01002]; 03110 Chaperones and folding catalysts [BR:ko03110];
maker-daph307-augustus-gene-0.813-mRNA-1	K06225	PTCH1; patched 1	04340 Hedgehog signaling pathway [PATH:ko04340]; 04341 Hedgehog signaling pathway - fly [PATH:ko04341]; 04024 cAMP signaling pathway [PATH:ko04024]; 04360 Axon guidance [PATH:ko04360]; 05200 Pathways in cancer [PATH:ko05200]; 05205 Proteoglycans in cancer [PATH:ko05205]; 05217 Basal cell carcinoma [PATH:ko05217];
maker-daph26-augustus-gene-0.122-mRNA-1	K03537	POP5; ribonuclease P/MRP protein subunit POP5 [EC:3.1.26.5]	03013 RNA transport [PATH:ko03013]; 03008 Ribosome biogenesis in eukaryotes [PATH:ko03008]; 03009 Ribosome biogenesis [BR:ko03009]; 03016 Transfer RNA biogenesis [BR:ko03016]; 03029 Mitochondrial biogenesis [BR:ko03029];
maker-daph26-augustus-gene-0.173-mRNA-1	K01183	E3.2.1.14; chitinase [EC:3.2.1.14]	00520 Amino sugar and nucleotide sugar metabolism [PATH:ko00520];
augustus-daph26-processed-gene-0.49-mRNA-1	K01488	add, ADA; adenosine deaminase [EC:3.5.4.4]	00230 Purine metabolism [PATH:ko00230]; 05340 Primary immunodeficiency [PATH:ko05340];
maker-daph26-augustus-gene-0.213-mRNA-1	K15115	SLC25A32, MFT; solute carrier family 25 (mitochondrial folate transporter), member 32	02000 Transporters [BR:ko02000];
augustus-daph26-processed-gene-0.59-mRNA-1	K19488	DMRT1; doublesex- and mab-3-related transcription factor 1	03000 Transcription factors [BR:ko03000];
maker-daph26-augustus-gene-0.269-mRNA-1	K17790	TIM22; mitochondrial import inner membrane translocase subunit TIM22	03029 Mitochondrial biogenesis [BR:ko03029]; 02000 Transporters [BR:ko02000];
augustus-daph26-processed-gene-0.64-mRNA-1	K00616	E2.2.1.2, talA, talB; transaldolase [EC:2.2.1.2]	00030 Pentose phosphate pathway [PATH:ko00030];
maker-daph26-augustus-gene-0.282-mRNA-1	K04863	CACNB2; voltage-dependent calcium channel beta-2	04010 MAPK signaling pathway [PATH:ko04010]; 04921 Oxytocin signaling pathway [PATH:ko04921]; 04260 Cardiac muscle contraction [PATH:ko04260]; 04261 Adrenergic signaling in cardiomyocytes [PATH:ko04261]; 05410 Hypertrophic cardiomyopathy [PATH:ko05410]; 05412 Arrhythmogenic right ventricular cardiomyopathy [PATH:ko05412]; 05414 Dilated cardiomyopathy [PATH:ko05414]; 04040 Ion channels [BR:ko04040…
maker-daph26-augustus-gene-0.288-mRNA-1	K22455	EBAG9; estrogen receptor-binding fragment-associated gene 9 protein	04915 Estrogen signaling pathway [PATH:ko04915];
maker-daph26-augustus-gene-0.289-mRNA-1	K17662	CBP3, UQCC; cytochrome b pre-mRNA-processing protein 3	03029 Mitochondrial biogenesis [BR:ko03029];
maker-daph26-augustus-gene-0.320-mRNA-1	K13370	HSD17B8; 17beta-estradiol 17-dehydrogenase / 3alpha(17beta)-hydroxysteroid dehydrogenase (NAD+) / 3-oxoacyl-[acyl-carrier protein] reductase alpha subunit [EC:1.1.1.62 1.1.1.239]	00061 Fatty acid biosynthesis [PATH:ko00061]; 00140 Steroid hormone biosynthesis [PATH:ko00140];
augustus-daph314-processed-gene-0.448-mRNA-1	K14293	KPNB1, IPO1; importin subunit beta-1	03013 RNA transport [PATH:ko03013]; 03009 Ribosome biogenesis [BR:ko03009]; 03036 Chromosome and associated proteins [BR:ko03036];
maker-daph314-augustus-gene-0.39-mRNA-1	K24051	SPRTN; SprT-like domain-contaning protein Spartan	03400 DNA repair and recombination proteins [BR:ko03400];
maker-daph314-augustus-gene-0.45-mRNA-1	K07209	IKBKB, IKKB; inhibitor of nuclear factor kappa-B kinase subunit beta [EC:2.7.11.10]	04010 MAPK signaling pathway [PATH:ko04010]; 04014 Ras signaling pathway [PATH:ko04014]; 04064 NF-kappa B signaling pathway [PATH:ko04064]; 04668 TNF signaling pathway [PATH:ko04668]; 04068 FoxO signaling pathway [PATH:ko04068]; 04151 PI3K-Akt signaling pathway [PATH:ko04151]; 04150 mTOR signaling pathway [PATH:ko04150]; 04210 Apoptosis [PATH:ko04210]; 04620 Toll-like receptor signaling pathway […
augustus-daph314-processed-gene-0.454-mRNA-1	K13240	NOS1; nitric-oxide synthase, brain [EC:1.14.13.39]	00220 Arginine biosynthesis [PATH:ko00220]; 00330 Arginine and proline metabolism [PATH:ko00330]; 04371 Apelin signaling pathway [PATH:ko04371]; 04020 Calcium signaling pathway [PATH:ko04020]; 04145 Phagosome [PATH:ko04145]; 04926 Relaxin signaling pathway [PATH:ko04926]; 04970 Salivary secretion [PATH:ko04970]; 04730 Long-term depression [PATH:ko04730]; 04713 Circadian entrainment [PATH:ko04713]…
maker-daph314-augustus-gene-0.92-mRNA-1	K11981	RNF41, NRDP1; E3 ubiquitin-protein ligase NRDP1 [EC:2.3.2.27]	04144 Endocytosis [PATH:ko04144]; 04131 Membrane trafficking [BR:ko04131]; 04121 Ubiquitin system [BR:ko04121]; 03029 Mitochondrial biogenesis [BR:ko03029];
maker-daph314-augustus-gene-0.96-mRNA-1	K00236	SDHC, SDH3; succinate dehydrogenase (ubiquinone) cytochrome b560 subunit	00020 Citrate cycle (TCA cycle) [PATH:ko00020]; 00190 Oxidative phosphorylation [PATH:ko00190]; 04714 Thermogenesis [PATH:ko04714]; 05010 Alzheimer disease [PATH:ko05010]; 05012 Parkinson disease [PATH:ko05012]; 05014 Amyotrophic lateral sclerosis [PATH:ko05014]; 05016 Huntington disease [PATH:ko05016]; 05020 Prion disease [PATH:ko05020]; 05022 Pathways of neurodegeneration - multiple diseases [P…
maker-daph314-augustus-gene-0.102-mRNA-1	K02184	FMN2; formin 2	04320 Dorso-ventral axis formation [PATH:ko04320]; 04812 Cytoskeleton proteins [BR:ko04812];
maker-daph314-augustus-gene-0.125-mRNA-1	K08376	NPSR1, GPR154; neuropeptide S receptor	04030 G protein-coupled receptors [BR:ko04030];
maker-daph314-augustus-gene-0.133-mRNA-1	K08775	BRCA2, FANCD1; breast cancer 2 susceptibility protein	03440 Homologous recombination [PATH:ko03440]; 03460 Fanconi anemia pathway [PATH:ko03460]; 05200 Pathways in cancer [PATH:ko05200]; 05212 Pancreatic cancer [PATH:ko05212]; 05224 Breast cancer [PATH:ko05224]; 04121 Ubiquitin system [BR:ko04121]; 03036 Chromosome and associated proteins [BR:ko03036]; 03400 DNA repair and recombination proteins [BR:ko03400];
maker-daph314-augustus-gene-0.128-mRNA-1	K12171	SH3RF, POSH; E3 ubiquitin-protein ligase SH3RF [EC:2.3.2.27]	01009 Protein phosphatases and associated proteins [BR:ko01009]; 04121 Ubiquitin system [BR:ko04121];
maker-daph314-augustus-gene-0.137-mRNA-1	K01672	CA; carbonic anhydrase [EC:4.2.1.1]	00910 Nitrogen metabolism [PATH:ko00910];
maker-daph314-augustus-gene-0.158-mRNA-1	K10640	RNF25, AO7; E3 ubiquitin-protein ligase RNF25 [EC:2.3.2.27]	04121 Ubiquitin system [BR:ko04121];
maker-daph314-augustus-gene-0.181-mRNA-1	K05857	PLCD; phosphatidylinositol phospholipase C, delta [EC:3.1.4.11]	00562 Inositol phosphate metabolism [PATH:ko00562]; 04020 Calcium signaling pathway [PATH:ko04020]; 04070 Phosphatidylinositol signaling system [PATH:ko04070]; 04919 Thyroid hormone signaling pathway [PATH:ko04919]; 05131 Shigellosis [PATH:ko05131]; 04933 AGE-RAGE signaling pathway in diabetic complications [PATH:ko04933]; 04131 Membrane trafficking [BR:ko04131];
maker-daph314-augustus-gene-0.182-mRNA-1	K05289	GAA1; GPI-anchor transamidase subunit GAA1	00563 Glycosylphosphatidylinositol (GPI)-anchor biosynthesis [PATH:ko00563];
maker-daph314-augustus-gene-0.160-mRNA-1	K23791	PHETA; sesquipedalian	04131 Membrane trafficking [BR:ko04131]; 04990 Domain-containing proteins not elsewhere classified [BR:ko04990];
maker-daph314-augustus-gene-0.210-mRNA-1	K02737	PSMB5; 20S proteasome subunit beta 5 [EC:3.4.25.1]	03050 Proteasome [PATH:ko03050]; 05010 Alzheimer disease [PATH:ko05010]; 05012 Parkinson disease [PATH:ko05012]; 05014 Amyotrophic lateral sclerosis [PATH:ko05014]; 05016 Huntington disease [PATH:ko05016]; 05017 Spinocerebellar ataxia [PATH:ko05017]; 05020 Prion disease [PATH:ko05020]; 05022 Pathways of neurodegeneration - multiple diseases [PATH:ko05022]; 01002 Peptidases and inhibitors [BR:ko01…
maker-daph314-augustus-gene-0.233-mRNA-1	K06052	JAG1, CD339; jagged-1	04330 Notch signaling pathway [PATH:ko04330]; 04371 Apelin signaling pathway [PATH:ko04371]; 04668 TNF signaling pathway [PATH:ko04668]; 04658 Th1 and Th2 cell differentiation [PATH:ko04658]; 05200 Pathways in cancer [PATH:ko05200]; 05224 Breast cancer [PATH:ko05224]; 05165 Human papillomavirus infection [PATH:ko05165]; 01522 Endocrine resistance [PATH:ko01522]; 04090 CD molecules [BR:ko04090];
augustus-daph314-processed-gene-0.480-mRNA-1	K12874	AQR; intron-binding protein aquarius	03040 Spliceosome [PATH:ko03040]; 03041 Spliceosome [BR:ko03041];
maker-daph314-augustus-gene-0.240-mRNA-1	K10410	DNALI; dynein light intermediate chain, axonemal	05014 Amyotrophic lateral sclerosis [PATH:ko05014]; 05016 Huntington disease [PATH:ko05016]; 05022 Pathways of neurodegeneration - multiple diseases [PATH:ko05022]; 04812 Cytoskeleton proteins [BR:ko04812];
maker-daph314-augustus-gene-0.247-mRNA-1	K19904	SYT4; synaptotagmin-4	04131 Membrane trafficking [BR:ko04131];
augustus-daph314-processed-gene-0.484-mRNA-1	K14559	MPP10; U3 small nucleolar RNA-associated protein MPP10	03008 Ribosome biogenesis in eukaryotes [PATH:ko03008]; 01009 Protein phosphatases and associated proteins [BR:ko01009]; 03009 Ribosome biogenesis [BR:ko03009];
maker-daph314-augustus-gene-0.261-mRNA-1	K15084	SLC25A16, GDA, LEU5; solute carrier family 25 (mitochondrial carrier protein), member 16	02000 Transporters [BR:ko02000];
maker-daph314-augustus-gene-0.280-mRNA-1	K11140	ANPEP, CD13; aminopeptidase N [EC:3.4.11.2]	00480 Glutathione metabolism [PATH:ko00480]; 04640 Hematopoietic cell lineage [PATH:ko04640]; 04614 Renin-angiotensin system [PATH:ko04614]; 01002 Peptidases and inhibitors [BR:ko01002]; 04131 Membrane trafficking [BR:ko04131]; 04147 Exosome [BR:ko04147]; 04090 CD molecules [BR:ko04090];
maker-daph314-augustus-gene-0.293-mRNA-1	K03143	TFIIH3, GTF2H3, TFB4; transcription initiation factor TFIIH subunit 3	03022 Basal transcription factors [PATH:ko03022]; 03420 Nucleotide excision repair [PATH:ko03420]; 05203 Viral carcinogenesis [PATH:ko05203]; 03021 Transcription machinery [BR:ko03021]; 03400 DNA repair and recombination proteins [BR:ko03400];
genemark-daph314-processed-gene-0.431-mRNA-1	K21751	DR1, NC2-beta; down-regulator of transcription 1	03021 Transcription machinery [BR:ko03021]; 03036 Chromosome and associated proteins [BR:ko03036];
maker-daph314-augustus-gene-0.324-mRNA-1	K14860	TMA16; translation machinery-associated protein 16	03009 Ribosome biogenesis [BR:ko03009];
maker-daph314-augustus-gene-0.332-mRNA-1	K00799	GST, gst; glutathione S-transferase [EC:2.5.1.18]	00480 Glutathione metabolism [PATH:ko00480]; 00980 Metabolism of xenobiotics by cytochrome P450 [PATH:ko00980]; 00982 Drug metabolism - cytochrome P450 [PATH:ko00982]; 00983 Drug metabolism - other enzymes [PATH:ko00983]; 04212 Longevity regulating pathway - worm [PATH:ko04212]; 05200 Pathways in cancer [PATH:ko05200]; 05204 Chemical carcinogenesis [PATH:ko05204]; 05225 Hepatocellular carcinoma […
maker-daph314-augustus-gene-0.349-mRNA-1	K02156	AUB, PIWI; aubergine	04320 Dorso-ventral axis formation [PATH:ko04320]; 03036 Chromosome and associated proteins [BR:ko03036];
maker-daph68-augustus-gene-0.282-mRNA-1	K19054	FXN; frataxin [EC:1.16.3.1]	00860 Porphyrin and chlorophyll metabolism [PATH:ko00860]; 03029 Mitochondrial biogenesis [BR:ko03029];
maker-daph68-augustus-gene-0.288-mRNA-1	K12840	RBM17, SPF45; splicing factor 45	03040 Spliceosome [PATH:ko03040]; 03041 Spliceosome [BR:ko03041];
maker-daph68-augustus-gene-0.324-mRNA-1	K09828	DHCR24, DWF1; Delta24-sterol reductase [EC:1.3.1.72 1.3.1.-]	00100 Steroid biosynthesis [PATH:ko00100];
augustus-daph68-processed-gene-0.71-mRNA-1	K12757	MYL12; myosin regulatory light chain 12	04510 Focal adhesion [PATH:ko04510]; 04530 Tight junction [PATH:ko04530]; 04810 Regulation of actin cytoskeleton [PATH:ko04810]; 04611 Platelet activation [PATH:ko04611]; 04670 Leukocyte transendothelial migration [PATH:ko04670]; 04360 Axon guidance [PATH:ko04360]; 05132 Salmonella infection [PATH:ko05132]; 05131 Shigellosis [PATH:ko05131]; 04812 Cytoskeleton proteins [BR:ko04812]; 04147 Exosome …
genemark-daph68-processed-gene-0.237-mRNA-1	K16831	BORA; protein aurora borealis	03036 Chromosome and associated proteins [BR:ko03036];
maker-daph68-augustus-gene-0.390-mRNA-1	K04994	MCOLN3, TRPML3; mucolipin 3	04020 Calcium signaling pathway [PATH:ko04020]; 04040 Ion channels [BR:ko04040];
maker-daph68-augustus-gene-0.401-mRNA-1	K08855	GAK; cyclin G-associated kinase [EC:2.7.11.1]	01001 Protein kinases [BR:ko01001]; 04131 Membrane trafficking [BR:ko04131];
maker-daph68-augustus-gene-0.402-mRNA-1	K20818	KXD1, BORCS4; KxDL motif-containing protein 1	04131 Membrane trafficking [BR:ko04131];
maker-daph68-augustus-gene-0.409-mRNA-1	K14343	SLC10A3_5; solute carrier family 10 (sodium/bile acid cotransporter), member 3/5	02000 Transporters [BR:ko02000];
maker-daph68-augustus-gene-0.412-mRNA-1	K08588	BAP1, UCHL2; ubiquitin carboxyl-terminal hydrolase BAP1 [EC:3.4.19.12]	01002 Peptidases and inhibitors [BR:ko01002]; 04121 Ubiquitin system [BR:ko04121];
evm-daph68-processed-gene-0.121-mRNA-1	K00288	MTHFD; methylenetetrahydrofolate dehydrogenase (NADP+) / methenyltetrahydrofolate cyclohydrolase / formyltetrahydrofolate synthetase [EC:1.5.1.5 3.5.4.9 6.3.4.3]	00670 One carbon pool by folate [PATH:ko00670]; 04147 Exosome [BR:ko04147];
maker-daph361-augustus-gene-0.171-mRNA-1	K15133	MED17; mediator of RNA polymerase II transcription subunit 17	04919 Thyroid hormone signaling pathway [PATH:ko04919]; 03021 Transcription machinery [BR:ko03021];
maker-daph361-augustus-gene-0.190-mRNA-1	K03386	PRDX2_4, ahpC; peroxiredoxin 2/4 [EC:1.11.1.24]	04214 Apoptosis - fly [PATH:ko04214]; 04147 Exosome [BR:ko04147];
evm-daph361-processed-gene-0.611-mRNA-1	K04733	IRAK4; interleukin-1 receptor-associated kinase 4 [EC:2.7.11.1]	04010 MAPK signaling pathway [PATH:ko04010]; 04064 NF-kappa B signaling pathway [PATH:ko04064]; 04620 Toll-like receptor signaling pathway [PATH:ko04620]; 04624 Toll and Imd signaling pathway [PATH:ko04624]; 04621 NOD-like receptor signaling pathway [PATH:ko04621]; 04722 Neurotrophin signaling pathway [PATH:ko04722]; 05170 Human immunodeficiency virus 1 infection [PATH:ko05170]; 05161 Hepatitis B…
maker-daph361-augustus-gene-0.210-mRNA-1	K18729	ANGEL; protein angel	03019 Messenger RNA biogenesis [BR:ko03019];
maker-daph361-augustus-gene-0.222-mRNA-1	K06057	NUMBL; numb	04330 Notch signaling pathway [PATH:ko04330]; 04131 Membrane trafficking [BR:ko04131];
maker-daph361-augustus-gene-0.237-mRNA-1	K12362	RASGRP3; RAS guanyl-releasing protein 3	04010 MAPK signaling pathway [PATH:ko04010]; 04014 Ras signaling pathway [PATH:ko04014]; 04015 Rap1 signaling pathway [PATH:ko04015]; 04662 B cell receptor signaling pathway [PATH:ko04662]; 05200 Pathways in cancer [PATH:ko05200]; 04990 Domain-containing proteins not elsewhere classified [BR:ko04990];
maker-daph361-augustus-gene-0.247-mRNA-1	K05954	FNTB; protein farnesyltransferase subunit beta [EC:2.5.1.58]	00900 Terpenoid backbone biosynthesis [PATH:ko00900]; 01006 Prenyltransferases [BR:ko01006];
maker-daph361-augustus-gene-0.249-mRNA-1	K00911	ITPK; 1D-myo-inositol-triphosphate 3-kinase [EC:2.7.1.127]	00562 Inositol phosphate metabolism [PATH:ko00562]; 04020 Calcium signaling pathway [PATH:ko04020]; 04070 Phosphatidylinositol signaling system [PATH:ko04070];
maker-daph361-augustus-gene-0.293-mRNA-1	K00943	tmk, DTYMK; dTMP kinase [EC:2.7.4.9]	00240 Pyrimidine metabolism [PATH:ko00240];
augustus-daph361-processed-gene-0.493-mRNA-1	K03233	EEF1G; elongation factor 1-gamma	05134 Legionellosis [PATH:ko05134]; 03019 Messenger RNA biogenesis [BR:ko03019]; 03012 Translation factors [BR:ko03012];
augustus-daph361-processed-gene-0.494-mRNA-1	K08029	NKX2-2; homeobox protein Nkx-2.2	04950 Maturity onset diabetes of the young [PATH:ko04950]; 03000 Transcription factors [BR:ko03000];
maker-daph361-augustus-gene-0.305-mRNA-1	K21775	LIN52; protein lin-52	04218 Cellular senescence [PATH:ko04218];
maker-daph361-augustus-gene-0.307-mRNA-1	K17675	SUPV3L1, SUV3; ATP-dependent RNA helicase SUPV3L1/SUV3 [EC:3.6.4.13]	03029 Mitochondrial biogenesis [BR:ko03029];
maker-daph361-augustus-gene-0.364-mRNA-1	K06126	COQ6; ubiquinone biosynthesis monooxygenase Coq6 [EC:1.14.13.-]	00130 Ubiquinone and other terpenoid-quinone biosynthesis [PATH:ko00130];
maker-daph361-augustus-gene-0.366-mRNA-1	K02927	RP-L40e, RPL40, UBA52; ubiquitin-large subunit ribosomal protein L40e	03010 Ribosome [PATH:ko03010]; 04120 Ubiquitin mediated proteolysis [PATH:ko04120]; 04137 Mitophagy - animal [PATH:ko04137]; 05171 Coronavirus disease - COVID-19 [PATH:ko05171]; 05167 Kaposi sarcoma-associated herpesvirus infection [PATH:ko05167]; 05131 Shigellosis [PATH:ko05131]; 05012 Parkinson disease [PATH:ko05012]; 05022 Pathways of neurodegeneration - multiple diseases [PATH:ko05022]; 03011…
maker-daph361-augustus-gene-0.370-mRNA-1	K15025	EIF1AD; probable RNA-binding protein EIF1AD	99974 Translation;
maker-daph361-augustus-gene-0.397-mRNA-1	K12829	SF3B2, SAP145, CUS1; splicing factor 3B subunit 2	03040 Spliceosome [PATH:ko03040]; 03041 Spliceosome [BR:ko03041];
augustus-daph361-processed-gene-0.552-mRNA-1	K06709	KDM4, JMJD2, JHDM3; [histone H3]-trimethyl-L-lysine9/36 demethylase [EC:1.14.11.66 1.14.11.69]	03036 Chromosome and associated proteins [BR:ko03036];
maker-daph361-augustus-gene-0.413-mRNA-1	K23963	EPB41L5; band 4.1-like protein 5	04990 Domain-containing proteins not elsewhere classified [BR:ko04990];
maker-daph361-augustus-gene-0.416-mRNA-1	K08035	FOXA2, HNF3B; forkhead box protein A2, hepatocyte nuclear factor 3-beta	04212 Longevity regulating pathway - worm [PATH:ko04212]; 04213 Longevity regulating pathway - multiple species [PATH:ko04213]; 04950 Maturity onset diabetes of the young [PATH:ko04950]; 03000 Transcription factors [BR:ko03000];
maker-daph361-augustus-gene-0.418-mRNA-1	K15307	GPS2; G protein pathway suppressor 2	05166 Human T-cell leukemia virus 1 infection [PATH:ko05166];
maker-daph361-augustus-gene-0.423-mRNA-1	K18595	EML1_2; echinoderm microtubule-associated protein-like 1/2	04812 Cytoskeleton proteins [BR:ko04812];
augustus-daph361-processed-gene-0.563-mRNA-1	K02885	RP-L19e, RPL19; large subunit ribosomal protein L19e	03010 Ribosome [PATH:ko03010]; 05171 Coronavirus disease - COVID-19 [PATH:ko05171]; 03011 Ribosome [BR:ko03011];
evm-daph108-processed-gene-0.26-mRNA-1	K00507	SCD, desC; stearoyl-CoA desaturase (Delta-9 desaturase) [EC:1.14.19.1]	01040 Biosynthesis of unsaturated fatty acids [PATH:ko01040]; 04152 AMPK signaling pathway [PATH:ko04152]; 03320 PPAR signaling pathway [PATH:ko03320]; 04212 Longevity regulating pathway - worm [PATH:ko04212]; 01004 Lipid biosynthesis proteins [BR:ko01004];
maker-daph108-augustus-gene-0.42-mRNA-1	K10262	FBXW4, SHFM3; F-box and WD-40 domain protein 4	04121 Ubiquitin system [BR:ko04121];
genemark-daph108-processed-gene-0.129-mRNA-1	K07868	RHOBTB1_2; Rho-related BTB domain-containing protein 1/2	04120 Ubiquitin mediated proteolysis [PATH:ko04120]; 04121 Ubiquitin system [BR:ko04121]; 04031 GTP-binding proteins [BR:ko04031];
maker-daph108-augustus-gene-0.67-mRNA-1	K04354	PPP2R2; serine/threonine-protein phosphatase 2A regulatory subunit B	03015 mRNA surveillance pathway [PATH:ko03015]; 04390 Hippo signaling pathway [PATH:ko04390]; 04391 Hippo signaling pathway - fly [PATH:ko04391]; 04071 Sphingolipid signaling pathway [PATH:ko04071]; 04151 PI3K-Akt signaling pathway [PATH:ko04151]; 04152 AMPK signaling pathway [PATH:ko04152]; 04111 Cell cycle - yeast [PATH:ko04111]; 04530 Tight junction [PATH:ko04530]; 04261 Adrenergic signaling i…
maker-daph108-augustus-gene-0.103-mRNA-1	K04533	HD; huntingtin	05016 Huntington disease [PATH:ko05016]; 05022 Pathways of neurodegeneration - multiple diseases [PATH:ko05022]; 03019 Messenger RNA biogenesis [BR:ko03019]; 04131 Membrane trafficking [BR:ko04131]; 03029 Mitochondrial biogenesis [BR:ko03029];
evm-daph108-processed-gene-0.22-mRNA-1	K02606	ORC4; origin recognition complex subunit 4	04110 Cell cycle [PATH:ko04110]; 04111 Cell cycle - yeast [PATH:ko04111]; 04113 Meiosis - yeast [PATH:ko04113]; 03032 DNA replication proteins [BR:ko03032];
maker-daph66-augustus-gene-0.96-mRNA-1	K06277	RAPGEF1, GRF2; Rap guanine nucleotide exchange factor 1	04015 Rap1 signaling pathway [PATH:ko04015]; 04510 Focal adhesion [PATH:ko04510]; 04910 Insulin signaling pathway [PATH:ko04910]; 04722 Neurotrophin signaling pathway [PATH:ko04722]; 05211 Renal cell carcinoma [PATH:ko05211];
maker-daph66-augustus-gene-0.95-mRNA-1	K00700	GBE1, glgB; 1,4-alpha-glucan branching enzyme [EC:2.4.1.18]	00500 Starch and sucrose metabolism [PATH:ko00500]; 04147 Exosome [BR:ko04147];
maker-daph66-augustus-gene-0.110-mRNA-1	K04498	EP300, CREBBP, KAT3; E1A/CREB-binding protein [EC:2.3.1.48]	04310 Wnt signaling pathway [PATH:ko04310]; 04330 Notch signaling pathway [PATH:ko04330]; 04350 TGF-beta signaling pathway [PATH:ko04350]; 04630 JAK-STAT signaling pathway [PATH:ko04630]; 04066 HIF-1 signaling pathway [PATH:ko04066]; 04068 FoxO signaling pathway [PATH:ko04068]; 04024 cAMP signaling pathway [PATH:ko04024]; 04110 Cell cycle [PATH:ko04110]; 04520 Adherens junction [PATH:ko04520]; 04…
maker-daph66-augustus-gene-0.113-mRNA-1	K14310	NUP205, NUP192; nuclear pore complex protein Nup205	03013 RNA transport [PATH:ko03013]; 05014 Amyotrophic lateral sclerosis [PATH:ko05014]; 03019 Messenger RNA biogenesis [BR:ko03019]; 03036 Chromosome and associated proteins [BR:ko03036];
genemark-daph66-processed-gene-0.702-mRNA-1	K21772	PURA; transcriptional activator protein Pur-alpha	03019 Messenger RNA biogenesis [BR:ko03019]; 03032 DNA replication proteins [BR:ko03032];
maker-daph66-augustus-gene-0.140-mRNA-1	K10301	FBXO21; F-box protein 21	04121 Ubiquitin system [BR:ko04121];
augustus-daph66-processed-gene-0.629-mRNA-1	K07295	NR2AN, dsf; nuclear receptor subfamily 2 group A	03000 Transcription factors [BR:ko03000]; 03310 Nuclear receptors [BR:ko03310];
maker-daph66-augustus-gene-0.171-mRNA-1	K17757	CARKD; ATP-dependent NAD(P)H-hydrate dehydratase [EC:4.2.1.93]	99980 Enzymes with EC numbers;
maker-daph66-augustus-gene-0.176-mRNA-1	K13250	SSR2; translocon-associated protein subunit beta	04141 Protein processing in endoplasmic reticulum [PATH:ko04141];
maker-daph66-augustus-gene-0.239-mRNA-1	K03131	TAF6; transcription initiation factor TFIID subunit 6	03022 Basal transcription factors [PATH:ko03022]; 03021 Transcription machinery [BR:ko03021]; 03036 Chromosome and associated proteins [BR:ko03036];
genemark-daph66-processed-gene-0.720-mRNA-1	K14943	MBNL; muscleblind	03041 Spliceosome [BR:ko03041];
maker-daph66-augustus-gene-0.355-mRNA-1	K08576	CAPN7; calpain-7 [EC:3.4.22.-]	01002 Peptidases and inhibitors [BR:ko01002];
maker-daph66-augustus-gene-0.360-mRNA-1	K20007	KCNK18, K2P18.1; potassium channel subfamily K member 18	04040 Ion channels [BR:ko04040];
maker-daph66-augustus-gene-0.368-mRNA-1	K08886	TNK2, ACK1; activated CDC42 kinase 1 [EC:2.7.10.2 2.7.11.1]	01001 Protein kinases [BR:ko01001];
maker-daph66-augustus-gene-0.413-mRNA-1	K12886	HNRNPK; heterogeneous nuclear ribonucleoprotein K	03040 Spliceosome [PATH:ko03040]; 05206 MicroRNAs in cancer [PATH:ko05206]; 05203 Viral carcinogenesis [PATH:ko05203]; 03041 Spliceosome [BR:ko03041];
maker-daph66-augustus-gene-0.431-mRNA-1	K01892	HARS, hisS; histidyl-tRNA synthetase [EC:6.1.1.21]	00970 Aminoacyl-tRNA biosynthesis [PATH:ko00970]; 01007 Amino acid related enzymes [BR:ko01007]; 03016 Transfer RNA biogenesis [BR:ko03016];
maker-daph66-augustus-gene-0.438-mRNA-1	K11860	OTUD7A_B; OTU domain-containing protein 7 [EC:3.4.19.12]	01002 Peptidases and inhibitors [BR:ko01002]; 04121 Ubiquitin system [BR:ko04121];
maker-daph66-augustus-gene-0.443-mRNA-1	K09216	OVOL; ovo	03000 Transcription factors [BR:ko03000];
maker-daph66-augustus-gene-0.445-mRNA-1	K08049	ADCY9; adenylate cyclase 9 [EC:4.6.1.1]	00230 Purine metabolism [PATH:ko00230]; 04015 Rap1 signaling pathway [PATH:ko04015]; 04371 Apelin signaling pathway [PATH:ko04371]; 04020 Calcium signaling pathway [PATH:ko04020]; 04072 Phospholipase D signaling pathway [PATH:ko04072]; 04024 cAMP signaling pathway [PATH:ko04024]; 04022 cGMP-PKG signaling pathway [PATH:ko04022]; 04114 Oocyte meiosis [PATH:ko04114]; 04540 Gap junction [PATH:ko04540…
maker-daph66-augustus-gene-0.448-mRNA-1	K12654	TMEM173, MITA; transmembrane protein 173	04621 NOD-like receptor signaling pathway [PATH:ko04621]; 04622 RIG-I-like receptor signaling pathway [PATH:ko04622]; 04623 Cytosolic DNA-sensing pathway [PATH:ko04623]; 05170 Human immunodeficiency virus 1 infection [PATH:ko05170]; 05171 Coronavirus disease - COVID-19 [PATH:ko05171]; 05168 Herpes simplex virus 1 infection [PATH:ko05168]; 05163 Human cytomegalovirus infection [PATH:ko05163]; 0513…
maker-daph66-augustus-gene-0.531-mRNA-1	K16605	TPGS2; tubulin polyglutamylase complex subunit 2	04812 Cytoskeleton proteins [BR:ko04812];
maker-daph66-augustus-gene-0.518-mRNA-1	K11982	RNF115_126; E3 ubiquitin-protein ligase RNF115/126 [EC:2.3.2.27]	04131 Membrane trafficking [BR:ko04131]; 04121 Ubiquitin system [BR:ko04121];
genemark-daph66-processed-gene-0.757-mRNA-1	K03909	TFPI; tissue factor pathway inhibitor	04610 Complement and coagulation cascades [PATH:ko04610]; 01002 Peptidases and inhibitors [BR:ko01002]; 00536 Glycosaminoglycan binding proteins [BR:ko00536];
maker-daph66-augustus-gene-0.541-mRNA-1	K10696	BRE1; E3 ubiquitin-protein ligase BRE1 [EC:2.3.2.27]	04121 Ubiquitin system [BR:ko04121];
maker-daph66-augustus-gene-0.571-mRNA-1	K18628	TEKT1; tektin-1	04812 Cytoskeleton proteins [BR:ko04812];
maker-daph66-augustus-gene-0.576-mRNA-1	K23718	SON; protein SON	03041 Spliceosome [BR:ko03041];
maker-daph66-augustus-gene-0.578-mRNA-1	K19513	CLEC16A; protein CLEC16A	04131 Membrane trafficking [BR:ko04131]; 03029 Mitochondrial biogenesis [BR:ko03029];
augustus-daph66-processed-gene-0.683-mRNA-1	K16801	CEP19; centrosomal protein CEP19	03036 Chromosome and associated proteins [BR:ko03036];
maker-daph66-augustus-gene-0.602-mRNA-1	K02153	ATPeV0E, ATP6H; V-type H+-transporting ATPase subunit e	00190 Oxidative phosphorylation [PATH:ko00190]; 04145 Phagosome [PATH:ko04145]; 04966 Collecting duct acid secretion [PATH:ko04966]; 04721 Synaptic vesicle cycle [PATH:ko04721]; 05165 Human papillomavirus infection [PATH:ko05165]; 05110 Vibrio cholerae infection [PATH:ko05110]; 05120 Epithelial cell signaling in Helicobacter pylori infection [PATH:ko05120]; 05323 Rheumatoid arthritis [PATH:ko0532…
maker-daph281-augustus-gene-0.253-mRNA-1	K10356	MYO1; myosin I	05130 Pathogenic Escherichia coli infection [PATH:ko05130]; 01009 Protein phosphatases and associated proteins [BR:ko01009]; 04131 Membrane trafficking [BR:ko04131]; 03036 Chromosome and associated proteins [BR:ko03036]; 04812 Cytoskeleton proteins [BR:ko04812]; 04147 Exosome [BR:ko04147];
maker-daph281-augustus-gene-0.273-mRNA-1	K06643	MDM2; E3 ubiquitin-protein ligase Mdm2 [EC:2.3.2.27]	04120 Ubiquitin mediated proteolysis [PATH:ko04120]; 04068 FoxO signaling pathway [PATH:ko04068]; 04151 PI3K-Akt signaling pathway [PATH:ko04151]; 04144 Endocytosis [PATH:ko04144]; 04110 Cell cycle [PATH:ko04110]; 04115 p53 signaling pathway [PATH:ko04115]; 04218 Cellular senescence [PATH:ko04218]; 04625 C-type lectin receptor signaling pathway [PATH:ko04625]; 04919 Thyroid hormone signaling path…
maker-daph281-augustus-gene-0.275-mRNA-1	K10951	SLC12A2, NKCC1; solute carrier family 12 (sodium/potassium/chloride transporter), member 2	04970 Salivary secretion [PATH:ko04970]; 04972 Pancreatic secretion [PATH:ko04972]; 05110 Vibrio cholerae infection [PATH:ko05110]; 01009 Protein phosphatases and associated proteins [BR:ko01009]; 02000 Transporters [BR:ko02000];
maker-daph281-augustus-gene-0.278-mRNA-1	K10951	SLC12A2, NKCC1; solute carrier family 12 (sodium/potassium/chloride transporter), member 2	04970 Salivary secretion [PATH:ko04970]; 04972 Pancreatic secretion [PATH:ko04972]; 05110 Vibrio cholerae infection [PATH:ko05110]; 01009 Protein phosphatases and associated proteins [BR:ko01009]; 02000 Transporters [BR:ko02000];
maker-daph281-augustus-gene-0.309-mRNA-1	K10951	SLC12A2, NKCC1; solute carrier family 12 (sodium/potassium/chloride transporter), member 2	04970 Salivary secretion [PATH:ko04970]; 04972 Pancreatic secretion [PATH:ko04972]; 05110 Vibrio cholerae infection [PATH:ko05110]; 01009 Protein phosphatases and associated proteins [BR:ko01009]; 02000 Transporters [BR:ko02000];
genemark-daph281-processed-gene-0.2485-mRNA-1	K03234	EEF2; elongation factor 2	04152 AMPK signaling pathway [PATH:ko04152]; 04921 Oxytocin signaling pathway [PATH:ko04921]; 03012 Translation factors [BR:ko03012]; 04147 Exosome [BR:ko04147];
augustus-daph281-processed-gene-0.2219-mRNA-1	K07561	DPH1, dph2; 2-(3-amino-3-carboxypropyl)histidine synthase [EC:2.5.1.108]	03012 Translation factors [BR:ko03012];
genemark-daph281-processed-gene-0.2492-mRNA-1	K02258	COX11, ctaG; cytochrome c oxidase assembly protein subunit 11	00190 Oxidative phosphorylation [PATH:ko00190]; 04714 Thermogenesis [PATH:ko04714]; 03029 Mitochondrial biogenesis [BR:ko03029];
genemark-daph281-processed-gene-0.2494-mRNA-1	K06772	LSAMP, LAMP; limbic system-associated membrane protein	04515 Cell adhesion molecules [BR:ko04515];
maker-daph281-augustus-gene-0.449-mRNA-1	K01121	CNP; 2',3'-cyclic-nucleotide 3'-phosphodiesterase [EC:3.1.4.37]	04147 Exosome [BR:ko04147];
maker-daph281-augustus-gene-0.456-mRNA-1	K22939	IER3IP1, YOS1; immediate early response 3-interacting protein 1	04131 Membrane trafficking [BR:ko04131];
maker-daph281-augustus-gene-0.458-mRNA-1	K00852	rbsK, RBKS; ribokinase [EC:2.7.1.15]	00030 Pentose phosphate pathway [PATH:ko00030];
maker-daph281-augustus-gene-0.468-mRNA-1	K18084	MTMR9; myotubularin-related protein 9	01009 Protein phosphatases and associated proteins [BR:ko01009];
maker-daph281-augustus-gene-0.463-mRNA-1	K01462	PDF, def; peptide deformylase [EC:3.5.1.88]	99980 Enzymes with EC numbers;
maker-daph281-augustus-gene-0.472-mRNA-1	K07023	K07023; putative hydrolases of HD superfamily	99996 General function prediction only;
augustus-daph281-processed-gene-0.2231-mRNA-1	K09091	HEY; hairy and enhancer of split related with YRPW motif	04330 Notch signaling pathway [PATH:ko04330]; 05200 Pathways in cancer [PATH:ko05200]; 05224 Breast cancer [PATH:ko05224]; 05165 Human papillomavirus infection [PATH:ko05165]; 03000 Transcription factors [BR:ko03000];
maker-daph281-augustus-gene-0.474-mRNA-1	K17085	TM9SF1; transmembrane 9 superfamily member 1	99993 Cell motility;
augustus-daph281-processed-gene-0.2238-mRNA-1	K09213	HB; hunchback	03000 Transcription factors [BR:ko03000];
maker-daph281-augustus-gene-0.490-mRNA-1	K09228	KRAB; KRAB domain-containing zinc finger protein	05168 Herpes simplex virus 1 infection [PATH:ko05168]; 03000 Transcription factors [BR:ko03000];
maker-daph281-augustus-gene-0.500-mRNA-1	K08099	E3.1.1.14; chlorophyllase [EC:3.1.1.14]	00860 Porphyrin and chlorophyll metabolism [PATH:ko00860];
maker-daph281-augustus-gene-0.498-mRNA-1	K08099	E3.1.1.14; chlorophyllase [EC:3.1.1.14]	00860 Porphyrin and chlorophyll metabolism [PATH:ko00860];
augustus-daph281-processed-gene-0.2243-mRNA-1	K19681	IFT52; intraflagellar transport protein 52	03036 Chromosome and associated proteins [BR:ko03036];
maker-daph281-augustus-gene-0.515-mRNA-1	K00871	PHKG; phosphorylase kinase gamma subunit [EC:2.7.11.19]	04020 Calcium signaling pathway [PATH:ko04020]; 04910 Insulin signaling pathway [PATH:ko04910]; 04922 Glucagon signaling pathway [PATH:ko04922]; 01001 Protein kinases [BR:ko01001];
maker-daph281-augustus-gene-0.554-mRNA-1	K10608	TRIM37, MUL; tripartite motif-containing protein 37 [EC:2.3.2.27]	04120 Ubiquitin mediated proteolysis [PATH:ko04120]; 04121 Ubiquitin system [BR:ko04121];
maker-daph281-augustus-gene-0.556-mRNA-1	K02976	RP-S26e, RPS26; small subunit ribosomal protein S26e	03010 Ribosome [PATH:ko03010]; 05171 Coronavirus disease - COVID-19 [PATH:ko05171]; 03011 Ribosome [BR:ko03011];
maker-daph281-augustus-gene-0.558-mRNA-1	K10808	RRM2; ribonucleoside-diphosphate reductase subunit M2 [EC:1.17.4.1]	00230 Purine metabolism [PATH:ko00230]; 00240 Pyrimidine metabolism [PATH:ko00240]; 00480 Glutathione metabolism [PATH:ko00480]; 00983 Drug metabolism - other enzymes [PATH:ko00983]; 04115 p53 signaling pathway [PATH:ko04115]; 03400 DNA repair and recombination proteins [BR:ko03400];
maker-daph281-augustus-gene-0.574-mRNA-1	K13516	MBOAT7; lysophospholipid acyltransferase 7 [EC:2.3.1.-]	00564 Glycerophospholipid metabolism [PATH:ko00564]; 01004 Lipid biosynthesis proteins [BR:ko01004];
maker-daph281-augustus-gene-0.577-mRNA-1	K03237	EIF2S1; translation initiation factor 2 subunit 1	03013 RNA transport [PATH:ko03013]; 04141 Protein processing in endoplasmic reticulum [PATH:ko04141]; 04140 Autophagy - animal [PATH:ko04140]; 04138 Autophagy - yeast [PATH:ko04138]; 04210 Apoptosis [PATH:ko04210]; 05160 Hepatitis C [PATH:ko05160]; 05164 Influenza A [PATH:ko05164]; 05162 Measles [PATH:ko05162]; 05168 Herpes simplex virus 1 infection [PATH:ko05168]; 05010 Alzheimer disease [PATH:k…
maker-daph281-augustus-gene-0.585-mRNA-1	K01893	NARS, asnS; asparaginyl-tRNA synthetase [EC:6.1.1.22]	00970 Aminoacyl-tRNA biosynthesis [PATH:ko00970]; 01007 Amino acid related enzymes [BR:ko01007]; 03016 Transfer RNA biogenesis [BR:ko03016];
augustus-daph281-processed-gene-0.2262-mRNA-1	K22970	DHRS11; 17beta-estradiol 17-dehydrogenase / 3beta-hydroxysteroid 3-dehydrogenase [EC:1.1.1.62 1.1.1.270]	00140 Steroid hormone biosynthesis [PATH:ko00140];
maker-daph281-augustus-gene-0.597-mRNA-1	K00261	GLUD1_2, gdhA; glutamate dehydrogenase (NAD(P)+) [EC:1.4.1.3]	00910 Nitrogen metabolism [PATH:ko00910]; 00250 Alanine, aspartate and glutamate metabolism [PATH:ko00250]; 00220 Arginine biosynthesis [PATH:ko00220]; 00471 D-Glutamine and D-glutamate metabolism [PATH:ko00471]; 04217 Necroptosis [PATH:ko04217]; 04964 Proximal tubule bicarbonate reclamation [PATH:ko04964]; 04147 Exosome [BR:ko04147];
maker-daph281-augustus-gene-0.602-mRNA-1	K24732	GNB1L; guanine nucleotide-binding protein subunit beta-like protein 1	04990 Domain-containing proteins not elsewhere classified [BR:ko04990];
maker-daph281-augustus-gene-0.604-mRNA-1	K22070	FDX1, ADX; ferredoxin-1, mitochondrial	03029 Mitochondrial biogenesis [BR:ko03029];
maker-daph281-augustus-gene-0.620-mRNA-1	K24134	ZUP1, ZUFSP; zinc finger-containing ubiquitin peptidase 1 [EC:3.4.19.12]	04121 Ubiquitin system [BR:ko04121];
maker-daph281-augustus-gene-0.627-mRNA-1	K22369	EPHX4; epoxide hydrolase 4 [EC:3.3.-.-]	01002 Peptidases and inhibitors [BR:ko01002];
maker-daph281-augustus-gene-0.666-mRNA-1	K19306	BUD23; 18S rRNA (guanine1575-N7)-methyltransferase [EC:2.1.1.309]	03009 Ribosome biogenesis [BR:ko03009];
maker-daph281-augustus-gene-0.667-mRNA-1	K12261	HACL1; 2-hydroxyacyl-CoA lyase 1 [EC:4.1.-.-]	04146 Peroxisome [PATH:ko04146];
maker-daph281-augustus-gene-0.668-mRNA-1	K14012	NSFL1C, UBX1, SHP1; UBX domain-containing protein 1	04141 Protein processing in endoplasmic reticulum [PATH:ko04141]; 04131 Membrane trafficking [BR:ko04131];
genemark-daph281-processed-gene-0.2561-mRNA-1	K23337	MKLN1; muskelin	04121 Ubiquitin system [BR:ko04121];
maker-daph281-augustus-gene-0.694-mRNA-1	K14360	OSTALPHA, OSTA, SLC51A1; organic solute transporter subunit alpha	04976 Bile secretion [PATH:ko04976]; 02000 Transporters [BR:ko02000];
maker-daph281-augustus-gene-0.702-mRNA-1	K01904	4CL; 4-coumarate--CoA ligase [EC:6.2.1.12]	00130 Ubiquinone and other terpenoid-quinone biosynthesis [PATH:ko00130]; 00940 Phenylpropanoid biosynthesis [PATH:ko00940];
maker-daph281-augustus-gene-0.703-mRNA-1	K15001	CYP4; cytochrome P450 family 4 [EC:1.14.-.-]	00199 Cytochrome P450 [BR:ko00199];
maker-daph281-augustus-gene-0.728-mRNA-1	K03061	PSMC2, RPT1; 26S proteasome regulatory subunit T1	03050 Proteasome [PATH:ko03050]; 05169 Epstein-Barr virus infection [PATH:ko05169]; 05010 Alzheimer disease [PATH:ko05010]; 05012 Parkinson disease [PATH:ko05012]; 05014 Amyotrophic lateral sclerosis [PATH:ko05014]; 05016 Huntington disease [PATH:ko05016]; 05017 Spinocerebellar ataxia [PATH:ko05017]; 05020 Prion disease [PATH:ko05020]; 05022 Pathways of neurodegeneration - multiple diseases [PATH…
maker-daph281-augustus-gene-0.751-mRNA-1	K13984	TXNDC5, ERP46; thioredoxin domain-containing protein 5	04141 Protein processing in endoplasmic reticulum [PATH:ko04141]; 03110 Chaperones and folding catalysts [BR:ko03110]; 04131 Membrane trafficking [BR:ko04131];
maker-daph281-augustus-gene-0.752-mRNA-1	K14772	UTP20; U3 small nucleolar RNA-associated protein 20	03009 Ribosome biogenesis [BR:ko03009];
maker-daph281-augustus-gene-0.785-mRNA-1	K00318	PRODH, fadM, putB; proline dehydrogenase [EC:1.5.5.2]	00330 Arginine and proline metabolism [PATH:ko00330];
maker-daph281-augustus-gene-0.811-mRNA-1	K01900	LSC2; succinyl-CoA synthetase beta subunit [EC:6.2.1.4 6.2.1.5]	00020 Citrate cycle (TCA cycle) [PATH:ko00020]; 00640 Propanoate metabolism [PATH:ko00640]; 04147 Exosome [BR:ko04147];
genemark-daph281-processed-gene-0.2591-mRNA-1	K12835	DDX42, SF3B125; ATP-dependent RNA helicase DDX42 [EC:3.6.4.13]	03040 Spliceosome [PATH:ko03040]; 03041 Spliceosome [BR:ko03041];
maker-daph281-augustus-gene-0.820-mRNA-1	K09313	CUTL; homeobox protein cut-like	03000 Transcription factors [BR:ko03000];
maker-daph281-augustus-gene-0.838-mRNA-1	K20069	NECAP1_2; adaptin ear-binding coat-associated protein 1/2	04131 Membrane trafficking [BR:ko04131];
augustus-daph281-processed-gene-0.2309-mRNA-1	K11536	SLC28A; pyrimidine nucleoside transport protein	02000 Transporters [BR:ko02000];
maker-daph281-augustus-gene-0.846-mRNA-1	K16733	RACGAP1, Tum; Rac GTPase-activating protein 1	04131 Membrane trafficking [BR:ko04131]; 03036 Chromosome and associated proteins [BR:ko03036];
maker-daph281-augustus-gene-0.861-mRNA-1	K11536	SLC28A; pyrimidine nucleoside transport protein	02000 Transporters [BR:ko02000];
maker-daph281-augustus-gene-0.887-mRNA-1	K18655	DDX19, DBP5; ATP-dependent RNA helicase DDX19/DBP5 [EC:3.6.4.13]	03013 RNA transport [PATH:ko03013]; 03015 mRNA surveillance pathway [PATH:ko03015]; 03019 Messenger RNA biogenesis [BR:ko03019];
maker-daph281-augustus-gene-0.939-mRNA-1	K09368	POU6F; POU domain transcription factor, class 6	03000 Transcription factors [BR:ko03000];
maker-daph281-augustus-gene-0.922-mRNA-1	K07299	SLC2A1, GLUT1; MFS transporter, SP family, solute carrier family 2 (facilitated glucose transporter), member 1	04066 HIF-1 signaling pathway [PATH:ko04066]; 04911 Insulin secretion [PATH:ko04911]; 04922 Glucagon signaling pathway [PATH:ko04922]; 04920 Adipocytokine signaling pathway [PATH:ko04920]; 04919 Thyroid hormone signaling pathway [PATH:ko04919]; 04976 Bile secretion [PATH:ko04976]; 05200 Pathways in cancer [PATH:ko05200]; 05230 Central carbon metabolism in cancer [PATH:ko05230]; 05211 Renal cell c…
maker-daph281-augustus-gene-0.941-mRNA-1	K17617	CTDNEP1, DULLARD, NEM1; CTD nuclear envelope phosphatase 1 [EC:3.1.3.16]	01009 Protein phosphatases and associated proteins [BR:ko01009];
maker-daph281-augustus-gene-0.964-mRNA-1	K01415	ECE; endothelin-converting enzyme [EC:3.4.24.71]	01002 Peptidases and inhibitors [BR:ko01002]; 04147 Exosome [BR:ko04147];
maker-daph281-augustus-gene-0.966-mRNA-1	K08752	FABP3; fatty acid-binding protein 3, muscle and heart	03320 PPAR signaling pathway [PATH:ko03320]; 04147 Exosome [BR:ko04147];
genemark-daph281-processed-gene-0.2633-mRNA-1	K00472	P4HA; prolyl 4-hydroxylase [EC:1.14.11.2]	00330 Arginine and proline metabolism [PATH:ko00330];
maker-daph281-augustus-gene-0.1016-mRNA-1	K02958	RP-S15e, RPS15; small subunit ribosomal protein S15e	03010 Ribosome [PATH:ko03010]; 05171 Coronavirus disease - COVID-19 [PATH:ko05171]; 03011 Ribosome [BR:ko03011];
maker-daph281-augustus-gene-0.1018-mRNA-1	K15187	MLLT1_3, ENL, AF9; YEATS domain-containing protein 1/3	05202 Transcriptional misregulation in cancer [PATH:ko05202]; 03021 Transcription machinery [BR:ko03021]; 03036 Chromosome and associated proteins [BR:ko03036];
maker-daph281-augustus-gene-0.1051-mRNA-1	K04497	GRO, TLE; groucho	04013 MAPK signaling pathway - fly [PATH:ko04013]; 04310 Wnt signaling pathway [PATH:ko04310]; 04330 Notch signaling pathway [PATH:ko04330];
maker-daph281-augustus-gene-0.1069-mRNA-1	K04497	GRO, TLE; groucho	04013 MAPK signaling pathway - fly [PATH:ko04013]; 04310 Wnt signaling pathway [PATH:ko04310]; 04330 Notch signaling pathway [PATH:ko04330];
maker-daph281-augustus-gene-0.1077-mRNA-1	K14852	RRS1; regulator of ribosome biosynthesis	03009 Ribosome biogenesis [BR:ko03009];
maker-daph281-augustus-gene-0.1180-mRNA-1	K10951	SLC12A2, NKCC1; solute carrier family 12 (sodium/potassium/chloride transporter), member 2	04970 Salivary secretion [PATH:ko04970]; 04972 Pancreatic secretion [PATH:ko04972]; 05110 Vibrio cholerae infection [PATH:ko05110]; 01009 Protein phosphatases and associated proteins [BR:ko01009]; 02000 Transporters [BR:ko02000];
maker-daph281-augustus-gene-0.1193-mRNA-1	K24630	ZMYND8; protein kinase C-binding protein 1	04990 Domain-containing proteins not elsewhere classified [BR:ko04990];
maker-daph281-augustus-gene-0.1195-mRNA-1	K01640	E4.1.3.4, HMGCL, hmgL; hydroxymethylglutaryl-CoA lyase [EC:4.1.3.4]	00650 Butanoate metabolism [PATH:ko00650]; 00072 Synthesis and degradation of ketone bodies [PATH:ko00072]; 00280 Valine, leucine and isoleucine degradation [PATH:ko00280]; 00281 Geraniol degradation [PATH:ko00281]; 04146 Peroxisome [PATH:ko04146];
maker-daph281-augustus-gene-0.1214-mRNA-1	K17429	MRPL48; large subunit ribosomal protein L48	03011 Ribosome [BR:ko03011];
maker-daph281-augustus-gene-0.1245-mRNA-1	K22985	GPR107; G protein-coupled receptor 107	04030 G protein-coupled receptors [BR:ko04030];
maker-daph281-augustus-gene-0.1249-mRNA-1	K09560	ST13; suppressor of tumorigenicity protein 13	03110 Chaperones and folding catalysts [BR:ko03110]; 04131 Membrane trafficking [BR:ko04131];
maker-daph281-augustus-gene-0.1254-mRNA-1	K09560	ST13; suppressor of tumorigenicity protein 13	03110 Chaperones and folding catalysts [BR:ko03110]; 04131 Membrane trafficking [BR:ko04131];
maker-daph281-augustus-gene-0.1258-mRNA-1	K24404	KIAA0319L; dyslexia-associated protein KIAA0319-like protein	04131 Membrane trafficking [BR:ko04131];
maker-daph281-augustus-gene-0.1280-mRNA-1	K15103	UCP2_3, SLC25A8_9; solute carrier family 25 (mitochondrial uncoupling protein), member 8/9	02000 Transporters [BR:ko02000];
maker-daph281-augustus-gene-0.1281-mRNA-1	K05016	CLCN7; chloride channel 7	01009 Protein phosphatases and associated proteins [BR:ko01009]; 04040 Ion channels [BR:ko04040];
maker-daph281-augustus-gene-0.1282-mRNA-1	K08202	SLC22A4_5, OCTN; MFS transporter, OCT family, solute carrier family 22 (organic cation transporter), member 4/5	05231 Choline metabolism in cancer [PATH:ko05231]; 02000 Transporters [BR:ko02000];
maker-daph281-augustus-gene-0.1311-mRNA-1	K08202	SLC22A4_5, OCTN; MFS transporter, OCT family, solute carrier family 22 (organic cation transporter), member 4/5	05231 Choline metabolism in cancer [PATH:ko05231]; 02000 Transporters [BR:ko02000];
maker-daph281-augustus-gene-0.1365-mRNA-1	K12405	HSD17B4; (3R)-3-hydroxyacyl-CoA dehydrogenase / 3a,7a,12a-trihydroxy-5b-cholest-24-enoyl-CoA hydratase / enoyl-CoA hydratase 2 [EC:1.1.1.- 4.2.1.107 4.2.1.119]	00120 Primary bile acid biosynthesis [PATH:ko00120]; 01040 Biosynthesis of unsaturated fatty acids [PATH:ko01040]; 04146 Peroxisome [PATH:ko04146];
maker-daph281-augustus-gene-0.1406-mRNA-1	K11394	PRODH2; hydroxyproline dehydrogenase [EC:1.5.5.3]	00330 Arginine and proline metabolism [PATH:ko00330];
maker-daph281-augustus-gene-0.1408-mRNA-1	K10742	DNA2; DNA replication ATP-dependent helicase Dna2 [EC:3.6.4.12]	03030 DNA replication [PATH:ko03030]; 03032 DNA replication proteins [BR:ko03032];
maker-daph281-augustus-gene-0.1412-mRNA-1	K00940	ndk, NME; nucleoside-diphosphate kinase [EC:2.7.4.6]	00230 Purine metabolism [PATH:ko00230]; 00240 Pyrimidine metabolism [PATH:ko00240]; 00983 Drug metabolism - other enzymes [PATH:ko00983]; 04016 MAPK signaling pathway - plant [PATH:ko04016]; 04131 Membrane trafficking [BR:ko04131];
maker-daph281-augustus-gene-0.1414-mRNA-1	K00940	ndk, NME; nucleoside-diphosphate kinase [EC:2.7.4.6]	00230 Purine metabolism [PATH:ko00230]; 00240 Pyrimidine metabolism [PATH:ko00240]; 00983 Drug metabolism - other enzymes [PATH:ko00983]; 04016 MAPK signaling pathway - plant [PATH:ko04016]; 04131 Membrane trafficking [BR:ko04131];
maker-daph281-augustus-gene-0.1422-mRNA-1	K23325	TBL2; transducin beta-like protein 2	03012 Translation factors [BR:ko03012];
maker-daph281-augustus-gene-0.1430-mRNA-1	K13808	ARR1; arrestin-1	99995 Signaling proteins;
maker-daph281-augustus-gene-0.1435-mRNA-1	K08654	PCSK5; proprotein convertase subtilisin/kexin type 5 [EC:3.4.21.-]	01002 Peptidases and inhibitors [BR:ko01002]; 03110 Chaperones and folding catalysts [BR:ko03110];
maker-daph281-augustus-gene-0.1447-mRNA-1	K01359	PCSK1; proprotein convertase subtilisin/kexin type 1 [EC:3.4.21.93]	01002 Peptidases and inhibitors [BR:ko01002]; 03110 Chaperones and folding catalysts [BR:ko03110];
maker-daph281-augustus-gene-0.1460-mRNA-1	K22069	LYRM4; LYR motif-containing protein 4	03029 Mitochondrial biogenesis [BR:ko03029];
maker-daph281-augustus-gene-0.1470-mRNA-1	K01756	purB, ADSL; adenylosuccinate lyase [EC:4.3.2.2]	00230 Purine metabolism [PATH:ko00230]; 00250 Alanine, aspartate and glutamate metabolism [PATH:ko00250];
maker-daph281-augustus-gene-0.1480-mRNA-1	K13140	INTS3; integrator complex subunit 3	03041 Spliceosome [BR:ko03041];
maker-daph281-augustus-gene-0.1486-mRNA-1	K11975	RNF144; E3 ubiquitin-protein ligase RNF144 [EC:2.3.2.31]	04121 Ubiquitin system [BR:ko04121];
maker-daph281-augustus-gene-0.1489-mRNA-1	K05925	METTL3; mRNA m6A methyltransferase catalytic subunit [EC:2.1.1.348]	03019 Messenger RNA biogenesis [BR:ko03019];
maker-daph281-augustus-gene-0.1491-mRNA-1	K02375	FZD5_8, fz2; frizzled 5/8	04310 Wnt signaling pathway [PATH:ko04310]; 04390 Hippo signaling pathway [PATH:ko04390]; 04150 mTOR signaling pathway [PATH:ko04150]; 04550 Signaling pathways regulating pluripotency of stem cells [PATH:ko04550]; 04916 Melanogenesis [PATH:ko04916]; 05200 Pathways in cancer [PATH:ko05200]; 05205 Proteoglycans in cancer [PATH:ko05205]; 05225 Hepatocellular carcinoma [PATH:ko05225]; 05226 Gastric c…
maker-daph281-augustus-gene-0.1493-mRNA-1	K19638	CCBE1; collagen and calcium-binding EGF domain-containing protein 1	99995 Signaling proteins;
maker-daph281-augustus-gene-0.1516-mRNA-1	K23289	EIPR1, TSSC1; EARP and GARP complex-interacting protein 1	04131 Membrane trafficking [BR:ko04131];
maker-daph281-augustus-gene-0.1523-mRNA-1	K04714	SGMS; shingomyelin synthase [EC:2.7.8.27]	00600 Sphingolipid metabolism [PATH:ko00600]; 04071 Sphingolipid signaling pathway [PATH:ko04071];
maker-daph281-augustus-gene-0.1532-mRNA-1	K04447	JAK2; Janus kinase 2 [EC:2.7.10.2]	04630 JAK-STAT signaling pathway [PATH:ko04630]; 04151 PI3K-Akt signaling pathway [PATH:ko04151]; 04217 Necroptosis [PATH:ko04217]; 04550 Signaling pathways regulating pluripotency of stem cells [PATH:ko04550]; 04658 Th1 and Th2 cell differentiation [PATH:ko04658]; 04659 Th17 cell differentiation [PATH:ko04659]; 04062 Chemokine signaling pathway [PATH:ko04062]; 04920 Adipocytokine signaling pathw…
augustus-daph281-processed-gene-0.2398-mRNA-1	K11460	PCGF2, RNF110; polycomb group RING finger protein 2	04550 Signaling pathways regulating pluripotency of stem cells [PATH:ko04550]; 03036 Chromosome and associated proteins [BR:ko03036];
maker-daph281-augustus-gene-0.1563-mRNA-1	K01847	MUT; methylmalonyl-CoA mutase [EC:5.4.99.2]	00630 Glyoxylate and dicarboxylate metabolism [PATH:ko00630]; 00640 Propanoate metabolism [PATH:ko00640]; 00720 Carbon fixation pathways in prokaryotes [PATH:ko00720]; 00280 Valine, leucine and isoleucine degradation [PATH:ko00280];
maker-daph281-augustus-gene-0.1570-mRNA-1	K09100	SIM; single-minded	03000 Transcription factors [BR:ko03000];
augustus-daph281-processed-gene-0.2405-mRNA-1	K24730	CIAO1, CIA1; cytosolic iron-sulfur protein assembly protein CIAO1	04990 Domain-containing proteins not elsewhere classified [BR:ko04990];
maker-daph281-augustus-gene-0.1615-mRNA-1	K13342	PEX5, PXR1; peroxin-5	04146 Peroxisome [PATH:ko04146]; 04131 Membrane trafficking [BR:ko04131];
maker-daph281-augustus-gene-0.1629-mRNA-1	K03123	TFIIA2, GTF2A2, TOA2; transcription initiation factor TFIIA small subunit	03022 Basal transcription factors [PATH:ko03022]; 05203 Viral carcinogenesis [PATH:ko05203]; 03021 Transcription machinery [BR:ko03021];
augustus-daph281-processed-gene-0.2410-mRNA-1	K14443	TOB; protein Tob/BTG	03018 RNA degradation [PATH:ko03018]; 03019 Messenger RNA biogenesis [BR:ko03019];
genemark-daph281-processed-gene-0.2742-mRNA-1	K09174	RFX4; regulatory factor X 4	03000 Transcription factors [BR:ko03000];
maker-daph281-augustus-gene-0.1694-mRNA-1	K08766	CPT2; carnitine O-palmitoyltransferase 2 [EC:2.3.1.21]	00071 Fatty acid degradation [PATH:ko00071]; 03320 PPAR signaling pathway [PATH:ko03320]; 04714 Thermogenesis [PATH:ko04714]; 05415 Diabetic cardiomyopathy [PATH:ko05415];
maker-daph281-augustus-gene-0.1695-mRNA-1	K13358	SLC9A3R2, NHERF2; sodium/hydrogen exchange regulatory cofactor NHE-RF2	04960 Aldosterone-regulated sodium reabsorption [PATH:ko04960]; 02000 Transporters [BR:ko02000];
maker-daph281-augustus-gene-0.1714-mRNA-1	K13866	SLC7A4; solute carrier family 7 (cationic amino acid transporter), member 4	02000 Transporters [BR:ko02000];
maker-daph281-augustus-gene-0.1718-mRNA-1	K11205	GCLM; glutamate--cysteine ligase regulatory subunit	00270 Cysteine and methionine metabolism [PATH:ko00270]; 00480 Glutathione metabolism [PATH:ko00480]; 04216 Ferroptosis [PATH:ko04216];
maker-daph281-augustus-gene-0.1720-mRNA-1	K07376	PRKG1; cGMP-dependent protein kinase 1 [EC:2.7.11.12]	04022 cGMP-PKG signaling pathway [PATH:ko04022]; 04540 Gap junction [PATH:ko04540]; 04611 Platelet activation [PATH:ko04611]; 04923 Regulation of lipolysis in adipocytes [PATH:ko04923]; 04270 Vascular smooth muscle contraction [PATH:ko04270]; 04970 Salivary secretion [PATH:ko04970]; 04730 Long-term depression [PATH:ko04730]; 04740 Olfactory transduction [PATH:ko04740]; 04713 Circadian entrainment…
maker-daph281-augustus-gene-0.1756-mRNA-1	K19933	CADPS; calcium-dependent secretion activator	04131 Membrane trafficking [BR:ko04131]; 04990 Domain-containing proteins not elsewhere classified [BR:ko04990];
maker-daph281-augustus-gene-0.1754-mRNA-1	K20042	FCHO; F-BAR domain only protein	04131 Membrane trafficking [BR:ko04131];
maker-daph281-augustus-gene-0.1812-mRNA-1	K22563	COMMD7; COMM domain containing 7	04121 Ubiquitin system [BR:ko04121];
maker-daph281-augustus-gene-0.1814-mRNA-1	K15382	SLC50A, SWEET; solute carrier family 50 (sugar transporter)	02000 Transporters [BR:ko02000];
augustus-daph281-processed-gene-0.2429-mRNA-1	K16733	RACGAP1, Tum; Rac GTPase-activating protein 1	04131 Membrane trafficking [BR:ko04131]; 03036 Chromosome and associated proteins [BR:ko03036];
maker-daph281-augustus-gene-0.2050-mRNA-1	K21596	CAMTA; calmodulin-binding transcription activator	03000 Transcription factors [BR:ko03000];
maker-daph281-augustus-gene-0.2051-mRNA-1	K11826	AP2M1; AP-2 complex subunit mu-1	04144 Endocytosis [PATH:ko04144]; 04961 Endocrine and other factor-regulated calcium reabsorption [PATH:ko04961]; 04721 Synaptic vesicle cycle [PATH:ko04721]; 05016 Huntington disease [PATH:ko05016]; 04131 Membrane trafficking [BR:ko04131];
maker-daph281-augustus-gene-0.2062-mRNA-1	K16733	RACGAP1, Tum; Rac GTPase-activating protein 1	04131 Membrane trafficking [BR:ko04131]; 03036 Chromosome and associated proteins [BR:ko03036];
maker-daph281-augustus-gene-0.2122-mRNA-1	K11536	SLC28A; pyrimidine nucleoside transport protein	02000 Transporters [BR:ko02000];
maker-daph281-augustus-gene-0.2085-mRNA-1	K11536	SLC28A; pyrimidine nucleoside transport protein	02000 Transporters [BR:ko02000];
maker-daph281-augustus-gene-0.2128-mRNA-1	K20184	VPS41; vacuolar protein sorting-associated protein 41	04138 Autophagy - yeast [PATH:ko04138]; 05132 Salmonella infection [PATH:ko05132]; 04131 Membrane trafficking [BR:ko04131];
maker-daph281-augustus-gene-0.2153-mRNA-1	K19511	PXDN, VPO1; peroxidase [EC:1.11.1.7]	99980 Enzymes with EC numbers;
maker-daph281-augustus-gene-0.2183-mRNA-1	K13343	PEX14; peroxin-14	04146 Peroxisome [PATH:ko04146]; 04131 Membrane trafficking [BR:ko04131];
maker-daph111-augustus-gene-0.195-mRNA-1	K14313	NUP35, NUP53; nuclear pore complex protein Nup53	03013 RNA transport [PATH:ko03013]; 05014 Amyotrophic lateral sclerosis [PATH:ko05014]; 03019 Messenger RNA biogenesis [BR:ko03019];
maker-daph111-augustus-gene-0.193-mRNA-1	K20649	ARHGAP39; Rho GTPase-activating protein 39	04131 Membrane trafficking [BR:ko04131];
maker-daph111-augustus-gene-0.235-mRNA-1	K13049	PM20D1; carboxypeptidase PM20D1 [EC:3.4.17.-]	01002 Peptidases and inhibitors [BR:ko01002];
maker-daph111-augustus-gene-0.246-mRNA-1	K15687	MKRN; E3 ubiquitin-protein ligase makorin [EC:2.3.2.27]	04121 Ubiquitin system [BR:ko04121];
maker-daph111-augustus-gene-0.252-mRNA-1	K11529	gck, gckA, GLYCTK; glycerate 2-kinase [EC:2.7.1.165]	00030 Pentose phosphate pathway [PATH:ko00030]; 00630 Glyoxylate and dicarboxylate metabolism [PATH:ko00630]; 00680 Methane metabolism [PATH:ko00680]; 00561 Glycerolipid metabolism [PATH:ko00561]; 00260 Glycine, serine and threonine metabolism [PATH:ko00260];
maker-daph111-augustus-gene-0.256-mRNA-1	K14971	NCOA6, ASC2; nuclear receptor coactivator 6	04131 Membrane trafficking [BR:ko04131]; 03036 Chromosome and associated proteins [BR:ko03036];
augustus-daph111-processed-gene-0.23-mRNA-1	K00774	PARP16; poly [ADP-ribose] polymerase 16 [EC:2.4.2.30]	99980 Enzymes with EC numbers;
maker-daph111-augustus-gene-0.262-mRNA-1	K11308	MYST1, MOF, KAT8; histone acetyltransferase MYST1 [EC:2.3.1.48]	03000 Transcription factors [BR:ko03000]; 03036 Chromosome and associated proteins [BR:ko03036];
maker-daph111-augustus-gene-0.278-mRNA-1	K08041	ADCY1; adenylate cyclase 1 [EC:4.6.1.1]	00230 Purine metabolism [PATH:ko00230]; 04015 Rap1 signaling pathway [PATH:ko04015]; 04371 Apelin signaling pathway [PATH:ko04371]; 04020 Calcium signaling pathway [PATH:ko04020]; 04072 Phospholipase D signaling pathway [PATH:ko04072]; 04024 cAMP signaling pathway [PATH:ko04024]; 04022 cGMP-PKG signaling pathway [PATH:ko04022]; 04114 Oocyte meiosis [PATH:ko04114]; 04540 Gap junction [PATH:ko04540…
augustus-daph111-processed-gene-0.30-mRNA-1	K19511	PXDN, VPO1; peroxidase [EC:1.11.1.7]	99980 Enzymes with EC numbers;
genemark-daph111-processed-gene-0.864-mRNA-1	K06767	DSCAM; Down syndrome cell adhesion molecule	04515 Cell adhesion molecules [BR:ko04515];
maker-daph111-augustus-gene-0.295-mRNA-1	K01805	xylA; xylose isomerase [EC:5.3.1.5]	00040 Pentose and glucuronate interconversions [PATH:ko00040]; 00051 Fructose and mannose metabolism [PATH:ko00051];
maker-daph111-augustus-gene-0.301-mRNA-1	K07297	ADIPOR; adiponectin receptor	04152 AMPK signaling pathway [PATH:ko04152]; 04920 Adipocytokine signaling pathway [PATH:ko04920]; 04211 Longevity regulating pathway [PATH:ko04211]; 04932 Non-alcoholic fatty liver disease [PATH:ko04932];
maker-daph111-augustus-gene-0.317-mRNA-1	K24185	KIF21; kinesin family member 21	04131 Membrane trafficking [BR:ko04131]; 04812 Cytoskeleton proteins [BR:ko04812];
maker-daph111-augustus-gene-0.323-mRNA-1	K11669	INO80E; INO80 complex subunit E	03036 Chromosome and associated proteins [BR:ko03036];
maker-daph111-augustus-gene-0.324-mRNA-1	K14415	RTCB, rtcB; tRNA-splicing ligase RtcB (3'-phosphate/5'-hydroxy nucleic acid ligase) [EC:6.5.1.8]	03016 Transfer RNA biogenesis [BR:ko03016];
maker-daph111-augustus-gene-0.333-mRNA-1	K04255	OPN4, Rh2_7; r-opsin	04030 G protein-coupled receptors [BR:ko04030];
maker-daph111-augustus-gene-0.372-mRNA-1	K20292	COG5; conserved oligomeric Golgi complex subunit 5	04131 Membrane trafficking [BR:ko04131];
maker-daph111-augustus-gene-0.376-mRNA-1	K09531	DNAJC11; DnaJ homolog subfamily C member 11	03110 Chaperones and folding catalysts [BR:ko03110];
genemark-daph111-processed-gene-0.895-mRNA-1	K10753	ASF1; histone chaperone ASF1	03036 Chromosome and associated proteins [BR:ko03036];
maker-daph111-augustus-gene-0.386-mRNA-1	K15507	MRM1, PET56; 21S rRNA (GM2251-2'-O)-methyltransferase [EC:2.1.1.-]	03009 Ribosome biogenesis [BR:ko03009];
maker-daph111-augustus-gene-0.434-mRNA-1	K08632	ADAMTS18; a disintegrin and metalloproteinase with thrombospondin motifs 18 [EC:3.4.24.-]	01002 Peptidases and inhibitors [BR:ko01002];
maker-daph111-augustus-gene-0.436-mRNA-1	K01754	E4.3.1.19, ilvA, tdcB; threonine dehydratase [EC:4.3.1.19]	00260 Glycine, serine and threonine metabolism [PATH:ko00260]; 00290 Valine, leucine and isoleucine biosynthesis [PATH:ko00290];
genemark-daph111-processed-gene-0.907-mRNA-1	K10523	SPOP; speckle-type POZ protein	04340 Hedgehog signaling pathway [PATH:ko04340]; 04341 Hedgehog signaling pathway - fly [PATH:ko04341]; 04121 Ubiquitin system [BR:ko04121];
maker-daph111-augustus-gene-0.445-mRNA-1	K01309	MINDY1_2; ubiquitin carboxyl-terminal hydrolase MINDY-1/2 [EC:3.4.19.12]	04121 Ubiquitin system [BR:ko04121];
maker-daph111-augustus-gene-0.449-mRNA-1	K10631	TOPORS; E3 ubiquitin-protein ligase Topors [EC:2.3.2.27]	04121 Ubiquitin system [BR:ko04121]; 03036 Chromosome and associated proteins [BR:ko03036];
maker-daph111-augustus-gene-0.494-mRNA-1	K23338	GID8; glucose-induced degradation protein 8	04121 Ubiquitin system [BR:ko04121];
maker-daph111-augustus-gene-0.496-mRNA-1	K04592	ADGRL1, LPHN1; adhesion G protein-coupled receptor L1	01002 Peptidases and inhibitors [BR:ko01002]; 04131 Membrane trafficking [BR:ko04131]; 04030 G protein-coupled receptors [BR:ko04030];
maker-daph111-augustus-gene-0.499-mRNA-1	K10576	UBE2H, UBC8; ubiquitin-conjugating enzyme E2 H [EC:2.3.2.23]	04120 Ubiquitin mediated proteolysis [PATH:ko04120]; 04121 Ubiquitin system [BR:ko04121];
maker-daph111-augustus-gene-0.501-mRNA-1	K10667	RNF8; E3 ubiquitin-protein ligase RNF8 [EC:2.3.2.27]	04121 Ubiquitin system [BR:ko04121]; 03400 DNA repair and recombination proteins [BR:ko03400];
maker-daph111-augustus-gene-0.503-mRNA-1	K03671	trxA; thioredoxin 1	04621 NOD-like receptor signaling pathway [PATH:ko04621]; 05132 Salmonella infection [PATH:ko05132]; 05012 Parkinson disease [PATH:ko05012]; 05418 Fluid shear stress and atherosclerosis [PATH:ko05418]; 03110 Chaperones and folding catalysts [BR:ko03110];
maker-daph111-augustus-gene-0.508-mRNA-1	K21052	TMEM5; alpha-dystroglycan beta1,4-xylosyltransferase [EC:2.4.2.61]	00515 Mannose type O-glycan biosynthesis [PATH:ko00515]; 01003 Glycosyltransferases [BR:ko01003];
maker-daph111-augustus-gene-0.559-mRNA-1	K01312	PRSS1_2_3; trypsin [EC:3.4.21.4]	04080 Neuroactive ligand-receptor interaction [PATH:ko04080]; 04972 Pancreatic secretion [PATH:ko04972]; 04974 Protein digestion and absorption [PATH:ko04974]; 05164 Influenza A [PATH:ko05164]; 01002 Peptidases and inhibitors [BR:ko01002]; 04147 Exosome [BR:ko04147];
maker-daph111-augustus-gene-0.579-mRNA-1	K01312	PRSS1_2_3; trypsin [EC:3.4.21.4]	04080 Neuroactive ligand-receptor interaction [PATH:ko04080]; 04972 Pancreatic secretion [PATH:ko04972]; 04974 Protein digestion and absorption [PATH:ko04974]; 05164 Influenza A [PATH:ko05164]; 01002 Peptidases and inhibitors [BR:ko01002]; 04147 Exosome [BR:ko04147];
maker-daph111-augustus-gene-0.609-mRNA-1	K01312	PRSS1_2_3; trypsin [EC:3.4.21.4]	04080 Neuroactive ligand-receptor interaction [PATH:ko04080]; 04972 Pancreatic secretion [PATH:ko04972]; 04974 Protein digestion and absorption [PATH:ko04974]; 05164 Influenza A [PATH:ko05164]; 01002 Peptidases and inhibitors [BR:ko01002]; 04147 Exosome [BR:ko04147];
maker-daph111-augustus-gene-0.615-mRNA-1	K09641	TMPRSS11D; transmembrane protease serine 11D [EC:3.4.21.-]	05164 Influenza A [PATH:ko05164]; 01002 Peptidases and inhibitors [BR:ko01002];
maker-daph111-augustus-gene-0.625-mRNA-1	K04353	RAP1A; Ras-related protein Rap-1A	04010 MAPK signaling pathway [PATH:ko04010]; 04014 Ras signaling pathway [PATH:ko04014]; 04015 Rap1 signaling pathway [PATH:ko04015]; 04024 cAMP signaling pathway [PATH:ko04024]; 04510 Focal adhesion [PATH:ko04510]; 04530 Tight junction [PATH:ko04530]; 04611 Platelet activation [PATH:ko04611]; 04670 Leukocyte transendothelial migration [PATH:ko04670]; 04062 Chemokine signaling pathway [PATH:ko040…
evm-daph111-processed-gene-0.141-mRNA-1	K14960	CXXC1, SPP1, CPS40; COMPASS component SPP1	03000 Transcription factors [BR:ko03000]; 03036 Chromosome and associated proteins [BR:ko03036];
maker-daph111-augustus-gene-0.686-mRNA-1	K10848	ERCC4, XPF; DNA excision repair protein ERCC-4 [EC:3.1.-.-]	03420 Nucleotide excision repair [PATH:ko03420]; 03460 Fanconi anemia pathway [PATH:ko03460]; 03032 DNA replication proteins [BR:ko03032]; 03400 DNA repair and recombination proteins [BR:ko03400];
maker-daph111-augustus-gene-0.664-mRNA-1	K04730	IRAK1; interleukin-1 receptor-associated kinase 1 [EC:2.7.11.1]	04010 MAPK signaling pathway [PATH:ko04010]; 04064 NF-kappa B signaling pathway [PATH:ko04064]; 04620 Toll-like receptor signaling pathway [PATH:ko04620]; 04624 Toll and Imd signaling pathway [PATH:ko04624]; 04722 Neurotrophin signaling pathway [PATH:ko04722]; 05170 Human immunodeficiency virus 1 infection [PATH:ko05170]; 05161 Hepatitis B [PATH:ko05161]; 05171 Coronavirus disease - COVID-19 [PAT…
maker-daph111-augustus-gene-0.729-mRNA-1	K01974	RTCA, rtcA; RNA 3'-terminal phosphate cyclase (ATP) [EC:6.5.1.4]	99980 Enzymes with EC numbers;
maker-daph111-augustus-gene-0.731-mRNA-1	K23010	OMA1; metalloendopeptidase OMA1, mitochondrial [EC:3.4.24.-]	05017 Spinocerebellar ataxia [PATH:ko05017]; 01002 Peptidases and inhibitors [BR:ko01002];
maker-daph111-augustus-gene-0.737-mRNA-1	K24510	VWA5; von Willebrand factor A domain-containing protein 5	04990 Domain-containing proteins not elsewhere classified [BR:ko04990];
maker-daph111-augustus-gene-0.742-mRNA-1	K08171	SLC37A4; MFS transporter, OPA family, solute carrier family 37 (glycerol-6-phosphate transporter), member 4	04973 Carbohydrate digestion and absorption [PATH:ko04973]; 02000 Transporters [BR:ko02000];
maker-daph111-augustus-gene-0.752-mRNA-1	K17614	DUSP3, VHR; dual specificity phosphatase 3 [EC:3.1.3.16 3.1.3.48]	04010 MAPK signaling pathway [PATH:ko04010]; 01009 Protein phosphatases and associated proteins [BR:ko01009];
maker-daph111-augustus-gene-0.762-mRNA-1	K20644	ARHGAP29_45; Rho GTPase-activating protein 29/45	04131 Membrane trafficking [BR:ko04131];
maker-daph111-augustus-gene-0.784-mRNA-1	K01558	WNT16; wingless-type MMTV integration site family, member 16	04310 Wnt signaling pathway [PATH:ko04310]; 04390 Hippo signaling pathway [PATH:ko04390]; 04150 mTOR signaling pathway [PATH:ko04150]; 04550 Signaling pathways regulating pluripotency of stem cells [PATH:ko04550]; 04916 Melanogenesis [PATH:ko04916]; 05200 Pathways in cancer [PATH:ko05200]; 05202 Transcriptional misregulation in cancer [PATH:ko05202]; 05205 Proteoglycans in cancer [PATH:ko05205]; …
maker-daph111-augustus-gene-0.798-mRNA-1	K01870	IARS, ileS; isoleucyl-tRNA synthetase [EC:6.1.1.5]	00970 Aminoacyl-tRNA biosynthesis [PATH:ko00970]; 01007 Amino acid related enzymes [BR:ko01007]; 03016 Transfer RNA biogenesis [BR:ko03016];
maker-daph111-augustus-gene-0.810-mRNA-1	K08342	ATG4; cysteine protease ATG4 [EC:3.4.22.-]	04140 Autophagy - animal [PATH:ko04140]; 04138 Autophagy - yeast [PATH:ko04138]; 04136 Autophagy - other [PATH:ko04136]; 01002 Peptidases and inhibitors [BR:ko01002]; 04131 Membrane trafficking [BR:ko04131]; 03029 Mitochondrial biogenesis [BR:ko03029];
maker-daph111-augustus-gene-0.821-mRNA-1	K14561	IMP4; U3 small nucleolar ribonucleoprotein protein IMP4	03008 Ribosome biogenesis in eukaryotes [PATH:ko03008]; 03009 Ribosome biogenesis [BR:ko03009];
maker-daph111-augustus-gene-0.823-mRNA-1	K00121	frmA, ADH5, adhC; S-(hydroxymethyl)glutathione dehydrogenase / alcohol dehydrogenase [EC:1.1.1.284 1.1.1.1]	00010 Glycolysis / Gluconeogenesis [PATH:ko00010]; 00620 Pyruvate metabolism [PATH:ko00620]; 00680 Methane metabolism [PATH:ko00680]; 00071 Fatty acid degradation [PATH:ko00071]; 00350 Tyrosine metabolism [PATH:ko00350]; 00830 Retinol metabolism [PATH:ko00830]; 00625 Chloroalkane and chloroalkene degradation [PATH:ko00625]; 00626 Naphthalene degradation [PATH:ko00626]; 00980 Metabolism of xenobio…
maker-daph424-augustus-gene-0.157-mRNA-1	K10373	TPM1; tropomyosin 1	04260 Cardiac muscle contraction [PATH:ko04260]; 04261 Adrenergic signaling in cardiomyocytes [PATH:ko04261]; 05206 MicroRNAs in cancer [PATH:ko05206]; 05410 Hypertrophic cardiomyopathy [PATH:ko05410]; 05414 Dilated cardiomyopathy [PATH:ko05414]; 04812 Cytoskeleton proteins [BR:ko04812]; 04147 Exosome [BR:ko04147];
genemark-daph424-processed-gene-0.21-mRNA-1	K14299	SEH1; nucleoporin SEH1	03013 RNA transport [PATH:ko03013]; 04150 mTOR signaling pathway [PATH:ko04150]; 05014 Amyotrophic lateral sclerosis [PATH:ko05014]; 03019 Messenger RNA biogenesis [BR:ko03019];
maker-daph424-augustus-gene-0.186-mRNA-1	K04403	MAP3K7IP1, TAB1; TAK1-binding protein 1	04010 MAPK signaling pathway [PATH:ko04010]; 04064 NF-kappa B signaling pathway [PATH:ko04064]; 04668 TNF signaling pathway [PATH:ko04668]; 04620 Toll-like receptor signaling pathway [PATH:ko04620]; 04621 NOD-like receptor signaling pathway [PATH:ko04621]; 04380 Osteoclast differentiation [PATH:ko04380]; 05170 Human immunodeficiency virus 1 infection [PATH:ko05170]; 05161 Hepatitis B [PATH:ko0516…
maker-daph424-augustus-gene-0.193-mRNA-1	K14574	SDO1, SBDS; ribosome maturation protein SDO1	03008 Ribosome biogenesis in eukaryotes [PATH:ko03008]; 03009 Ribosome biogenesis [BR:ko03009];
maker-daph424-augustus-gene-0.197-mRNA-1	K10871	RAD51L3, RAD51D; RAD51-like protein 3	03440 Homologous recombination [PATH:ko03440]; 03400 DNA repair and recombination proteins [BR:ko03400];
maker-daph424-augustus-gene-0.203-mRNA-1	K09027	XBP1; X box-binding protein 1	04141 Protein processing in endoplasmic reticulum [PATH:ko04141]; 05010 Alzheimer disease [PATH:ko05010]; 05012 Parkinson disease [PATH:ko05012]; 05014 Amyotrophic lateral sclerosis [PATH:ko05014]; 05017 Spinocerebellar ataxia [PATH:ko05017]; 05022 Pathways of neurodegeneration - multiple diseases [PATH:ko05022]; 05417 Lipid and atherosclerosis [PATH:ko05417]; 04932 Non-alcoholic fatty liver dise…
maker-daph424-augustus-gene-0.208-mRNA-1	K24342	NELL; protein kinase C-binding protein NELL	04990 Domain-containing proteins not elsewhere classified [BR:ko04990];
maker-daph424-augustus-gene-0.214-mRNA-1	K01262	pepP; Xaa-Pro aminopeptidase [EC:3.4.11.9]	01002 Peptidases and inhibitors [BR:ko01002];
maker-daph424-augustus-gene-0.217-mRNA-1	K04347	GNG12; guanine nucleotide-binding protein G(I)/G(S)/G(O) subunit gamma-12	04010 MAPK signaling pathway [PATH:ko04010]; 04014 Ras signaling pathway [PATH:ko04014]; 04371 Apelin signaling pathway [PATH:ko04371]; 04151 PI3K-Akt signaling pathway [PATH:ko04151]; 04810 Regulation of actin cytoskeleton [PATH:ko04810]; 04062 Chemokine signaling pathway [PATH:ko04062]; 04926 Relaxin signaling pathway [PATH:ko04926]; 04724 Glutamatergic synapse [PATH:ko04724]; 04727 GABAergic s…
maker-daph424-augustus-gene-0.221-mRNA-1	K16685	WWC1; protein KIBRA	04390 Hippo signaling pathway [PATH:ko04390]; 04391 Hippo signaling pathway - fly [PATH:ko04391]; 04392 Hippo signaling pathway - multiple species [PATH:ko04392];
maker-daph424-augustus-gene-0.244-mRNA-1	K18710	SLBP; histone RNA hairpin-binding protein	03019 Messenger RNA biogenesis [BR:ko03019];
augustus-daph424-processed-gene-0.101-mRNA-1	K01834	PGAM, gpmA; 2,3-bisphosphoglycerate-dependent phosphoglycerate mutase [EC:5.4.2.11]	00010 Glycolysis / Gluconeogenesis [PATH:ko00010]; 00680 Methane metabolism [PATH:ko00680]; 00260 Glycine, serine and threonine metabolism [PATH:ko00260]; 04922 Glucagon signaling pathway [PATH:ko04922]; 05230 Central carbon metabolism in cancer [PATH:ko05230]; 04131 Membrane trafficking [BR:ko04131]; 04147 Exosome [BR:ko04147];
maker-daph424-augustus-gene-0.250-mRNA-1	K20346	TMED4_9_11; p24 family protein alpha	04131 Membrane trafficking [BR:ko04131];
maker-daph424-augustus-gene-0.252-mRNA-1	K02602	CPEB, ORB; cytoplasmic polyadenylation element-binding protein	04114 Oocyte meiosis [PATH:ko04114]; 04914 Progesterone-mediated oocyte maturation [PATH:ko04914]; 04320 Dorso-ventral axis formation [PATH:ko04320]; 03019 Messenger RNA biogenesis [BR:ko03019];
maker-daph424-augustus-gene-0.294-mRNA-1	K10600	UBOX5, UIP5; U-box domain-containing protein 5	04120 Ubiquitin mediated proteolysis [PATH:ko04120]; 04121 Ubiquitin system [BR:ko04121];
maker-daph424-augustus-gene-0.295-mRNA-1	K10588	UBE3B; ubiquitin-protein ligase E3 B [EC:2.3.2.26]	04120 Ubiquitin mediated proteolysis [PATH:ko04120]; 04121 Ubiquitin system [BR:ko04121];
maker-daph424-augustus-gene-0.303-mRNA-1	K13098	TLS, FUS; RNA-binding protein FUS	03040 Spliceosome [PATH:ko03040]; 03013 RNA transport [PATH:ko03013]; 03015 mRNA surveillance pathway [PATH:ko03015]; 05202 Transcriptional misregulation in cancer [PATH:ko05202]; 05014 Amyotrophic lateral sclerosis [PATH:ko05014]; 05022 Pathways of neurodegeneration - multiple diseases [PATH:ko05022]; 03041 Spliceosome [BR:ko03041];
maker-daph424-augustus-gene-0.323-mRNA-1	K00910	ADRBK, GRK; beta-adrenergic-receptor kinase [EC:2.7.11.15]	04340 Hedgehog signaling pathway [PATH:ko04340]; 04144 Endocytosis [PATH:ko04144]; 04062 Chemokine signaling pathway [PATH:ko04062]; 04724 Glutamatergic synapse [PATH:ko04724]; 04745 Phototransduction - fly [PATH:ko04745]; 04740 Olfactory transduction [PATH:ko04740]; 05032 Morphine addiction [PATH:ko05032]; 01001 Protein kinases [BR:ko01001]; 04147 Exosome [BR:ko04147];
maker-daph424-augustus-gene-0.373-mRNA-1	K09503	DNAJA2; DnaJ homolog subfamily A member 2	04141 Protein processing in endoplasmic reticulum [PATH:ko04141]; 03110 Chaperones and folding catalysts [BR:ko03110]; 03029 Mitochondrial biogenesis [BR:ko03029];
[truncated: 4,622 more rows]
