# Supplementary material for: Genome Assembly of a Relict Arabian Species of Daphnia O. F. Müller (Crustacea: Cladocera) Adapted to the Desert Life
Source: Int J Mol Sci. 2023 Jan 3;24(1):889. doi: 10.3390/ijms24010889 (PMC9820869; doi:10.3390/ijms24010889)
Supplement: Supplementary file 1 [file ijms-24-00889-s001.zip › sup_tables/Table_S8_Daphnia_mito_ref.xlsx]

## Sheet: Sheet1
Table S8. Daphnia mitogenome information
S.No	Daphnia sp	Mito Acc. No
1	Ceriodaphnia dubia	LC705054.1
2	Daphnia carinata	KP721459.1
3	Daphnia magna	NC_026914
4	Daphnia similis	NC_044415
5	Daphnia sinensis	LS991519.1
6	Daphnia retrocurva	MT265351
7	Daphnia mitsukuri	MW699926.1
8	Daphnia obtusa	CM028013
9	Daphnia pulex	NC_000844
10	Daphnia pulicaria	LS991509.1
11	Daphnia dubia	MT265350
12	Daphnia galeata	NC_034297
13	Daphnia longispina	LS991494.1
14	Daphnia laevis	NC_045243.1
15	Daphnia cristata	MT265349
16	Daphnia longiremis	MT265347
17	Daphnia lumholtzi	LS991498.1
18	Daphnia barbata	LS991490.1
19	Daphnia atkinsoni	LS991489.1
20	Daphnia tibetana	NC_064987.1
21	Daphnia dolichocephala	LS991492.1
22	Daphnia hispanica	LS991493.1
